# Supplementary material for: Maize and millet transcription factors annotated using comparative genomic and transcriptomic data
Source: BMC Genomics. 2014 Sep 27;15(1):818. doi: 10.1186/1471-2164-15-818 (PMC4189582; doi:10.1186/1471-2164-15-818)
Supplement: Supplementary file 1 — Additional file 1: Table S1: Classification rules for TF and TC families. For each family, we indicated whether it is TF or TC, the corresponding family in PlantTFDB 3.0, related families in PlantTFcat, required domain(s), auxiliary domain(s) (if any), forbidden domain(s) (if any), referenced sources (TF databases, Gene Ontology website, literature, etc. ), and superfamily it belongs according to PlantTFDB 3.0 (if any). (XLS 50 KB) [file 12864_2014_6495_MOESM1_ESM.xls]

## Sheet: Additional file 1
Table S1 Classification Rules of TF and TC Families
Family Name	Family Type	Main Domain(s)	Auxiliary Domains(s)	Forbidden Domain(s)	Referenced Database(s) or Literature(s)	Related GO terms (summarized from their main domains and auxiliary domains)	Superfamily Defined according to PlantTFDB 3.0
AP2	TF	AP2, >=2 copies			PlantTFDB 3.0	sequence-specific DNA binding transcription factor activity (GO:0003700); regulation of transcription, DNA-dependent (GO:0006355)	AP2/ERF
RAV	TF	AP2 AND B3			PlantTFDB 3.0	DNA binding (GO:0003677); sequence-specific DNA binding transcription factor activity (GO:0003700); regulation of transcription, DNA-dependent (GO:0006355)	AP2/ERF
ERF	TF	AP2, 1 copy			PlantTFDB 3.0	sequence-specific DNA binding transcription factor activity (GO:0003700); regulation of transcription, DNA-dependent (GO:0006355)	AP2/ERF
ARF	TF	B3 AND Auxin_resp			PlantTFDB 3.0	DNA binding (GO:0003677); regulation of transcription, DNA-dependent (GO:0006355); response to hormone stimulus (GO:0009725); nucleus (GO:0005634)	B3
B3	TF	B3			PlantTFDB 3.0	DNA binding (GO:0003677); regulation of transcription, DNA-dependent (GO:0006355)	B3
CO-like	TF	zf-B_box	CCT		PlantTFDB 3.0	zinc ion binding (GO:0008270); intracellular (GO:0005622); protein binding (GO:0005515)	C2C2
Dof	TF	zf-Dof			PlantTFDB 3.0	zinc ion binding (GO:0008270); DNA binding (GO:0003677); regulation of transcription, DNA-dependent (GO:0006355)	C2C2
GATA	TF	GATA			PlantTFDB 3.0	sequence-specific DNA binding (GO:0043565); zinc ion binding (GO:0008270); sequence-specific DNA binding transcription factor activity (GO:0003700); regulation of transcription, DNA-dependent (GO:0006355)	C2C2
LSD	TF	zf-LSD1		Peptidase_C14	PlantTFDB 3.0		C2C2
YABBY	TF	YABBY			PlantTFDB 3.0		C2C2
ARR-B	TF	G2-like (Self-build)	Response_reg		PlantTFDB 3.0	two-component response regulator activity (GO:0000156); two-component signal transduction system (phosphorelay) (GO:0000160), regulation of transcription, DNA-dependent (GO:0006355)	GARP
G2-like	TF	G2-like (Self-build)			PlantTFDB 3.0		GARP
HB-other	TF	Homeobox			PlantTFDB 3.0	sequence-specific DNA binding (GO:0043565); sequence-specific DNA binding transcription factor activity (GO:0003700); regulation of transcription, DNA-dependent (GO:0006355)	Homeodomain
HB-PHD	TF	Homeobox	PHD		PlantTFDB 3.0	sequence-specific DNA binding (GO:0043565); sequence-specific DNA binding transcription factor activity (GO:0003700); regulation of transcription, DNA-dependent (GO:0006355); protein binding (GO:0005515)	Homeodomain
HD-ZIP	TF	Homeobox	START OR HALZ OR HD-ZIP (self-build)		PlantTFDB 3.0	sequence-specific DNA binding (GO:0043565); sequence-specific DNA binding transcription factor activity (GO:0003700); regulation of transcription, DNA-dependent (GO:0006355); nucleus (GO:0005634); DNA binding (GO:0003677)	Homeodomain
TALE	TF	Homeobox_KN	POX OR ELK		PlantTFDB 3.0	DNA binding (GO:0003677); regulation of transcription, DNA-dependent (GO:0006355); nucleus (GO:0005634)	Homeodomain
WOX	TF	Homeobox	WOX (Self-build)		PlantTFDB 3.0	sequence-specific DNA binding (GO:0043565); sequence-specific DNA binding transcription factor activity (GO:0003700); regulation of transcription, DNA-dependent (GO:0006355)	Homeodomain
M-type	TF	SRF-TF			PlantTFDB 3.0	DNA binding (GO:0003677); protein dimerization activity (GO:0046983)	MADS-box
MIKC	TF	SRF-TF	K-box		PlantTFDB 3.0	DNA binding (GO:0003677); protein dimerization activity (GO:0046983); sequence-specific DNA binding transcription factor activity (GO:0003700); regulation of transcription, DNA-dependent (GO:0006355); nucleus (GO:0005634)	MADS-box
MYB	TF	Myb_DNA-binding, >=2 copies		SWIRM	PlantTFDB 3.0	DNA binding (GO:0003677)	MYB
MYB_related	TF	Myb_DNA-binding, 1 copy		SWIRM	PlantTFDB 3.0	DNA binding (GO:0003677)	MYB
HMGIY	TF	AT_hook			Franco-Zorrilla JM, Lopez-Vidriero I, Carrasco JL, Godoy M, Vera P, Solano R: DNA-binding specificities of plant transcription factors and their potential to define target genes. Proceedings of the National Academy of Sciences of the United States of America 2014, 111:2367-2372. [26]	DNA binding (GO:0003677)
bHLH	TF	HLH			PlantTFDB 3.0	protein dimerization activity (GO:0046983)
bZIP	TF	bZIP_1			PlantTFDB 3.0	sequence-specific DNA binding (GO:0043565); sequence-specific DNA binding transcription factor activity (GO:0003700); protein dimerization activity (GO:0046983); regulation of transcription, DNA-dependent (GO:0006355)
BES1	TF	DUF822			PlantTFDB 3.0
BBR-BPC	TF	GAGA_bind			PlantTFDB 3.0
C2H2	TF	zf-C2H2		RNase_T, JmjC, JmjN	PlantTFDB 3.0	zinc ion binding (GO:0008270); intracellular (GO:0005622)
C3H	TF	zf-CCCH		RRM_1, Helicase_C	PlantTFDB 3.0	zinc ion binding (GO:0008270); nucleic acid binding (GO:0003676)
CAMTA	TF	CG-1			PlantTFDB 3.0	DNA binding (GO:0003677); nucleus (GO:0005634)
CPP	TF	TCR			PlantTFDB 3.0
CSD	TF	CSD			AnimalTFDB	DNA binding (GO:0003677); regulation of transcription, DNA-dependent (GO:0006355)
DBB	TF	zf-B_box		CCT	PlantTFDB 3.0	zinc ion binding (GO:0008270); intracellular (GO:0005622)
E2F/DP	TF	E2F_TDP			PlantTFDB 3.0	sequence-specific DNA binding transcription factor activity (GO:0003700); regulation of transcription, DNA-dependent (GO:0006355); transcription factor complex (GO:0005667)
EIL	TF	EIN3			PlantTFDB 3.0
FAR1	TF	FAR1			PlantTFDB 3.0
GeBP	TF	DUF573			PlantTFDB 3.0
GRAS	TF	GRAS			PlantTFDB 3.0
GRF	TF	WRC	QLQ		PlantTFDB 3.0	protein binding (GO:0005515); ATP binding (GO:0005524); hydrolase activity, acting on acid anhydrides, in phosphorus-containing anhydrides (GO:0016818); regulation of transcription, DNA-dependent (GO:0006355); nucleus (GO:0005634)
HMG	TF	HMG_box		ARID, YABBY	PlnTFDB 3.0	protein binding (GO:0005515)
HRT-like	TF	HRT-like (Self-build)			PlantTFDB 3.0
HSF	TF	HSF_DNA-bind			PlantTFDB 3.0	sequence-specific DNA binding (GO:0043565); sequence-specific DNA binding transcription factor activity (GO:0003700); regulation of transcription, DNA-dependent (GO:0006355); nucleus (GO:0005634)
LBD	TF	DUF260			PlantTFDB 3.0
LFY	TF	FLO_LFY			PlantTFDB 3.0	DNA binding (GO:0003677); regulation of transcription, DNA-dependent (GO:0006355)
MBD	TF	MBD			AnimalTFDB	DNA binding (GO:0003677); nucleus (GO:0005634)
mTERF	TF	mTERF			PlnTFDB 3.0
NAC	TF	NAM			PlantTFDB 3.0	DNA binding (GO:0003677); regulation of transcription, DNA-dependent (GO:0006355)
NF-X1	TF	zf-NF-X1			PlantTFDB 3.0	zinc ion binding (GO:0008270); sequence-specific DNA binding transcription factor activity (GO:0003700); regulation of transcription, DNA-dependent (GO:0006355); nucleus (GO:0005634)
NF-YA	TF	CBFB_NFYA			PlantTFDB 3.0	sequence-specific DNA binding transcription factor activity (GO:0003700); regulation of transcription, DNA-dependent (GO:0006355); nucleus (GO:0005634)
NF-YB	TF	NF-YB (Self-build)			PlantTFDB 3.0
NF-YC	TF	NF-YC (Self-build)			PlantTFDB 3.0
Nin-like	TF	RWP-RK			PlantTFDB 3.0
NZZ/SPL	TF	NOZZLE			PlantTFDB 3.0
Pseudo ARR-B	TF	CCT	Response_reg		PlnTFDB 3.0	protein binding (GO:0005515); two-component response regulator activity (GO:0000156); two-component signal transduction system (phosphorelay) (GO:0000160); regulation of transcription, DNA-dependent (GO:0006355)
S1Fa-like	TF	S1FA			PlantTFDB 3.0	DNA binding (GO:0003677); regulation of transcription, DNA-dependent (GO:0006355); nucleus (GO:0005634)
SAP	TF	SAP (Self-build)			PlantTFDB 3.0
SBP	TF	SBP			PlantTFDB 3.0	DNA binding (GO:0003677); nucleus (GO:0005634)
SRS	TF	DUF702			PlantTFDB 3.0
STAT	TF	STAT (Self-build)			PlantTFDB 3.0
TCP	TF	TCP			PlantTFDB 3.0
Trihelix	TF	Trihelix (Self-build)			PlantTFDB 3.0
VOZ	TF	VOZ (Self-build)			PlantTFDB 3.0
Whirly	TF	Whirly			PlantTFDB 3.0
WRKY	TF	WRKY			PlantTFDB 3.0	sequence-specific DNA binding (GO:0043565); sequence-specific DNA binding transcription factor activity (GO:0003700); regulation of transcription, DNA-dependent (GO:0006355)
BED	TF	zf-BED		PHD	AnimalTFDB	DNA binding (GO:0003677)
ZF-HD	TF	ZF-HD_dimer			PlantTFDB 3.0
LITAF	TF	zf-LITAF-like			AnimalTFDB
MIZ	TF	zf-MIZ		PHD	AnimalTFDB	zinc ion binding (GO:0008270)
AUX/IAA	TC	AUX_IAA		B3	PlnTFDB 3.0, ProFITS, GrassCoregDB	regulation of transcription, DNA-dependent (GO:0006355); nucleus (GO:0005634)
GIF	TC	SSXT			Annotated according to Pfam description
MBF1	TC	MBF1			PlnTFDB 3.0, ProFITS, GrassCoregDB
Med10	TC	Med10				RNA polymerase II transcription cofactor activity (GO:0001104); regulation of transcription from RNA polymerase II promoter (GO:0006357);
Med11	TC	Med11				RNA polymerase II transcription cofactor activity (GO:0001104); regulation of transcription from RNA polymerase II promoter (GO:0006357);
Med12	TC	Med12				RNA polymerase II transcription cofactor activity (GO:0001104); regulation of transcription from RNA polymerase II promoter (GO:0006357);
Med13_C	TC	Med13_C				RNA polymerase II transcription cofactor activity (GO:0001104); regulation of transcription from RNA polymerase II promoter (GO:0006357);
Med14	TC	Med14				RNA polymerase II transcription cofactor activity (GO:0001104); regulation of transcription from RNA polymerase II promoter (GO:0006357);
Med15	TC	Med15				RNA polymerase II transcription cofactor activity (GO:0001104); regulation of transcription from RNA polymerase II promoter (GO:0006357);
Med15_fungi	TC	Med15_fungi				RNA polymerase II transcription cofactor activity (GO:0001104); regulation of transcription from RNA polymerase II promoter (GO:0006357);
Med17	TC	Med17				RNA polymerase II transcription cofactor activity (GO:0001104); regulation of transcription from RNA polymerase II promoter (GO:0006357);
Med18	TC	Med18				RNA polymerase II transcription cofactor activity (GO:0001104); regulation of transcription from RNA polymerase II promoter (GO:0006357);
Med19	TC	Med19				RNA polymerase II transcription cofactor activity (GO:0001104); regulation of transcription from RNA polymerase II promoter (GO:0006357);
Med20	TC	Med20				RNA polymerase II transcription cofactor activity (GO:0001104); regulation of transcription from RNA polymerase II promoter (GO:0006357);
Med22	TC	Med22				RNA polymerase II transcription cofactor activity (GO:0001104); regulation of transcription from RNA polymerase II promoter (GO:0006357);
Med3	TC	Med3				RNA polymerase II transcription cofactor activity (GO:0001104); regulation of transcription from RNA polymerase II promoter (GO:0006357);
Med31	TC	Med31			PlnTFDB 3.0 (SOH family); ProFITS (SOH family)	RNA polymerase II transcription cofactor activity (GO:0001104); regulation of transcription from RNA polymerase II promoter (GO:0006357);
Med4	TC	Med4				RNA polymerase II transcription cofactor activity (GO:0001104); regulation of transcription from RNA polymerase II promoter (GO:0006357);
Med5	TC	Med5				RNA polymerase II transcription cofactor activity (GO:0001104); regulation of transcription from RNA polymerase II promoter (GO:0006357);
Med6	TC	Med6			PlnTFDB 3.0, ProFITS, GrassCoregDB	RNA polymerase II transcription cofactor activity (GO:0001104); regulation of transcription from RNA polymerase II promoter (GO:0006357);
Med7	TC	Med7			PlnTFDB 3.0, ProFITS, GrassCoregDB	RNA polymerase II transcription cofactor activity (GO:0001104); regulation of transcription from RNA polymerase II promoter (GO:0006357);
Med8	TC	Med8				RNA polymerase II transcription cofactor activity (GO:0001104); regulation of transcription from RNA polymerase II promoter (GO:0006357);
Med9	TC	Med9				RNA polymerase II transcription cofactor activity (GO:0001104); regulation of transcription from RNA polymerase II promoter (GO:0006357);
OFP	TC	Ovate (PF04844, IPR006458)			PlnTFDB 3.0 (OFP family), ProFITS (OFP family), GrassTFDB (Ovate family)
PC4	TC	PC4 (PF02229, IPR003173)			GrassCoregDB (p15 (PC4,Sub1) family), PlnTFDB 3.0 (Coactivator p15 family), ProFITS (Coactivator p15 family)	DNA binding (GO:0003677); transcription coactivator activity (GO:0003713); regulation of transcription, DNA-dependent (GO:0006355)
RB	TC	RB_B (PF01857, IPR002719)			PlnTFDB 3.0 (RB family), ProFITS (RB family), GrassCoregDB (RBR family)	regulation of cell cycle (GO:0051726); nucleus (GO:0005634)
Sigma54_activator	TC	Sigma54_activat (PF00158, IPR002078)				ATP binding (GO:0005524); transcription factor binding (GO:0008134); regulation of transcription, DNA-dependent (GO:0006355)
Spt20	TC	Spt20 (PF12090, IPR021950)				transcription cofactor activity (GO:0003712)
TAZ	TC	zf-TAZ		PHD	PlnTFDB 3.0	histone acetyltransferase activity (GO:0004402); zinc ion binding (GO:0008270); transcription cofactor activity (GO:0003712); regulation of transcription, DNA-dependent (GO:0006355); nucleus (GO:0005634)
