# Supplementary material for: Maize and millet transcription factors annotated using comparative genomic and transcriptomic data
Source: BMC Genomics. 2014 Sep 27;15(1):818. doi: 10.1186/1471-2164-15-818 (PMC4189582; doi:10.1186/1471-2164-15-818)
Supplement: Supplementary file 2 — Additional file 2: Table S2: Protein domains used in our studies and corresponding thresholds we used in domain prediction. For each domain, we indicate its type (DBD, AD, FD, TC domain), source of the domain (Pfam or self-built, see Methods), Pfam ID (if any), InterPro ID (if any), sequence cutoff and domain cutoff (in bit score). (XLS 68 KB) [file 12864_2014_6495_MOESM2_ESM.xls]

## Sheet: (A) DBDs
Table S2 Annotation of protein domains used in our study and corresponding thresholds used in domain prediction.
(A) Annotation of DBDs considered in our study
Domain name	Domain type	source	Pfam ID	InterPro ID	Sequence cutoff of HMM (Bit Score)	Domain cutoff of HMM (Bit Score)	GO Annotation (Molecular Function)	GO Annotation (Biological Process)	GO Annotation (Cellular Component)
AP2	DNA-binding	Pfam 27.0	PF00847	IPR001471	20.4	20.4	sequence-specific DNA binding transcription factor activity (GO:0003700)	regulation of transcription, DNA-dependent (GO:0006355)
AT_hook	DNA-binding	Pfam 27.0	PF02178	IPR017956	14.4	-1e+06	DNA binding (GO:0003677)
B3	DNA-binding	Pfam 27.0	PF02362	IPR003340	30	30	DNA binding (GO:0003677)	regulation of transcription, DNA-dependent (GO:0006355)
bZIP_1	DNA-binding	Pfam 27.0	PF00170	IPR011616	19.7	19.7	sequence-specific DNA binding (GO:0043565), sequence-specific DNA binding transcription factor activity (GO:0003700), protein dimerization activity (GO:0046983)	regulation of transcription, DNA-dependent (GO:0006355)
CBFB_NFYA	DNA-binding	Pfam 27.0	PF02045	IPR001289	18.7	19.6	sequence-specific DNA binding transcription factor activity (GO:0003700)	regulation of transcription, DNA-dependent (GO:0006355)	nucleus (GO:0005634)
CCT	DNA-binding	Pfam 27.0	PF06203	IPR010402	20.1	20.1	protein binding (GO:0005515)
CG-1	DNA-binding	Pfam 27.0	PF03859	IPR005559	22.2	22.7	DNA binding (GO:0003677)		nucleus (GO:0005634)
CSD	DNA-binding	Pfam 27.0	PF00313	IPR002059	20.7	20.7	DNA binding (GO:0003677)	regulation of transcription, DNA-dependent (GO:0006355)
DUF260	DNA-binding	Pfam 27.0	PF03195	IPR004883	21	19.5
DUF573	DNA-binding	Pfam 27.0	PF04504	IPR007592	29.4	29.3
DUF702	DNA-binding	Pfam 27.0	PF05142	IPR007818	20.3	20.3
DUF822	DNA-binding	Pfam 27.0	PF05687	IPR008540	21.3	21
E2F_TDP	DNA-binding	Pfam 27.0	PF02319	IPR003316	21	20.8	sequence-specific DNA binding transcription factor activity (GO:0003700)	regulation of transcription, DNA-dependent (GO:0006355)	transcription factor complex (GO:0005667)
EIN3	DNA-binding	Pfam 27.0	PF04873	N/A	21.1	21.3
FAR1	DNA-binding	Pfam 27.0	PF03101	IPR004330	21.2	21.2
FLO_LFY	DNA-binding	Pfam 27.0	PF01698	IPR002910	18.6	17.9	DNA binding (GO:0003677)	regulation of transcription, DNA-dependent (GO:0006355)
G2-like	DNA-binding	HMM complied by using result of Multiple Sequence Alignment provided by PlantTFDB 2.0	N/A	N/A	19	19
GAGA_bind	DNA-binding	Pfam 27.0	PF06217	IPR010409	21.5	21.7
GATA	DNA-binding	Pfam 27.0	PF00320	IPR000679	20.6	20.6	sequence-specific DNA binding (GO:0043565), zinc ion binding (GO:0008270), sequence-specific DNA binding transcription factor activity (GO:0003700)	regulation of transcription, DNA-dependent (GO:0006355)
GRAS	DNA-binding	Pfam 27.0	PF03514	IPR005202	19.8	19.6
HLH	DNA-binding	Pfam 27.0	PF00010	IPR011598	11	11	protein dimerization activity (GO:0046983)
HMG_box	DNA-binding	Pfam 27.0	PF00505	IPR009071	22.8	22.8	protein binding (GO:0005515)
Homeobox	DNA-binding	Pfam 27.0	PF00046	IPR001356	15	14	sequence-specific DNA binding (GO:0043565), sequence-specific DNA binding transcription factor activity (GO:0003700)	regulation of transcription, DNA-dependent (GO:0006355)
Homeobox_KN	DNA-binding	Pfam 27.0	PF05920	IPR008422	19.7	19.7	DNA binding (GO:0003677)	regulation of transcription, DNA-dependent (GO:0006355)
HRT-like	DNA-binding	HMM complied by using result of Multiple Sequence Alignment provided by PlantTFDB 2.0	N/A	N/A	24	24
HSF_DNA-bind	DNA-binding	Pfam 27.0	PF00447	IPR000232	20.9	20.9	sequence-specific DNA binding (GO:0043565), sequence-specific DNA binding transcription factor activity (GO:0003700)	regulation of transcription, DNA-dependent (GO:0006355)	nucleus (GO:0005634)
MBD	DNA-binding	Pfam 27.0	PF01429	IPR001739	20.6	20.6	DNA binding (GO:0003677)		nucleus (GO:0005634)
mTERF	DNA-binding	Pfam 27.0	PF02536	IPR003690	20.7	20.7
Myb_DNA-binding	DNA-binding	Pfam 27.0	PF00249	IPR001005	21.4	21.4	DNA binding (GO:0003677)
NAM	DNA-binding	Pfam 27.0	PF02365	IPR003441	21.1	21.1	DNA binding (GO:0003677)	regulation of transcription, DNA-dependent (GO:0006355)
NF-YB	DNA-binding	HMM complied by using result of Multiple Sequence Alignment provided by PlantTFDB 2.0	N/A	N/A	24	22.9
NF-YC	DNA-binding	HMM complied by using result of Multiple Sequence Alignment provided by PlantTFDB 2.0	N/A	N/A	27	27
NOZZLE	DNA-binding	Pfam 27.0	PF08744	IPR014855	19.4	18.7
RWP-RK	DNA-binding	Pfam 27.0	PF02042	IPR003035	20.6	20.6
S1FA	DNA-binding	Pfam 27.0	PF04689	IPR006779	19.7	19.2	DNA binding (GO:0003677)	regulation of transcription, DNA-dependent (GO:0006355)	nucleus (GO:0005634)
SAP	DNA-binding	HMM complied by using result of Multiple Sequence Alignment provided by PlantTFDB 2.0	N/A	N/A	50	50
SBP	DNA-binding	Pfam 27.0	PF03110	IPR004333	19.5	21.4	DNA binding (GO:0003677)		nucleus (GO:0005634)
SRF-TF	DNA-binding	Pfam 27.0	PF00319	IPR002100	20.2	20.3	DNA binding (GO:0003677), protein dimerization activity (GO:0046983)
STAT	DNA-binding	HMM complied by using result of Multiple Sequence Alignment provided by PlantTFDB 2.0	N/A	N/A	150	150
TCP	DNA-binding	Pfam 27.0	PF03634	IPR005333	19.6	16.8
TCR	DNA-binding	Pfam 27.0	PF03638	IPR005172	20.2	20.1
Trihelix	DNA-binding	HMM complied by using result of Multiple Sequence Alignment provided by PlnTFDB 3.0	N/A	N/A	26.5	26.5
VOZ	DNA-binding	HMM complied by using result of Multiple Sequence Alignment provided by PlantTFDB 2.0	N/A	N/A	100	100
Whirly	DNA-binding	Pfam 27.0	PF08536	IPR013742	18.7	17.9
WOX	DNA-binding	HMM complied by using result of Multiple Sequence Alignment provided by PlantTFDB 2.0	N/A	N/A	54.4	53.6
WRC	DNA-binding	Pfam 27.0	PF08879	IPR014977	21.2	20	protein binding (GO:0005515)
WRKY	DNA-binding	Pfam 27.0	PF03106	IPR003657	20.4	20.8	sequence-specific DNA binding (GO:0043565), sequence-specific DNA binding transcription factor activity (GO:0003700)	regulation of transcription, DNA-dependent (GO:0006355)
YABBY	DNA-binding	Pfam 27.0	PF04690	IPR006780	20.9	20.8
zf-B_box	DNA-binding	Pfam 27.0	PF00643	IPR000315	16	16	zinc ion binding (GO:0008270)		intracellular (GO:0005622)
zf-BED	DNA-binding	Pfam 27.0	PF02892	IPR003656	20.5	20.5	DNA binding (GO:0003677)
zf-C2H2	DNA-binding	Pfam 27.0	PF00096	IPR007087	12.2	11	zinc ion binding (GO:0008270)		intracellular (GO:0005622)
zf-CCCH	DNA-binding	Pfam 27.0	PF00642	IPR000571	17	17	zinc ion binding (GO:0008270), nucleic acid binding (GO:0003676)
zf-Dof	DNA-binding	Pfam 27.0	PF02701	IPR003851	26	24	zinc ion binding (GO:0008270), DNA binding (GO:0003677)	regulation of transcription, DNA-dependent (GO:0006355)
ZF-HD_dimer	DNA-binding	Pfam 27.0	PF04770	IPR006456	18.8	18
zf-LITAF-like	DNA-binding	Pfam 27.0	PF10601	IPR006629	21.2	21.2
zf-LSD1	DNA-binding	Pfam 27.0	PF06943	IPR005735	19.7	20
zf-MIZ	DNA-binding	Pfam 27.0	PF02891	IPR004181	22.1	22.1	zinc ion binding (GO:0008270)
zf-NF-X1	DNA-binding	Pfam 27.0	PF01422	IPR000967	16	16	zinc ion binding (GO:0008270), sequence-specific DNA binding transcription factor activity (GO:0003700)	regulation of transcription, DNA-dependent (GO:0006355)	nucleus (GO:0005634)

## Sheet: (B) ADs
Table S2 Annotation of protein domains used in our study and corresponding thresholds used in domain prediction.
(B) Annotation of ADs considered in our study
Domain name	Domain type	source	Pfam ID	InterPro ID	Sequence cutoff	Domain cutoff	GO Annotation (Molecular Function)	GO Annotation (Biological Process)	GO Annotation (Cellular Component)	Note
Auxin_resp	AD	Pfam 27.0	PF06507	IPR010525	20.8	21	DNA binding (GO:0003677)	regulation of transcription, DNA-dependent (GO:0006355), response to hormone stimulus (GO:0009725)	nucleus (GO:0005634)	AD of ARF family
ELK	AD	Pfam 27.0	PF03789	IPR005539	20.5	20.5	DNA binding (GO:0003677)		nucleus (GO:0005634)	AD of TALE family
HALZ	AD	Pfam 27.0	PF02183	IPR003106	26.7	26.7	DNA binding (GO:0003677)	regulation of transcription, DNA-dependent (GO:0006355)	nucleus (GO:0005634)	AD of HD-ZIP family
HD-ZIP	AD	HMM complied by using result of Multiple Sequence Alignment provided by PlantTFDB 2.0	N/A	N/A	22.9	21.5				AD of HD-ZIP family
K-box	AD	Pfam 27.0	PF01486	IPR002487	22.6	22.6	sequence-specific DNA binding transcription factor activity (GO:0003700)	regulation of transcription, DNA-dependent (GO:0006355)	nucleus (GO:0005634)	AD of MIKC family
POX	AD	Pfam 27.0	PF07526	IPR006563	21.5	21.5				AD of TALE family
QLQ	AD	Pfam 27.0	PF08880	IPR014978	23.1	23.2	ATP binding (GO:0005524); hydrolase activity, acting on acid anhydrides, in phosphorus-containing anhydrides (GO:0016818)	regulation of transcription, DNA-dependent (GO:0006355)	nucleus (GO:0005634)	AD of GRF family
Response_reg	AD	Pfam 27.0	PF00072	IPR001789	21.1	21.1	two-component response regulator activity (GO:0000156)	two-component signal transduction system (phosphorelay) (GO:0000160), regulation of transcription, DNA-dependent (GO:0006355)		AD of ARR-B and Pseudo ARR-B families
START	AD	Pfam 27.0	PF01852	IPR002913	20.5	20.5				AD of HD-ZIP family
PHD	AD and FD	Pfam 27.0	PF00628	IPR019787	27.8	27.8	protein binding (GO:0005515)			AD of HB-PHD family; FD of BED, MIZ and TAZ family

## Sheet: (C) FDs
Table S4 Annotation of protein domains used in our studies and corresponding thresholds used in domain prediction.
(C) Annotation of FDs considered in our study
Domain name	Domain type	source	Pfam ID	InterPro ID	Sequence cutoff of HMM (Bit Score)	Domain cutoff of HMM (Bit Score)	GO Annotation (Molecular Function)	GO Annotation (Biological Process)	GO Annotation (Cellular Component)	Note
Helicase_C	FD	Pfam 27.0	PF00271	IPR001650	20.8	11.5	ATP binding (GO:0005524), helicase activity (GO:0004386), nucleic acid binding (GO:0003676)			FD of C3H family in PlantTFDB 3.0
JmjC	FD	Pfam 27.0	PF02373	IPR003347	21	21	protein binding (GO:0005515)			FD of C2H2 family in PlnTFDB 3.0
JmjN	FD	Pfam 27.0	PF02375	IPR003349	25.3	25.9				FD of C2H2 family in PlnTFDB 3.0
Peptidase_C14	FD	Pfam 27.0	PF00656	IPR011600	21.3	21.3	cysteine-type endopeptidase activity (GO:0004197)	proteolysis (GO:0006508)		FD of LSD family in PlantTFDB 3.0
RNase_T	FD	Pfam 27.0	PF00929	IPR013520	21	21				FD of C2H2 family in PlantTFDB 3.0
RRM_1	FD	Pfam 27.0	PF00076	IPR000504	20.6	20.6	nucleic acid binding (GO:0003676)			FD of C3H family in PlantTFDB 3.0
SWIRM	FD	Pfam 27.0	PF04433	IPR007526	25.8	26	protein binding (GO:0005515)			FD of MYB and MYB_related families in PlantTFDB 3.0
ARID	FD	Pfam 27.0	PF01388	IPR001606	20.8	20.9	DNA binding (GO:0003677)		intracellular (GO:0005622)
PHD	AD and FD	Pfam 27.0	PF00628	IPR019787	27.8	27.8	protein binding (GO:0005515)			AD of HB-PHD family; FD of BED, MIZ and TAZ family

## Sheet: (D) TC Domains
Table S4 Annotation of protein domains used in our studies and corresponding thresholds used in domain prediction.
(D) Annotation of TC domains considered in our study
Domain name	Domain type	source	Pfam ID	InterPro ID	Sequence cutoff of HMM (Bit Score)	Domain cutoff of HMM (Bit Score)	Referenced Database	GO Annotation (Molecular Function)	GO Annotation (Biological Process)	GO Annotation (Cellular Component)	Note
AUX_IAA	Transcription Coregulator	Pfam 27.0	PF02309	IPR003311	22.3	22.5	PlnTFDB 3.0, ProFITS, GrassCoregDB		regulation of transcription, DNA-dependent (GO:0006355)	nucleus (GO:0005634)
MBF1	Transcription Coregulator	Pfam 27.0	PF08523	IPR013729	21	21.7	PlnTFDB 3.0, ProFITS, GrassCoregDB
Med10	Transcription Coregulator	Pfam 27.0	PF09748	IPR019145	20.3	21.4		RNA polymerase II transcription cofactor activity (GO:0001104)	regulation of transcription from RNA polymerase II promoter (GO:0006357)	mediator complex (GO:0016592)
Med11	Transcription Coregulator	Pfam 27.0	PF10280	IPR019404	25	25.1		RNA polymerase II transcription cofactor activity (GO:0001104)	regulation of transcription from RNA polymerase II promoter (GO:0006357)	mediator complex (GO:0016592)
Med12	Transcription Coregulator	Pfam 27.0	PF09497	IPR019035	24.9	19.3		RNA polymerase II transcription cofactor activity (GO:0001104)	regulation of transcription from RNA polymerase II promoter (GO:0006357)	mediator complex (GO:0016592)
Med13_C	Transcription Coregulator	Pfam 27.0	PF06333	IPR009401	18.6	18.6		RNA polymerase II transcription cofactor activity (GO:0001104)	regulation of transcription from RNA polymerase II promoter (GO:0006357)	mediator complex (GO:0016592)
Med14	Transcription Coregulator	Pfam 27.0	PF08638	IPR013947	19.1	18.3		RNA polymerase II transcription cofactor activity (GO:0001104)	regulation of transcription from RNA polymerase II promoter (GO:0006357)	mediator complex (GO:0016592)
Med15	Transcription Coregulator	Pfam 27.0	PF09606	IPR019087	25.9	25.6		RNA polymerase II transcription cofactor activity (GO:0001104)	regulation of transcription from RNA polymerase II promoter (GO:0006357)	mediator complex (GO:0016592)
Med15_fungi	Transcription Coregulator	Pfam 27.0	PF05397	IPR008626	21.1	20.8		RNA polymerase II transcription cofactor activity (GO:0001104)	regulation of transcription from RNA polymerase II promoter (GO:0006357)	mediator complex (GO:0016592)
Med17	Transcription Coregulator	Pfam 27.0	PF10156	IPR019313	19.3	19.3		RNA polymerase II transcription cofactor activity (GO:0001104)	regulation of transcription from RNA polymerase II promoter (GO:0006357)	mediator complex (GO:0016592)
Med18	Transcription Coregulator	Pfam 27.0	PF09637	IPR019095	20.3	20.2		RNA polymerase II transcription cofactor activity (GO:0001104)	regulation of transcription from RNA polymerase II promoter (GO:0006357)	mediator complex (GO:0016592)
Med19	Transcription Coregulator	Pfam 27.0	PF10278	IPR019403	24.1	24.1		RNA polymerase II transcription cofactor activity (GO:0001104)	regulation of transcription from RNA polymerase II promoter (GO:0006357)	mediator complex (GO:0016592)
Med20	Transcription Coregulator	Pfam 27.0	PF08612	IPR013921	24.5	24.8		RNA polymerase II transcription cofactor activity (GO:0001104)	regulation of transcription from RNA polymerase II promoter (GO:0006357)	mediator complex (GO:0016592)
Med22	Transcription Coregulator	Pfam 27.0	PF06179	IPR009332	20.3	20.2		RNA polymerase II transcription cofactor activity (GO:0001104)	regulation of transcription from RNA polymerase II promoter (GO:0006357)	mediator complex (GO:0016592)
Med3	Transcription Coregulator	Pfam 27.0	PF11593	IPR020998	27.2	27.5		RNA polymerase II transcription cofactor activity (GO:0001104)	regulation of transcription from RNA polymerase II promoter (GO:0006357)	mediator complex (GO:0016592)
Med31	Transcription Coregulator	Pfam 27.0	PF05669	IPR008831	24.7	24.7	PlnTFDB 3.0 (SOH Family), ProFITS (SOH Family)	RNA polymerase II transcription cofactor activity (GO:0001104)	regulation of transcription from RNA polymerase II promoter (GO:0006357)	mediator complex (GO:0016592)
Med4	Transcription Coregulator	Pfam 27.0	PF10018	IPR019258	25.2	25.4		RNA polymerase II transcription cofactor activity (GO:0001104)	regulation of transcription from RNA polymerase II promoter (GO:0006357)	mediator complex (GO:0016592)
Med5	Transcription Coregulator	Pfam 27.0	PF08689	IPR014801	18.7	18.7		RNA polymerase II transcription cofactor activity (GO:0001104)	regulation of transcription from RNA polymerase II promoter (GO:0006357)	mediator complex (GO:0016592)
Med6	Transcription Coregulator	Pfam 27.0	PF04934	IPR007018	19.3	20.1	PlnTFDB 3.0, ProFITS, GrassCoregDB	RNA polymerase II transcription cofactor activity (GO:0001104)	regulation of transcription from RNA polymerase II promoter (GO:0006357)	mediator complex (GO:0016592)
Med7	Transcription Coregulator	Pfam 27.0	PF05983	IPR009244	24.9	24.6	PlnTFDB 3.0, ProFITS, GrassCoregDB	RNA polymerase II transcription cofactor activity (GO:0001104)	regulation of transcription from RNA polymerase II promoter (GO:0006357)	mediator complex (GO:0016592)
Med8	Transcription Coregulator	Pfam 27.0	PF10232	IPR019364	24.2	23.2		RNA polymerase II transcription cofactor activity (GO:0001104)	regulation of transcription from RNA polymerase II promoter (GO:0006357)	mediator complex (GO:0016592)
Med9	Transcription Coregulator	Pfam 27.0	PF07544	IPR011425	26	26		RNA polymerase II transcription cofactor activity (GO:0001104)	regulation of transcription from RNA polymerase II promoter (GO:0006357)	mediator complex (GO:0016592)
Ovate	Transcription Coregulator	Pfam 27.0	PF04844	IPR006458	23.7	22.7	PlnTFDB 3.0 (OFP Family), ProFITS (OFP Family), GrassTFDB (Ovate Family)
PC4	Transcription Coregulator	Pfam 27.0	PF02229	IPR003173	20	19.6	GrassCoregDB (p15 (PC4,Sub1) family), PlnTFDB 3.0 (Coactivator p15 family), ProFITS (Coactivator p15 family)	DNA binding (GO:0003677), transcription coactivator activity (GO:0003713)	regulation of transcription, DNA-dependent (GO:0006355)
RB_B	Transcription Coregulator	Pfam 27.0	PF01857	IPR002719	20.5	19.8	PlnTFDB 3.0 (RB family), ProFITS (RB family), GrassCoregDB (RBR family)		regulation of cell cycle (GO:0051726)	nucleus (GO:0005634)
Sigma54_activat	Transcription Coregulator	Pfam 27.0	PF00158	IPR002078	20.1	20.1		ATP binding (GO:0005524), transcription factor binding (GO:0008134)	regulation of transcription, DNA-dependent (GO:0006355)
Spt20	Transcription Coregulator	Pfam 27.0	PF12090	IPR021950	30.3	28.5		transcription cofactor activity (GO:0003712)		SAGA complex (GO:0000124)
SSXT	Transcription Coregulator	Pfam 27.0	PF05030	IPR007726	20.7	20.7					Annotated according to description in Pfam 27.0
zf-TAZ	Transcription Coregulator	Pfam 27.0	PF02135	IPR000197	18.6	18.8		histone acetyltransferase activity (GO:0004402), zinc ion binding (GO:0008270), transcription cofactor activity (GO:0003712)	regulation of transcription, DNA-dependent (GO:0006355)	nucleus (GO:0005634)
