# Supplementary material for: Maize and millet transcription factors annotated using comparative genomic and transcriptomic data
Source: BMC Genomics. 2014 Sep 27;15(1):818. doi: 10.1186/1471-2164-15-818 (PMC4189582; doi:10.1186/1471-2164-15-818)
Supplement: Supplementary file 3 — Additional file 3: Table S3: TF and TC genes classified in maize and millet. For each TF/TC gene, we indicated their expression preference (tissue group it expressed/preferentially expressed, and whether its orthologs in maize or millet Zhang gu also preferentially expressed in same tissue group). We also listed all TFs/TCs encoded by each TF/TC genes, families of these TFs/TCs, and best BLASTP hit of these TFs/TCs in other genomes. For maize TF genes and TC genes, we also indicated whether they have support from microarray data from Sekhon et al. [31], and whether they are in FGS. (A) Annotation of maize TF genes. (B) Annotation of maize TC genes. (C) Annotation of millet Yugu1 TF genes. (D) Annotation of millet Yugu1 TC genes. (E) Annotation of millet Zhang gu TF genes. (F) Annotation of millet TC genes. (XLS 2 MB) [file 12864_2014_6495_MOESM3_ESM.xls]

## Sheet: Table S3(A)
Table S3 (A) Annotation of TF genes and TFs encoded by them in maize
Gene ID	Protein ID	Family	Arabidopsis Best Hit	Rice Best Hit	Millet Zhang gu Best Hit	Millet Yugu1 Best Hit	FGS or WGS	Ortholog in Arabidopsis or rice	Ortholog in Millet Yugu1	Existence of microarray probe	Expressed in microarray dataset	Expressed tissue(s) (RNA-seq samples)	Preferentially expressed tissue(s) (RNA-seq samples)	Conserved Expression Preference in Millet Ortholog
AC215909.3_FG001	AC215909.3_FGP001	AP2			Millet_GLEAN_10007607	Si008428m	FGS
GRMZM2G021573	GRMZM2G021573_P01	AP2	AT4G37750.1	LOC_Os03g56050.1	Millet_GLEAN_10005029	Si034722m	FGS	Y	Y	Y	Y	Leaf at later stage,Tassel,Seed,Embryonic Leaf,Ear,Shoot	Shoot
GRMZM2G022359	GRMZM2G022359_P01	AP2	AT1G72570.1		Millet_GLEAN_10007438	Si010747m	FGS	Y	Y	Y	Y	Leaf at later stage,Tassel,Root,Seed,Embryonic Leaf,Ear,Shoot	Seed
GRMZM2G028151	GRMZM2G028151_P01	AP2	AT4G37750.1	LOC_Os03g56050.1	Millet_GLEAN_10005797	Si034505m	FGS	Y	Y	Y	Y	Leaf at later stage,Tassel,Seed,Embryonic Leaf,Ear,Shoot
GRMZM2G073982	GRMZM2G073982_P01	AP2	AT3G54320.3	LOC_Os06g05340.1	Millet_GLEAN_10004554	Si007857m	FGS	Y	Y	Y		Tassel	Tassel
GRMZM2G086573	GRMZM2G086573_P01	AP2	AT5G57390.1	LOC_Os04g55970.2	Millet_GLEAN_10013247	Si021959m	FGS	Y	Y	Y	Y	Leaf at later stage,Tassel,Root,Seed,Embryonic Leaf,Ear,Shoot	Embryonic Leaf
GRMZM2G113078	GRMZM2G113078_P01	AP2	AT3G54320.3	LOC_Os05g45954.1	Millet_GLEAN_10029858	Si022186m	FGS	Y	Y	Y	Y	Leaf at later stage,Seed,Embryonic Leaf	Embryonic Leaf
GRMZM2G124524	GRMZM2G124524_P01	AP2	AT3G54320.3	LOC_Os12g03290.1	Millet_GLEAN_10036867	Si026433m	FGS	Y	Y	Y	Y	Leaf at later stage,Tassel,Root,Seed,Embryonic Leaf,Ear,Shoot	Seed
GRMZM2G124524	GRMZM2G124524_P03	AP2	AT3G54320.3	LOC_Os12g03290.1	Millet_GLEAN_10005137	Si026433m	FGS	Y	Y	Y	Y	Leaf at later stage,Tassel,Root,Seed,Embryonic Leaf,Ear,Shoot	Seed
GRMZM2G130459	GRMZM2G130459_P01	AP2	AT1G72570.1		Millet_GLEAN_10033585	Si017580m	FGS	Y	Y	Y	Y	Leaf at later stage,Tassel,Root,Seed,Embryonic Leaf,Ear,Shoot	Seed
GRMZM2G130459	GRMZM2G130459_P02	AP2	AT1G72570.1		Millet_GLEAN_10033585	Si017580m	FGS	Y	Y	Y	Y	Leaf at later stage,Tassel,Root,Seed,Embryonic Leaf,Ear,Shoot	Seed
GRMZM2G130459	GRMZM2G130459_P03	AP2	AT1G72570.1		Millet_GLEAN_10033585	Si017580m	FGS	Y	Y	Y	Y	Leaf at later stage,Tassel,Root,Seed,Embryonic Leaf,Ear,Shoot	Seed
GRMZM2G131266	GRMZM2G131266_P01	AP2	AT3G54320.3	LOC_Os11g03540.1	Millet_GLEAN_10001514	Si013842m	FGS	Y	Y	Y	Y	Leaf at later stage,Tassel,Ear,Shoot	Ear
GRMZM2G131266	GRMZM2G131266_P02	AP2	AT3G54320.3	LOC_Os12g03290.1	Millet_GLEAN_10001514	Si013842m	FGS	Y	Y	Y	Y	Leaf at later stage,Tassel,Ear,Shoot	Ear
GRMZM2G139082	GRMZM2G139082_P01	AP2	AT5G57390.1	LOC_Os04g55970.2	Millet_GLEAN_10030628	Si008325m	FGS	Y	Y	Y	Y	Tassel,Seed,Embryonic Leaf,Shoot	Seed
GRMZM2G139082	GRMZM2G139082_P02	AP2	AT5G57390.1		Millet_GLEAN_10030628	Si008325m	FGS	Y	Y	Y	Y	Tassel,Seed,Embryonic Leaf,Shoot	Seed
GRMZM2G141219	GRMZM2G141219_P01	AP2	AT1G16060.1	LOC_Os06g05340.1	Millet_GLEAN_10036867	Si030129m	FGS	Y	Y	Y	Y	Leaf at later stage,Tassel,Root,Seed,Ear,Shoot	Leaf at later stage
GRMZM2G141219	GRMZM2G141219_P02	AP2	AT1G16060.1	LOC_Os06g05340.1	Millet_GLEAN_10036867	Si030129m	FGS	Y	Y	Y	Y	Leaf at later stage,Tassel,Root,Seed,Ear,Shoot	Leaf at later stage
GRMZM2G141638	GRMZM2G141638_P01	AP2	AT3G20840.1	LOC_Os01g67410.1	Millet_GLEAN_10014938	Si000593m	FGS	Y	Y	Y		Root,Seed,Embryonic Leaf	Seed
GRMZM2G160730	GRMZM2G160730_P01	AP2	AT4G36920.2	LOC_Os03g60430.1	Millet_GLEAN_10021421	Si006371m	FGS	Y	Y			Leaf at later stage,Embryonic Leaf,Ear,Shoot	Leaf at later stage
GRMZM2G160730	GRMZM2G160730_P02	AP2	AT4G36920.2	LOC_Os06g43220.1	Millet_GLEAN_10021421	Si006371m	FGS	Y	Y			Leaf at later stage,Embryonic Leaf,Ear,Shoot	Leaf at later stage
GRMZM2G174784	GRMZM2G174784_P01	AP2	AT4G36920.2	LOC_Os04g55560.3	Millet_GLEAN_10018289	Si012635m	FGS	Y	Y	Y	Y	Leaf at later stage,Tassel,Root,Seed,Embryonic Leaf,Ear,Shoot	Ear
GRMZM2G174834	GRMZM2G174834_P02	AP2	AT3G54320.3	LOC_Os12g03290.1	Millet_GLEAN_10036867	Si026433m	FGS	Y	Y	Y	Y	Leaf at later stage,Tassel,Root,Seed,Shoot	Seed
GRMZM2G174834	GRMZM2G174834_P03	AP2	AT3G54320.3	LOC_Os12g03290.1	Millet_GLEAN_10036867	Si026433m	FGS	Y	Y	Y	Y	Leaf at later stage,Tassel,Root,Seed,Shoot	Seed
GRMZM2G176175	GRMZM2G176175_P01	AP2	AT4G36920.2	LOC_Os07g13170.2	Millet_GLEAN_10013705	Si029636m	FGS	Y	Y	Y	Y	Leaf at later stage,Tassel,Root,Seed,Embryonic Leaf,Ear,Shoot
GRMZM2G176175	GRMZM2G176175_P02	AP2	AT4G36920.2	LOC_Os07g13170.2	Millet_GLEAN_10013705	Si029636m	FGS	Y	Y	Y	Y	Leaf at later stage,Tassel,Root,Seed,Embryonic Leaf,Ear,Shoot
GRMZM2G317160	GRMZM2G317160_P01	AP2	AT5G57390.1	LOC_Os03g19900.1	Millet_GLEAN_10029067	Si040030m	FGS	Y	Y	Y	Y	Tassel,Seed,Embryonic Leaf,Ear	Tassel,Seed
GRMZM2G366434	GRMZM2G366434_P01	AP2	AT1G51190.1	LOC_Os02g40070.1	Millet_GLEAN_10013807	Si016558m	FGS	Y	Y	Y	Y	Root,Seed,Embryonic Leaf	Seed
GRMZM2G415251	GRMZM2G415251_P01	AP2			Millet_GLEAN_10007607	Si008428m	FGS			Y
GRMZM2G416701	GRMZM2G416701_P01	AP2	AT2G28550.3	LOC_Os05g03040.1	Millet_GLEAN_10025712	Si025305m	FGS	Y	Y	Y	Y	Leaf at later stage,Tassel,Root,Seed,Embryonic Leaf,Shoot	Leaf at later stage
GRMZM2G451031	GRMZM2G451031_P01	AP2	AT3G54320.3	LOC_Os12g03290.1	Millet_GLEAN_10014753	Si004222m	FGS	Y	Y	Y	Y	Seed	Seed
GRMZM2G461905	GRMZM2G461905_P01	AP2					FGS			Y
GRMZM2G700665	GRMZM2G700665_P03	AP2	AT2G28550.3	LOC_Os05g03040.1	Millet_GLEAN_10025712	Si025305m	FGS	Y	Y			Leaf at later stage,Root,Seed,Embryonic Leaf,Shoot
GRMZM2G703514	GRMZM2G703514_P01	AP2					FGS			Y	Y
GRMZM2G703514	GRMZM2G703514_P02	AP2					FGS			Y	Y
GRMZM2G703514	GRMZM2G703514_P03	AP2					FGS			Y	Y
GRMZM2G703514	GRMZM2G703514_P04	AP2					FGS			Y	Y
GRMZM5G862109	GRMZM5G862109_P01	AP2	AT2G28550.3	LOC_Os03g60430.2	Millet_GLEAN_10001543	Si036068m	FGS	Y	Y	Y	Y	Leaf at later stage,Tassel,Root,Seed,Embryonic Leaf,Ear,Shoot	Tassel
GRMZM5G862109	GRMZM5G862109_P03	AP2	AT2G28550.3	LOC_Os03g60430.2	Millet_GLEAN_10001543	Si036068m	FGS	Y	Y	Y	Y	Leaf at later stage,Tassel,Root,Seed,Embryonic Leaf,Ear,Shoot	Tassel
AC207656.3_FG002	AC207656.3_FGP002	ARF	AT4G30080.1	LOC_Os06g47150.1	Millet_GLEAN_10014184	Si005991m	FGS	Y	Y	Y	Y	Leaf at later stage,Tassel,Root,Seed,Embryonic Leaf,Ear,Shoot	Tassel
GRMZM2G005284	GRMZM2G005284_P01	ARF	AT4G30080.1	LOC_Os02g41800.2	Millet_GLEAN_10023479	Si009541m	FGS	Y	Y	Y	Y	Tassel,Ear	Tassel
GRMZM2G006042	GRMZM2G006042_P01	ARF	AT5G62000.3	LOC_Os12g29520.2	Millet_GLEAN_10018634	Si021216m	FGS	Y	Y	Y	Y	Leaf at later stage,Tassel,Root,Seed,Embryonic Leaf,Ear,Shoot
GRMZM2G006042	GRMZM2G006042_P02	ARF	AT5G62000.3	LOC_Os12g29520.2	Millet_GLEAN_10018634	Si021216m	FGS	Y	Y	Y	Y	Leaf at later stage,Tassel,Root,Seed,Embryonic Leaf,Ear,Shoot
GRMZM2G006042	GRMZM2G006042_P03	ARF	AT5G62000.3	LOC_Os12g29520.2	Millet_GLEAN_10018634	Si021216m	FGS	Y	Y	Y	Y	Leaf at later stage,Tassel,Root,Seed,Embryonic Leaf,Ear,Shoot
GRMZM2G017187	GRMZM2G017187_P02	ARF	AT1G59750.2	LOC_Os04g36054.1	Millet_GLEAN_10033768	Si009558m	FGS	Y	Y	Y	Y	Leaf at later stage,Tassel,Root,Seed,Embryonic Leaf,Ear,Shoot	Ear
GRMZM2G023813	GRMZM2G023813_P01	ARF	AT1G77850.1	LOC_Os04g59430.1	Millet_GLEAN_10025584	Si021833m	FGS	Y	Y	Y	Y	Tassel	Tassel
GRMZM2G028980	GRMZM2G028980_P01	ARF	AT1G30330.2	LOC_Os02g06910.1	Millet_GLEAN_10005337	Si016262m	FGS	Y	Y	Y	Y	Leaf at later stage,Tassel,Root,Seed,Embryonic Leaf,Ear,Shoot
GRMZM2G030710	GRMZM2G030710_P01	ARF	AT2G33860.1	LOC_Os05g48870.1	Millet_GLEAN_10028850	Si021595m	FGS	Y	Y	Y	Y	Leaf at later stage,Tassel,Root,Seed,Embryonic Leaf,Ear,Shoot
GRMZM2G034840	GRMZM2G034840_P01	ARF	AT1G19850.1	LOC_Os04g56850.1	Millet_GLEAN_10013298	Si021121m	FGS	Y	Y	Y	Y	Leaf at later stage,Tassel,Seed,Embryonic Leaf,Ear,Shoot	Shoot
GRMZM2G034840	GRMZM2G034840_P02	ARF	AT1G19850.1	LOC_Os04g56850.1	Millet_GLEAN_10013298	Si021121m	FGS	Y	Y	Y	Y	Leaf at later stage,Tassel,Seed,Embryonic Leaf,Ear,Shoot	Shoot
GRMZM2G035405	GRMZM2G035405_P02	ARF	AT5G37020.1	LOC_Os06g46410.1	Millet_GLEAN_10005337	Si005812m	FGS	Y	Y	Y	Y	Leaf at later stage,Tassel,Root,Seed,Embryonic Leaf,Ear,Shoot	Leaf at later stage
GRMZM2G056120	GRMZM2G056120_P01	ARF	AT2G33860.1	LOC_Os01g54990.1	Millet_GLEAN_10032179	Si000545m	FGS	Y	Y	Y	Y	Leaf at later stage,Tassel,Root,Seed,Embryonic Leaf,Ear,Shoot	Ear
GRMZM2G073750	GRMZM2G073750_P01	ARF	AT1G30330.2	LOC_Os12g41950.1	Millet_GLEAN_10030129	Si021157m	FGS	Y	Y	Y	Y	Leaf at later stage,Tassel,Root,Seed,Embryonic Leaf,Ear,Shoot	Ear
GRMZM2G073750	GRMZM2G073750_P02	ARF	AT1G30330.2	LOC_Os12g41950.1	Millet_GLEAN_10030129	Si021157m	FGS	Y	Y	Y	Y	Leaf at later stage,Tassel,Root,Seed,Embryonic Leaf,Ear,Shoot	Ear
GRMZM2G073750	GRMZM2G073750_P03	ARF	AT1G30330.2	LOC_Os12g41950.1	Millet_GLEAN_10030129	Si021157m	FGS	Y	Y	Y	Y	Leaf at later stage,Tassel,Root,Seed,Embryonic Leaf,Ear,Shoot	Ear
GRMZM2G078274	GRMZM2G078274_P01	ARF	AT5G37020.1	LOC_Os04g57610.3	Millet_GLEAN_10008250	Si021223m	FGS	Y	Y	Y	Y	Leaf at later stage,Tassel,Root,Seed,Embryonic Leaf,Ear,Shoot	Ear
GRMZM2G078274	GRMZM2G078274_P03	ARF	AT5G37020.2	LOC_Os04g57610.1	Millet_GLEAN_10008250	Si021223m	FGS	Y	Y	Y	Y	Leaf at later stage,Tassel,Root,Seed,Embryonic Leaf,Ear,Shoot	Ear
GRMZM2G081158	GRMZM2G081158_P01	ARF	AT5G37020.1	LOC_Os12g41950.1	Millet_GLEAN_10030129	Si021157m	FGS	Y	Y	Y	Y	Leaf at later stage,Tassel,Root,Seed,Embryonic Leaf,Ear,Shoot	Ear
GRMZM2G081406	GRMZM2G081406_P01	ARF	AT4G30080.1	LOC_Os02g41800.2	Millet_GLEAN_10023479	Si016559m	FGS	Y	Y	Y	Y	Leaf at later stage,Tassel,Seed,Embryonic Leaf,Ear,Shoot	Seed
GRMZM2G086949	GRMZM2G086949_P01	ARF	AT1G19850.1	LOC_Os04g56850.1	Millet_GLEAN_10013298	Si021121m	FGS	Y	Y	Y	Y	Leaf at later stage,Tassel,Seed,Embryonic Leaf,Ear,Shoot	Shoot
GRMZM2G102845	GRMZM2G102845_P01	ARF	AT1G19220.1	LOC_Os02g04810.1	Millet_GLEAN_10008018	Si016147m	FGS	Y	Y	Y	Y	Leaf at later stage,Tassel,Root,Seed,Embryonic Leaf,Ear,Shoot
GRMZM2G116557	GRMZM2G116557_P01	ARF	AT5G62000.3	LOC_Os01g70270.1	Millet_GLEAN_10036422	Si000464m	FGS	Y	Y	Y	Y	Leaf at later stage,Tassel,Root,Seed,Embryonic Leaf,Ear,Shoot
GRMZM2G116557	GRMZM2G116557_P02	ARF	AT5G62000.3	LOC_Os01g70270.1	Millet_GLEAN_10036422	Si000340m	FGS	Y	Y	Y	Y	Leaf at later stage,Tassel,Root,Seed,Embryonic Leaf,Ear,Shoot
GRMZM2G116557	GRMZM2G116557_P03	ARF	AT5G62000.3	LOC_Os01g70270.1	Millet_GLEAN_10036422	Si000340m	FGS	Y	Y	Y	Y	Leaf at later stage,Tassel,Root,Seed,Embryonic Leaf,Ear,Shoot
GRMZM2G116557	GRMZM2G116557_P04	ARF	AT5G62000.3	LOC_Os01g70270.1	Millet_GLEAN_10036422	Si000340m	FGS	Y	Y	Y	Y	Leaf at later stage,Tassel,Root,Seed,Embryonic Leaf,Ear,Shoot
GRMZM2G122614	GRMZM2G122614_P01	ARF	AT4G30080.1	LOC_Os04g43910.1	Millet_GLEAN_10004646	Si009541m	FGS	Y	Y	Y
GRMZM2G137413	GRMZM2G137413_P01	ARF	AT1G59750.2	LOC_Os02g35140.1	Millet_GLEAN_10035898	Si016563m	FGS	Y	Y	Y	Y	Leaf at later stage,Tassel,Root,Seed,Embryonic Leaf,Ear,Shoot
GRMZM2G153233	GRMZM2G153233_P01	ARF	AT4G30080.1	LOC_Os10g33940.1	Millet_GLEAN_10018113	Si034525m	FGS	Y	Y	Y	Y	Leaf at later stage,Tassel,Root,Seed,Embryonic Leaf,Ear,Shoot
GRMZM2G153233	GRMZM2G153233_P02	ARF	AT4G30080.1	LOC_Os10g33940.1	Millet_GLEAN_10018113	Si034525m	FGS	Y	Y	Y	Y	Leaf at later stage,Tassel,Root,Seed,Embryonic Leaf,Ear,Shoot
GRMZM2G159399	GRMZM2G159399_P01	ARF	AT4G30080.1	LOC_Os10g33940.1	Millet_GLEAN_10018113	Si034525m	FGS	Y	Y	Y	Y	Leaf at later stage,Tassel,Root,Seed,Embryonic Leaf,Ear,Shoot
GRMZM2G159399	GRMZM2G159399_P02	ARF	AT4G30080.1	LOC_Os10g33940.1	Millet_GLEAN_10018113	Si034525m	FGS	Y	Y	Y	Y	Leaf at later stage,Tassel,Root,Seed,Embryonic Leaf,Ear,Shoot
GRMZM2G160005	GRMZM2G160005_P01	ARF	AT1G19220.1	LOC_Os06g09660.1	Millet_GLEAN_10006741	Si005753m	FGS	Y	Y	Y	Y	Leaf at later stage,Tassel,Root,Seed,Embryonic Leaf,Ear,Shoot	Tassel
GRMZM2G169820	GRMZM2G169820_P01	ARF	AT1G19220.1	LOC_Os08g40900.1	Millet_GLEAN_10008018	Si013155m	FGS	Y	Y	Y	Y	Leaf at later stage,Tassel,Root,Seed,Embryonic Leaf,Ear,Shoot
GRMZM2G179121	GRMZM2G179121_P01	ARF	AT4G30080.1	LOC_Os04g59430.1	Millet_GLEAN_10025584	Si021833m	FGS	Y	Y	Y	Y	Shoot	Shoot
GRMZM2G181254	GRMZM2G181254_P01	ARF	AT4G30080.1	LOC_Os04g59430.1	Millet_GLEAN_10025584	Si021833m	FGS	Y	Y	Y		Embryonic Leaf	Embryonic Leaf
GRMZM2G317900	GRMZM2G317900_P01	ARF	AT1G19220.1	LOC_Os02g04810.1	Millet_GLEAN_10025226	Si005741m	FGS	Y	Y	Y	Y	Leaf at later stage,Tassel,Root,Seed,Embryonic Leaf,Ear,Shoot	Seed
GRMZM2G338259	GRMZM2G338259_P01	ARF	AT5G62000.4	LOC_Os01g70270.1	Millet_GLEAN_10036422	Si000340m	FGS	Y	Y	Y	Y	Leaf at later stage,Tassel,Root,Seed,Embryonic Leaf,Ear,Shoot	Embryonic Leaf
GRMZM2G338259	GRMZM2G338259_P02	ARF	AT5G62000.3	LOC_Os01g70270.1	Millet_GLEAN_10036422	Si000340m	FGS	Y	Y	Y	Y	Leaf at later stage,Tassel,Root,Seed,Embryonic Leaf,Ear,Shoot	Embryonic Leaf
GRMZM2G352159	GRMZM2G352159_P01	ARF	AT5G62000.3	LOC_Os12g29520.4	Millet_GLEAN_10018634	Si021216m	FGS	Y	Y	Y	Y	Leaf at later stage,Tassel,Root,Seed,Embryonic Leaf,Ear,Shoot	Embryonic Leaf
GRMZM2G352159	GRMZM2G352159_P02	ARF	AT5G62000.3	LOC_Os12g29520.2	Millet_GLEAN_10018634	Si021333m	FGS	Y	Y	Y	Y	Leaf at later stage,Tassel,Root,Seed,Embryonic Leaf,Ear,Shoot	Embryonic Leaf
GRMZM2G352159	GRMZM2G352159_P03	ARF	AT5G62000.4	LOC_Os12g29520.5	Millet_GLEAN_10018634	Si021216m	FGS	Y	Y	Y	Y	Leaf at later stage,Tassel,Root,Seed,Embryonic Leaf,Ear,Shoot	Embryonic Leaf
GRMZM2G352159	GRMZM2G352159_P04	ARF	AT5G62000.4	LOC_Os12g29520.2	Millet_GLEAN_10018634	Si021216m	FGS	Y	Y	Y	Y	Leaf at later stage,Tassel,Root,Seed,Embryonic Leaf,Ear,Shoot	Embryonic Leaf
GRMZM2G352159	GRMZM2G352159_P05	ARF	AT5G62000.3	LOC_Os12g29520.2	Millet_GLEAN_10018634	Si021216m	FGS	Y	Y	Y	Y	Leaf at later stage,Tassel,Root,Seed,Embryonic Leaf,Ear,Shoot	Embryonic Leaf
GRMZM2G352159	GRMZM2G352159_P06	ARF	AT5G62000.3	LOC_Os12g29520.2	Millet_GLEAN_10018634	Si021216m	FGS	Y	Y	Y	Y	Leaf at later stage,Tassel,Root,Seed,Embryonic Leaf,Ear,Shoot	Embryonic Leaf
GRMZM2G352159	GRMZM2G352159_P07	ARF	AT5G62000.3	LOC_Os12g29520.4	Millet_GLEAN_10018634	Si021333m	FGS	Y	Y	Y	Y	Leaf at later stage,Tassel,Root,Seed,Embryonic Leaf,Ear,Shoot	Embryonic Leaf
GRMZM2G378580	GRMZM2G378580_P01	ARF	AT5G62000.3	LOC_Os11g32110.4	Millet_GLEAN_10018634	Si025988m	FGS	Y	Y	Y	Y	Leaf at later stage,Tassel,Root,Seed,Embryonic Leaf,Ear,Shoot	Ear
GRMZM2G378580	GRMZM2G378580_P02	ARF	AT5G62000.3	LOC_Os11g32110.4	Millet_GLEAN_10018634	Si025990m	FGS	Y	Y	Y	Y	Leaf at later stage,Tassel,Root,Seed,Embryonic Leaf,Ear,Shoot	Ear
GRMZM2G378580	GRMZM2G378580_P05	ARF	AT5G62000.3	LOC_Os11g32110.4	Millet_GLEAN_10018634	Si025990m	FGS	Y	Y	Y	Y	Leaf at later stage,Tassel,Root,Seed,Embryonic Leaf,Ear,Shoot	Ear
GRMZM2G378580	GRMZM2G378580_P06	ARF	AT5G62000.3	LOC_Os11g32110.4	Millet_GLEAN_10018634	Si025990m	FGS	Y	Y	Y	Y	Leaf at later stage,Tassel,Root,Seed,Embryonic Leaf,Ear,Shoot	Ear
GRMZM2G390641	GRMZM2G390641_P01	ARF	AT4G30080.1	LOC_Os06g47150.1	Millet_GLEAN_10014184	Si005991m	FGS	Y	Y	Y	Y	Leaf at later stage,Tassel,Root,Seed,Embryonic Leaf,Ear,Shoot	Leaf at later stage
GRMZM2G390641	GRMZM2G390641_P02	ARF	AT4G30080.1	LOC_Os06g47150.1	Millet_GLEAN_10014184	Si005991m	FGS	Y	Y	Y	Y	Leaf at later stage,Tassel,Root,Seed,Embryonic Leaf,Ear,Shoot	Leaf at later stage
GRMZM2G437460	GRMZM2G437460_P01	ARF	AT2G33860.1	LOC_Os01g48060.2	Millet_GLEAN_10025325	Si004598m	FGS	Y	Y	Y	Y	Leaf at later stage,Tassel,Root,Seed,Embryonic Leaf,Ear,Shoot
GRMZM2G437460	GRMZM2G437460_P02	ARF	AT2G33860.1	LOC_Os01g48060.3	Millet_GLEAN_10025325	Si004598m	FGS	Y	Y	Y	Y	Leaf at later stage,Tassel,Root,Seed,Embryonic Leaf,Ear,Shoot
GRMZM2G441325	GRMZM2G441325_P01	ARF	AT2G33860.1	LOC_Os05g43920.1	Millet_GLEAN_10028287	Si021589m	FGS	Y	Y	Y	Y	Leaf at later stage,Tassel,Root,Seed,Embryonic Leaf,Ear,Shoot	Ear
GRMZM2G475263	GRMZM2G475263_P01	ARF	AT4G23980.1	LOC_Os01g13520.1	Millet_GLEAN_10019371	Si000540m	FGS	Y	Y	Y	Y	Leaf at later stage,Tassel,Root,Seed,Embryonic Leaf,Ear,Shoot	Root	Root
GRMZM2G475263	GRMZM2G475263_P02	ARF	AT4G23980.1	LOC_Os01g13520.1	Millet_GLEAN_10019371	Si000540m	FGS	Y	Y	Y	Y	Leaf at later stage,Tassel,Root,Seed,Embryonic Leaf,Ear,Shoot	Root	Root
GRMZM2G702026	GRMZM2G702026_P01	ARF	AT1G59750.4	LOC_Os02g35140.1	Millet_GLEAN_10035898	Si016563m	FGS	Y	Y	Y	Y	Leaf at later stage,Tassel,Root,Seed,Embryonic Leaf,Ear,Shoot
GRMZM5G808366	GRMZM5G808366_P01	ARF	AT1G77850.1	LOC_Os04g59430.1	Millet_GLEAN_10025584	Si021833m	FGS	Y	Y	Y	Y	Seed,Ear,Shoot	Shoot,Seed
GRMZM5G874163	GRMZM5G874163_P01	ARF	AT2G33860.1	LOC_Os01g54990.1	Millet_GLEAN_10032179	Si000545m	FGS	Y	Y	Y	Y	Leaf at later stage,Tassel,Root,Seed,Embryonic Leaf,Ear,Shoot
GRMZM5G874163	GRMZM5G874163_P02	ARF	AT2G33860.1	LOC_Os01g54990.1	Millet_GLEAN_10032179	Si000545m	FGS	Y	Y	Y	Y	Leaf at later stage,Tassel,Root,Seed,Embryonic Leaf,Ear,Shoot
GRMZM5G874163	GRMZM5G874163_P03	ARF	AT2G33860.1	LOC_Os01g54990.1	Millet_GLEAN_10032179	Si000555m	FGS	Y	Y	Y	Y	Leaf at later stage,Tassel,Root,Seed,Embryonic Leaf,Ear,Shoot
GRMZM2G013612	GRMZM2G013612_P01	ARR-B		LOC_Os04g28130.1	Millet_GLEAN_10005381	Si012772m	FGS	Y	Y	Y	Y	Leaf at later stage,Tassel,Shoot	Leaf at later stage
GRMZM2G099797	GRMZM2G099797_P01	ARR-B	AT4G16110.1	LOC_Os03g12350.2	Millet_GLEAN_10016576	Si034517m	FGS	Y	Y	Y	Y	Leaf at later stage,Tassel,Root,Seed,Embryonic Leaf,Ear,Shoot	Shoot
GRMZM2G099797	GRMZM2G099797_P02	ARR-B	AT4G16110.1	LOC_Os03g12350.2	Millet_GLEAN_10016576	Si034517m	FGS	Y	Y	Y	Y	Leaf at later stage,Tassel,Root,Seed,Embryonic Leaf,Ear,Shoot	Shoot
GRMZM2G099797	GRMZM2G099797_P03	ARR-B	AT4G16110.1	LOC_Os03g12350.2	Millet_GLEAN_10016576	Si034517m	FGS	Y	Y	Y	Y	Leaf at later stage,Tassel,Root,Seed,Embryonic Leaf,Ear,Shoot	Shoot
GRMZM2G100318	GRMZM2G100318_P01	ARR-B	AT1G67710.1	LOC_Os01g67770.1	Millet_GLEAN_10014975	Si000815m	FGS	Y	Y	Y	Y	Leaf at later stage,Tassel,Root,Seed,Embryonic Leaf,Ear,Shoot	Root
GRMZM2G126834	GRMZM2G126834_P01	ARR-B	AT4G16110.1	LOC_Os03g12350.2	Millet_GLEAN_10016576	Si034517m	FGS	Y	Y	Y	Y	Leaf at later stage,Tassel,Root,Seed,Embryonic Leaf,Ear,Shoot
GRMZM2G126834	GRMZM2G126834_P02	ARR-B	AT4G16110.1	LOC_Os03g12350.2	Millet_GLEAN_10016576	Si034517m	FGS	Y	Y	Y	Y	Leaf at later stage,Tassel,Root,Seed,Embryonic Leaf,Ear,Shoot
GRMZM2G133262	GRMZM2G133262_P01	ARR-B	AT1G67710.1	LOC_Os01g67770.1	Millet_GLEAN_10002880		FGS		Y	Y	Y	Leaf at later stage,Tassel,Root,Seed,Embryonic Leaf,Ear,Shoot
GRMZM2G133262	GRMZM2G133262_P02	ARR-B					FGS		Y	Y	Y	Leaf at later stage,Tassel,Root,Seed,Embryonic Leaf,Ear,Shoot
GRMZM2G177220	GRMZM2G177220_P01	ARR-B	AT1G67710.1	LOC_Os01g67770.1	Millet_GLEAN_10014975	Si000815m	FGS	Y	Y	Y	Y	Leaf at later stage,Tassel,Root,Seed,Embryonic Leaf,Ear,Shoot	Root	Root
GRMZM2G360523	GRMZM2G360523_P01	ARR-B	AT2G25180.1	LOC_Os06g43910.1	Millet_GLEAN_10001326	Si007844m	FGS	Y	Y	Y	Y	Leaf at later stage,Tassel,Seed,Embryonic Leaf,Ear
GRMZM2G409974	GRMZM2G409974_P01	ARR-B	AT2G25180.1	LOC_Os06g08440.1	Millet_GLEAN_10022865	Si006013m	FGS	Y	Y	Y	Y	Leaf at later stage,Tassel,Root,Seed,Embryonic Leaf,Ear,Shoot
GRMZM2G479110	GRMZM2G479110_P01	ARR-B	AT2G25180.1	LOC_Os02g55320.1	Millet_GLEAN_10031516	Si016546m	FGS	Y	Y	Y	Y	Leaf at later stage,Tassel,Root,Seed,Embryonic Leaf,Ear,Shoot	Leaf at later stage
AC193767.3_FG003	AC193767.3_FGP003	B3	AT2G28350.1	LOC_Os04g59430.1	Millet_GLEAN_10014184	Si021833m	FGS	Y	Y	Y
GRMZM2G001048	GRMZM2G001048_P01	B3	AT3G18990.1	LOC_Os11g09160.1	Millet_GLEAN_10012289	Si027380m	FGS	Y	Y	Y	Y	Leaf at later stage,Tassel,Root,Seed,Embryonic Leaf,Ear,Shoot
GRMZM2G001048	GRMZM2G001048_P02	B3		LOC_Os11g09160.1	Millet_GLEAN_10012289	Si027380m	FGS	Y	Y	Y	Y	Leaf at later stage,Tassel,Root,Seed,Embryonic Leaf,Ear,Shoot
GRMZM2G008356	GRMZM2G008356_P01	B3	AT2G30470.1	LOC_Os07g37610.1	Millet_GLEAN_10015166	Si028832m	FGS	Y	Y	Y	Y	Leaf at later stage,Tassel,Root,Seed,Embryonic Leaf,Ear,Shoot
GRMZM2G017187	GRMZM2G017187_P01	B3	AT1G59750.4	LOC_Os04g36054.1	Millet_GLEAN_10033768	Si009558m	FGS	Y	Y	Y	Y	Leaf at later stage,Tassel,Root,Seed,Embryonic Leaf,Ear,Shoot	Ear
GRMZM2G018336	GRMZM2G018336_P01	B3	AT1G68840.2	LOC_Os01g49830.1	Millet_GLEAN_10019173	Si004045m	FGS	Y	Y	Y	Y	Leaf at later stage,Tassel,Root,Seed,Embryonic Leaf,Ear,Shoot	Embryonic Leaf
GRMZM2G018485	GRMZM2G018485_P01	B3	AT2G46870.1	LOC_Os02g45850.1	Millet_GLEAN_10008664	Si011823m	FGS	Y	Y	Y		Leaf at later stage,Seed,Embryonic Leaf,Ear	Ear
GRMZM2G019956	GRMZM2G019956_P01	B3		LOC_Os03g42230.1	Millet_GLEAN_10027223	Si035278m	FGS	Y	Y	Y	Y	Tassel,Seed,Shoot	Tassel
GRMZM2G024948	GRMZM2G024948_P01	B3	AT2G46870.1	LOC_Os02g45850.1	Millet_GLEAN_10008664	Si020241m	FGS	Y	Y	Y	Y	Leaf at later stage,Seed,Embryonic Leaf,Ear	Ear
GRMZM2G027253	GRMZM2G027253_P01	B3	AT3G61970.1	LOC_Os06g01860.1	Millet_GLEAN_10010218	Si008509m	FGS	Y	Y	Y
GRMZM2G028794	GRMZM2G028794_P01	B3	AT5G42700.1	LOC_Os03g08620.1	Millet_GLEAN_10019432	Si037266m	FGS	Y	Y	Y	Y	Tassel,Seed,Embryonic Leaf,Ear,Shoot	Embryonic Leaf
GRMZM2G035701	GRMZM2G035701_P01	B3	AT3G26790.1	LOC_Os01g51610.1	Millet_GLEAN_10019921	Si004459m	FGS	Y	Y	Y	Y	Tassel,Seed,Ear,Shoot	Tassel,Seed
GRMZM2G065478	GRMZM2G065478_P01	B3		LOC_Os12g40090.1	Millet_GLEAN_10009001	Si024235m	FGS	Y	Y			Leaf at later stage,Seed,Ear,Shoot	Seed
GRMZM2G065496	GRMZM2G065496_P02	B3	AT4G33280.1	LOC_Os12g40120.1	Millet_GLEAN_10008996	Si024423m	FGS	Y	Y	Y	Y	Leaf at later stage,Tassel,Seed,Embryonic Leaf,Ear,Shoot	Ear
GRMZM2G065496	GRMZM2G065496_P03	B3	AT4G33280.1	LOC_Os12g40120.1	Millet_GLEAN_10008996	Si024423m	FGS	Y	Y	Y	Y	Leaf at later stage,Tassel,Seed,Embryonic Leaf,Ear,Shoot	Ear
GRMZM2G065496	GRMZM2G065496_P04	B3	AT4G33280.1	LOC_Os12g40120.1	Millet_GLEAN_10008996	Si024423m	FGS	Y	Y	Y	Y	Leaf at later stage,Tassel,Seed,Embryonic Leaf,Ear,Shoot	Ear
GRMZM2G065496	GRMZM2G065496_P05	B3	AT4G33280.1	LOC_Os12g40120.1	Millet_GLEAN_10008996	Si024423m	FGS	Y	Y	Y	Y	Leaf at later stage,Tassel,Seed,Embryonic Leaf,Ear,Shoot	Ear
GRMZM2G065538	GRMZM2G065538_P01	B3	AT1G68840.2	LOC_Os01g49830.1	Millet_GLEAN_10019173	Si004045m	FGS	Y	Y	Y	Y	Leaf at later stage,Tassel,Root,Seed,Embryonic Leaf,Ear,Shoot	Embryonic Leaf
GRMZM2G072913	GRMZM2G072913_P01	B3			Millet_GLEAN_10002475		WGS			Y		Leaf at later stage,Tassel,Root,Seed,Embryonic Leaf,Ear,Shoot
GRMZM2G072913	GRMZM2G072913_P02	B3			Millet_GLEAN_10002475		WGS			Y		Leaf at later stage,Tassel,Root,Seed,Embryonic Leaf,Ear,Shoot
GRMZM2G082227	GRMZM2G082227_P01	B3	AT1G01030.1	LOC_Os03g02900.1	Millet_GLEAN_10008664	Si036864m	FGS	Y	Y	Y	Y	Leaf at later stage,Root,Seed,Embryonic Leaf,Ear,Shoot	Ear
GRMZM2G084173	GRMZM2G084173_P01	B3			Millet_GLEAN_10002475		FGS			Y	Y	Leaf at later stage,Tassel,Root,Seed,Embryonic Leaf,Ear,Shoot
GRMZM2G088413	GRMZM2G088413_P01	B3	AT4G33280.1	LOC_Os03g42410.1	Millet_GLEAN_10027220	Si038567m	FGS	Y	Y	Y	Y	Leaf at later stage,Seed,Embryonic Leaf	Seed
GRMZM2G088427	GRMZM2G088427_P01	B3	AT4G33280.1	LOC_Os03g42410.1	Millet_GLEAN_10027220	Si038567m	FGS	Y	Y	Y	Y	Leaf at later stage,Tassel,Embryonic Leaf,Ear,Shoot
GRMZM2G098063	GRMZM2G098063_P01	B3		LOC_Os03g42410.1	Millet_GLEAN_10027219	Si039093m	FGS	Y	Y			Embryonic Leaf,Ear,Shoot	Embryonic Leaf
GRMZM2G098443	GRMZM2G098443_P01	B3	AT2G46870.1	LOC_Os03g02900.1	Millet_GLEAN_10008664	Si036864m	FGS	Y	Y	Y	Y	Ear	Ear
GRMZM2G102059	GRMZM2G102059_P01	B3	AT2G46870.1	LOC_Os02g45850.1	Millet_GLEAN_10008664	Si011823m	FGS	Y	Y	Y	Y	Leaf at later stage,Tassel,Seed,Embryonic Leaf,Ear,Shoot
GRMZM2G102938	GRMZM2G102938_P01	B3		LOC_Os06g02230.1	Millet_GLEAN_10010243	Si007342m	FGS	Y	Y	Y	Y	Leaf at later stage,Tassel,Root,Seed,Embryonic Leaf,Ear,Shoot	Ear
GRMZM2G102938	GRMZM2G102938_P02	B3		LOC_Os06g02230.1	Millet_GLEAN_10010243	Si007342m	FGS	Y	Y	Y	Y	Leaf at later stage,Tassel,Root,Seed,Embryonic Leaf,Ear,Shoot	Ear
GRMZM2G102938	GRMZM2G102938_P03	B3		LOC_Os06g02230.1	Millet_GLEAN_10010243	Si007342m	FGS	Y	Y	Y	Y	Leaf at later stage,Tassel,Root,Seed,Embryonic Leaf,Ear,Shoot	Ear
GRMZM2G102938	GRMZM2G102938_P04	B3		LOC_Os06g02230.1	Millet_GLEAN_10010243	Si007342m	FGS	Y	Y	Y	Y	Leaf at later stage,Tassel,Root,Seed,Embryonic Leaf,Ear,Shoot	Ear
GRMZM2G102938	GRMZM2G102938_P05	B3		LOC_Os06g02230.1	Millet_GLEAN_10010243	Si007342m	FGS	Y	Y	Y	Y	Leaf at later stage,Tassel,Root,Seed,Embryonic Leaf,Ear,Shoot	Ear
GRMZM2G106673	GRMZM2G106673_P01	B3	AT3G19184.1	LOC_Os06g09420.1	Millet_GLEAN_10020137	Si014404m	FGS	Y	Y	Y	Y	Leaf at later stage,Tassel,Root,Seed,Embryonic Leaf,Ear,Shoot	Ear
GRMZM2G106673	GRMZM2G106673_P02	B3	AT3G19184.1	LOC_Os06g09420.1	Millet_GLEAN_10020137	Si014404m	FGS	Y	Y	Y	Y	Leaf at later stage,Tassel,Root,Seed,Embryonic Leaf,Ear,Shoot	Ear
GRMZM2G106673	GRMZM2G106673_P03	B3	AT3G19184.1	LOC_Os06g09420.1	Millet_GLEAN_10020137	Si014404m	FGS	Y	Y	Y	Y	Leaf at later stage,Tassel,Root,Seed,Embryonic Leaf,Ear,Shoot	Ear
GRMZM2G106673	GRMZM2G106673_P04	B3	AT3G19184.1	LOC_Os06g09420.1	Millet_GLEAN_10020137	Si014404m	FGS	Y	Y	Y	Y	Leaf at later stage,Tassel,Root,Seed,Embryonic Leaf,Ear,Shoot	Ear
GRMZM2G106673	GRMZM2G106673_P05	B3	AT3G19184.1	LOC_Os06g09420.1	Millet_GLEAN_10020137	Si014404m	FGS	Y	Y	Y	Y	Leaf at later stage,Tassel,Root,Seed,Embryonic Leaf,Ear,Shoot	Ear
GRMZM2G106673	GRMZM2G106673_P06	B3	AT3G19184.1	LOC_Os06g09420.1	Millet_GLEAN_10020137	Si014404m	FGS	Y	Y	Y	Y	Leaf at later stage,Tassel,Root,Seed,Embryonic Leaf,Ear,Shoot	Ear
GRMZM2G109480	GRMZM2G109480_P01	B3	AT3G19184.1	LOC_Os03g08620.1	Millet_GLEAN_10019432	Si037266m	FGS			Y	Y	Leaf at later stage,Tassel,Root,Seed,Embryonic Leaf,Ear,Shoot	Shoot
GRMZM2G109480	GRMZM2G109480_P02	B3	AT3G19184.1	LOC_Os03g08620.1	Millet_GLEAN_10019432	Si037266m	FGS			Y	Y	Leaf at later stage,Tassel,Root,Seed,Embryonic Leaf,Ear,Shoot	Shoot
GRMZM2G109480	GRMZM2G109480_P03	B3	AT3G19184.1	LOC_Os03g08620.1	Millet_GLEAN_10019432	Si037266m	FGS			Y	Y	Leaf at later stage,Tassel,Root,Seed,Embryonic Leaf,Ear,Shoot	Shoot
GRMZM2G109879	GRMZM2G109879_P01	B3		LOC_Os04g27960.1	Millet_GLEAN_10000693	Si010155m	FGS	Y	Y	Y	Y	Leaf at later stage,Tassel,Seed,Embryonic Leaf,Ear,Shoot
GRMZM2G109879	GRMZM2G109879_P02	B3		LOC_Os04g27960.1	Millet_GLEAN_10000693	Si010155m	FGS	Y	Y	Y	Y	Leaf at later stage,Tassel,Seed,Embryonic Leaf,Ear,Shoot
GRMZM2G111123	GRMZM2G111123_P01	B3	AT3G19184.1	LOC_Os06g09420.1	Millet_GLEAN_10020137	Si014404m	FGS	Y	Y	Y	Y	Leaf at later stage,Tassel,Root,Seed,Embryonic Leaf,Ear,Shoot
GRMZM2G111123	GRMZM2G111123_P02	B3	AT3G19184.1	LOC_Os06g09420.1	Millet_GLEAN_10020137	Si014404m	FGS	Y	Y	Y	Y	Leaf at later stage,Tassel,Root,Seed,Embryonic Leaf,Ear,Shoot
GRMZM2G123461	GRMZM2G123461_P01	B3					FGS			Y
GRMZM2G125095	GRMZM2G125095_P01	B3	AT3G61970.1	LOC_Os10g39190.1	Millet_GLEAN_10004728	Si039972m	FGS	Y	Y	Y		Leaf at later stage,Seed,Ear	Leaf at later stage
GRMZM2G125596	GRMZM2G125596_P01	B3		LOC_Os08g01090.1	Millet_GLEAN_10016772	Si015586m	FGS	Y	Y			Leaf at later stage,Tassel,Root,Seed,Embryonic Leaf,Ear,Shoot
GRMZM2G126194	GRMZM2G126194_P01	B3		LOC_Os04g31730.1	Millet_GLEAN_10002735	Si012575m	FGS	Y	Y	Y	Y	Leaf at later stage,Tassel,Seed,Embryonic Leaf,Ear,Shoot	Seed
GRMZM2G126194	GRMZM2G126194_P02	B3		LOC_Os04g31730.1	Millet_GLEAN_10002735	Si012575m	FGS	Y	Y	Y	Y	Leaf at later stage,Tassel,Seed,Embryonic Leaf,Ear,Shoot	Seed
GRMZM2G133398	GRMZM2G133398_P02	B3	AT3G24650.1	LOC_Os01g68370.1	Millet_GLEAN_10015023	Si000497m	FGS	Y	Y	Y	Y	Tassel,Seed,Embryonic Leaf,Shoot	Embryonic Leaf
GRMZM2G133398	GRMZM2G133398_P03	B3	AT3G24650.1	LOC_Os01g68370.1	Millet_GLEAN_10015023	Si000497m	FGS	Y	Y	Y	Y	Tassel,Seed,Embryonic Leaf,Shoot	Embryonic Leaf
GRMZM2G142999	GRMZM2G142999_P01	B3	AT3G61970.1	LOC_Os10g39190.1	Millet_GLEAN_10004728	Si039972m	FGS	Y	Y	Y	Y	Leaf at later stage,Seed,Embryonic Leaf,Ear,Shoot	Ear
GRMZM2G149940	GRMZM2G149940_P01	B3		LOC_Os04g58000.1	Millet_GLEAN_10001466	Si025187m	FGS	Y	Y	Y	Y	Tassel,Seed	Tassel
GRMZM2G149940	GRMZM2G149940_P02	B3		LOC_Os04g58000.1	Millet_GLEAN_10001466	Si025187m	FGS	Y	Y	Y	Y	Tassel,Seed	Tassel
GRMZM2G158162	GRMZM2G158162_P01	B3	AT2G30470.1	LOC_Os07g48200.1	Millet_GLEAN_10005693	Si028834m	FGS	Y	Y	Y	Y	Leaf at later stage,Tassel,Root,Seed,Embryonic Leaf,Ear,Shoot	Leaf at later stage
GRMZM2G158162	GRMZM2G158162_P02	B3	AT2G30470.1	LOC_Os07g48200.1	Millet_GLEAN_10005693	Si028834m	FGS	Y	Y	Y	Y	Leaf at later stage,Tassel,Root,Seed,Embryonic Leaf,Ear,Shoot	Leaf at later stage
GRMZM2G158162	GRMZM2G158162_P03	B3	AT2G30470.1	LOC_Os07g48200.1	Millet_GLEAN_10005693	Si028834m	FGS	Y	Y	Y	Y	Leaf at later stage,Tassel,Root,Seed,Embryonic Leaf,Ear,Shoot	Leaf at later stage
GRMZM2G160224	GRMZM2G160224_P01	B3					FGS	Y	Y	Y		Shoot	Shoot
GRMZM2G168661	GRMZM2G168661_P01	B3					WGS	Y	Y	Y	Y	Tassel,Seed,Embryonic Leaf,Ear,Shoot	Tassel
GRMZM2G170177	GRMZM2G170177_P01	B3			Millet_GLEAN_10002475		WGS			Y	Y	Leaf at later stage,Tassel,Root,Seed,Embryonic Leaf,Ear,Shoot
GRMZM2G170177	GRMZM2G170177_P02	B3			Millet_GLEAN_10002475		WGS			Y	Y	Leaf at later stage,Tassel,Root,Seed,Embryonic Leaf,Ear,Shoot
GRMZM2G170177	GRMZM2G170177_P03	B3			Millet_GLEAN_10002475		WGS			Y	Y	Leaf at later stage,Tassel,Root,Seed,Embryonic Leaf,Ear,Shoot
GRMZM2G170177	GRMZM2G170177_P04	B3			Millet_GLEAN_10002475		WGS			Y	Y	Leaf at later stage,Tassel,Root,Seed,Embryonic Leaf,Ear,Shoot
GRMZM2G172621	GRMZM2G172621_P01	B3	AT4G32010.1	LOC_Os07g48200.1	Millet_GLEAN_10005693	Si028834m	FGS	Y	Y	Y	Y	Leaf at later stage,Tassel,Root,Seed,Embryonic Leaf,Ear,Shoot
GRMZM2G173321	GRMZM2G173321_P02	B3	AT3G19184.1	LOC_Os06g09420.1	Millet_GLEAN_10020137	Si014404m	FGS	Y	Y	Y	Y	Leaf at later stage,Tassel,Root,Seed,Embryonic Leaf,Ear,Shoot	Tassel
GRMZM2G174610	GRMZM2G174610_P01	B3	AT5G58280.1	LOC_Os05g40280.1	Millet_GLEAN_10026390	Si022916m	FGS	Y	Y	Y	Y	Leaf at later stage,Tassel,Root,Seed,Embryonic Leaf,Ear,Shoot	Shoot
GRMZM2G174610	GRMZM2G174610_P02	B3	AT3G19184.1	LOC_Os05g40280.1	Millet_GLEAN_10026390	Si022916m	FGS	Y	Y	Y	Y	Leaf at later stage,Tassel,Root,Seed,Embryonic Leaf,Ear,Shoot	Shoot
GRMZM2G177244	GRMZM2G177244_P01	B3		LOC_Os01g67830.1	Millet_GLEAN_10014979	Si004140m	FGS	Y	Y	Y	Y	Tassel,Seed,Shoot	Shoot
GRMZM2G180168	GRMZM2G180168_P01	B3	AT1G01030.1	LOC_Os08g06120.1	Millet_GLEAN_10009617	Si014362m	FGS	Y	Y	Y		Tassel,Root	Root,Tassel	Root
GRMZM2G181244	GRMZM2G181244_P01	B3					WGS	Y	Y	Y	Y	Tassel,Seed	Tassel,Seed
GRMZM2G302142	GRMZM2G302142_P01	B3					WGS	Y	Y			Seed,Ear	Seed
GRMZM2G302142	GRMZM2G302142_P02	B3					WGS	Y	Y			Seed,Ear	Seed
GRMZM2G313737	GRMZM2G313737_P01	B3		LOC_Os01g52540.1	Millet_GLEAN_10002821	Si005032m	FGS	Y	Y	Y	Y	Leaf at later stage,Tassel,Root,Seed,Embryonic Leaf,Ear,Shoot
GRMZM2G320754	GRMZM2G320754_P01	B3	AT4G33280.1	LOC_Os03g42410.1	Millet_GLEAN_10027220	Si038567m	FGS	Y	Y	Y		Tassel,Root,Shoot	Tassel
GRMZM2G328742	GRMZM2G328742_P01	B3	AT2G36080.2	LOC_Os12g06080.1	Millet_GLEAN_10001602	Si027632m	FGS	Y	Y	Y	Y	Leaf at later stage,Tassel,Seed,Embryonic Leaf,Ear,Shoot	Seed
GRMZM2G344521	GRMZM2G344521_P01	B3		LOC_Os03g42240.1	Millet_GLEAN_10027223	Si035278m	FGS	Y	Y	Y	Y	Leaf at later stage,Tassel,Root,Seed,Embryonic Leaf,Ear,Shoot
GRMZM2G344521	GRMZM2G344521_P02	B3		LOC_Os03g42240.1	Millet_GLEAN_10027223	Si035278m	FGS	Y	Y	Y	Y	Leaf at later stage,Tassel,Root,Seed,Embryonic Leaf,Ear,Shoot
GRMZM2G361376	GRMZM2G361376_P01	B3					FGS	Y	Y	Y	Y
GRMZM2G379661	GRMZM2G379661_P01	B3					WGS	Y	Y	Y	Y	Leaf at later stage,Tassel,Ear,Shoot	Tassel
GRMZM2G396930	GRMZM2G396930_P01	B3					WGS	Y	Y			Embryonic Leaf	Embryonic Leaf
GRMZM2G405170	GRMZM2G405170_P01	B3	AT3G61970.1	LOC_Os06g01860.1	Millet_GLEAN_10010218	Si008509m	FGS	Y	Y	Y
GRMZM2G405699	GRMZM2G405699_P01	B3		LOC_Os08g01090.1	Millet_GLEAN_10016772	Si015586m	FGS	Y	Y	Y	Y	Leaf at later stage,Tassel,Root,Seed,Embryonic Leaf,Ear,Shoot	Embryonic Leaf
GRMZM2G405699	GRMZM2G405699_P02	B3		LOC_Os08g01090.1	Millet_GLEAN_10016772	Si015586m	FGS	Y	Y	Y	Y	Leaf at later stage,Tassel,Root,Seed,Embryonic Leaf,Ear,Shoot	Embryonic Leaf
GRMZM2G405699	GRMZM2G405699_P03	B3	AT1G28300.1	LOC_Os08g01090.2		Si015586m	FGS	Y	Y	Y	Y	Leaf at later stage,Tassel,Root,Seed,Embryonic Leaf,Ear,Shoot	Embryonic Leaf
GRMZM2G423393	GRMZM2G423393_P01	B3	AT2G46870.1	LOC_Os04g49230.1	Millet_GLEAN_10030893	Si004979m	FGS	Y	Y	Y	Y
GRMZM2G522066	GRMZM2G522066_P01	B3		LOC_Os12g40120.1	Millet_GLEAN_10009001	Si024235m	FGS	Y	Y	Y		Embryonic Leaf,Shoot	Embryonic Leaf
GRMZM5G805685	GRMZM5G805685_P01	B3	AT5G06250.2	LOC_Os12g06080.1	Millet_GLEAN_10001357	Si010849m	FGS	Y	Y	Y	Y	Leaf at later stage,Tassel,Root,Seed,Embryonic Leaf,Ear,Shoot	Seed
GRMZM5G805685	GRMZM5G805685_P02	B3	AT5G06250.2	LOC_Os12g06080.1	Millet_GLEAN_10001357	Si010849m	FGS	Y	Y	Y	Y	Leaf at later stage,Tassel,Root,Seed,Embryonic Leaf,Ear,Shoot	Seed
GRMZM5G834874	GRMZM5G834874_P01	B3		LOC_Os02g38470.1	Millet_GLEAN_10035631	Si016245m	FGS	Y	Y	Y	Y	Leaf at later stage,Tassel,Root,Seed,Embryonic Leaf,Ear,Shoot
GRMZM5G834874	GRMZM5G834874_P02	B3		LOC_Os02g38470.1	Millet_GLEAN_10035631	Si016245m	FGS	Y	Y	Y	Y	Leaf at later stage,Tassel,Root,Seed,Embryonic Leaf,Ear,Shoot
GRMZM5G852672	GRMZM5G852672_P01	B3					WGS	Y	Y	Y		Tassel,Shoot	Tassel
GRMZM2G118690	GRMZM2G118690_P01	BBR-BPC	AT5G42520.1	LOC_Os06g04010.1	Millet_GLEAN_10026817	Si006972m	FGS	Y	Y	Y	Y	Leaf at later stage,Tassel,Root,Seed,Embryonic Leaf,Ear,Shoot	Embryonic Leaf
GRMZM2G118690	GRMZM2G118690_P02	BBR-BPC	AT5G42520.1	LOC_Os06g04010.1	Millet_GLEAN_10026817	Si006972m	FGS	Y	Y	Y	Y	Leaf at later stage,Tassel,Root,Seed,Embryonic Leaf,Ear,Shoot	Embryonic Leaf
GRMZM2G118690	GRMZM2G118690_P03	BBR-BPC	AT5G42520.1	LOC_Os06g04010.1	Millet_GLEAN_10026817	Si006972m	FGS	Y	Y	Y	Y	Leaf at later stage,Tassel,Root,Seed,Embryonic Leaf,Ear,Shoot	Embryonic Leaf
GRMZM2G164735	GRMZM2G164735_P01	BBR-BPC	AT2G01930.2	LOC_Os10g02584.2	Millet_GLEAN_10020783	Si029480m	FGS	Y	Y	Y	Y	Leaf at later stage,Tassel,Root,Seed,Embryonic Leaf,Ear,Shoot
GRMZM2G164735	GRMZM2G164735_P02	BBR-BPC	AT2G01930.2	LOC_Os10g02584.2	Millet_GLEAN_10020783	Si029480m	FGS	Y	Y	Y	Y	Leaf at later stage,Tassel,Root,Seed,Embryonic Leaf,Ear,Shoot
GRMZM2G166230	GRMZM2G166230_P01	BBR-BPC	AT2G01930.2	LOC_Os10g02584.2	Millet_GLEAN_10037808	Si036337m	FGS	Y	Y	Y	Y	Leaf at later stage,Tassel,Root,Seed,Embryonic Leaf,Ear,Shoot
GRMZM2G166230	GRMZM2G166230_P02	BBR-BPC	AT2G01930.2	LOC_Os10g02584.2	Millet_GLEAN_10037808	Si036337m	FGS	Y	Y	Y	Y	Leaf at later stage,Tassel,Root,Seed,Embryonic Leaf,Ear,Shoot
GRMZM2G179366	GRMZM2G179366_P01	BBR-BPC	AT2G01930.2	LOC_Os10g02584.2	Millet_GLEAN_10020783	Si029480m	FGS	Y	Y	Y	Y	Leaf at later stage,Tassel,Root,Seed,Embryonic Leaf,Ear,Shoot
GRMZM2G179366	GRMZM2G179366_P02	BBR-BPC	AT2G01930.2	LOC_Os10g02584.2	Millet_GLEAN_10020783	Si029480m	FGS	Y	Y	Y	Y	Leaf at later stage,Tassel,Root,Seed,Embryonic Leaf,Ear,Shoot
AC194970.5_FG002	AC194970.5_FGP002	BES1	AT3G50750.1	LOC_Os07g39220.1	Millet_GLEAN_10021269	Si030508m	FGS			Y	Y	Leaf at later stage,Tassel,Root,Seed,Embryonic Leaf,Ear,Shoot	Embryonic Leaf
GRMZM2G069486	GRMZM2G069486_P01	BES1	AT5G45300.2	LOC_Os02g03690.1	Millet_GLEAN_10009199	Si016592m	FGS	Y	Y	Y	Y	Leaf at later stage,Tassel,Root,Seed,Embryonic Leaf,Ear,Shoot	Embryonic Leaf
GRMZM2G069486	GRMZM2G069486_P02	BES1	AT5G45300.2		Millet_GLEAN_10009199	Si016622m	FGS	Y	Y	Y	Y	Leaf at later stage,Tassel,Root,Seed,Embryonic Leaf,Ear,Shoot	Embryonic Leaf
GRMZM2G069486	GRMZM2G069486_P03	BES1	AT5G45300.2		Millet_GLEAN_10009199	Si016622m	FGS	Y	Y	Y	Y	Leaf at later stage,Tassel,Root,Seed,Embryonic Leaf,Ear,Shoot	Embryonic Leaf
GRMZM2G102514	GRMZM2G102514_P01	BES1	AT1G75080.2	LOC_Os07g39220.1	Millet_GLEAN_10021269	Si030508m	FGS	Y	Y	Y	Y	Leaf at later stage,Tassel,Root,Seed,Embryonic Leaf,Ear,Shoot
GRMZM2G152172	GRMZM2G152172_P01	BES1	AT4G18890.1	LOC_Os06g35900.1	Millet_GLEAN_10036219	Si006761m	FGS		Y	Y		Seed	Seed
GRMZM2G307241	GRMZM2G307241_P01	BES1		LOC_Os06g35900.1	Millet_GLEAN_10036219	Si006761m	FGS		Y	Y		Seed	Seed
GRMZM2G307241	GRMZM2G307241_P02	BES1		LOC_Os06g35900.1	Millet_GLEAN_10036219	Si006761m	FGS		Y	Y		Seed	Seed
GRMZM2G369018	GRMZM2G369018_P01	BES1		LOC_Os06g35900.1	Millet_GLEAN_10036219	Si006761m	FGS		Y	Y		Tassel	Tassel
GRMZM2G446515	GRMZM2G446515_P03	BES1	AT4G00490.1	LOC_Os09g39570.1	Millet_GLEAN_10021944	Si028957m	FGS	Y	Y	Y	Y	Leaf at later stage,Tassel,Root,Seed,Embryonic Leaf,Ear,Shoot	Tassel
GRMZM2G446515	GRMZM2G446515_P04	BES1	AT4G00490.1	LOC_Os09g39570.1	Millet_GLEAN_10021944	Si028957m	FGS	Y	Y	Y	Y	Leaf at later stage,Tassel,Root,Seed,Embryonic Leaf,Ear,Shoot	Tassel
GRMZM2G446515	GRMZM2G446515_P05	BES1	AT2G45880.1	LOC_Os09g39570.1	Millet_GLEAN_10021944	Si028957m	FGS	Y	Y	Y	Y	Leaf at later stage,Tassel,Root,Seed,Embryonic Leaf,Ear,Shoot	Tassel
GRMZM2G446515	GRMZM2G446515_P06	BES1			Millet_GLEAN_10021943		FGS	Y	Y	Y	Y	Leaf at later stage,Tassel,Root,Seed,Embryonic Leaf,Ear,Shoot	Tassel
GRMZM5G812774	GRMZM5G812774_P01	BES1	AT1G78700.1	LOC_Os06g35900.1	Millet_GLEAN_10036219	Si006761m	FGS	Y	Y	Y	Y	Leaf at later stage,Tassel,Root,Seed,Embryonic Leaf,Ear,Shoot
GRMZM5G852801	GRMZM5G852801_P01	BES1	AT3G50750.1				FGS	Y				Leaf at later stage,Tassel,Root,Seed,Ear,Shoot
GRMZM5G868061	GRMZM5G868061_P01	BES1		LOC_Os01g08180.1	Millet_GLEAN_10025939		FGS	Y		Y	Y
AC149829.2_FG004	AC149829.2_FGP004	bHLH	AT3G28857.1	LOC_Os10g26410.1	Millet_GLEAN_10014396	Si038282m	FGS	Y	Y	Y		Leaf at later stage,Tassel,Root,Seed,Embryonic Leaf,Ear,Shoot	Leaf at later stage
AC177924.2_FG001	AC177924.2_FGP001	bHLH				Si017229m	FGS			Y
AC193786.3_FG005	AC193786.3_FGP005	bHLH	AT3G56970.1	LOC_Os01g72370.2	Millet_GLEAN_10036595	Si002720m	FGS	Y	Y	Y	Y	Leaf at later stage,Root,Seed,Shoot	Leaf at later stage
AC197910.3_FG001	AC197910.3_FGP001	bHLH					WGS
AC198518.3_FG005	AC198518.3_FGP005	bHLH	AT2G14760.1	LOC_Os03g42100.1	Millet_GLEAN_10006645	Si022813m	FGS		Y			Tassel	Tassel
AC216731.3_FG001	AC216731.3_FGP001	bHLH	AT1G66470.1	LOC_Os02g48060.1	Millet_GLEAN_10032730	Si019575m	FGS	Y	Y	Y		Tassel	Tassel
AC233899.1_FG002	AC233899.1_FGP002	bHLH	AT1G72210.1	LOC_Os03g08930.1	Millet_GLEAN_10019465	Si036568m	FGS	Y	Y	Y	Y	Tassel,Root,Seed,Embryonic Leaf,Ear,Shoot	Tassel
AC233960.1_FG005	AC233960.1_FGP005	bHLH	AT1G06170.2	LOC_Os04g51070.1	Millet_GLEAN_10018454	Si019192m	FGS	Y	Y			Tassel	Tassel	Tassel
GRMZM2G001930	GRMZM2G001930_P01	bHLH	AT1G32640.1	LOC_Os10g42430.1	Millet_GLEAN_10031075	Si039973m	FGS	Y	Y	Y	Y	Leaf at later stage,Tassel,Root,Seed,Embryonic Leaf,Ear,Shoot
GRMZM2G002627	GRMZM2G002627_P01	bHLH	AT1G31050.1	LOC_Os02g45010.1	Millet_GLEAN_10019256	Si017063m	FGS	Y	Y	Y	Y	Leaf at later stage,Tassel,Root,Seed,Embryonic Leaf,Ear,Shoot	Shoot
GRMZM2G004356	GRMZM2G004356_P01	bHLH	AT4G02590.3	LOC_Os03g58330.1	Millet_GLEAN_10023291	Si036929m	FGS	Y	Y	Y	Y	Leaf at later stage,Tassel,Root,Seed,Embryonic Leaf,Ear,Shoot
GRMZM2G004732	GRMZM2G004732_P01	bHLH	AT1G61660.3	LOC_Os08g08160.1	Millet_GLEAN_10006438	Si013853m	FGS	Y	Y	Y	Y	Leaf at later stage,Shoot	Shoot
GRMZM2G006631	GRMZM2G006631_P01	bHLH	AT1G72210.1	LOC_Os03g08930.1	Millet_GLEAN_10019465	Si036568m	FGS	Y	Y	Y	Y	Leaf at later stage,Tassel,Root,Seed,Embryonic Leaf,Ear,Shoot	Embryonic Leaf
GRMZM2G008525	GRMZM2G008525_P01	bHLH					WGS	Y	Y			Leaf at later stage,Tassel,Root,Seed,Embryonic Leaf,Ear,Shoot	Root
GRMZM2G008691	GRMZM2G008691_P03	bHLH	AT1G72210.1	LOC_Os02g52190.1	Millet_GLEAN_10033504	Si017701m	FGS	Y	Y	Y	Y	Leaf at later stage,Tassel,Root,Seed,Embryonic Leaf,Ear,Shoot	Ear
GRMZM2G008898	GRMZM2G008898_P01	bHLH	AT1G59640.1	LOC_Os07g09590.1	Millet_GLEAN_10008197	Si030790m	FGS	Y	Y	Y	Y	Leaf at later stage,Tassel,Root,Seed,Embryonic Leaf,Ear,Shoot
GRMZM2G009478	GRMZM2G009478_P01	bHLH	AT1G69010.1	LOC_Os09g29930.1	Millet_GLEAN_10025074	Si029604m	FGS	Y	Y	Y	Y	Leaf at later stage,Tassel,Root,Seed,Embryonic Leaf,Ear,Shoot	Root
GRMZM2G009478	GRMZM2G009478_P02	bHLH	AT1G69010.1	LOC_Os09g29930.1	Millet_GLEAN_10025074	Si029604m	FGS	Y	Y	Y	Y	Leaf at later stage,Tassel,Root,Seed,Embryonic Leaf,Ear,Shoot	Root
GRMZM2G009478	GRMZM2G009478_P03	bHLH	AT1G69010.1	LOC_Os09g29930.2	Millet_GLEAN_10025074	Si029604m	FGS	Y	Y	Y	Y	Leaf at later stage,Tassel,Root,Seed,Embryonic Leaf,Ear,Shoot	Root
GRMZM2G009478	GRMZM2G009478_P04	bHLH	AT1G69010.1	LOC_Os09g29930.2	Millet_GLEAN_10025074	Si029604m	FGS	Y	Y	Y	Y	Leaf at later stage,Tassel,Root,Seed,Embryonic Leaf,Ear,Shoot	Root
GRMZM2G009478	GRMZM2G009478_P05	bHLH	AT1G69010.1	LOC_Os09g29930.2	Millet_GLEAN_10025074	Si029604m	FGS	Y	Y	Y	Y	Leaf at later stage,Tassel,Root,Seed,Embryonic Leaf,Ear,Shoot	Root
GRMZM2G009478	GRMZM2G009478_P06	bHLH	AT1G69010.1	LOC_Os09g29930.2	Millet_GLEAN_10025074	Si029604m	FGS	Y	Y	Y	Y	Leaf at later stage,Tassel,Root,Seed,Embryonic Leaf,Ear,Shoot	Root
GRMZM2G009837	GRMZM2G009837_P01	bHLH	AT3G19500.1	LOC_Os03g55220.2	Millet_GLEAN_10026595	Si036666m	FGS	Y	Y	Y	Y	Tassel,Embryonic Leaf,Ear,Shoot
GRMZM2G013688	GRMZM2G013688_P01	bHLH		LOC_Os09g34330.1	Millet_GLEAN_10023987	Si031900m	FGS	Y	Y	Y		Leaf at later stage	Leaf at later stage
GRMZM2G015666	GRMZM2G015666_P01	bHLH	AT1G72210.1	LOC_Os09g29360.1	Millet_GLEAN_10016933	Si038653m	FGS	Y		Y	Y	Leaf at later stage,Tassel,Seed,Embryonic Leaf,Ear,Shoot	Seed
GRMZM2G016039	GRMZM2G016039_P01	bHLH	AT2G40200.1	LOC_Os01g11910.1	Millet_GLEAN_10034902	Si002517m	FGS	Y	Y	Y	Y	Leaf at later stage,Tassel,Root,Seed,Embryonic Leaf
GRMZM2G016039	GRMZM2G016039_P02	bHLH			Millet_GLEAN_10034902	Si002517m	FGS	Y	Y	Y	Y	Leaf at later stage,Tassel,Root,Seed,Embryonic Leaf
GRMZM2G016039	GRMZM2G016039_P03	bHLH			Millet_GLEAN_10034902	Si002517m	FGS	Y	Y	Y	Y	Leaf at later stage,Tassel,Root,Seed,Embryonic Leaf
GRMZM2G016756	GRMZM2G016756_P01	bHLH	AT2G20180.3	LOC_Os03g56950.1	Millet_GLEAN_10012420	Si035819m	FGS	Y	Y	Y	Y	Leaf at later stage,Tassel,Seed,Embryonic Leaf,Ear,Shoot	Leaf at later stage
GRMZM2G017145	GRMZM2G017145_P02	bHLH	AT3G47640.3	LOC_Os07g43530.1	Millet_GLEAN_10020290	Si037016m	FGS	Y		Y	Y	Leaf at later stage,Tassel,Root,Seed,Embryonic Leaf,Ear,Shoot
GRMZM2G017145	GRMZM2G017145_P04	bHLH					FGS	Y		Y	Y	Leaf at later stage,Tassel,Root,Seed,Embryonic Leaf,Ear,Shoot
GRMZM2G017145	GRMZM2G017145_P05	bHLH					FGS	Y		Y	Y	Leaf at later stage,Tassel,Root,Seed,Embryonic Leaf,Ear,Shoot
GRMZM2G017349	GRMZM2G017349_P01	bHLH		LOC_Os06g06900.1	Millet_GLEAN_10022759	Si007415m	FGS	Y		Y	Y	Leaf at later stage,Tassel,Root,Seed,Embryonic Leaf,Ear,Shoot
GRMZM2G017586	GRMZM2G017586_P01	bHLH	AT5G54680.1	LOC_Os08g04390.2	Millet_GLEAN_10020384	Si014339m	FGS	Y	Y	Y	Y	Leaf at later stage,Tassel,Root,Seed,Embryonic Leaf,Ear,Shoot	Tassel
GRMZM2G017586	GRMZM2G017586_P02	bHLH	AT5G54680.1	LOC_Os08g04390.2	Millet_GLEAN_10020384	Si014339m	FGS	Y	Y	Y	Y	Leaf at later stage,Tassel,Root,Seed,Embryonic Leaf,Ear,Shoot	Tassel
GRMZM2G018472	GRMZM2G018472_P01	bHLH	AT2G20180.1	LOC_Os12g40730.1	Millet_GLEAN_10009040	Si024958m	FGS	Y	Y	Y	Y	Leaf at later stage	Leaf at later stage
GRMZM2G019806	GRMZM2G019806_P01	bHLH	AT4G37850.1	LOC_Os03g51580.1	Millet_GLEAN_10034296	Si036393m	FGS	Y	Y	Y	Y	Leaf at later stage,Tassel,Root,Seed,Ear	Tassel
GRMZM2G021276	GRMZM2G021276_P01	bHLH		LOC_Os01g18870.1	Millet_GLEAN_10033943	Si004106m	FGS	Y	Y	Y	Y	Tassel	Tassel	Tassel
GRMZM2G021276	GRMZM2G021276_P02	bHLH	AT1G06170.2	LOC_Os01g18870.1	Millet_GLEAN_10033943	Si004106m	FGS	Y	Y	Y	Y	Tassel	Tassel	Tassel
GRMZM2G021276	GRMZM2G021276_P03	bHLH		LOC_Os01g18870.1	Millet_GLEAN_10033943	Si004106m	FGS	Y	Y	Y	Y	Tassel	Tassel	Tassel
GRMZM2G021276	GRMZM2G021276_P04	bHLH	AT1G06170.2	LOC_Os01g18870.1	Millet_GLEAN_10033943	Si004106m	FGS	Y	Y	Y	Y	Tassel	Tassel	Tassel
GRMZM2G021276	GRMZM2G021276_P05	bHLH	AT1G06170.2	LOC_Os01g18870.1	Millet_GLEAN_10033943	Si004106m	FGS	Y	Y	Y	Y	Tassel	Tassel	Tassel
GRMZM2G021276	GRMZM2G021276_P06	bHLH	AT1G06170.2	LOC_Os01g18870.1	Millet_GLEAN_10033943	Si004106m	FGS	Y	Y	Y	Y	Tassel	Tassel	Tassel
GRMZM2G024530	GRMZM2G024530_P01	bHLH	AT5G58010.1	LOC_Os06g09370.2	Millet_GLEAN_10018490	Si006332m	FGS	Y	Y	Y	Y	Leaf at later stage,Tassel,Root,Seed,Embryonic Leaf,Ear,Shoot	Root
GRMZM2G027068	GRMZM2G027068_P01	bHLH	AT2G41130.1	LOC_Os03g59670.1	Millet_GLEAN_10023154	Si039730m	FGS	Y		Y		Leaf at later stage,Tassel,Root,Seed,Embryonic Leaf,Ear,Shoot	Root
GRMZM2G027563	GRMZM2G027563_P01	bHLH	AT2G24260.1	LOC_Os09g25040.1	Millet_GLEAN_10036825	Si029708m	FGS	Y	Y	Y		Root,Seed,Shoot	Root
GRMZM2G027563	GRMZM2G027563_P02	bHLH	AT2G24260.1	LOC_Os09g25040.1	Millet_GLEAN_10036825	Si029708m	FGS	Y	Y	Y		Root,Seed,Shoot	Root
GRMZM2G030744	GRMZM2G030744_P01	bHLH		LOC_Os02g56140.1	Millet_GLEAN_10031568	Si018003m	FGS	Y	Y	Y	Y	Leaf at later stage,Tassel,Seed,Embryonic Leaf,Ear,Shoot
GRMZM2G030744	GRMZM2G030744_P02	bHLH		LOC_Os02g56140.1	Millet_GLEAN_10031568	Si018003m	FGS	Y	Y	Y	Y	Leaf at later stage,Tassel,Seed,Embryonic Leaf,Ear,Shoot
GRMZM2G030744	GRMZM2G030744_P03	bHLH		LOC_Os02g56140.1	Millet_GLEAN_10031568	Si018003m	FGS	Y	Y	Y	Y	Leaf at later stage,Tassel,Seed,Embryonic Leaf,Ear,Shoot
GRMZM2G030762	GRMZM2G030762_P02	bHLH	AT3G07340.1	LOC_Os01g68700.2	Millet_GLEAN_10036313	Si001242m	FGS	Y	Y	Y	Y	Leaf at later stage,Tassel,Root,Seed,Embryonic Leaf,Ear,Shoot	Ear
GRMZM2G033356	GRMZM2G033356_P01	bHLH	AT3G26744.4	LOC_Os11g32100.1	Millet_GLEAN_10018633	Si026212m	FGS	Y	Y	Y	Y	Leaf at later stage,Tassel,Seed,Embryonic Leaf,Ear,Shoot	Leaf at later stage,Embryonic Leaf
GRMZM2G035156	GRMZM2G035156_P01	bHLH	AT3G47710.1	LOC_Os10g26460.1	Millet_GLEAN_10014399	Si038231m	FGS	Y	Y	Y	Y	Leaf at later stage,Tassel,Root,Embryonic Leaf,Shoot	Root	Root
GRMZM2G036092	GRMZM2G036092_P01	bHLH	AT1G26945.1	LOC_Os02g51320.1	Millet_GLEAN_10033584	Si007662m	FGS					Leaf at later stage,Tassel,Root,Seed,Embryonic Leaf,Ear,Shoot	Ear
GRMZM2G036554	GRMZM2G036554_P01	bHLH			Millet_GLEAN_10032270	Si024086m	FGS	Y	Y	Y	Y	Leaf at later stage,Tassel,Root,Seed,Ear	Tassel
GRMZM2G036554	GRMZM2G036554_P02	bHLH	AT4G37850.1	LOC_Os12g43620.1	Millet_GLEAN_10032270	Si024086m	FGS	Y	Y	Y	Y	Leaf at later stage,Tassel,Root,Seed,Ear	Tassel
GRMZM2G038479	GRMZM2G038479_P01	bHLH	AT5G46760.1	LOC_Os09g34330.1	Millet_GLEAN_10010494	Si015513m	FGS	Y	Y	Y
GRMZM2G042101	GRMZM2G042101_P01	bHLH	AT3G28857.1	LOC_Os02g51320.1	Millet_GLEAN_10033584	Si007662m	FGS	Y	Y	Y	Y	Leaf at later stage,Tassel,Root,Seed,Ear,Shoot	Ear
GRMZM2G042893	GRMZM2G042893_P01	bHLH	AT5G57150.1	LOC_Os04g23440.1	Millet_GLEAN_10007273	Si010685m	FGS	Y	Y	Y	Y	Leaf at later stage,Tassel,Seed,Embryonic Leaf,Ear,Shoot	Leaf at later stage
GRMZM2G042893	GRMZM2G042893_P02	bHLH	AT5G57150.3	LOC_Os04g23440.1	Millet_GLEAN_10007270	Si010685m	FGS	Y	Y	Y	Y	Leaf at later stage,Tassel,Seed,Embryonic Leaf,Ear,Shoot	Leaf at later stage
GRMZM2G042893	GRMZM2G042893_P03	bHLH	AT5G57150.2	LOC_Os04g23440.1	Millet_GLEAN_10007273	Si010736m	FGS	Y	Y	Y	Y	Leaf at later stage,Tassel,Seed,Embryonic Leaf,Ear,Shoot	Leaf at later stage
GRMZM2G042893	GRMZM2G042893_P04	bHLH	AT5G57150.2	LOC_Os04g23440.1	Millet_GLEAN_10007273	Si010736m	FGS	Y	Y	Y	Y	Leaf at later stage,Tassel,Seed,Embryonic Leaf,Ear,Shoot	Leaf at later stage
GRMZM2G042893	GRMZM2G042893_P05	bHLH	AT5G57150.2	LOC_Os04g23440.1	Millet_GLEAN_10007270	Si010685m	FGS	Y	Y	Y	Y	Leaf at later stage,Tassel,Seed,Embryonic Leaf,Ear,Shoot	Leaf at later stage
GRMZM2G042895	GRMZM2G042895_P01	bHLH	AT5G57150.1	LOC_Os04g23550.1	Millet_GLEAN_10007267	Si010474m	FGS	Y	Y	Y	Y	Leaf at later stage,Tassel,Root,Embryonic Leaf,Shoot	Root,Shoot	Root
GRMZM2G042920	GRMZM2G042920_P02	bHLH		LOC_Os04g52770.1	Millet_GLEAN_10037419	Si011759m	FGS	Y	Y	Y	Y	Tassel,Root,Seed,Embryonic Leaf,Ear	Seed
GRMZM2G043854	GRMZM2G043854_P01	bHLH	AT3G25710.1	LOC_Os03g15440.1	Millet_GLEAN_10038022	Si039730m	FGS	Y	Y	Y		Leaf at later stage,Tassel,Seed,Ear,Shoot	Seed
GRMZM2G045109	GRMZM2G045109_P01	bHLH	AT5G53210.1	LOC_Os06g33450.2	Millet_GLEAN_10005609	Si006640m	FGS	Y	Y	Y		Leaf at later stage,Embryonic Leaf,Ear	Embryonic Leaf
GRMZM2G045431	GRMZM2G045431_P01	bHLH	AT5G67060.1	LOC_Os09g28210.1	Millet_GLEAN_10009312	Si030966m	FGS	Y	Y	Y		Leaf at later stage,Tassel,Root,Ear	Leaf at later stage
GRMZM2G045883	GRMZM2G045883_P01	bHLH	AT1G72210.1	LOC_Os02g52190.1	Millet_GLEAN_10033504	Si017701m	FGS	Y	Y	Y	Y	Leaf at later stage,Tassel,Seed,Embryonic Leaf,Ear,Shoot	Leaf at later stage,Seed
GRMZM2G049229	GRMZM2G049229_P01	bHLH	AT1G32640.1	LOC_Os10g42430.1	Millet_GLEAN_10031075	Si039973m	FGS	Y	Y	Y	Y	Leaf at later stage,Tassel,Root,Seed,Embryonic Leaf,Ear,Shoot	Tassel
GRMZM2G049686	GRMZM2G049686_P01	bHLH	AT4G37850.1	LOC_Os12g43620.1	Millet_GLEAN_10011647	Si022171m	FGS	Y	Y	Y	Y	Leaf at later stage,Root,Seed,Embryonic Leaf,Shoot	Root
GRMZM2G054564	GRMZM2G054564_P02	bHLH		LOC_Os12g35070.1		Si025174m	FGS	Y	Y	Y	Y	Tassel,Seed,Embryonic Leaf,Ear
GRMZM2G057260	GRMZM2G057260_P01	bHLH		LOC_Os07g39940.1	Millet_GLEAN_10021329	Si032445m	FGS	Y	Y			Leaf at later stage,Tassel,Ear,Shoot	Ear,Shoot,Tassel
GRMZM2G057413	GRMZM2G057413_P01	bHLH	AT3G56970.1	LOC_Os01g72370.2	Millet_GLEAN_10036595	Si002720m	FGS	Y	Y	Y	Y	Leaf at later stage,Tassel,Root,Shoot	Leaf at later stage
GRMZM2G057413	GRMZM2G057413_P02	bHLH	AT3G56970.1	LOC_Os01g72370.2	Millet_GLEAN_10036595	Si002720m	FGS	Y	Y	Y	Y	Leaf at later stage,Tassel,Root,Shoot	Leaf at later stage
GRMZM2G058451	GRMZM2G058451_P01	bHLH	AT5G54680.1	LOC_Os07g35870.1	Millet_GLEAN_10006998	Si030880m	FGS	Y	Y	Y	Y	Leaf at later stage,Tassel,Root,Seed,Embryonic Leaf,Ear,Shoot	Leaf at later stage
GRMZM2G061906	GRMZM2G061906_P01	bHLH	AT5G54680.1	LOC_Os05g38140.1	Millet_GLEAN_10027993	Si023133m	FGS	Y	Y	Y	Y	Leaf at later stage,Tassel,Root,Seed,Embryonic Leaf,Ear,Shoot	Leaf at later stage
GRMZM2G062541	GRMZM2G062541_P01	bHLH	AT1G09530.2	LOC_Os05g04740.1	Millet_GLEAN_10032272	Si021594m	FGS	Y	Y	Y		Leaf at later stage,Tassel,Seed,Embryonic Leaf,Ear,Shoot
GRMZM2G064638	GRMZM2G064638_P01	bHLH	AT5G53210.1	LOC_Os02g15760.1	Millet_GLEAN_10033205	Si017482m	FGS	Y	Y	Y		Leaf at later stage,Embryonic Leaf,Shoot	Embryonic Leaf,Shoot
GRMZM2G065374	GRMZM2G065374_P01	bHLH	AT3G59060.1	LOC_Os03g56950.1	Millet_GLEAN_10012420	Si035819m	FGS	Y	Y	Y	Y	Leaf at later stage,Tassel,Seed,Embryonic Leaf,Ear,Shoot	Leaf at later stage	Leaf
GRMZM2G066057	GRMZM2G066057_P01	bHLH	AT1G66470.1	LOC_Os01g02110.1	Millet_GLEAN_10033030	Si004720m	FGS	Y	Y	Y		Leaf at later stage,Root	Leaf at later stage,Root
GRMZM2G067654	GRMZM2G067654_P01	bHLH	AT2G24260.1	LOC_Os02g55250.1	Millet_GLEAN_10022880	Si017553m	FGS	Y		Y	Y	Leaf at later stage	Leaf at later stage,Root
GRMZM2G068604	GRMZM2G068604_P01	bHLH	AT4G37850.1	LOC_Os12g43620.1	Millet_GLEAN_10011647	Si022171m	FGS	Y	Y	Y	Y	Leaf at later stage,Root,Seed,Embryonic Leaf,Shoot
GRMZM2G069408	GRMZM2G069408_P01	bHLH	AT2G27230.2	LOC_Os12g06330.2	Millet_GLEAN_10001340	Si009323m	FGS	Y	Y	Y	Y	Leaf at later stage,Tassel,Root,Seed,Embryonic Leaf,Ear,Shoot	Embryonic Leaf
GRMZM2G072376	GRMZM2G072376_P01	bHLH		LOC_Os03g15440.1	Millet_GLEAN_10038022	Si039730m	FGS	Y	Y	Y		Leaf at later stage,Tassel,Seed,Ear,Shoot	Tassel
GRMZM2G072820	GRMZM2G072820_P01	bHLH	AT1G74500.1	LOC_Os04g54900.1	Millet_GLEAN_10018250	Si011424m	FGS	Y	Y	Y	Y	Root,Embryonic Leaf,Shoot	Root,Shoot
GRMZM2G074438	GRMZM2G074438_P01	bHLH	AT2G42300.1	LOC_Os06g41060.1	Millet_GLEAN_10001321	Si006781m	FGS	Y	Y	Y	Y	Leaf at later stage,Tassel,Root,Seed,Embryonic Leaf,Ear,Shoot	Leaf at later stage
GRMZM2G074501	GRMZM2G074501_P01	bHLH	AT3G19500.1	LOC_Os03g55220.2	Millet_GLEAN_10026595	Si036666m	FGS	Y	Y	Y	Y	Tassel,Seed,Embryonic Leaf,Ear,Shoot	Shoot
GRMZM2G076636	GRMZM2G076636_P01	bHLH	AT1G01260.3	LOC_Os01g13460.1	Millet_GLEAN_10019375	Si003963m	FGS	Y	Y	Y	Y	Leaf at later stage,Tassel,Root,Seed,Embryonic Leaf,Ear,Shoot
GRMZM2G076636	GRMZM2G076636_P02	bHLH	AT1G01260.3	LOC_Os01g13460.1	Millet_GLEAN_10019375	Si003963m	FGS	Y	Y	Y	Y	Leaf at later stage,Tassel,Root,Seed,Embryonic Leaf,Ear,Shoot
GRMZM2G080054	GRMZM2G080054_P01	bHLH		LOC_Os04g52770.1	Millet_GLEAN_10037419	Si011759m	FGS	Y	Y	Y	Y	Leaf at later stage,Tassel,Root,Seed,Embryonic Leaf,Ear,Shoot	Seed
GRMZM2G080054	GRMZM2G080054_P02	bHLH		LOC_Os04g52770.1	Millet_GLEAN_10037419	Si011759m	FGS	Y	Y	Y	Y	Leaf at later stage,Tassel,Root,Seed,Embryonic Leaf,Ear,Shoot	Seed
GRMZM2G080054	GRMZM2G080054_P03	bHLH		LOC_Os04g52770.1	Millet_GLEAN_10037419	Si011759m	FGS	Y	Y	Y	Y	Leaf at later stage,Tassel,Root,Seed,Embryonic Leaf,Ear,Shoot	Seed
GRMZM2G080168	GRMZM2G080168_P01	bHLH	AT3G07340.1	LOC_Os11g25560.1	Millet_GLEAN_10012361	Si026387m	FGS	Y	Y	Y	Y	Leaf at later stage,Tassel,Root,Seed,Ear,Shoot	Seed
GRMZM2G080168	GRMZM2G080168_P02	bHLH	AT3G07340.1	LOC_Os11g25560.1	Millet_GLEAN_10012361	Si026588m	FGS	Y	Y	Y	Y	Leaf at later stage,Tassel,Root,Seed,Ear,Shoot	Seed
GRMZM2G081816	GRMZM2G081816_P01	bHLH		LOC_Os01g38610.1	Millet_GLEAN_10004513	Si003753m	FGS	Y	Y	Y	Y	Leaf at later stage,Tassel,Seed,Embryonic Leaf,Ear,Shoot	Leaf at later stage
GRMZM2G081816	GRMZM2G081816_P02	bHLH			Millet_GLEAN_10004513		FGS	Y	Y	Y	Y	Leaf at later stage,Tassel,Seed,Embryonic Leaf,Ear,Shoot	Leaf at later stage
GRMZM2G081816	GRMZM2G081816_P03	bHLH			Millet_GLEAN_10004513		FGS	Y	Y	Y	Y	Leaf at later stage,Tassel,Seed,Embryonic Leaf,Ear,Shoot	Leaf at later stage
GRMZM2G082343	GRMZM2G082343_P01	bHLH	AT4G37850.1	LOC_Os03g51580.1	Millet_GLEAN_10034296	Si036393m	FGS	Y	Y	Y	Y	Root	Root
GRMZM2G082586	GRMZM2G082586_P01	bHLH	AT1G72210.1	LOC_Os09g29360.1	Millet_GLEAN_10016933	Si038653m	FGS	Y		Y	Y	Leaf at later stage,Tassel,Seed,Embryonic Leaf,Ear,Shoot	Seed
GRMZM2G082630	GRMZM2G082630_P01	bHLH	AT3G56770.1	LOC_Os08g37290.1	Millet_GLEAN_10022618	Si014356m	FGS	Y	Y	Y	Y	Leaf at later stage,Tassel,Shoot	Tassel
GRMZM2G083504	GRMZM2G083504_P01	bHLH	AT3G23690.1	LOC_Os09g32510.4	Millet_GLEAN_10005488	Si030324m	FGS	Y	Y	Y	Y	Leaf at later stage,Tassel,Root,Seed,Embryonic Leaf,Ear,Shoot
GRMZM2G083504	GRMZM2G083504_P02	bHLH	AT1G68920.3	LOC_Os09g32510.4	Millet_GLEAN_10005488	Si030324m	FGS	Y	Y	Y	Y	Leaf at later stage,Tassel,Root,Seed,Embryonic Leaf,Ear,Shoot
GRMZM2G083504	GRMZM2G083504_P03	bHLH	AT3G23690.1	LOC_Os09g32510.1	Millet_GLEAN_10005488	Si030324m	FGS	Y	Y	Y	Y	Leaf at later stage,Tassel,Root,Seed,Embryonic Leaf,Ear,Shoot
GRMZM2G085467	GRMZM2G085467_P02	bHLH	AT2G42280.1	LOC_Os09g31300.1	Millet_GLEAN_10024964	Si030081m	FGS	Y	Y	Y	Y	Leaf at later stage,Tassel,Root,Embryonic Leaf,Ear,Shoot
GRMZM2G085751	GRMZM2G085751_P01	bHLH	AT5G53210.1	LOC_Os02g15760.1	Millet_GLEAN_10033205	Si017482m	FGS	Y	Y	Y		Leaf at later stage,Seed,Embryonic Leaf	Embryonic Leaf
GRMZM2G086474	GRMZM2G086474_P01	bHLH	AT1G72210.1	LOC_Os02g46560.1	Millet_GLEAN_10013194	Si010485m	FGS	Y	Y	Y	Y	Leaf at later stage,Tassel,Seed,Embryonic Leaf,Ear,Shoot	Seed
GRMZM2G086474	GRMZM2G086474_P02	bHLH	AT1G72210.1	LOC_Os02g46560.1	Millet_GLEAN_10013194	Si010485m	FGS	Y	Y	Y	Y	Leaf at later stage,Tassel,Seed,Embryonic Leaf,Ear,Shoot	Seed
GRMZM2G088443	GRMZM2G088443_P01	bHLH	AT2G40200.1	LOC_Os01g06640.1	Millet_GLEAN_10019488	Si002655m	FGS	Y	Y	Y	Y	Leaf at later stage,Tassel,Root,Seed,Embryonic Leaf,Ear,Shoot	Root	Root
GRMZM2G088443	GRMZM2G088443_P02	bHLH		LOC_Os01g06640.1			FGS	Y	Y	Y	Y	Leaf at later stage,Tassel,Root,Seed,Embryonic Leaf,Ear,Shoot	Root	Root
GRMZM2G089501	GRMZM2G089501_P01	bHLH	AT1G69010.1	LOC_Os09g29930.1	Millet_GLEAN_10025074	Si029604m	FGS	Y	Y	Y	Y	Leaf at later stage,Tassel,Root,Seed,Embryonic Leaf,Ear,Shoot
GRMZM2G089501	GRMZM2G089501_P02	bHLH	AT1G69010.1	LOC_Os09g29930.1	Millet_GLEAN_10025074	Si029604m	FGS	Y	Y	Y	Y	Leaf at later stage,Tassel,Root,Seed,Embryonic Leaf,Ear,Shoot
GRMZM2G089501	GRMZM2G089501_P03	bHLH	AT1G69010.1	LOC_Os09g29930.1	Millet_GLEAN_10025074	Si029604m	FGS	Y	Y	Y	Y	Leaf at later stage,Tassel,Root,Seed,Embryonic Leaf,Ear,Shoot
GRMZM2G089501	GRMZM2G089501_P04	bHLH	AT1G69010.1	LOC_Os09g29930.2	Millet_GLEAN_10025074	Si029604m	FGS	Y	Y	Y	Y	Leaf at later stage,Tassel,Root,Seed,Embryonic Leaf,Ear,Shoot
GRMZM2G089501	GRMZM2G089501_P05	bHLH	AT1G69010.1	LOC_Os09g29930.2	Millet_GLEAN_10025074	Si029604m	FGS	Y	Y	Y	Y	Leaf at later stage,Tassel,Root,Seed,Embryonic Leaf,Ear,Shoot
GRMZM2G091003	GRMZM2G091003_P01	bHLH	AT1G72210.1	LOC_Os02g46560.1	Millet_GLEAN_10013194	Si017715m	FGS	Y	Y	Y		Leaf at later stage,Ear,Shoot	Shoot
GRMZM2G092091	GRMZM2G092091_P01	bHLH	AT1G10120.1	LOC_Os03g51910.1	Millet_GLEAN_10034271	Si036685m	FGS	Y	Y	Y	Y	Leaf at later stage,Tassel,Root,Seed,Embryonic Leaf,Ear,Shoot
GRMZM2G092091	GRMZM2G092091_P02	bHLH	AT1G10120.1	LOC_Os03g51910.1	Millet_GLEAN_10034271	Si036685m	FGS	Y	Y	Y	Y	Leaf at later stage,Tassel,Root,Seed,Embryonic Leaf,Ear,Shoot
GRMZM2G093744	GRMZM2G093744_P01	bHLH	AT5G54680.1	LOC_Os08g04390.2	Millet_GLEAN_10020384	Si014339m	FGS	Y	Y	Y	Y	Leaf at later stage,Tassel,Root,Seed,Embryonic Leaf,Ear,Shoot	Leaf at later stage
GRMZM2G093744	GRMZM2G093744_P02	bHLH	AT5G54680.1	LOC_Os08g04390.2	Millet_GLEAN_10020384	Si014339m	FGS	Y	Y	Y	Y	Leaf at later stage,Tassel,Root,Seed,Embryonic Leaf,Ear,Shoot	Leaf at later stage
GRMZM2G093744	GRMZM2G093744_P03	bHLH	AT5G54680.1	LOC_Os08g04390.2	Millet_GLEAN_10020384	Si014339m	FGS	Y	Y	Y	Y	Leaf at later stage,Tassel,Root,Seed,Embryonic Leaf,Ear,Shoot	Leaf at later stage
GRMZM2G094892	GRMZM2G094892_P01	bHLH	AT3G21330.1	LOC_Os05g46370.1	Millet_GLEAN_10029834	Si022274m	FGS	Y	Y	Y	Y	Leaf at later stage,Tassel,Seed,Embryonic Leaf,Ear,Shoot
GRMZM2G094892	GRMZM2G094892_P02	bHLH	AT3G21330.1	LOC_Os05g46370.1	Millet_GLEAN_10029834	Si022274m	FGS	Y	Y	Y	Y	Leaf at later stage,Tassel,Seed,Embryonic Leaf,Ear,Shoot
GRMZM2G095899	GRMZM2G095899_P01	bHLH	AT4G37850.1	LOC_Os03g46860.1	Millet_GLEAN_10023721	Si036185m	FGS	Y	Y	Y	Y	Tassel,Root,Shoot	Shoot
GRMZM2G100313	GRMZM2G100313_P01	bHLH			Millet_GLEAN_10012964	Si014772m	FGS	Y	Y			Tassel,Ear	Tassel
GRMZM2G101350	GRMZM2G101350_P01	bHLH		LOC_Os02g47660.1	Millet_GLEAN_10032767	Si017690m	FGS	Y	Y	Y	Y	Leaf at later stage,Tassel,Root,Seed,Embryonic Leaf,Ear,Shoot	Ear
GRMZM2G101350	GRMZM2G101350_P02	bHLH	AT4G34530.1	LOC_Os02g47660.1	Millet_GLEAN_10032767	Si017630m	FGS	Y	Y	Y	Y	Leaf at later stage,Tassel,Root,Seed,Embryonic Leaf,Ear,Shoot	Ear
GRMZM2G101350	GRMZM2G101350_P03	bHLH	AT4G34530.1	LOC_Os02g47660.1	Millet_GLEAN_10032767	Si017690m	FGS	Y	Y	Y	Y	Leaf at later stage,Tassel,Root,Seed,Embryonic Leaf,Ear,Shoot	Ear
GRMZM2G107276	GRMZM2G107276_P01	bHLH		LOC_Os08g33590.1	Millet_GLEAN_10006832	Si013911m	FGS	Y	Y	Y		Root,Seed	Seed
GRMZM2G107560	GRMZM2G107560_P01	bHLH	AT1G32640.1	LOC_Os09g34330.1	Millet_GLEAN_10023987	Si031900m	FGS	Y	Y	Y		Tassel	Tassel	Tassel
GRMZM2G107672	GRMZM2G107672_P01	bHLH	AT2G28160.1	LOC_Os04g31290.1	Millet_GLEAN_10021794	Si010468m	FGS	Y	Y	Y	Y	Root,Embryonic Leaf	Root,Embryonic Leaf
GRMZM2G109605	GRMZM2G109605_P01	bHLH		LOC_Os03g53020.1	Millet_GLEAN_10000529	Si002320m	FGS	Y	Y	Y	Y	Leaf at later stage,Tassel,Root,Shoot	Root
GRMZM2G111146	GRMZM2G111146_P01	bHLH	AT1G72210.1	LOC_Os02g46560.1	Millet_GLEAN_10013194	Si017715m	FGS	Y	Y	Y	Y	Leaf at later stage,Tassel,Seed,Embryonic Leaf,Ear,Shoot
GRMZM2G111146	GRMZM2G111146_P02	bHLH	AT1G72210.1	LOC_Os02g46560.1	Millet_GLEAN_10013194	Si017715m	FGS	Y	Y	Y	Y	Leaf at later stage,Tassel,Seed,Embryonic Leaf,Ear,Shoot
GRMZM2G111146	GRMZM2G111146_P04	bHLH	AT1G72210.1	LOC_Os02g46560.1	Millet_GLEAN_10013194	Si017715m	FGS	Y	Y	Y	Y	Leaf at later stage,Tassel,Seed,Embryonic Leaf,Ear,Shoot
GRMZM2G111666	GRMZM2G111666_P01	bHLH		LOC_Os01g51140.2	Millet_GLEAN_10019878	Si001743m	FGS	Y	Y	Y	Y	Leaf at later stage,Tassel,Seed,Embryonic Leaf,Ear,Shoot	Ear
GRMZM2G111666	GRMZM2G111666_P02	bHLH		LOC_Os01g51140.2	Millet_GLEAN_10019878	Si001743m	FGS	Y	Y	Y	Y	Leaf at later stage,Tassel,Seed,Embryonic Leaf,Ear,Shoot	Ear
GRMZM2G112629	GRMZM2G112629_P01	bHLH		LOC_Os01g01870.1	Millet_GLEAN_10033011	Si002847m	FGS	Y	Y	Y	Y	Leaf at later stage,Tassel,Root,Seed,Embryonic Leaf,Shoot	Leaf at later stage
GRMZM2G113257	GRMZM2G113257_P02	bHLH	AT3G56770.1	LOC_Os09g28900.1	Millet_GLEAN_10016965	Si033077m	FGS	Y	Y	Y		Leaf at later stage,Tassel,Seed,Embryonic Leaf,Ear,Shoot	Ear,Shoot
GRMZM2G114444	GRMZM2G114444_P01	bHLH	AT3G19860.1	LOC_Os02g23823.1	Millet_GLEAN_10014466	Si017804m	FGS	Y	Y	Y	Y	Leaf at later stage,Tassel,Root,Seed,Embryonic Leaf,Ear,Shoot
GRMZM2G114444	GRMZM2G114444_P02	bHLH	AT3G19860.1	LOC_Os02g23823.1	Millet_GLEAN_10014466	Si017804m	FGS	Y	Y	Y	Y	Leaf at later stage,Tassel,Root,Seed,Embryonic Leaf,Ear,Shoot
GRMZM2G114873	GRMZM2G114873_P01	bHLH	AT1G05805.1	LOC_Os01g67480.1	Millet_GLEAN_10014944	Si001123m	FGS	Y	Y	Y	Y	Leaf at later stage,Tassel,Root,Seed,Ear,Shoot	Root
GRMZM2G114873	GRMZM2G114873_P02	bHLH	AT1G05805.1	LOC_Os01g67480.1	Millet_GLEAN_10014944	Si001123m	FGS	Y	Y	Y	Y	Leaf at later stage,Tassel,Root,Seed,Ear,Shoot	Root
GRMZM2G115960	GRMZM2G115960_P01	bHLH	AT1G09530.2		Millet_GLEAN_10033906	Si000700m	FGS	Y	Y	Y	Y	Leaf at later stage,Tassel,Root,Seed,Embryonic Leaf,Ear,Shoot	Shoot
GRMZM2G115960	GRMZM2G115960_P02	bHLH	AT1G09530.2		Millet_GLEAN_10033906	Si000700m	FGS	Y	Y	Y	Y	Leaf at later stage,Tassel,Root,Seed,Embryonic Leaf,Ear,Shoot	Shoot
GRMZM2G115960	GRMZM2G115960_P03	bHLH	AT1G09530.2		Millet_GLEAN_10033906	Si000700m	FGS	Y	Y	Y	Y	Leaf at later stage,Tassel,Root,Seed,Embryonic Leaf,Ear,Shoot	Shoot
GRMZM2G116785	GRMZM2G116785_P02	bHLH	AT2G24260.1	LOC_Os06g09370.2	Millet_GLEAN_10018490	Si006332m	FGS	Y	Y	Y	Y	Leaf at later stage,Tassel,Root,Seed,Embryonic Leaf,Ear,Shoot
GRMZM2G119823	GRMZM2G119823_P01	bHLH	AT5G57150.4	LOC_Os04g23550.2	Millet_GLEAN_10007267	Si010812m	FGS	Y	Y	Y	Y	Leaf at later stage,Tassel,Root,Seed,Shoot	Root	Root
GRMZM2G119823	GRMZM2G119823_P02	bHLH	AT5G57150.1	LOC_Os04g23550.1	Millet_GLEAN_10007268	Si010812m	FGS	Y	Y	Y	Y	Leaf at later stage,Tassel,Root,Seed,Shoot	Root	Root
GRMZM2G120021	GRMZM2G120021_P01	bHLH	AT4G37850.1	LOC_Os03g46860.1	Millet_GLEAN_10023722	Si039325m	FGS		Y	Y	Y	Root	Root	Root
GRMZM2G128807	GRMZM2G128807_P01	bHLH	AT5G65640.1	LOC_Os03g04310.2	Millet_GLEAN_10022296	Si006877m	FGS	Y	Y			Leaf at later stage,Tassel,Root,Seed,Embryonic Leaf,Ear,Shoot	Shoot
GRMZM2G128807	GRMZM2G128807_P02	bHLH		LOC_Os06g50900.1	Millet_GLEAN_10022296	Si006877m	FGS	Y	Y			Leaf at later stage,Tassel,Root,Seed,Embryonic Leaf,Ear,Shoot	Shoot
GRMZM2G128807	GRMZM2G128807_P03	bHLH	AT5G65640.1	LOC_Os03g04310.2	Millet_GLEAN_10022296	Si006877m	FGS	Y	Y			Leaf at later stage,Tassel,Root,Seed,Embryonic Leaf,Ear,Shoot	Shoot
GRMZM2G132550	GRMZM2G132550_P01	bHLH			Millet_GLEAN_10013365	Si024546m	FGS	Y		Y	Y
GRMZM2G133675	GRMZM2G133675_P01	bHLH	AT3G47640.3	LOC_Os11g38870.2	Millet_GLEAN_10001016	Si026752m	FGS	Y	Y	Y	Y	Leaf at later stage,Tassel,Root,Seed,Embryonic Leaf,Ear,Shoot	Tassel
GRMZM2G133675	GRMZM2G133675_P02	bHLH					FGS	Y	Y	Y	Y	Leaf at later stage,Tassel,Root,Seed,Embryonic Leaf,Ear,Shoot	Tassel
GRMZM2G134735	GRMZM2G134735_P01	bHLH	AT3G50330.1	LOC_Os08g36740.1	Millet_GLEAN_10022119	Si015349m	FGS	Y	Y	Y		Tassel	Tassel
GRMZM2G137358	GRMZM2G137358_P01	bHLH	AT1G59640.1	LOC_Os03g58830.1	Millet_GLEAN_10023238	Si037131m	FGS	Y	Y	Y	Y	Leaf at later stage,Tassel,Root,Seed,Embryonic Leaf,Ear,Shoot	Root
GRMZM2G137374	GRMZM2G137374_P01	bHLH		LOC_Os12g31430.1	Millet_GLEAN_10010947	Si038598m	FGS	Y	Y	Y		Tassel	Tassel
GRMZM2G137380	GRMZM2G137380_P01	bHLH					FGS			Y	Y	Tassel	Tassel
GRMZM2G137426	GRMZM2G137426_P01	bHLH	AT1G05805.1	LOC_Os02g39140.1	Millet_GLEAN_10035595	Si017194m	FGS	Y	Y	Y	Y	Leaf at later stage,Tassel,Root,Seed,Shoot	Leaf at later stage
GRMZM2G137541	GRMZM2G137541_P01	bHLH	AT1G68920.2	LOC_Os09g29830.2	Millet_GLEAN_10025081	Si029882m	FGS	Y	Y	Y	Y	Leaf at later stage,Tassel,Root,Seed,Embryonic Leaf,Ear,Shoot	Ear
GRMZM2G138454	GRMZM2G138454_P02	bHLH					FGS	Y	Y			Leaf at later stage,Tassel,Root,Shoot	Leaf at later stage
GRMZM2G139372	GRMZM2G139372_P01	bHLH	AT2G16910.1	LOC_Os02g02820.1	Millet_GLEAN_10001930	Si006500m	FGS	Y	Y	Y	Y	Leaf at later stage,Tassel,Seed,Shoot	Tassel	Tassel
GRMZM2G139372	GRMZM2G139372_P02	bHLH	AT2G16910.1	LOC_Os02g02820.1	Millet_GLEAN_10001930	Si006199m	FGS	Y	Y	Y	Y	Leaf at later stage,Tassel,Seed,Shoot	Tassel	Tassel
GRMZM2G139372	GRMZM2G139372_P03	bHLH	AT2G16910.1	LOC_Os02g02820.1	Millet_GLEAN_10001930	Si006199m	FGS	Y	Y	Y	Y	Leaf at later stage,Tassel,Seed,Shoot	Tassel	Tassel
GRMZM2G139372	GRMZM2G139372_P04	bHLH	AT2G16910.1	LOC_Os02g02820.1	Millet_GLEAN_10001930	Si006199m	FGS	Y	Y	Y	Y	Leaf at later stage,Tassel,Seed,Shoot	Tassel	Tassel
GRMZM2G139372	GRMZM2G139372_P05	bHLH	AT2G16910.1	LOC_Os02g02820.1	Millet_GLEAN_10001930	Si006199m	FGS	Y	Y	Y	Y	Leaf at later stage,Tassel,Seed,Shoot	Tassel	Tassel
GRMZM2G139372	GRMZM2G139372_P06	bHLH	AT2G16910.1	LOC_Os02g02820.1	Millet_GLEAN_10001930	Si006199m	FGS	Y	Y	Y	Y	Leaf at later stage,Tassel,Seed,Shoot	Tassel	Tassel
GRMZM2G139372	GRMZM2G139372_P07	bHLH	AT2G16910.1	LOC_Os02g02820.1	Millet_GLEAN_10001930	Si006199m	FGS	Y	Y	Y	Y	Leaf at later stage,Tassel,Seed,Shoot	Tassel	Tassel
GRMZM2G142932	GRMZM2G142932_P01	bHLH	AT2G42280.1	LOC_Os08g39630.1	Millet_GLEAN_10017201	Si030166m	FGS	Y	Y	Y	Y	Leaf at later stage,Tassel,Root,Seed,Embryonic Leaf,Ear,Shoot
GRMZM2G142932	GRMZM2G142932_P02	bHLH	AT2G42280.1	LOC_Os08g39630.1	Millet_GLEAN_10015196	Si030166m	FGS	Y	Y	Y	Y	Leaf at later stage,Tassel,Root,Seed,Embryonic Leaf,Ear,Shoot
GRMZM2G144275	GRMZM2G144275_P04	bHLH	AT1G68920.3	LOC_Os09g32510.4	Millet_GLEAN_10005488	Si030324m	FGS	Y	Y	Y	Y	Leaf at later stage,Tassel,Root,Seed,Embryonic Leaf,Ear,Shoot	Leaf at later stage
GRMZM2G144275	GRMZM2G144275_P05	bHLH	AT3G23690.1	LOC_Os09g32510.4	Millet_GLEAN_10005488	Si030324m	FGS	Y	Y	Y	Y	Leaf at later stage,Tassel,Root,Seed,Embryonic Leaf,Ear,Shoot	Leaf at later stage
GRMZM2G145146	GRMZM2G145146_P01	bHLH	AT3G56770.1	LOC_Os09g28900.1	Millet_GLEAN_10016965	Si033077m	FGS	Y	Y	Y		Tassel,Embryonic Leaf,Ear,Shoot	Shoot
GRMZM2G145579	GRMZM2G145579_P01	bHLH	AT5G50915.2	LOC_Os08g42470.1	Millet_GLEAN_10030300	Si014139m	FGS	Y	Y	Y	Y	Leaf at later stage,Tassel,Seed,Embryonic Leaf,Ear,Shoot	Shoot
GRMZM2G145579	GRMZM2G145579_P02	bHLH	AT5G50915.2	LOC_Os08g42470.1	Millet_GLEAN_10030300	Si014139m	FGS	Y	Y	Y	Y	Leaf at later stage,Tassel,Seed,Embryonic Leaf,Ear,Shoot	Shoot
GRMZM2G147685	GRMZM2G147685_P01	bHLH	AT1G49770.1		Millet_GLEAN_10033679	Si009419m	FGS	Y	Y	Y	Y	Seed	Seed
GRMZM2G148723	GRMZM2G148723_P02	bHLH	AT1G01260.3	LOC_Os01g13460.1	Millet_GLEAN_10019375	Si003963m	FGS	Y	Y	Y	Y	Leaf at later stage,Tassel,Root,Seed,Embryonic Leaf,Ear,Shoot	Embryonic Leaf
GRMZM2G150327	GRMZM2G150327_P01	bHLH	AT2G22760.1	LOC_Os10g01530.1	Millet_GLEAN_10030960	Si039393m	FGS	Y	Y	Y		Leaf at later stage,Seed	Leaf at later stage
GRMZM2G150729	GRMZM2G150729_P01	bHLH		LOC_Os03g17130.1	Millet_GLEAN_10038061	Si039675m	FGS	Y	Y	Y	Y	Leaf at later stage,Root,Seed,Ear	Ear,Seed
GRMZM2G150729	GRMZM2G150729_P02	bHLH		LOC_Os03g17130.1	Millet_GLEAN_10038061	Si039675m	FGS	Y	Y	Y	Y	Leaf at later stage,Root,Seed,Ear	Ear,Seed
GRMZM2G153454	GRMZM2G153454_P01	bHLH	AT2G42280.1	LOC_Os08g39630.1	Millet_GLEAN_10015196	Si030166m	FGS	Y	Y	Y	Y	Leaf at later stage,Tassel,Root,Seed,Embryonic Leaf,Ear,Shoot
GRMZM2G153454	GRMZM2G153454_P02	bHLH	AT2G42280.1	LOC_Os08g39630.1	Millet_GLEAN_10015196	Si030166m	FGS	Y	Y	Y	Y	Leaf at later stage,Tassel,Root,Seed,Embryonic Leaf,Ear,Shoot
GRMZM2G154029	GRMZM2G154029_P01	bHLH		LOC_Os03g27390.1	Millet_GLEAN_10018026	Si039339m	FGS	Y	Y	Y	Y	Leaf at later stage,Tassel,Root,Seed,Embryonic Leaf,Ear,Shoot
GRMZM2G154029	GRMZM2G154029_P03	bHLH		LOC_Os03g27390.1	Millet_GLEAN_10018026	Si039339m	FGS	Y	Y	Y	Y	Leaf at later stage,Tassel,Root,Seed,Embryonic Leaf,Ear,Shoot
GRMZM2G155043	GRMZM2G155043_P01	bHLH		LOC_Os03g46860.1	Millet_GLEAN_10023723	Si038721m	FGS		Y	Y
GRMZM2G155217	GRMZM2G155217_P01	bHLH	AT1G61660.1	LOC_Os04g53990.1	Millet_GLEAN_10018178	Si010139m	FGS	Y	Y	Y	Y	Leaf at later stage,Tassel,Root,Seed,Embryonic Leaf,Ear,Shoot	Leaf at later stage
GRMZM2G155762	GRMZM2G155762_P01	bHLH	AT1G31050.1	LOC_Os04g47810.1	Millet_GLEAN_10019256	Si017063m	FGS	Y		Y		Leaf at later stage,Root,Shoot	Shoot
GRMZM2G159456	GRMZM2G159456_P01	bHLH	AT3G28857.1	LOC_Os10g26410.1	Millet_GLEAN_10014396	Si038282m	FGS	Y	Y	Y		Leaf at later stage,Tassel,Root,Seed,Embryonic Leaf,Ear,Shoot	Ear
GRMZM2G159937	GRMZM2G159937_P01	bHLH	AT4G16430.1	LOC_Os01g50940.1	Millet_GLEAN_10019868	Si004795m	FGS	Y	Y	Y	Y	Leaf at later stage,Tassel,Root,Seed,Embryonic Leaf,Ear,Shoot	Leaf at later stage
GRMZM2G162382	GRMZM2G162382_P01	bHLH	AT4G02590.3	LOC_Os03g58330.1	Millet_GLEAN_10015708	Si030704m	FGS	Y	Y	Y	Y	Leaf at later stage,Tassel,Root,Seed,Embryonic Leaf,Ear,Shoot	Leaf at later stage
GRMZM2G162382	GRMZM2G162382_P02	bHLH	AT4G02590.3	LOC_Os03g58330.1	Millet_GLEAN_10015708	Si030704m	FGS	Y	Y	Y	Y	Leaf at later stage,Tassel,Root,Seed,Embryonic Leaf,Ear,Shoot	Leaf at later stage
GRMZM2G162450	GRMZM2G162450_P01	bHLH	AT3G24140.1	LOC_Os05g50900.1	Millet_GLEAN_10015649	Si021834m	FGS	Y	Y	Y	Y	Leaf at later stage,Tassel,Shoot	Tassel
GRMZM2G163233	GRMZM2G163233_P01	bHLH	AT3G42050.1	LOC_Os07g36470.1	Millet_GLEAN_10006967	Si029790m	FGS	Y	Y	Y	Y	Leaf at later stage,Tassel,Root,Seed,Embryonic Leaf,Ear,Shoot	Tassel	Tassel
GRMZM2G163233	GRMZM2G163233_P02	bHLH		LOC_Os07g36460.1	Millet_GLEAN_10006968	Si032717m	FGS	Y	Y	Y	Y	Leaf at later stage,Tassel,Root,Seed,Embryonic Leaf,Ear,Shoot	Tassel	Tassel
GRMZM2G163975	GRMZM2G163975_P01	bHLH		LOC_Os01g01600.1	Millet_GLEAN_10004174	Si001592m	FGS	Y	Y	Y	Y	Leaf at later stage,Tassel,Seed,Embryonic Leaf,Ear,Shoot	Embryonic Leaf
GRMZM2G164341	GRMZM2G164341_P01	bHLH	AT3G21330.1	LOC_Os01g38610.1	Millet_GLEAN_10004513	Si003753m	FGS	Y	Y	Y	Y	Leaf at later stage,Tassel,Seed,Embryonic Leaf,Ear,Shoot	Embryonic Leaf
GRMZM2G165042	GRMZM2G165042_P01	bHLH	AT2G20180.1	LOC_Os03g43810.1	Millet_GLEAN_10017376	Si035110m	FGS	Y	Y	Y	Y	Leaf at later stage,Seed,Embryonic Leaf,Shoot	Leaf at later stage	Leaf
GRMZM2G165090	GRMZM2G165090_P01	bHLH		LOC_Os12g40710.1	Millet_GLEAN_10009040	Si024602m	FGS	Y	Y	Y
GRMZM2G165188	GRMZM2G165188_P01	bHLH	AT2G14760.1	LOC_Os11g41640.1	Millet_GLEAN_10035182	Si028242m	FGS	Y	Y	Y		Seed,Embryonic Leaf	Seed
GRMZM2G166642	GRMZM2G166642_P01	bHLH	AT2G40200.1	LOC_Os01g11910.1	Millet_GLEAN_10034902	Si002517m	FGS	Y	Y	Y	Y	Leaf at later stage,Tassel,Root,Seed,Embryonic Leaf,Shoot	Root	Root
GRMZM2G166642	GRMZM2G166642_P02	bHLH			Millet_GLEAN_10034902	Si002517m	FGS	Y	Y	Y	Y	Leaf at later stage,Tassel,Root,Seed,Embryonic Leaf,Shoot	Root	Root
GRMZM2G166642	GRMZM2G166642_P03	bHLH			Millet_GLEAN_10034902	Si002517m	FGS	Y	Y	Y	Y	Leaf at later stage,Tassel,Root,Seed,Embryonic Leaf,Shoot	Root	Root
GRMZM2G169947	GRMZM2G169947_P01	bHLH		LOC_Os01g01840.1	Millet_GLEAN_10033007	Si002821m	FGS	Y	Y	Y	Y	Leaf at later stage,Tassel,Shoot	Leaf at later stage	Leaf
GRMZM2G170559	GRMZM2G170559_P01	bHLH	AT5G56960.1	LOC_Os02g12820.1		Si019540m	FGS	Y	Y	Y	Y
GRMZM2G171464	GRMZM2G171464_P01	bHLH		LOC_Os03g03000.1	Millet_GLEAN_10008656	Si040271m	FGS	Y	Y	Y		Tassel,Ear	Tassel
GRMZM2G171818	GRMZM2G171818_P01	bHLH	AT3G07340.1	LOC_Os11g25560.1	Millet_GLEAN_10012361	Si026387m	FGS	Y	Y	Y		Leaf at later stage,Tassel,Root,Seed,Ear,Shoot	Seed
GRMZM2G171818	GRMZM2G171818_P02	bHLH	AT3G07340.1	LOC_Os11g25560.1	Millet_GLEAN_10012361	Si026588m	FGS	Y	Y	Y		Leaf at later stage,Tassel,Root,Seed,Ear,Shoot	Seed
GRMZM2G172297	GRMZM2G172297_P01	bHLH	AT3G26744.4	LOC_Os11g32100.1	Millet_GLEAN_10018633	Si026212m	FGS	Y	Y	Y	Y	Leaf at later stage,Tassel,Seed,Embryonic Leaf,Ear,Shoot	Shoot
GRMZM2G172795	GRMZM2G172795_P01	bHLH	AT4G00480.1	LOC_Os04g47080.1	Millet_GLEAN_10004480	Si000845m	FGS	Y	Y	Y	Y	Tassel,Seed,Embryonic Leaf,Shoot	Shoot,Tassel
GRMZM2G173372	GRMZM2G173372_P01	bHLH	AT5G65640.1	LOC_Os03g04310.1	Millet_GLEAN_10009731	Si036470m	FGS	Y	Y	Y	Y	Leaf at later stage,Tassel,Root,Seed,Embryonic Leaf,Ear,Shoot	Tassel
GRMZM2G173372	GRMZM2G173372_P02	bHLH	AT5G65640.1	LOC_Os03g04310.1	Millet_GLEAN_10009731	Si036470m	FGS	Y	Y	Y	Y	Leaf at later stage,Tassel,Root,Seed,Embryonic Leaf,Ear,Shoot	Tassel
GRMZM2G173521	GRMZM2G173521_P01	bHLH	AT2G28160.1	LOC_Os04g31290.1	Millet_GLEAN_10021794	Si010468m	FGS	Y	Y	Y	Y	Root,Embryonic Leaf	Root,Embryonic Leaf	Root
GRMZM2G173534	GRMZM2G173534_P01	bHLH	AT3G26744.4	LOC_Os01g70310.1	Millet_GLEAN_10036424	Si001874m	FGS	Y	Y	Y	Y	Leaf at later stage,Tassel,Root,Seed,Embryonic Leaf,Ear,Shoot	Seed
GRMZM2G173534	GRMZM2G173534_P02	bHLH	AT3G26744.4	LOC_Os01g70310.1	Millet_GLEAN_10036424	Si001874m	FGS	Y	Y	Y	Y	Leaf at later stage,Tassel,Root,Seed,Embryonic Leaf,Ear,Shoot	Seed
GRMZM2G173862	GRMZM2G173862_P01	bHLH		LOC_Os01g56690.1	Millet_GLEAN_10000529	Si002320m	FGS	Y	Y	Y	Y	Leaf at later stage,Tassel,Root,Shoot	Root	Root
GRMZM2G175480	GRMZM2G175480_P01	bHLH		LOC_Os01g09900.1	Millet_GLEAN_10013365	Si024546m	FGS	Y	Y	Y	Y
GRMZM2G175955	GRMZM2G175955_P01	bHLH					FGS			Y	Y	Tassel,Seed,Ear,Shoot	Seed
GRMZM2G176141	GRMZM2G176141_P01	bHLH	AT1G68810.1	LOC_Os09g24490.1	Millet_GLEAN_10036781	Si030496m	FGS	Y	Y	Y	Y	Leaf at later stage,Tassel,Seed,Embryonic Leaf,Ear,Shoot	Seed
GRMZM2G176289	GRMZM2G176289_P01	bHLH	AT4G34530.1	LOC_Os02g47660.1	Millet_GLEAN_10032767	Si017630m	FGS	Y	Y	Y	Y	Leaf at later stage,Root,Seed,Embryonic Leaf,Ear,Shoot	Ear
GRMZM2G176289	GRMZM2G176289_P02	bHLH	AT4G34530.1	LOC_Os02g47660.1	Millet_GLEAN_10032767	Si017690m	FGS	Y	Y	Y	Y	Leaf at later stage,Root,Seed,Embryonic Leaf,Ear,Shoot	Ear
GRMZM2G176289	GRMZM2G176289_P03	bHLH	AT4G34530.1	LOC_Os02g47660.1	Millet_GLEAN_10032767	Si017690m	FGS	Y	Y	Y	Y	Leaf at later stage,Root,Seed,Embryonic Leaf,Ear,Shoot	Ear
GRMZM2G178182	GRMZM2G178182_P01	bHLH	AT5G50915.2	LOC_Os09g33580.2	Millet_GLEAN_10023922	Si030841m	FGS	Y	Y	Y	Y	Leaf at later stage,Tassel,Seed,Embryonic Leaf,Ear,Shoot	Embryonic Leaf
GRMZM2G178182	GRMZM2G178182_P02	bHLH	AT5G50915.2	LOC_Os09g33580.2	Millet_GLEAN_10023922	Si030841m	FGS	Y	Y	Y	Y	Leaf at later stage,Tassel,Seed,Embryonic Leaf,Ear,Shoot	Embryonic Leaf
GRMZM2G180406	GRMZM2G180406_P01	bHLH	AT3G07340.1	LOC_Os01g68700.2	Millet_GLEAN_10036313	Si001242m	FGS	Y		Y	Y	Leaf at later stage,Tassel,Root,Seed,Embryonic Leaf,Ear,Shoot	Ear
GRMZM2G180406	GRMZM2G180406_P03	bHLH	AT3G07340.1	LOC_Os01g68700.2	Millet_GLEAN_10036313	Si001242m	FGS	Y		Y	Y	Leaf at later stage,Tassel,Root,Seed,Embryonic Leaf,Ear,Shoot	Ear
GRMZM2G180452	GRMZM2G180452_P01	bHLH	AT1G10120.1	LOC_Os03g12940.1	Millet_GLEAN_10005031	Si039620m	FGS	Y	Y	Y	Y	Leaf at later stage,Tassel,Root,Seed,Embryonic Leaf,Ear,Shoot
GRMZM2G180452	GRMZM2G180452_P02	bHLH	AT1G10120.1	LOC_Os03g12940.2	Millet_GLEAN_10005031	Si039620m	FGS	Y	Y	Y	Y	Leaf at later stage,Tassel,Root,Seed,Embryonic Leaf,Ear,Shoot
GRMZM2G180452	GRMZM2G180452_P03	bHLH	AT1G10120.1	LOC_Os03g12940.2	Millet_GLEAN_10005031	Si039620m	FGS	Y	Y	Y	Y	Leaf at later stage,Tassel,Root,Seed,Embryonic Leaf,Ear,Shoot
GRMZM2G180452	GRMZM2G180452_P04	bHLH			Millet_GLEAN_10005031	Si039620m	FGS	Y	Y	Y	Y	Leaf at later stage,Tassel,Root,Seed,Embryonic Leaf,Ear,Shoot
GRMZM2G180452	GRMZM2G180452_P05	bHLH			Millet_GLEAN_10005031	Si039620m	FGS	Y	Y	Y	Y	Leaf at later stage,Tassel,Root,Seed,Embryonic Leaf,Ear,Shoot
GRMZM2G180452	GRMZM2G180452_P06	bHLH			Millet_GLEAN_10005031	Si039620m	FGS	Y	Y	Y	Y	Leaf at later stage,Tassel,Root,Seed,Embryonic Leaf,Ear,Shoot
GRMZM2G301089	GRMZM2G301089_P01	bHLH	AT5G43650.1	LOC_Os03g53020.1	Millet_GLEAN_10001703	Si036716m	FGS	Y	Y			Leaf at later stage,Tassel,Root,Seed,Ear,Shoot	Leaf at later stage,Root	Root
GRMZM2G301089	GRMZM2G301089_P02	bHLH		LOC_Os03g53020.1	Millet_GLEAN_10001703	Si036716m	FGS	Y	Y			Leaf at later stage,Tassel,Root,Seed,Ear,Shoot	Leaf at later stage,Root	Root
GRMZM2G303463	GRMZM2G303463_P01	bHLH	AT2G46510.1	LOC_Os01g13460.1	Millet_GLEAN_10019375	Si003963m	FGS	Y	Y	Y	Y	Leaf at later stage,Tassel,Root,Seed,Shoot	Tassel
GRMZM2G313058	GRMZM2G313058_P01	bHLH	AT1G61660.1	LOC_Os05g42180.1	Millet_GLEAN_10026252	Si022548m	FGS	Y	Y	Y	Y	Leaf at later stage,Root,Shoot	Leaf at later stage
GRMZM2G313756	GRMZM2G313756_P01	bHLH	AT2G28160.1	LOC_Os04g31290.1	Millet_GLEAN_10021794	Si010468m	FGS	Y	Y			Leaf at later stage,Root	Leaf at later stage,Root
GRMZM2G314882	GRMZM2G314882_P01	bHLH	AT5G54680.1	LOC_Os02g02480.1	Millet_GLEAN_10012858	Si018232m	FGS	Y	Y	Y	Y	Leaf at later stage,Tassel,Root,Seed,Embryonic Leaf,Ear,Shoot	Leaf at later stage
GRMZM2G314882	GRMZM2G314882_P03	bHLH	AT5G54680.1	LOC_Os02g02480.1	Millet_GLEAN_10012858	Si018232m	FGS	Y	Y	Y	Y	Leaf at later stage,Tassel,Root,Seed,Embryonic Leaf,Ear,Shoot	Leaf at later stage
GRMZM2G314882	GRMZM2G314882_P04	bHLH	AT5G54680.1	LOC_Os02g02480.1	Millet_GLEAN_10012858	Si018232m	FGS	Y	Y	Y	Y	Leaf at later stage,Tassel,Root,Seed,Embryonic Leaf,Ear,Shoot	Leaf at later stage
GRMZM2G316758	GRMZM2G316758_P01	bHLH		LOC_Os06g08500.1	Millet_GLEAN_10022880		FGS	Y				Leaf at later stage,Tassel,Root,Seed,Embryonic Leaf,Ear,Shoot	Leaf at later stage
GRMZM2G317317	GRMZM2G317317_P01	bHLH		LOC_Os03g12760.1	Millet_GLEAN_10013359	Si025088m	FGS	Y	Y	Y	Y	Root,Shoot	Root,Shoot
GRMZM2G317450	GRMZM2G317450_P01	bHLH		LOC_Os02g49480.1	Millet_GLEAN_10032623	Si016505m	FGS	Y	Y	Y	Y	Leaf at later stage,Tassel,Root,Seed,Embryonic Leaf,Ear,Shoot	Tassel	Tassel
GRMZM2G317450	GRMZM2G317450_P02	bHLH		LOC_Os02g49480.1	Millet_GLEAN_10032623	Si016505m	FGS	Y	Y	Y	Y	Leaf at later stage,Tassel,Root,Seed,Embryonic Leaf,Ear,Shoot	Tassel	Tassel
GRMZM2G317450	GRMZM2G317450_P03	bHLH	AT5G08130.6	LOC_Os02g49480.1	Millet_GLEAN_10032623	Si016505m	FGS	Y	Y	Y	Y	Leaf at later stage,Tassel,Root,Seed,Embryonic Leaf,Ear,Shoot	Tassel	Tassel
GRMZM2G333582	GRMZM2G333582_P01	bHLH	AT5G56960.1	LOC_Os01g09990.2	Millet_GLEAN_10022945	Si001328m	FGS	Y	Y	Y
GRMZM2G340177	GRMZM2G340177_P01	bHLH	AT5G56960.1	LOC_Os06g37410.1	Millet_GLEAN_10027496	Si007981m	FGS	Y	Y	Y
GRMZM2G350165	GRMZM2G350165_P01	bHLH	AT2G24260.1	LOC_Os09g25040.1	Millet_GLEAN_10036825	Si029708m	FGS	Y	Y	Y	Y	Leaf at later stage,Tassel,Root,Seed,Embryonic Leaf,Ear,Shoot
GRMZM2G350165	GRMZM2G350165_P02	bHLH	AT2G24260.1	LOC_Os09g25040.1	Millet_GLEAN_10036825	Si029708m	FGS	Y	Y	Y	Y	Leaf at later stage,Tassel,Root,Seed,Embryonic Leaf,Ear,Shoot
GRMZM2G350312	GRMZM2G350312_P01	bHLH	AT3G47640.3	LOC_Os03g26210.3	Millet_GLEAN_10014297	Si037016m	FGS	Y	Y	Y	Y	Leaf at later stage,Tassel,Root,Seed,Embryonic Leaf,Ear,Shoot	Leaf at later stage	Leaf
GRMZM2G350312	GRMZM2G350312_P02	bHLH	AT3G47640.3	LOC_Os03g26210.3	Millet_GLEAN_10014297	Si037016m	FGS	Y	Y	Y	Y	Leaf at later stage,Tassel,Root,Seed,Embryonic Leaf,Ear,Shoot	Leaf at later stage	Leaf
GRMZM2G350312	GRMZM2G350312_P03	bHLH	AT3G47640.3	LOC_Os03g26210.3	Millet_GLEAN_10014297	Si037016m	FGS	Y	Y	Y	Y	Leaf at later stage,Tassel,Root,Seed,Embryonic Leaf,Ear,Shoot	Leaf at later stage	Leaf
GRMZM2G350312	GRMZM2G350312_P04	bHLH	AT3G47640.3	LOC_Os03g26210.3	Millet_GLEAN_10014297	Si037016m	FGS	Y	Y	Y	Y	Leaf at later stage,Tassel,Root,Seed,Embryonic Leaf,Ear,Shoot	Leaf at later stage	Leaf
GRMZM2G354618	GRMZM2G354618_P01	bHLH	AT4G00120.1	LOC_Os08g01700.1	Millet_GLEAN_10016705	Si015197m	FGS	Y	Y			Seed,Embryonic Leaf,Ear	Seed
GRMZM2G355469	GRMZM2G355469_P01	bHLH	AT4G37850.1	LOC_Os03g46860.1	Millet_GLEAN_10033765	Si011972m	FGS		Y	Y	Y	Tassel,Shoot	Tassel
GRMZM2G369629	GRMZM2G369629_P01	bHLH	AT2G40200.1	LOC_Os05g07120.1	Millet_GLEAN_10021629	Si012213m	FGS	Y	Y	Y	Y	Tassel,Seed,Embryonic Leaf,Ear,Shoot	Shoot,Seed
GRMZM2G369629	GRMZM2G369629_P02	bHLH	AT2G40200.1	LOC_Os05g07120.1	Millet_GLEAN_10021629	Si012213m	FGS	Y	Y	Y	Y	Tassel,Seed,Embryonic Leaf,Ear,Shoot	Shoot,Seed
GRMZM2G378653	GRMZM2G378653_P01	bHLH	AT2G42300.1	LOC_Os06g41060.1	Millet_GLEAN_10001321	Si006781m	FGS	Y	Y	Y	Y	Leaf at later stage,Tassel,Seed,Embryonic Leaf,Ear,Shoot	Embryonic Leaf
GRMZM2G378653	GRMZM2G378653_P02	bHLH	AT2G42300.1	LOC_Os06g41060.1	Millet_GLEAN_10001321	Si006781m	FGS	Y	Y	Y	Y	Leaf at later stage,Tassel,Seed,Embryonic Leaf,Ear,Shoot	Embryonic Leaf
GRMZM2G383841	GRMZM2G383841_P01	bHLH	AT4G33880.1	LOC_Os07g39940.1	Millet_GLEAN_10021329	Si032445m	FGS	Y	Y	Y
GRMZM2G385543	GRMZM2G385543_P01	bHLH	AT1G68920.3	LOC_Os03g51910.1	Millet_GLEAN_10034271	Si036685m	FGS	Y	Y	Y	Y	Leaf at later stage,Tassel,Root,Seed,Embryonic Leaf,Ear,Shoot	Tassel
GRMZM2G387201	GRMZM2G387201_P01	bHLH					WGS	Y	Y	Y	Y	Tassel	Tassel
GRMZM2G387201	GRMZM2G387201_P02	bHLH		LOC_Os04g50090.1		Si010485m	WGS	Y	Y	Y	Y	Tassel	Tassel
GRMZM2G387528	GRMZM2G387528_P02	bHLH	AT1G09530.2	LOC_Os05g04740.1	Millet_GLEAN_10033906	Si000700m	FGS	Y	Y	Y	Y	Leaf at later stage,Tassel,Ear,Shoot	Leaf at later stage
GRMZM2G389567	GRMZM2G389567_P01	bHLH		LOC_Os08g34510.1	Millet_GLEAN_10012964	Si014772m	FGS	Y	Y	Y	Y	Leaf at later stage,Tassel,Root,Seed,Embryonic Leaf,Ear,Shoot	Ear
GRMZM2G395549	GRMZM2G395549_P01	bHLH	AT3G11130.1	LOC_Os11g01380.1	Millet_GLEAN_10003759	Si025817m	FGS	Y	Y	Y	Y	Leaf at later stage,Tassel,Root,Seed,Embryonic Leaf,Ear,Shoot
GRMZM2G397518	GRMZM2G397518_P01	bHLH		LOC_Os01g61480.1	Millet_GLEAN_10009878	Si004520m	FGS	Y	Y	Y	Y	Tassel,Ear	Ear
GRMZM2G397755	GRMZM2G397755_P01	bHLH	AT5G56960.1	LOC_Os01g09990.2	Millet_GLEAN_10022945	Si001328m	FGS	Y	Y
GRMZM2G407119	GRMZM2G407119_P01	bHLH			Millet_GLEAN_10005031	Si039620m	FGS	Y	Y	Y	Y	Tassel,Seed,Ear,Shoot	Ear
GRMZM2G407119	GRMZM2G407119_P02	bHLH			Millet_GLEAN_10005031	Si039620m	FGS	Y	Y	Y	Y	Tassel,Seed,Ear,Shoot	Ear
GRMZM2G412430	GRMZM2G412430_P02	bHLH		LOC_Os03g27390.1	Millet_GLEAN_10018026	Si039339m	FGS	Y	Y	Y	Y	Leaf at later stage,Tassel,Root,Seed,Embryonic Leaf,Ear,Shoot	Ear
GRMZM2G412430	GRMZM2G412430_P03	bHLH		LOC_Os03g27390.1	Millet_GLEAN_10018026	Si039339m	FGS	Y	Y	Y	Y	Leaf at later stage,Tassel,Root,Seed,Embryonic Leaf,Ear,Shoot	Ear
GRMZM2G414252	GRMZM2G414252_P01	bHLH	AT5G67060.1	LOC_Os09g28210.1	Millet_GLEAN_10009312	Si030966m	FGS	Y	Y	Y	Y	Leaf at later stage,Tassel,Root,Embryonic Leaf,Shoot	Tassel
GRMZM2G417164	GRMZM2G417164_P01	bHLH	AT3G06120.1	LOC_Os05g51820.1	Millet_GLEAN_10034904	Si004438m	FGS	Y	Y	Y	Y	Leaf at later stage,Tassel,Embryonic Leaf,Shoot	Tassel
GRMZM2G417597	GRMZM2G417597_P01	bHLH	AT2G42280.1	LOC_Os08g39630.1	Millet_GLEAN_10024964	Si030081m	FGS	Y	Y	Y	Y	Leaf at later stage,Tassel,Root,Seed,Embryonic Leaf,Ear,Shoot	Embryonic Leaf
GRMZM2G435015	GRMZM2G435015_P01	bHLH	AT5G65640.1	LOC_Os03g04310.2	Millet_GLEAN_10022296	Si006877m	FGS	Y	Y	Y		Leaf at later stage,Tassel,Seed,Ear,Shoot	Shoot
GRMZM2G437481	GRMZM2G437481_P01	bHLH	AT1G05805.1	LOC_Os04g41229.1	Millet_GLEAN_10029627	Si010513m	FGS	Y	Y	Y	Y	Leaf at later stage,Root,Embryonic Leaf,Shoot	Root	Root
GRMZM2G440529	GRMZM2G440529_P01	bHLH	AT1G61660.3	LOC_Os01g57580.1	Millet_GLEAN_10014553	Si001796m	FGS	Y	Y	Y	Y	Leaf at later stage,Tassel,Root,Embryonic Leaf,Ear,Shoot	Leaf at later stage	Leaf
GRMZM2G452996	GRMZM2G452996_P01	bHLH		LOC_Os03g56950.5	Millet_GLEAN_10012420	Si035819m	FGS	Y		Y
GRMZM2G454022	GRMZM2G454022_P01	bHLH		LOC_Os01g01600.1	Millet_GLEAN_10004174	Si001592m	FGS	Y	Y	Y	Y	Tassel,Ear	Ear,Tassel
GRMZM2G459459	GRMZM2G459459_P01	bHLH	AT2G42280.1		Millet_GLEAN_10015196	Si030166m	WGS	Y	Y	Y	Y	Leaf at later stage,Tassel,Root,Seed,Embryonic Leaf,Ear,Shoot	Leaf at later stage
GRMZM2G463133	GRMZM2G463133_P01	bHLH		LOC_Os01g39330.1	Millet_GLEAN_10004854	Si001494m	FGS	Y	Y	Y
GRMZM2G471635	GRMZM2G471635_P01	bHLH	AT3G50330.1	LOC_Os08g36740.1	Millet_GLEAN_10022119	Si015349m	FGS	Y	Y	Y		Tassel	Tassel
GRMZM2G472671	GRMZM2G472671_P01	bHLH	AT4G17880.1	LOC_Os09g34330.1	Millet_GLEAN_10010494	Si015343m	FGS	Y	Y	Y	Y	Leaf at later stage,Shoot	Leaf at later stage
GRMZM2G475289	GRMZM2G475289_P01	bHLH	AT2G46810.1	LOC_Os03g03000.1	Millet_GLEAN_10008656	Si040271m	FGS	Y	Y	Y	Y	Leaf at later stage,Seed,Embryonic Leaf,Ear,Shoot
GRMZM2G475289	GRMZM2G475289_P02	bHLH	AT2G46810.1	LOC_Os03g03000.1	Millet_GLEAN_10008656	Si040271m	FGS	Y	Y	Y	Y	Leaf at later stage,Seed,Embryonic Leaf,Ear,Shoot
GRMZM2G481280	GRMZM2G481280_P01	bHLH					FGS			Y	Y	Seed	Seed
GRMZM2G526668	GRMZM2G526668_P02	bHLH	AT1G68810.1	LOC_Os08g33590.1	Millet_GLEAN_10006832	Si013911m	FGS	Y	Y	Y		Leaf at later stage,Tassel,Root,Seed,Embryonic Leaf,Ear,Shoot
GRMZM5G812883	GRMZM5G812883_P01	bHLH	AT4G00120.1	LOC_Os08g01700.1	Millet_GLEAN_10016705	Si015197m	FGS	Y	Y
GRMZM5G817854	GRMZM5G817854_P01	bHLH	AT5G09750.1	LOC_Os08g01700.1	Millet_GLEAN_10016705	Si015197m	FGS	Y	Y
GRMZM5G818643	GRMZM5G818643_P01	bHLH	AT1G68920.3	LOC_Os09g29830.2	Millet_GLEAN_10025081	Si029882m	FGS	Y	Y	Y	Y	Leaf at later stage,Tassel,Root,Seed,Embryonic Leaf,Ear,Shoot
GRMZM5G818643	GRMZM5G818643_P02	bHLH	AT1G68920.3	LOC_Os09g29830.2		Si029882m	FGS	Y	Y	Y	Y	Leaf at later stage,Tassel,Root,Seed,Embryonic Leaf,Ear,Shoot
GRMZM5G818776	GRMZM5G818776_P01	bHLH	AT4G00120.1	LOC_Os08g01700.1	Millet_GLEAN_10016705	Si015197m	FGS	Y	Y			Seed	Seed
GRMZM5G822829	GRMZM5G822829_P01	bHLH		LOC_Os04g47080.1	Millet_GLEAN_10004480	Si000845m	FGS	Y	Y			Tassel,Root,Seed,Ear,Shoot	Tassel
GRMZM5G822829	GRMZM5G822829_P03	bHLH	AT5G41315.1	LOC_Os04g47080.1	Millet_GLEAN_10004480	Si000845m	FGS	Y	Y			Tassel,Root,Seed,Ear,Shoot	Tassel
GRMZM5G828396	GRMZM5G828396_P01	bHLH	AT5G48560.1	LOC_Os08g41320.1	Millet_GLEAN_10030390	Si013867m	FGS		Y	Y	Y	Leaf at later stage,Tassel,Root,Seed,Embryonic Leaf,Ear,Shoot	Ear
GRMZM5G828396	GRMZM5G828396_P02	bHLH	AT5G48560.1	LOC_Os08g41320.1	Millet_GLEAN_10030390	Si013867m	FGS		Y	Y	Y	Leaf at later stage,Tassel,Root,Seed,Embryonic Leaf,Ear,Shoot	Ear
GRMZM5G830054	GRMZM5G830054_P01	bHLH					WGS					Leaf at later stage,Shoot	Leaf at later stage,Shoot
GRMZM5G839518	GRMZM5G839518_P02	bHLH	AT5G58010.1	LOC_Os02g35660.1	Millet_GLEAN_10035850	Si016939m	FGS	Y	Y	Y	Y	Leaf at later stage,Tassel,Root,Seed,Embryonic Leaf,Ear,Shoot
GRMZM5G839518	GRMZM5G839518_P03	bHLH		LOC_Os02g35660.1	Millet_GLEAN_10035850	Si016939m	FGS	Y	Y	Y	Y	Leaf at later stage,Tassel,Root,Seed,Embryonic Leaf,Ear,Shoot
GRMZM5G849600	GRMZM5G849600_P01	bHLH	AT5G56960.1	LOC_Os01g39330.1	Millet_GLEAN_10004854	Si001494m	FGS	Y	Y	Y	Y	Leaf at later stage,Tassel,Root	Root
GRMZM5G856837	GRMZM5G856837_P01	bHLH	AT5G54680.1	LOC_Os02g02480.1	Millet_GLEAN_10012858	Si018232m	FGS	Y	Y	Y	Y	Leaf at later stage,Tassel,Root,Seed,Embryonic Leaf,Ear,Shoot	Leaf at later stage
GRMZM5G863198	GRMZM5G863198_P01	bHLH	AT4G20970.1	LOC_Os02g13670.1	Millet_GLEAN_10019696	Si020234m	FGS	Y	Y	Y		Tassel	Tassel
GRMZM5G865967	GRMZM5G865967_P01	bHLH	AT2G20180.3	LOC_Os12g41650.3	Millet_GLEAN_10030223	Si022213m	FGS	Y	Y	Y		Leaf at later stage,Seed	Leaf at later stage,Seed	Leaf
GRMZM5G879527	GRMZM5G879527_P01	bHLH	AT2G42280.1	LOC_Os08g39630.1	Millet_GLEAN_10017201	Si030166m	FGS	Y	Y	Y	Y	Leaf at later stage,Tassel,Root,Seed,Embryonic Leaf,Ear,Shoot	Embryonic Leaf
GRMZM5G879527	GRMZM5G879527_P02	bHLH	AT2G42280.1	LOC_Os08g39630.1	Millet_GLEAN_10017201	Si030166m	FGS	Y	Y	Y	Y	Leaf at later stage,Tassel,Root,Seed,Embryonic Leaf,Ear,Shoot	Embryonic Leaf
GRMZM5G879527	GRMZM5G879527_P03	bHLH	AT2G42280.1	LOC_Os08g39630.1	Millet_GLEAN_10017201	Si030166m	FGS	Y	Y	Y	Y	Leaf at later stage,Tassel,Root,Seed,Embryonic Leaf,Ear,Shoot	Embryonic Leaf
GRMZM5G879527	GRMZM5G879527_P04	bHLH	AT2G42280.1	LOC_Os08g39630.1	Millet_GLEAN_10015196	Si030166m	FGS	Y	Y	Y	Y	Leaf at later stage,Tassel,Root,Seed,Embryonic Leaf,Ear,Shoot	Embryonic Leaf
GRMZM5G882527	GRMZM5G882527_P02	bHLH	AT5G50915.2	LOC_Os08g42470.1	Millet_GLEAN_10030300	Si014139m	FGS	Y	Y	Y	Y	Leaf at later stage,Tassel,Seed,Embryonic Leaf,Ear,Shoot	Shoot
GRMZM5G882527	GRMZM5G882527_P03	bHLH	AT5G50915.2	LOC_Os08g42470.1	Millet_GLEAN_10030300	Si014139m	FGS	Y	Y	Y	Y	Leaf at later stage,Tassel,Seed,Embryonic Leaf,Ear,Shoot	Shoot
GRMZM5G882527	GRMZM5G882527_P04	bHLH	AT5G50915.2	LOC_Os08g42470.1	Millet_GLEAN_10030300	Si014139m	FGS	Y	Y	Y	Y	Leaf at later stage,Tassel,Seed,Embryonic Leaf,Ear,Shoot	Shoot
GRMZM5G896413	GRMZM5G896413_P01	bHLH		LOC_Os03g12760.1	Millet_GLEAN_10013359	Si025088m	FGS	Y	Y	Y		Leaf at later stage,Root,Shoot	Shoot
GRMZM5G899865	GRMZM5G899865_P01	bHLH					FGS	Y		Y
AC186606.4_FG003	AC186606.4_FGP003	bZIP		LOC_Os09g29820.1	Millet_GLEAN_10022679	Si014433m	FGS	Y	Y	Y		Leaf at later stage,Seed,Embryonic Leaf,Ear	Seed
AC190609.3_FG001	AC190609.3_FGP001	bZIP	AT2G31370.5	LOC_Os09g34060.1	Millet_GLEAN_10010524	Si015587m	FGS	Y	Y	Y	Y	Tassel	Tassel
AC200057.4_FG007	AC200057.4_FGP007	bZIP	AT1G06070.1	LOC_Os09g34060.1	Millet_GLEAN_10023962	Si030182m	FGS	Y	Y	Y	Y	Leaf at later stage,Tassel,Root,Seed,Embryonic Leaf,Ear,Shoot	Embryonic Leaf
AC203957.3_FG004	AC203957.3_FGP004	bZIP	AT1G75390.1	LOC_Os09g13575.1	Millet_GLEAN_10038655	Si031353m	FGS	Y	Y	Y	Y	Leaf at later stage,Tassel,Root,Seed,Ear,Shoot	Leaf at later stage
AC232238.2_FG004	AC232238.2_FGP004	bZIP	AT1G08320.3	LOC_Os01g64020.1	Millet_GLEAN_10013567	Si000955m	FGS	Y	Y	Y	Y	Leaf at later stage,Tassel,Root,Seed,Embryonic Leaf,Ear	Embryonic Leaf
AC233853.1_FG002	AC233853.1_FGP002	bZIP	AT3G58120.1	LOC_Os01g11350.1	Millet_GLEAN_10034946	Si002311m	FGS	Y	Y	Y	Y	Leaf at later stage,Tassel,Seed,Embryonic Leaf,Ear	Tassel	Tassel
GRMZM2G000171	GRMZM2G000171_P01	bZIP	AT4G35040.1	LOC_Os06g50310.1	Millet_GLEAN_10022275	Si007107m	FGS	Y	Y	Y	Y	Leaf at later stage,Tassel,Root,Seed,Embryonic Leaf,Ear,Shoot	Embryonic Leaf
GRMZM2G000171	GRMZM2G000171_P02	bZIP	AT4G35040.1	LOC_Os06g50310.1	Millet_GLEAN_10022275	Si007107m	FGS	Y	Y	Y	Y	Leaf at later stage,Tassel,Root,Seed,Embryonic Leaf,Ear,Shoot	Embryonic Leaf
GRMZM2G000171	GRMZM2G000171_P03	bZIP	AT4G35040.1	LOC_Os06g50310.1	Millet_GLEAN_10022275	Si007107m	FGS	Y	Y	Y	Y	Leaf at later stage,Tassel,Root,Seed,Embryonic Leaf,Ear,Shoot	Embryonic Leaf
GRMZM2G000171	GRMZM2G000171_P04	bZIP	AT4G35040.1	LOC_Os06g50310.1	Millet_GLEAN_10022275	Si007107m	FGS	Y	Y	Y	Y	Leaf at later stage,Tassel,Root,Seed,Embryonic Leaf,Ear,Shoot	Embryonic Leaf
GRMZM2G000171	GRMZM2G000171_P05	bZIP	AT4G35040.1	LOC_Os06g50310.1	Millet_GLEAN_10022275	Si007107m	FGS	Y	Y	Y	Y	Leaf at later stage,Tassel,Root,Seed,Embryonic Leaf,Ear,Shoot	Embryonic Leaf
GRMZM2G000842	GRMZM2G000842_P01	bZIP	AT1G08320.2	LOC_Os05g37170.1	Millet_GLEAN_10028049	Si022106m	FGS	Y	Y	Y	Y	Tassel,Root,Embryonic Leaf,Ear,Shoot	Tassel
GRMZM2G000842	GRMZM2G000842_P02	bZIP	AT1G08320.2	LOC_Os05g37170.1	Millet_GLEAN_10028049	Si022106m	FGS	Y	Y	Y	Y	Tassel,Root,Embryonic Leaf,Ear,Shoot	Tassel
GRMZM2G000842	GRMZM2G000842_P03	bZIP	AT1G08320.2	LOC_Os05g37170.1	Millet_GLEAN_10028049	Si022106m	FGS	Y	Y	Y	Y	Tassel,Root,Embryonic Leaf,Ear,Shoot	Tassel
GRMZM2G002075	GRMZM2G002075_P01	bZIP	AT3G19290.1	LOC_Os09g28310.1	Millet_GLEAN_10009303	Si030300m	FGS	Y	Y	Y	Y	Leaf at later stage,Tassel,Root,Seed,Embryonic Leaf,Ear,Shoot	Leaf at later stage
GRMZM2G006578	GRMZM2G006578_P01	bZIP	AT5G06839.3	LOC_Os09g31390.3	Millet_GLEAN_10024954	Si029606m	FGS	Y	Y	Y	Y	Tassel,Root,Seed,Embryonic Leaf,Ear	Seed
GRMZM2G006578	GRMZM2G006578_P02	bZIP	AT5G06839.3	LOC_Os09g31390.3	Millet_GLEAN_10024954	Si029606m	FGS	Y	Y	Y	Y	Tassel,Root,Seed,Embryonic Leaf,Ear	Seed
GRMZM2G006578	GRMZM2G006578_P03	bZIP	AT5G06839.3	LOC_Os09g31390.1	Millet_GLEAN_10024954	Si029606m	FGS	Y	Y	Y	Y	Tassel,Root,Seed,Embryonic Leaf,Ear	Seed
GRMZM2G007063	GRMZM2G007063_P01	bZIP	AT5G28770.2	LOC_Os03g58250.1	Millet_GLEAN_10012527	Si035062m	FGS	Y	Y	Y	Y	Leaf at later stage,Tassel,Root,Seed,Embryonic Leaf,Ear,Shoot
GRMZM2G007063	GRMZM2G007063_P04	bZIP	AT5G28770.2	LOC_Os03g58250.1	Millet_GLEAN_10012527	Si035062m	FGS	Y	Y	Y	Y	Leaf at later stage,Tassel,Root,Seed,Embryonic Leaf,Ear,Shoot
GRMZM2G008166	GRMZM2G008166_P01	bZIP		LOC_Os06g10880.2	Millet_GLEAN_10022992	Si006889m	FGS	Y	Y	Y	Y	Leaf at later stage,Tassel,Root,Seed,Embryonic Leaf,Ear,Shoot	Embryonic Leaf
GRMZM2G011932	GRMZM2G011932_P01	bZIP	AT2G46270.1	LOC_Os05g49420.1	Millet_GLEAN_10028918	Si022388m	FGS	Y	Y			Leaf at later stage,Tassel,Root,Seed,Embryonic Leaf,Ear,Shoot
GRMZM2G011932	GRMZM2G011932_P02	bZIP	AT2G46270.1	LOC_Os05g49420.1	Millet_GLEAN_10028918	Si022754m	FGS	Y	Y			Leaf at later stage,Tassel,Root,Seed,Embryonic Leaf,Ear,Shoot
GRMZM2G011932	GRMZM2G011932_P03	bZIP	AT2G46270.1	LOC_Os05g49420.1	Millet_GLEAN_10028918	Si022388m	FGS	Y	Y			Leaf at later stage,Tassel,Root,Seed,Embryonic Leaf,Ear,Shoot
GRMZM2G011932	GRMZM2G011932_P04	bZIP	AT2G46270.1	LOC_Os05g49420.1	Millet_GLEAN_10028918	Si022577m	FGS	Y	Y			Leaf at later stage,Tassel,Root,Seed,Embryonic Leaf,Ear,Shoot
GRMZM2G015534	GRMZM2G015534_P01	bZIP		LOC_Os03g58250.1	Millet_GLEAN_10015710	Si029970m	FGS	Y	Y	Y	Y	Seed	Seed
GRMZM2G015534	GRMZM2G015534_P02	bZIP		LOC_Os03g58250.1	Millet_GLEAN_10015710	Si029970m	FGS	Y	Y	Y	Y	Seed	Seed
GRMZM2G015534	GRMZM2G015534_P03	bZIP		LOC_Os03g58250.1	Millet_GLEAN_10015710	Si029970m	FGS	Y	Y	Y	Y	Seed	Seed
GRMZM2G016150	GRMZM2G016150_P01	bZIP	AT5G28770.2	LOC_Os03g58250.1	Millet_GLEAN_10012527	Si035062m	FGS	Y	Y	Y	Y	Leaf at later stage,Tassel,Root,Seed,Embryonic Leaf,Ear,Shoot	Shoot
GRMZM2G019106	GRMZM2G019106_P01	bZIP	AT2G35530.1	LOC_Os02g03580.3	Millet_GLEAN_10009185	Si017637m	FGS	Y	Y			Leaf at later stage,Tassel,Root,Seed,Embryonic Leaf,Ear,Shoot	Tassel
GRMZM2G019446	GRMZM2G019446_P01	bZIP	AT5G28770.2	LOC_Os03g58250.1	Millet_GLEAN_10012527	Si035062m	FGS	Y	Y	Y	Y	Leaf at later stage,Tassel,Root,Seed,Embryonic Leaf,Ear,Shoot	Root
GRMZM2G019446	GRMZM2G019446_P02	bZIP	AT5G28770.2	LOC_Os03g58250.1	Millet_GLEAN_10012527	Si035062m	FGS	Y	Y	Y	Y	Leaf at later stage,Tassel,Root,Seed,Embryonic Leaf,Ear,Shoot	Root
GRMZM2G019907	GRMZM2G019907_P02	bZIP	AT3G12250.2	LOC_Os01g59350.1	Millet_GLEAN_10014731	Si001292m	FGS	Y	Y	Y	Y	Leaf at later stage,Tassel,Root,Seed,Embryonic Leaf,Ear,Shoot	Seed
GRMZM2G019907	GRMZM2G019907_P03	bZIP	AT3G12250.2	LOC_Os01g59350.1	Millet_GLEAN_10014731	Si001292m	FGS	Y	Y	Y	Y	Leaf at later stage,Tassel,Root,Seed,Embryonic Leaf,Ear,Shoot	Seed
GRMZM2G020799	GRMZM2G020799_P01	bZIP	AT3G30530.1	LOC_Os02g49560.1	Millet_GLEAN_10032615	Si019897m	FGS	Y	Y	Y	Y	Leaf at later stage,Tassel,Seed,Ear,Shoot	Shoot
GRMZM2G024851	GRMZM2G024851_P01	bZIP	AT1G58110.2	LOC_Os12g09250.1	Millet_GLEAN_10021587	Si010440m	FGS	Y	Y	Y	Y	Leaf at later stage,Tassel,Root,Seed,Embryonic Leaf,Ear,Shoot	Embryonic Leaf
GRMZM2G025812	GRMZM2G025812_P01	bZIP		LOC_Os06g41770.1	Millet_GLEAN_10021508	Si006978m	FGS	Y	Y	Y	Y	Leaf at later stage,Tassel,Root,Seed,Embryonic Leaf,Ear,Shoot
GRMZM2G025812	GRMZM2G025812_P02	bZIP		LOC_Os06g41770.1	Millet_GLEAN_10021508	Si006978m	FGS	Y	Y	Y	Y	Leaf at later stage,Tassel,Root,Seed,Embryonic Leaf,Ear,Shoot
GRMZM2G027976	GRMZM2G027976_P01	bZIP	AT2G42380.2	LOC_Os01g55150.1	Millet_GLEAN_10032162	Si002546m	FGS	Y	Y	Y	Y	Leaf at later stage,Tassel,Root,Seed,Embryonic Leaf,Ear,Shoot	Leaf at later stage
GRMZM2G029979	GRMZM2G029979_P01	bZIP	AT5G06839.3	LOC_Os09g10840.1	Millet_GLEAN_10028636	Si006417m	FGS	Y		Y	Y	Leaf at later stage,Tassel,Root,Seed	Root
GRMZM2G030280	GRMZM2G030280_P01	bZIP	AT3G12250.2	LOC_Os01g17260.2	Millet_GLEAN_10033862	Si002195m	FGS	Y	Y	Y	Y	Leaf at later stage,Tassel,Root,Seed,Embryonic Leaf,Ear,Shoot
GRMZM2G030280	GRMZM2G030280_P02	bZIP	AT3G12250.2	LOC_Os01g17260.2	Millet_GLEAN_10033862	Si002195m	FGS	Y	Y	Y	Y	Leaf at later stage,Tassel,Root,Seed,Embryonic Leaf,Ear,Shoot
GRMZM2G030877	GRMZM2G030877_P01	bZIP	AT1G08320.3	LOC_Os11g05480.1	Millet_GLEAN_10005571	Si014861m	FGS	Y	Y	Y	Y	Leaf at later stage,Tassel,Root,Seed,Ear,Shoot	Tassel
GRMZM2G033230	GRMZM2G033230_P01	bZIP	AT4G35040.1	LOC_Os05g41540.1	Millet_GLEAN_10026299	Si002893m	FGS	Y		Y	Y	Leaf at later stage,Tassel,Root,Seed,Embryonic Leaf,Ear,Shoot	Tassel
GRMZM2G033230	GRMZM2G033230_P02	bZIP	AT4G35040.1	LOC_Os05g41540.1	Millet_GLEAN_10026299	Si002893m	FGS	Y		Y	Y	Leaf at later stage,Tassel,Root,Seed,Embryonic Leaf,Ear,Shoot	Tassel
GRMZM2G033413	GRMZM2G033413_P01	bZIP	AT2G36270.1	LOC_Os06g10880.2	Millet_GLEAN_10033456	Si006889m	FGS	Y	Y	Y	Y	Leaf at later stage,Tassel,Root,Seed,Embryonic Leaf,Ear,Shoot	Ear
GRMZM2G037910	GRMZM2G037910_P01	bZIP	AT4G38900.3	LOC_Os08g43090.1	Millet_GLEAN_10010492	Si032507m	FGS	Y	Y	Y	Y	Seed	Seed
GRMZM2G038015	GRMZM2G038015_P01	bZIP		LOC_Os03g19375.1	Millet_GLEAN_10013466	Si039895m	FGS	Y	Y	Y		Root	Root
GRMZM2G039828	GRMZM2G039828_P01	bZIP	AT5G11260.1	LOC_Os01g07880.1	Millet_GLEAN_10025961	Si002989m	FGS	Y	Y	Y	Y	Leaf at later stage,Tassel,Root,Seed,Embryonic Leaf,Ear,Shoot	Seed
GRMZM2G043600	GRMZM2G043600_P01	bZIP	AT4G38900.3	LOC_Os08g43090.1	Millet_GLEAN_10010492	Si032507m	FGS	Y	Y	Y	Y	Tassel,Seed	Seed
GRMZM2G045236	GRMZM2G045236_P01	bZIP	AT3G56660.1	LOC_Os05g34050.1	Millet_GLEAN_10022057	Si021442m	FGS	Y	Y	Y	Y	Leaf at later stage,Tassel,Root,Seed,Embryonic Leaf,Ear,Shoot
GRMZM2G045236	GRMZM2G045236_P02	bZIP	AT3G56660.1	LOC_Os05g34050.1	Millet_GLEAN_10022057	Si021442m	FGS	Y	Y	Y	Y	Leaf at later stage,Tassel,Root,Seed,Embryonic Leaf,Ear,Shoot
GRMZM2G050912	GRMZM2G050912_P01	bZIP		LOC_Os06g43870.2	Millet_GLEAN_10030713	Si019561m	FGS	Y		Y	Y	Leaf at later stage,Tassel,Root,Seed,Embryonic Leaf,Ear,Shoot	Leaf at later stage	Leaf
GRMZM2G052102	GRMZM2G052102_P01	bZIP	AT3G58120.1	LOC_Os02g14910.1	Millet_GLEAN_10033139	Si018161m	FGS	Y	Y	Y	Y	Leaf at later stage,Tassel,Root,Seed,Embryonic Leaf,Ear,Shoot	Ear
GRMZM2G055413	GRMZM2G055413_P01	bZIP	AT4G35040.1	LOC_Os06g50310.1	Millet_GLEAN_10022275	Si007107m	FGS	Y	Y	Y	Y	Leaf at later stage,Tassel,Root,Seed,Embryonic Leaf,Ear,Shoot	Embryonic Leaf
GRMZM2G055413	GRMZM2G055413_P02	bZIP	AT4G35040.1	LOC_Os06g50310.1	Millet_GLEAN_10022275	Si007107m	FGS	Y	Y	Y	Y	Leaf at later stage,Tassel,Root,Seed,Embryonic Leaf,Ear,Shoot	Embryonic Leaf
GRMZM2G055413	GRMZM2G055413_P03	bZIP	AT4G35040.1	LOC_Os06g50310.1	Millet_GLEAN_10022275	Si007107m	FGS	Y	Y	Y	Y	Leaf at later stage,Tassel,Root,Seed,Embryonic Leaf,Ear,Shoot	Embryonic Leaf
GRMZM2G055413	GRMZM2G055413_P04	bZIP	AT4G35040.1	LOC_Os06g50310.1	Millet_GLEAN_10022275	Si007107m	FGS	Y	Y	Y	Y	Leaf at later stage,Tassel,Root,Seed,Embryonic Leaf,Ear,Shoot	Embryonic Leaf
GRMZM2G055413	GRMZM2G055413_P05	bZIP	AT4G35040.1	LOC_Os06g50310.1	Millet_GLEAN_10022275	Si007107m	FGS	Y	Y	Y	Y	Leaf at later stage,Tassel,Root,Seed,Embryonic Leaf,Ear,Shoot	Embryonic Leaf
GRMZM2G055413	GRMZM2G055413_P06	bZIP	AT4G35040.1	LOC_Os06g50310.1	Millet_GLEAN_10022275	Si007107m	FGS	Y	Y	Y	Y	Leaf at later stage,Tassel,Root,Seed,Embryonic Leaf,Ear,Shoot	Embryonic Leaf
GRMZM2G055413	GRMZM2G055413_P07	bZIP	AT4G35040.1	LOC_Os06g50310.1	Millet_GLEAN_10022275	Si007107m	FGS	Y	Y	Y	Y	Leaf at later stage,Tassel,Root,Seed,Embryonic Leaf,Ear,Shoot	Embryonic Leaf
GRMZM2G056099	GRMZM2G056099_P01	bZIP	AT5G06950.4	LOC_Os03g20310.1	Millet_GLEAN_10029092	Si036527m	FGS	Y	Y	Y	Y	Leaf at later stage,Tassel,Root,Seed,Embryonic Leaf,Ear,Shoot
GRMZM2G056099	GRMZM2G056099_P02	bZIP	AT3G12250.2	LOC_Os03g20310.1	Millet_GLEAN_10029092	Si036527m	FGS	Y	Y	Y	Y	Leaf at later stage,Tassel,Root,Seed,Embryonic Leaf,Ear,Shoot
GRMZM2G060109	GRMZM2G060109_P01	bZIP	AT3G56660.1	LOC_Os07g44950.1	Millet_GLEAN_10027090	Si029351m	FGS	Y	Y	Y	Y	Leaf at later stage,Tassel,Root,Seed,Embryonic Leaf,Ear,Shoot
GRMZM2G060216	GRMZM2G060216_P01	bZIP	AT1G08320.3	LOC_Os01g64020.1	Millet_GLEAN_10013567	Si000955m	FGS	Y	Y	Y	Y	Leaf at later stage,Tassel,Root,Seed,Embryonic Leaf,Ear,Shoot
GRMZM2G060216	GRMZM2G060216_P02	bZIP	AT1G08320.3	LOC_Os01g64020.1	Millet_GLEAN_10013567	Si000955m	FGS	Y	Y	Y	Y	Leaf at later stage,Tassel,Root,Seed,Embryonic Leaf,Ear,Shoot
GRMZM2G060290	GRMZM2G060290_P01	bZIP	AT5G06839.3	LOC_Os06g41100.1	Millet_GLEAN_10001327	Si006417m	FGS	Y	Y	Y	Y	Tassel,Root	Root	Root
GRMZM2G062391	GRMZM2G062391_P01	bZIP	AT2G40620.1	LOC_Os03g21800.2	Millet_GLEAN_10029212	Si036380m	FGS	Y	Y	Y	Y	Leaf at later stage,Tassel,Root,Seed,Embryonic Leaf,Ear,Shoot	Tassel
GRMZM2G066734	GRMZM2G066734_P01	bZIP		LOC_Os03g19375.1	Millet_GLEAN_10013466	Si039895m	FGS	Y	Y	Y	Y	Root	Root
GRMZM2G067921	GRMZM2G067921_P01	bZIP		LOC_Os09g36910.1	Millet_GLEAN_10027968	Si031077m	FGS	Y	Y	Y	Y	Leaf at later stage,Tassel,Seed,Embryonic Leaf,Ear,Shoot	Shoot
GRMZM2G073427	GRMZM2G073427_P01	bZIP		LOC_Os12g40920.4			FGS	Y	Y	Y	Y	Leaf at later stage,Tassel,Root,Seed,Embryonic Leaf,Ear,Shoot	Leaf at later stage	Leaf
GRMZM2G073427	GRMZM2G073427_P02	bZIP	AT5G28770.2	LOC_Os12g40920.1	Millet_GLEAN_10030272	Si022331m	FGS	Y	Y	Y	Y	Leaf at later stage,Tassel,Root,Seed,Embryonic Leaf,Ear,Shoot	Leaf at later stage	Leaf
GRMZM2G073427	GRMZM2G073427_P03	bZIP	AT5G28770.2	LOC_Os12g40920.1	Millet_GLEAN_10030272	Si022331m	FGS	Y	Y	Y	Y	Leaf at later stage,Tassel,Root,Seed,Embryonic Leaf,Ear,Shoot	Leaf at later stage	Leaf
GRMZM2G073427	GRMZM2G073427_P04	bZIP	AT5G24800.1	LOC_Os12g40920.3	Millet_GLEAN_10030272	Si022331m	FGS	Y	Y	Y	Y	Leaf at later stage,Tassel,Root,Seed,Embryonic Leaf,Ear,Shoot	Leaf at later stage	Leaf
GRMZM2G073427	GRMZM2G073427_P07	bZIP	AT5G28770.3	LOC_Os12g40920.1	Millet_GLEAN_10030272	Si022331m	FGS	Y	Y	Y	Y	Leaf at later stage,Tassel,Root,Seed,Embryonic Leaf,Ear,Shoot	Leaf at later stage	Leaf
GRMZM2G073892	GRMZM2G073892_P01	bZIP		LOC_Os06g50600.2	Millet_GLEAN_10028119	Si023448m	FGS	Y	Y	Y	Y	Leaf at later stage,Tassel,Root,Seed,Embryonic Leaf,Ear,Shoot
GRMZM2G073892	GRMZM2G073892_P02	bZIP		LOC_Os06g50480.1	Millet_GLEAN_10028119	Si023448m	FGS	Y	Y	Y	Y	Leaf at later stage,Tassel,Root,Seed,Embryonic Leaf,Ear,Shoot
GRMZM2G074373	GRMZM2G074373_P01	bZIP	AT2G35530.1	LOC_Os12g13170.2	Millet_GLEAN_10016818	Si022325m	FGS	Y	Y	Y	Y	Leaf at later stage,Tassel,Root,Seed,Embryonic Leaf,Ear,Shoot
GRMZM2G074373	GRMZM2G074373_P02	bZIP	AT2G35530.1	LOC_Os12g13170.2	Millet_GLEAN_10016818	Si022325m	FGS	Y	Y	Y	Y	Leaf at later stage,Tassel,Root,Seed,Embryonic Leaf,Ear,Shoot
GRMZM2G077124	GRMZM2G077124_P01	bZIP	AT2G41070.3	LOC_Os07g48660.1	Millet_GLEAN_10010039	Si022639m	FGS	Y	Y	Y	Y	Leaf at later stage,Tassel,Root,Seed,Embryonic Leaf,Ear,Shoot	Ear
GRMZM2G077124	GRMZM2G077124_P02	bZIP	AT3G56850.1	LOC_Os07g48660.1	Millet_GLEAN_10010039		FGS	Y	Y	Y	Y	Leaf at later stage,Tassel,Root,Seed,Embryonic Leaf,Ear,Shoot	Ear
GRMZM2G077124	GRMZM2G077124_P03	bZIP	AT2G41070.3	LOC_Os07g48660.1	Millet_GLEAN_10010039	Si022639m	FGS	Y	Y	Y	Y	Leaf at later stage,Tassel,Root,Seed,Embryonic Leaf,Ear,Shoot	Ear
GRMZM2G079365	GRMZM2G079365_P01	bZIP	AT1G43700.1	LOC_Os12g06520.1	Millet_GLEAN_10017103	Si026605m	FGS	Y	Y	Y	Y	Leaf at later stage,Tassel,Root,Seed,Embryonic Leaf,Ear,Shoot	Embryonic Leaf
GRMZM2G080111	GRMZM2G080111_P01	bZIP		LOC_Os02g09830.1	Millet_GLEAN_10001532	Si019099m	FGS	Y	Y	Y	Y	Leaf at later stage,Shoot	Leaf at later stage
GRMZM2G080731	GRMZM2G080731_P01	bZIP	AT3G12250.2	LOC_Os01g59350.1	Millet_GLEAN_10014731	Si022626m	FGS	Y	Y	Y	Y	Leaf at later stage,Seed,Embryonic Leaf,Ear,Shoot	Ear
GRMZM2G080731	GRMZM2G080731_P02	bZIP	AT3G12250.2	LOC_Os01g17260.2	Millet_GLEAN_10026321	Si022626m	FGS	Y	Y	Y	Y	Leaf at later stage,Seed,Embryonic Leaf,Ear,Shoot	Ear
GRMZM2G080731	GRMZM2G080731_P03	bZIP	AT3G12250.2	LOC_Os01g59350.1	Millet_GLEAN_10014731	Si022626m	FGS	Y	Y	Y	Y	Leaf at later stage,Seed,Embryonic Leaf,Ear,Shoot	Ear
GRMZM2G080731	GRMZM2G080731_P04	bZIP	AT3G12250.2	LOC_Os01g59350.1	Millet_GLEAN_10014731	Si022626m	FGS	Y	Y	Y	Y	Leaf at later stage,Seed,Embryonic Leaf,Ear,Shoot	Ear
GRMZM2G088140	GRMZM2G088140_P02	bZIP	AT2G35530.1	LOC_Os12g13170.2	Millet_GLEAN_10016818	Si022325m	FGS	Y	Y	Y	Y	Leaf at later stage,Tassel,Root,Seed,Embryonic Leaf,Ear,Shoot
GRMZM2G088140	GRMZM2G088140_P03	bZIP	AT2G35530.1	LOC_Os12g13170.2	Millet_GLEAN_10016818	Si022325m	FGS	Y	Y	Y	Y	Leaf at later stage,Tassel,Root,Seed,Embryonic Leaf,Ear,Shoot
GRMZM2G092137	GRMZM2G092137_P01	bZIP	AT1G75390.1	LOC_Os09g13575.1	Millet_GLEAN_10038655	Si031353m	FGS	Y	Y	Y	Y	Leaf at later stage,Tassel,Root,Seed,Embryonic Leaf,Ear,Shoot
GRMZM2G092609	GRMZM2G092609_P01	bZIP	AT5G04840.1	LOC_Os02g33560.1	Millet_GLEAN_10023831	Si017809m	FGS	Y	Y	Y	Y	Leaf at later stage,Tassel,Root,Seed,Embryonic Leaf,Ear,Shoot
GRMZM2G092609	GRMZM2G092609_P02	bZIP	AT5G04840.1	LOC_Os02g33560.1	Millet_GLEAN_10023831	Si017809m	FGS	Y	Y	Y	Y	Leaf at later stage,Tassel,Root,Seed,Embryonic Leaf,Ear,Shoot
GRMZM2G092954	GRMZM2G092954_P01	bZIP					WGS					Leaf at later stage,Tassel,Root,Seed,Ear,Shoot	Tassel
GRMZM2G093020	GRMZM2G093020_P02	bZIP		LOC_Os08g26880.1			FGS			Y	Y	Leaf at later stage,Tassel,Root,Seed,Ear,Shoot	Tassel
GRMZM2G094352	GRMZM2G094352_P01	bZIP	AT1G77920.1	LOC_Os08g07970.1	Millet_GLEAN_10006448	Si013962m	FGS	Y	Y	Y	Y	Leaf at later stage,Root,Seed,Embryonic Leaf	Root
GRMZM2G094352	GRMZM2G094352_P02	bZIP	AT1G77920.1	LOC_Os08g07970.1	Millet_GLEAN_10006448	Si013962m	FGS	Y	Y	Y	Y	Leaf at later stage,Root,Seed,Embryonic Leaf	Root
GRMZM2G095078	GRMZM2G095078_P01	bZIP	AT4G36730.1	LOC_Os07g10890.1	Millet_GLEAN_10027165	Si030123m	FGS	Y	Y	Y	Y	Leaf at later stage,Tassel,Root,Seed,Embryonic Leaf,Ear,Shoot	Embryonic Leaf
GRMZM2G095078	GRMZM2G095078_P02	bZIP	AT4G36730.1	LOC_Os07g10890.1	Millet_GLEAN_10027165	Si030123m	FGS	Y	Y	Y	Y	Leaf at later stage,Tassel,Root,Seed,Embryonic Leaf,Ear,Shoot	Embryonic Leaf
GRMZM2G098904	GRMZM2G098904_P01	bZIP	AT5G24800.1	LOC_Os02g16680.1	Millet_GLEAN_10011535	Si017841m	FGS	Y	Y	Y	Y	Leaf at later stage,Tassel,Root,Seed,Embryonic Leaf,Ear,Shoot	Leaf at later stage
GRMZM2G098904	GRMZM2G098904_P02	bZIP	AT5G24800.1	LOC_Os02g16680.1	Millet_GLEAN_10011535	Si017850m	FGS	Y	Y	Y	Y	Leaf at later stage,Tassel,Root,Seed,Embryonic Leaf,Ear,Shoot	Leaf at later stage
GRMZM2G103647	GRMZM2G103647_P01	bZIP	AT5G24800.1	LOC_Os06g45140.1	Millet_GLEAN_10030586	Si007043m	FGS	Y	Y	Y	Y	Leaf at later stage,Tassel,Root,Seed,Embryonic Leaf,Ear,Shoot	Leaf at later stage
GRMZM2G103647	GRMZM2G103647_P03	bZIP	AT5G24800.1	LOC_Os06g45140.1	Millet_GLEAN_10030586	Si007220m	FGS	Y	Y	Y	Y	Leaf at later stage,Tassel,Root,Seed,Embryonic Leaf,Ear,Shoot	Leaf at later stage
GRMZM2G111504	GRMZM2G111504_P01	bZIP					FGS			Y		Tassel	Tassel
GRMZM2G112483	GRMZM2G112483_P01	bZIP	AT2G31370.5	LOC_Os04g41820.1	Millet_GLEAN_10029562	Si030182m	FGS	Y		Y	Y	Leaf at later stage,Tassel,Root,Seed,Embryonic Leaf,Ear,Shoot
GRMZM2G112483	GRMZM2G112483_P02	bZIP	AT2G31370.5	LOC_Os04g41820.1	Millet_GLEAN_10029562	Si030182m	FGS	Y		Y	Y	Leaf at later stage,Tassel,Root,Seed,Embryonic Leaf,Ear,Shoot
GRMZM2G117851	GRMZM2G117851_P01	bZIP	AT2G46270.1	LOC_Os01g46970.1	Millet_GLEAN_10001260	Si001929m	FGS	Y	Y	Y	Y	Leaf at later stage,Tassel,Root,Seed,Embryonic Leaf,Ear,Shoot	Embryonic Leaf
GRMZM2G118870	GRMZM2G118870_P01	bZIP	AT5G04840.1	LOC_Os02g33560.1	Millet_GLEAN_10023831	Si017809m	FGS	Y	Y	Y	Y	Leaf at later stage,Tassel,Root,Seed,Embryonic Leaf,Ear,Shoot	Seed
GRMZM2G118870	GRMZM2G118870_P02	bZIP	AT5G04840.1	LOC_Os02g33560.1	Millet_GLEAN_10023831	Si017809m	FGS	Y	Y	Y	Y	Leaf at later stage,Tassel,Root,Seed,Embryonic Leaf,Ear,Shoot	Seed
GRMZM2G120167	GRMZM2G120167_P01	bZIP	AT1G58110.2	LOC_Os11g11100.1	Millet_GLEAN_10004216	Si026561m	FGS	Y	Y	Y	Y	Leaf at later stage,Tassel,Root,Seed,Embryonic Leaf,Ear,Shoot
GRMZM2G122846	GRMZM2G122846_P01	bZIP		LOC_Os02g49560.1	Millet_GLEAN_10032615	Si019897m	FGS	Y	Y	Y	Y	Leaf at later stage,Tassel,Root,Seed,Embryonic Leaf,Ear,Shoot	Shoot
GRMZM2G125243	GRMZM2G125243_P01	bZIP	AT3G12250.2	LOC_Os01g59350.1	Millet_GLEAN_10014731	Si001292m	FGS	Y	Y	Y	Y	Leaf at later stage,Tassel,Root,Seed,Embryonic Leaf,Ear,Shoot	Seed
GRMZM2G125934	GRMZM2G125934_P01	bZIP	AT5G06839.3	LOC_Os09g31390.1	Millet_GLEAN_10024954	Si029606m	FGS	Y	Y	Y	Y	Seed	Seed
GRMZM2G129247	GRMZM2G129247_P01	bZIP		LOC_Os05g36160.1	Millet_GLEAN_10028083		FGS	Y		Y	Y	Leaf at later stage,Tassel,Root,Seed,Embryonic Leaf,Ear,Shoot	Tassel
GRMZM2G129247	GRMZM2G129247_P02	bZIP	AT1G03970.1	LOC_Os05g36160.2	Millet_GLEAN_10028083	Si003247m	FGS	Y		Y	Y	Leaf at later stage,Tassel,Root,Seed,Embryonic Leaf,Ear,Shoot	Tassel
GRMZM2G129247	GRMZM2G129247_P03	bZIP	AT5G44080.1	LOC_Os05g36160.1	Millet_GLEAN_10028083	Si003247m	FGS	Y		Y	Y	Leaf at later stage,Tassel,Root,Seed,Embryonic Leaf,Ear,Shoot	Tassel
GRMZM2G131961	GRMZM2G131961_P01	bZIP	AT5G65210.5	LOC_Os04g54474.1	Millet_GLEAN_10018222	Si010177m	FGS	Y	Y	Y	Y	Leaf at later stage,Tassel,Root,Seed,Shoot	Leaf at later stage
GRMZM2G131961	GRMZM2G131961_P02	bZIP	AT5G65210.5	LOC_Os04g54474.1	Millet_GLEAN_10018222	Si010177m	FGS	Y	Y	Y	Y	Leaf at later stage,Tassel,Root,Seed,Shoot	Leaf at later stage
GRMZM2G131961	GRMZM2G131961_P03	bZIP	AT5G10030.2	LOC_Os04g54474.2	Millet_GLEAN_10018222	Si010386m	FGS	Y	Y	Y	Y	Leaf at later stage,Tassel,Root,Seed,Shoot	Leaf at later stage
GRMZM2G131961	GRMZM2G131961_P04	bZIP	AT5G10030.2	LOC_Os04g54474.2	Millet_GLEAN_10018222	Si010386m	FGS	Y	Y	Y	Y	Leaf at later stage,Tassel,Root,Seed,Shoot	Leaf at later stage
GRMZM2G131961	GRMZM2G131961_P05	bZIP	AT5G65210.5	LOC_Os04g54474.2	Millet_GLEAN_10018222	Si010386m	FGS	Y	Y	Y	Y	Leaf at later stage,Tassel,Root,Seed,Shoot	Leaf at later stage
GRMZM2G132868	GRMZM2G132868_P01	bZIP	AT5G44080.1	LOC_Os05g36160.1	Millet_GLEAN_10028083	Si003247m	FGS	Y		Y	Y	Leaf at later stage,Tassel,Root,Seed,Embryonic Leaf,Ear,Shoot
GRMZM2G133331	GRMZM2G133331_P01	bZIP	AT1G68640.1	LOC_Os06g15480.1	Millet_GLEAN_10032020	Si006667m	FGS	Y	Y	Y	Y	Leaf at later stage,Tassel,Seed,Embryonic Leaf,Ear,Shoot	Tassel
GRMZM2G133331	GRMZM2G133331_P02	bZIP	AT1G68640.1	LOC_Os06g15480.1	Millet_GLEAN_10032020	Si006667m	FGS	Y	Y	Y	Y	Leaf at later stage,Tassel,Seed,Embryonic Leaf,Ear,Shoot	Tassel
GRMZM2G133331	GRMZM2G133331_P03	bZIP	AT3G12250.3	LOC_Os06g15480.1	Millet_GLEAN_10032020	Si006667m	FGS	Y	Y	Y	Y	Leaf at later stage,Tassel,Seed,Embryonic Leaf,Ear,Shoot	Tassel
GRMZM2G133331	GRMZM2G133331_P04	bZIP	AT1G68640.1	LOC_Os06g15480.1	Millet_GLEAN_10032020	Si006667m	FGS	Y	Y	Y	Y	Leaf at later stage,Tassel,Seed,Embryonic Leaf,Ear,Shoot	Tassel
GRMZM2G134863	GRMZM2G134863_P01	bZIP		LOC_Os06g43870.2	Millet_GLEAN_10030713	Si019561m	FGS	Y				Leaf at later stage,Tassel,Root,Seed,Embryonic Leaf,Ear,Shoot
GRMZM2G134863	GRMZM2G134863_P02	bZIP			Millet_GLEAN_10030713		FGS	Y				Leaf at later stage,Tassel,Root,Seed,Embryonic Leaf,Ear,Shoot
GRMZM2G136266	GRMZM2G136266_P01	bZIP	AT1G43700.1	LOC_Os12g06520.1	Millet_GLEAN_10017103	Si010549m	FGS	Y	Y	Y	Y	Leaf at later stage,Tassel,Root,Seed,Embryonic Leaf,Ear,Shoot	Embryonic Leaf
GRMZM2G136266	GRMZM2G136266_P02	bZIP	AT1G43700.1	LOC_Os12g06520.1	Millet_GLEAN_10017103	Si010549m	FGS	Y	Y	Y	Y	Leaf at later stage,Tassel,Root,Seed,Embryonic Leaf,Ear,Shoot	Embryonic Leaf
GRMZM2G137046	GRMZM2G137046_P01	bZIP	AT5G11260.1	LOC_Os02g10860.1	Millet_GLEAN_10028563	Si018524m	FGS	Y	Y	Y	Y	Leaf at later stage,Tassel,Root,Seed,Embryonic Leaf,Ear,Shoot	Leaf at later stage	Leaf
GRMZM2G137532	GRMZM2G137532_P01	bZIP		LOC_Os09g29820.1	Millet_GLEAN_10025082	Si031238m	FGS	Y	Y	Y	Y	Leaf at later stage,Root,Shoot	Leaf at later stage
GRMZM2G138340	GRMZM2G138340_P01	bZIP					FGS	Y	Y	Y	Y	Leaf at later stage,Tassel,Root,Seed,Embryonic Leaf,Ear,Shoot	Embryonic Leaf
GRMZM2G140355	GRMZM2G140355_P01	bZIP	AT5G11260.1	LOC_Os02g10860.1	Millet_GLEAN_10028563	Si018524m	FGS	Y		Y	Y	Leaf at later stage,Embryonic Leaf,Shoot	Leaf at later stage
GRMZM2G144480	GRMZM2G144480_P01	bZIP		LOC_Os09g29820.1	Millet_GLEAN_10022679	Si014433m	FGS	Y	Y			Leaf at later stage,Root	Leaf at later stage,Root
GRMZM2G146020	GRMZM2G146020_P01	bZIP	AT1G43700.1	LOC_Os12g06520.1	Millet_GLEAN_10017103	Si010549m	FGS	Y	Y	Y	Y	Leaf at later stage,Tassel,Root,Seed,Embryonic Leaf,Ear,Shoot	Embryonic Leaf
GRMZM2G146020	GRMZM2G146020_P02	bZIP	AT1G43700.1	LOC_Os12g06520.1	Millet_GLEAN_10017103	Si010549m	FGS	Y	Y	Y	Y	Leaf at later stage,Tassel,Root,Seed,Embryonic Leaf,Ear,Shoot	Embryonic Leaf
GRMZM2G149040	GRMZM2G149040_P01	bZIP	AT2G40620.1	LOC_Os07g48180.1	Millet_GLEAN_10005694	Si030224m	FGS	Y	Y	Y	Y	Leaf at later stage,Tassel,Root,Seed,Embryonic Leaf,Ear,Shoot
GRMZM2G149150	GRMZM2G149150_P01	bZIP	AT4G38900.3	LOC_Os08g43090.1	Millet_GLEAN_10010492	Si015823m	FGS	Y	Y	Y	Y	Leaf at later stage,Tassel,Root,Seed,Embryonic Leaf,Ear,Shoot	Seed
GRMZM2G151295	GRMZM2G151295_P02	bZIP	AT2G40620.1	LOC_Os03g21800.2	Millet_GLEAN_10029212	Si036380m	FGS	Y	Y	Y	Y	Leaf at later stage,Tassel,Root,Seed,Embryonic Leaf,Ear,Shoot
GRMZM2G153144	GRMZM2G153144_P01	bZIP	AT1G32150.1	LOC_Os02g03580.3	Millet_GLEAN_10009185	Si017637m	FGS	Y	Y	Y	Y	Leaf at later stage,Tassel,Root,Seed,Embryonic Leaf,Ear,Shoot	Tassel
GRMZM2G157177	GRMZM2G157177_P01	bZIP	AT2G35530.1	LOC_Os03g13614.2	Millet_GLEAN_10037822	Si040286m	FGS	Y	Y	Y	Y	Leaf at later stage,Tassel,Root,Seed,Embryonic Leaf,Ear,Shoot
GRMZM2G157177	GRMZM2G157177_P02	bZIP	AT2G35530.1	LOC_Os03g13614.2	Millet_GLEAN_10037822	Si040286m	FGS	Y	Y	Y	Y	Leaf at later stage,Tassel,Root,Seed,Embryonic Leaf,Ear,Shoot
GRMZM2G157722	GRMZM2G157722_P01	bZIP	AT1G49720.1	LOC_Os08g36790.1	Millet_GLEAN_10022115	Si013979m	FGS	Y	Y	Y	Y	Leaf at later stage,Tassel,Root,Seed,Embryonic Leaf,Ear,Shoot	Embryonic Leaf
GRMZM2G157722	GRMZM2G157722_P02	bZIP	AT1G49720.1	LOC_Os08g36790.1	Millet_GLEAN_10022115	Si013979m	FGS	Y	Y	Y	Y	Leaf at later stage,Tassel,Root,Seed,Embryonic Leaf,Ear,Shoot	Embryonic Leaf
GRMZM2G157722	GRMZM2G157722_P03	bZIP	AT1G49720.1	LOC_Os08g36790.1	Millet_GLEAN_10022115	Si013904m	FGS	Y	Y	Y	Y	Leaf at later stage,Tassel,Root,Seed,Embryonic Leaf,Ear,Shoot	Embryonic Leaf
GRMZM2G158313	GRMZM2G158313_P01	bZIP	AT2G42380.2	LOC_Os02g14910.1	Millet_GLEAN_10033139	Si018161m	FGS	Y	Y	Y	Y	Leaf at later stage,Tassel,Root,Seed,Embryonic Leaf,Ear,Shoot	Leaf at later stage,Ear
GRMZM2G159134	GRMZM2G159134_P02	bZIP	AT3G56850.1	LOC_Os01g59760.1	Millet_GLEAN_10014752	Si002173m	FGS	Y	Y	Y	Y	Leaf at later stage,Tassel,Root,Seed,Embryonic Leaf,Ear,Shoot	Shoot
GRMZM2G159134	GRMZM2G159134_P03	bZIP	AT3G56850.1	LOC_Os01g59760.1	Millet_GLEAN_10014752	Si002173m	FGS	Y	Y	Y	Y	Leaf at later stage,Tassel,Root,Seed,Embryonic Leaf,Ear,Shoot	Shoot
GRMZM2G159134	GRMZM2G159134_P04	bZIP	AT3G56850.1	LOC_Os01g59760.1	Millet_GLEAN_10014752	Si002173m	FGS	Y	Y	Y	Y	Leaf at later stage,Tassel,Root,Seed,Embryonic Leaf,Ear,Shoot	Shoot
GRMZM2G160136	GRMZM2G160136_P01	bZIP					FGS	Y	Y			Leaf at later stage,Tassel,Root,Seed,Embryonic Leaf,Ear,Shoot	Embryonic Leaf
GRMZM2G160136	GRMZM2G160136_P02	bZIP	AT4G01120.1	LOC_Os05g49420.1	Millet_GLEAN_10028918	Si022577m	FGS	Y	Y			Leaf at later stage,Tassel,Root,Seed,Embryonic Leaf,Ear,Shoot	Embryonic Leaf
GRMZM2G160902	GRMZM2G160902_P01	bZIP	AT3G62420.1	LOC_Os12g37415.1	Millet_GLEAN_10019051	Si023541m	FGS	Y	Y	Y	Y	Leaf at later stage,Tassel,Root,Seed,Embryonic Leaf,Ear,Shoot	Ear
GRMZM2G161009	GRMZM2G161009_P01	bZIP	AT3G56850.1	LOC_Os05g41070.1	Millet_GLEAN_10026347	Si022639m	FGS	Y	Y	Y	Y	Leaf at later stage,Tassel,Root,Seed,Embryonic Leaf,Ear,Shoot	Shoot
GRMZM2G164848	GRMZM2G164848_P01	bZIP	AT2G35530.1	LOC_Os02g03580.3	Millet_GLEAN_10009185	Si017637m	FGS	Y	Y			Leaf at later stage,Tassel,Shoot	Tassel
GRMZM2G168079	GRMZM2G168079_P01	bZIP	AT2G36270.1	LOC_Os01g64000.1	Millet_GLEAN_10013569	Si001731m	FGS	Y	Y	Y	Y	Leaf at later stage,Tassel,Root,Seed,Embryonic Leaf,Ear	Seed
GRMZM2G170079	GRMZM2G170079_P01	bZIP	AT2G42380.2	LOC_Os01g55150.1	Millet_GLEAN_10034946	Si002546m	FGS	Y	Y			Leaf at later stage,Tassel,Root,Seed,Embryonic Leaf,Ear,Shoot	Leaf at later stage
GRMZM2G170079	GRMZM2G170079_P02	bZIP	AT2G42380.2	LOC_Os01g55150.1	Millet_GLEAN_10034946	Si002546m	FGS	Y	Y			Leaf at later stage,Tassel,Root,Seed,Embryonic Leaf,Ear,Shoot	Leaf at later stage
GRMZM2G171370	GRMZM2G171370_P01	bZIP		LOC_Os07g10890.2	Millet_GLEAN_10027165	Si030123m	FGS	Y	Y	Y	Y	Leaf at later stage,Tassel,Root,Seed,Embryonic Leaf,Ear,Shoot
GRMZM2G171370	GRMZM2G171370_P03	bZIP	AT4G36730.2	LOC_Os07g10890.1	Millet_GLEAN_10027165	Si030123m	FGS	Y	Y	Y	Y	Leaf at later stage,Tassel,Root,Seed,Embryonic Leaf,Ear,Shoot
GRMZM2G171370	GRMZM2G171370_P04	bZIP	AT4G36730.2	LOC_Os07g10890.1	Millet_GLEAN_10027165	Si030123m	FGS	Y	Y	Y	Y	Leaf at later stage,Tassel,Root,Seed,Embryonic Leaf,Ear,Shoot
GRMZM2G171370	GRMZM2G171370_P05	bZIP		LOC_Os07g10890.2			FGS	Y	Y	Y	Y	Leaf at later stage,Tassel,Root,Seed,Embryonic Leaf,Ear,Shoot
GRMZM2G171912	GRMZM2G171912_P01	bZIP	AT5G11260.1	LOC_Os01g07880.1	Millet_GLEAN_10025961	Si002989m	FGS	Y	Y	Y	Y	Leaf at later stage,Tassel,Root,Seed,Embryonic Leaf,Ear,Shoot	Embryonic Leaf
GRMZM2G171912	GRMZM2G171912_P02	bZIP	AT5G11260.1	LOC_Os01g07880.1	Millet_GLEAN_10025961	Si002989m	FGS	Y	Y	Y	Y	Leaf at later stage,Tassel,Root,Seed,Embryonic Leaf,Ear,Shoot	Embryonic Leaf
GRMZM2G174284	GRMZM2G174284_P01	bZIP	AT3G12250.2	LOC_Os03g20310.1	Millet_GLEAN_10029092	Si036527m	FGS	Y	Y			Leaf at later stage,Tassel,Root,Seed,Embryonic Leaf,Ear,Shoot
GRMZM2G175280	GRMZM2G175280_P01	bZIP	AT4G38900.3	LOC_Os08g43090.1	Millet_GLEAN_10010492	Si015823m	FGS	Y	Y	Y	Y	Leaf at later stage,Tassel,Root,Seed,Embryonic Leaf,Ear,Shoot	Embryonic Leaf
GRMZM2G175870	GRMZM2G175870_P01	bZIP	AT2G16770.1	LOC_Os05g41540.1	Millet_GLEAN_10026299	Si002893m	FGS	Y		Y	Y	Leaf at later stage,Tassel,Root,Seed,Embryonic Leaf,Ear,Shoot	Leaf at later stage
GRMZM2G175870	GRMZM2G175870_P02	bZIP	AT2G16770.1	LOC_Os05g41540.1	Millet_GLEAN_10026299	Si002893m	FGS	Y		Y	Y	Leaf at later stage,Tassel,Root,Seed,Embryonic Leaf,Ear,Shoot	Leaf at later stage
GRMZM2G175870	GRMZM2G175870_P03	bZIP	AT2G16770.1	LOC_Os05g41540.1	Millet_GLEAN_10026299	Si002893m	FGS	Y		Y	Y	Leaf at later stage,Tassel,Root,Seed,Embryonic Leaf,Ear,Shoot	Leaf at later stage
GRMZM2G175870	GRMZM2G175870_P04	bZIP	AT2G16770.1	LOC_Os05g41540.1	Millet_GLEAN_10026299	Si002893m	FGS	Y		Y	Y	Leaf at later stage,Tassel,Root,Seed,Embryonic Leaf,Ear,Shoot	Leaf at later stage
GRMZM2G177046	GRMZM2G177046_P01	bZIP		LOC_Os03g56010.1			FGS	Y		Y		Seed,Embryonic Leaf	Embryonic Leaf
GRMZM2G180847	GRMZM2G180847_P01	bZIP	AT2G31370.5	LOC_Os09g34060.1	Millet_GLEAN_10023962	Si030182m	FGS	Y	Y	Y	Y	Leaf at later stage,Tassel,Root,Seed,Embryonic Leaf,Ear,Shoot	Embryonic Leaf
GRMZM2G332294	GRMZM2G332294_P01	bZIP	AT2G31370.5	LOC_Os09g34060.1	Millet_GLEAN_10010524	Si015587m	FGS	Y	Y	Y	Y	Leaf at later stage,Tassel,Seed,Ear,Shoot	Tassel
GRMZM2G336766	GRMZM2G336766_P01	bZIP		LOC_Os02g09830.1	Millet_GLEAN_10001532	Si019099m	FGS	Y	Y	Y		Leaf at later stage,Tassel,Seed,Ear	Leaf at later stage
GRMZM2G337410	GRMZM2G337410_P01	bZIP			Millet_GLEAN_10030586	Si007123m	WGS			Y	Y	Leaf at later stage,Tassel,Root,Seed,Shoot	Leaf at later stage
GRMZM2G342424	GRMZM2G342424_P01	bZIP		LOC_Os02g07840.2	Millet_GLEAN_10030586	Si007220m	FGS			Y	Y	Leaf at later stage,Root,Seed,Shoot	Shoot
GRMZM2G353553	GRMZM2G353553_P01	bZIP	AT4G38900.3	LOC_Os10g38820.1	Millet_GLEAN_10007988	Si039566m	FGS	Y	Y	Y	Y	Leaf at later stage,Root,Seed,Embryonic Leaf,Shoot	Embryonic Leaf
GRMZM2G358701	GRMZM2G358701_P01	bZIP		LOC_Os05g49420.1	Millet_GLEAN_10028918	Si022577m	FGS	Y	Y			Leaf at later stage,Tassel,Ear	Leaf at later stage
GRMZM2G358796	GRMZM2G358796_P01	bZIP	AT3G30530.1	LOC_Os09g29820.1	Millet_GLEAN_10025082	Si031238m	FGS	Y	Y	Y		Leaf at later stage,Tassel,Root,Ear,Shoot	Leaf at later stage,Shoot
GRMZM2G361611	GRMZM2G361611_P01	bZIP	AT4G34590.1	LOC_Os02g03960.1	Millet_GLEAN_10009227	Si031353m	FGS	Y		Y	Y	Leaf at later stage,Tassel,Seed,Embryonic Leaf,Ear,Shoot	Leaf at later stage
GRMZM2G361847	GRMZM2G361847_P01	bZIP	AT3G12250.2	LOC_Os07g48820.1	Millet_GLEAN_10029092	Si036527m	FGS	Y	Y			Leaf at later stage,Tassel,Root,Seed,Embryonic Leaf,Ear,Shoot
GRMZM2G361847	GRMZM2G361847_P02	bZIP	AT5G06950.4	LOC_Os07g48820.1	Millet_GLEAN_10029092	Si036527m	FGS	Y	Y			Leaf at later stage,Tassel,Root,Seed,Embryonic Leaf,Ear,Shoot
GRMZM2G361847	GRMZM2G361847_P03	bZIP	AT3G12250.2	LOC_Os07g48820.1	Millet_GLEAN_10029092	Si036527m	FGS	Y	Y			Leaf at later stage,Tassel,Root,Seed,Embryonic Leaf,Ear,Shoot
GRMZM2G361847	GRMZM2G361847_P04	bZIP	AT5G06950.4	LOC_Os07g48820.1	Millet_GLEAN_10029092	Si036527m	FGS	Y	Y			Leaf at later stage,Tassel,Root,Seed,Embryonic Leaf,Ear,Shoot
GRMZM2G361847	GRMZM2G361847_P05	bZIP	AT3G12250.2	LOC_Os07g48820.1	Millet_GLEAN_10029092	Si036527m	FGS	Y	Y			Leaf at later stage,Tassel,Root,Seed,Embryonic Leaf,Ear,Shoot
GRMZM2G361847	GRMZM2G361847_P06	bZIP	AT3G12250.2	LOC_Os07g48820.1	Millet_GLEAN_10029092	Si036527m	FGS	Y	Y			Leaf at later stage,Tassel,Root,Seed,Embryonic Leaf,Ear,Shoot
GRMZM2G361847	GRMZM2G361847_P07	bZIP	AT5G06950.4	LOC_Os07g48820.1	Millet_GLEAN_10010052	Si036527m	FGS	Y	Y			Leaf at later stage,Tassel,Root,Seed,Embryonic Leaf,Ear,Shoot
GRMZM2G366264	GRMZM2G366264_P01	bZIP	AT1G08320.2	LOC_Os11g05480.1	Millet_GLEAN_10005571	Si014861m	FGS	Y	Y	Y	Y	Root,Seed,Shoot
GRMZM2G368491	GRMZM2G368491_P01	bZIP	AT1G75390.1	LOC_Os01g36220.1	Millet_GLEAN_10026035	Si003289m	FGS	Y	Y	Y	Y	Leaf at later stage,Tassel,Root,Seed,Ear,Shoot	Leaf at later stage
GRMZM2G370026	GRMZM2G370026_P01	bZIP				Si024325m	FGS	Y	Y	Y		Leaf at later stage	Leaf at later stage
GRMZM2G380897	GRMZM2G380897_P01	bZIP					FGS			Y	Y	Leaf at later stage,Seed,Shoot
GRMZM2G386273	GRMZM2G386273_P01	bZIP		LOC_Os03g56010.1			FGS	Y		Y		Seed	Seed
GRMZM2G396632	GRMZM2G396632_P01	bZIP		LOC_Os02g49560.1	Millet_GLEAN_10031956	Si007892m	FGS	Y	Y	Y	Y
GRMZM2G402862	GRMZM2G402862_P01	bZIP		LOC_Os06g50600.2	Millet_GLEAN_10022290	Si007412m	FGS	Y	Y	Y	Y	Tassel,Root,Seed	Root	Root
GRMZM2G407631	GRMZM2G407631_P01	bZIP					FGS	Y		Y		Leaf at later stage,Tassel	Leaf at later stage
GRMZM2G425920	GRMZM2G425920_P01	bZIP	AT5G11260.1	LOC_Os01g07880.1	Millet_GLEAN_10025961	Si002989m	FGS	Y	Y	Y	Y	Leaf at later stage,Tassel,Root,Seed,Ear	Leaf at later stage
GRMZM2G425920	GRMZM2G425920_P02	bZIP	AT5G11260.1	LOC_Os01g07880.1	Millet_GLEAN_10025961	Si002989m	FGS	Y	Y	Y	Y	Leaf at later stage,Tassel,Root,Seed,Ear	Leaf at later stage
GRMZM2G428184	GRMZM2G428184_P01	bZIP	AT4G38900.3	LOC_Os03g03550.1	Millet_GLEAN_10005092	Si035841m	FGS	Y	Y	Y	Y	Leaf at later stage,Tassel,Seed,Embryonic Leaf,Ear,Shoot	Seed
GRMZM2G438293	GRMZM2G438293_P01	bZIP	AT5G44080.1	LOC_Os01g64730.1	Millet_GLEAN_10008777	Si003247m	FGS	Y	Y	Y	Y	Leaf at later stage,Tassel,Root,Seed,Embryonic Leaf,Ear,Shoot	Embryonic Leaf
GRMZM2G438652	GRMZM2G438652_P01	bZIP					FGS	Y	Y	Y		Leaf at later stage	Leaf at later stage
GRMZM2G444748	GRMZM2G444748_P01	bZIP	AT1G75390.1	LOC_Os02g03960.1	Millet_GLEAN_10009227	Si031353m	FGS	Y		Y	Y	Leaf at later stage,Tassel,Root,Seed,Embryonic Leaf,Ear,Shoot	Embryonic Leaf
GRMZM2G444748	GRMZM2G444748_P02	bZIP	AT1G75390.1	LOC_Os02g03960.1	Millet_GLEAN_10009227	Si031353m	FGS	Y		Y	Y	Leaf at later stage,Tassel,Root,Seed,Embryonic Leaf,Ear,Shoot	Embryonic Leaf
GRMZM2G445575	GRMZM2G445575_P01	bZIP	AT5G10030.2	LOC_Os04g54474.1	Millet_GLEAN_10018222	Si010177m	FGS	Y	Y	Y	Y	Leaf at later stage,Tassel,Root,Seed,Embryonic Leaf,Ear,Shoot	Leaf at later stage
GRMZM2G445575	GRMZM2G445575_P02	bZIP	AT5G10030.2	LOC_Os04g54474.1	Millet_GLEAN_10018222	Si010177m	FGS	Y	Y	Y	Y	Leaf at later stage,Tassel,Root,Seed,Embryonic Leaf,Ear,Shoot	Leaf at later stage
GRMZM2G445575	GRMZM2G445575_P03	bZIP	AT5G10030.2	LOC_Os04g54474.2	Millet_GLEAN_10018222	Si010386m	FGS	Y	Y	Y	Y	Leaf at later stage,Tassel,Root,Seed,Embryonic Leaf,Ear,Shoot	Leaf at later stage
GRMZM2G445575	GRMZM2G445575_P04	bZIP	AT5G10030.2	LOC_Os04g54474.2	Millet_GLEAN_10018222	Si010386m	FGS	Y	Y	Y	Y	Leaf at later stage,Tassel,Root,Seed,Embryonic Leaf,Ear,Shoot	Leaf at later stage
GRMZM2G448607	GRMZM2G448607_P01	bZIP	AT3G62420.1	LOC_Os05g03860.1	Millet_GLEAN_10025759	Si023562m	FGS	Y	Y	Y	Y	Leaf at later stage,Tassel,Root,Seed,Embryonic Leaf,Ear,Shoot	Seed
GRMZM2G473274	GRMZM2G473274_P01	bZIP	AT4G38900.3	LOC_Os03g03550.1	Millet_GLEAN_10005092	Si035841m	FGS	Y	Y	Y	Y	Seed	Seed
GRMZM2G478417	GRMZM2G478417_P01	bZIP	AT1G45249.1	LOC_Os08g36790.1	Millet_GLEAN_10022115	Si013979m	FGS	Y		Y	Y	Leaf at later stage,Tassel,Root,Seed,Embryonic Leaf,Ear,Shoot	Embryonic Leaf
GRMZM2G479760	GRMZM2G479760_P01	bZIP	AT3G19290.3	LOC_Os02g52780.1	Millet_GLEAN_10033456	Si017618m	FGS	Y	Y	Y	Y	Leaf at later stage,Tassel,Root,Seed,Embryonic Leaf,Ear,Shoot	Leaf at later stage
GRMZM2G479885	GRMZM2G479885_P01	bZIP	AT3G62420.1	LOC_Os12g37415.1	Millet_GLEAN_10019051	Si023541m	FGS	Y	Y	Y	Y	Leaf at later stage,Tassel,Root,Seed,Embryonic Leaf,Ear,Shoot	Ear,Seed
GRMZM5G821024	GRMZM5G821024_P01	bZIP	AT1G43700.1	LOC_Os12g06520.1	Millet_GLEAN_10017103	Si026605m	FGS	Y	Y	Y	Y	Leaf at later stage,Tassel,Root,Seed,Embryonic Leaf,Ear,Shoot	Embryonic Leaf
GRMZM5G821024	GRMZM5G821024_P02	bZIP	AT1G43700.1	LOC_Os12g06520.1	Millet_GLEAN_10017103	Si026605m	FGS	Y	Y	Y	Y	Leaf at later stage,Tassel,Root,Seed,Embryonic Leaf,Ear,Shoot	Embryonic Leaf
GRMZM5G848942	GRMZM5G848942_P01	bZIP					FGS	Y	Y			Leaf at later stage,Tassel,Ear	Leaf at later stage
GRMZM5G858197	GRMZM5G858197_P01	bZIP		LOC_Os01g64730.1	Millet_GLEAN_10008777	Si003247m	FGS	Y	Y	Y	Y	Leaf at later stage,Tassel,Root,Seed,Embryonic Leaf,Ear,Shoot
GRMZM5G858197	GRMZM5G858197_P02	bZIP	AT5G44080.1	LOC_Os01g64730.1	Millet_GLEAN_10008777	Si003247m	FGS	Y	Y	Y	Y	Leaf at later stage,Tassel,Root,Seed,Embryonic Leaf,Ear,Shoot
GRMZM5G858197	GRMZM5G858197_P03	bZIP	AT1G03970.1	LOC_Os01g64730.1	Millet_GLEAN_10008777	Si003247m	FGS	Y	Y	Y	Y	Leaf at later stage,Tassel,Root,Seed,Embryonic Leaf,Ear,Shoot
GRMZM5G884349	GRMZM5G884349_P01	bZIP		LOC_Os03g59460.1	Millet_GLEAN_10023169	Si039367m	FGS	Y	Y	Y		Leaf at later stage,Tassel,Seed,Embryonic Leaf,Shoot	Embryonic Leaf
GRMZM5G885592	GRMZM5G885592_P01	bZIP					WGS					Tassel,Shoot	Tassel
AC149818.2_FG008	AC149818.2_FGP008	C2H2		LOC_Os03g05480.1	Millet_GLEAN_10028813	Si034911m	FGS	Y	Y	Y	Y	Leaf at later stage,Tassel,Root,Seed,Embryonic Leaf,Ear,Shoot	Embryonic Leaf
AC183950.2_FG002	AC183950.2_FGP002	C2H2					FGS	Y		Y
AC185108.3_FG011	AC185108.3_FGP011	C2H2	AT1G27730.1	LOC_Os03g32220.1	Millet_GLEAN_10021336	Si032711m	FGS	Y	Y	Y		Root	Root
AC185655.3_FG004	AC185655.3_FGP004	C2H2			Millet_GLEAN_10000217	Si012167m	FGS	Y	Y	Y
AC185655.3_FG005	AC185655.3_FGP005	C2H2		LOC_Os04g39520.1	Millet_GLEAN_10000217	Si012167m	FGS	Y	Y	Y
AC194972.2_FG001	AC194972.2_FGP001	C2H2			Millet_GLEAN_10001968	Si004298m	FGS	Y	Y	Y
AC198081.2_FG005	AC198081.2_FGP005	C2H2		LOC_Os07g39960.1			FGS	Y		Y	Y
AC198506.3_FG001	AC198506.3_FGP001	C2H2			Millet_GLEAN_10000217	Si012167m	FGS	Y	Y	Y
AC201740.3_FG003	AC201740.3_FGP003	C2H2		LOC_Os09g26200.1	Millet_GLEAN_10014315	Si037937m	FGS	Y	Y	Y		Tassel	Tassel
AC203324.3_FG010	AC203324.3_FGP010	C2H2		LOC_Os03g55540.1	Millet_GLEAN_10026556	Si039857m	WGS	Y	Y	Y		Leaf at later stage,Tassel,Root,Shoot	Leaf at later stage,Root,Tassel
AC206217.2_FG006	AC206217.2_FGP006	C2H2	AT5G59820.1	LOC_Os05g38620.1	Millet_GLEAN_10038064	Si002891m	FGS	Y		Y
AC211702.2_FG002	AC211702.2_FGP002	C2H2	AT3G49930.1	LOC_Os07g39960.1			FGS	Y		Y	Y
AC211756.4_FG001	AC211756.4_FGP001	C2H2			Millet_GLEAN_10004575	Si012602m	FGS	Y	Y	Y
AC211891.4_FG001	AC211891.4_FGP001	C2H2			Millet_GLEAN_10004575	Si012602m	FGS	Y	Y	Y	Y
AC215290.3_FG002	AC215290.3_FGP002	C2H2			Millet_GLEAN_10000217	Si012167m	FGS	Y	Y	Y
AC233952.1_FG008	AC233952.1_FGP008	C2H2		LOC_Os07g40780.1	Millet_GLEAN_10009446	Si033303m	FGS	Y	Y	Y	Y	Leaf at later stage,Tassel,Seed,Ear,Shoot	Ear
AC234522.1_FG009	AC234522.1_FGP009	C2H2	AT4G25610.1	LOC_Os09g39660.2	Millet_GLEAN_10021955	Si029321m	FGS	Y	Y	Y	Y	Leaf at later stage,Tassel,Root,Seed,Embryonic Leaf,Ear,Shoot	Ear
AF546187.1_FG012	AF546187.1_FGP012	C2H2		LOC_Os12g39400.1		Si023013m	FGS	Y	Y			Leaf at later stage,Tassel,Root,Seed	Root
GRMZM2G000103	GRMZM2G000103_P01	C2H2					FGS			Y
GRMZM2G000126	GRMZM2G000126_P01	C2H2		LOC_Os07g01180.1	Millet_GLEAN_10020592	Si020720m	FGS	Y	Y	Y	Y	Root,Seed,Ear,Shoot	Root
GRMZM2G000836	GRMZM2G000836_P01	C2H2	AT1G51220.1	LOC_Os05g37190.1	Millet_GLEAN_10028048	Si022296m	FGS	Y	Y	Y	Y	Leaf at later stage,Root,Shoot	Leaf at later stage
GRMZM2G001205	GRMZM2G001205_P01	C2H2	AT2G28710.1	LOC_Os05g02390.1	Millet_GLEAN_10038064	Si023353m	FGS	Y	Y	Y		Ear	Ear
GRMZM2G002805	GRMZM2G002805_P01	C2H2		LOC_Os03g60560.1	Millet_GLEAN_10001558	Si037672m	FGS	Y	Y			Leaf at later stage,Tassel,Root,Seed,Embryonic Leaf,Ear,Shoot	Leaf at later stage
GRMZM2G003234	GRMZM2G003234_P01	C2H2	AT1G75710.1	LOC_Os11g06840.1	Millet_GLEAN_10006567	Si026443m	FGS	Y	Y	Y	Y	Embryonic Leaf,Shoot	Shoot
GRMZM2G003927	GRMZM2G003927_P01	C2H2			Millet_GLEAN_10036773	Si032740m	FGS	Y	Y	Y	Y	Tassel,Ear	Ear,Tassel
GRMZM2G006282	GRMZM2G006282_P01	C2H2				Si019050m	FGS		Y	Y
GRMZM2G011357	GRMZM2G011357_P01	C2H2	AT4G02670.1	LOC_Os10g28330.1	Millet_GLEAN_10026511	Si036003m	FGS	Y	Y	Y	Y	Leaf at later stage,Seed,Embryonic Leaf,Ear,Shoot	Leaf at later stage	Leaf
GRMZM2G021587	GRMZM2G021587_P01	C2H2	AT2G02080.1	LOC_Os09g38340.2	Millet_GLEAN_10027842	Si029540m	FGS	Y	Y	Y	Y	Leaf at later stage,Tassel,Seed	Seed
GRMZM2G022213	GRMZM2G022213_P01	C2H2		LOC_Os07g39310.1	Millet_GLEAN_10021277		FGS	Y	Y	Y	Y	Leaf at later stage,Tassel,Root,Seed,Embryonic Leaf,Ear,Shoot	Tassel
GRMZM2G023988	GRMZM2G023988_P01	C2H2	AT1G34370.2	LOC_Os02g36360.2	Millet_GLEAN_10035808	Si017455m	FGS	Y	Y	Y	Y	Leaf at later stage,Tassel,Root,Seed,Embryonic Leaf,Ear,Shoot
GRMZM2G023988	GRMZM2G023988_P02	C2H2	AT1G34370.2	LOC_Os02g36360.2	Millet_GLEAN_10035808	Si017455m	FGS	Y	Y	Y	Y	Leaf at later stage,Tassel,Root,Seed,Embryonic Leaf,Ear,Shoot
GRMZM2G023988	GRMZM2G023988_P03	C2H2	AT1G34370.2	LOC_Os02g36360.2	Millet_GLEAN_10035808	Si017455m	FGS	Y	Y	Y	Y	Leaf at later stage,Tassel,Root,Seed,Embryonic Leaf,Ear,Shoot
GRMZM2G023988	GRMZM2G023988_P04	C2H2	AT1G34370.2	LOC_Os02g36360.2	Millet_GLEAN_10035808	Si017455m	FGS	Y	Y	Y	Y	Leaf at later stage,Tassel,Root,Seed,Embryonic Leaf,Ear,Shoot
GRMZM2G027333	GRMZM2G027333_P01	C2H2	AT1G55110.1	LOC_Os01g39110.1	Millet_GLEAN_10004839	Si001287m	FGS	Y	Y	Y	Y	Leaf at later stage,Tassel,Root,Seed,Embryonic Leaf,Ear,Shoot
GRMZM2G027960	GRMZM2G027960_P01	C2H2	AT1G08290.1	LOC_Os05g37190.1	Millet_GLEAN_10028048	Si022296m	FGS	Y	Y	Y	Y	Leaf at later stage,Root,Seed	Root	Root
GRMZM2G028046	GRMZM2G028046_P01	C2H2	AT1G75710.1	LOC_Os11g06840.1	Millet_GLEAN_10006567	Si026443m	FGS	Y	Y	Y	Y	Leaf at later stage,Tassel,Seed,Embryonic Leaf,Ear,Shoot
GRMZM2G028766	GRMZM2G028766_P01	C2H2	AT1G04850.1	LOC_Os02g30180.1	Millet_GLEAN_10013862	Si017327m	FGS	Y	Y	Y	Y	Leaf at later stage,Tassel,Root,Seed,Embryonic Leaf,Ear,Shoot
GRMZM2G028766	GRMZM2G028766_P02	C2H2	AT1G04850.1	LOC_Os02g30180.1	Millet_GLEAN_10013862	Si017327m	FGS	Y	Y	Y	Y	Leaf at later stage,Tassel,Root,Seed,Embryonic Leaf,Ear,Shoot
GRMZM2G035103	GRMZM2G035103_P01	C2H2	AT3G19580.2	LOC_Os03g55540.1	Millet_GLEAN_10026556	Si039857m	FGS	Y	Y	Y	Y	Leaf at later stage,Tassel,Root,Seed,Embryonic Leaf,Ear,Shoot	Leaf at later stage,Root	Root
GRMZM2G035625	GRMZM2G035625_P01	C2H2	AT1G03840.1	LOC_Os01g70870.1	Millet_GLEAN_10036470	Si001316m	FGS	Y	Y	Y	Y	Tassel,Seed	Tassel,Seed
GRMZM2G037574	GRMZM2G037574_P01	C2H2		LOC_Os09g26210.1	Millet_GLEAN_10036907	Si031489m	FGS	Y	Y	Y	Y	Leaf at later stage,Shoot	Leaf at later stage,Shoot
GRMZM2G038291	GRMZM2G038291_P01	C2H2	AT5G04390.1	LOC_Os02g57790.1	Millet_GLEAN_10031713	Si020219m	FGS	Y	Y	Y	Y
GRMZM2G042666	GRMZM2G042666_P01	C2H2	AT1G14580.2	LOC_Os09g38340.2	Millet_GLEAN_10027842	Si029540m	FGS	Y	Y	Y	Y	Leaf at later stage,Tassel,Root,Seed,Embryonic Leaf,Ear,Shoot	Leaf at later stage	Leaf
GRMZM2G050939	GRMZM2G050939_P01	C2H2	AT1G72050.1	LOC_Os05g03020.1	Millet_GLEAN_10025710	Si022364m	FGS	Y	Y	Y	Y	Leaf at later stage,Tassel,Root,Seed,Embryonic Leaf,Ear,Shoot
GRMZM2G050939	GRMZM2G050939_P02	C2H2	AT1G72050.2	LOC_Os05g03020.1	Millet_GLEAN_10025710	Si022364m	FGS	Y	Y	Y	Y	Leaf at later stage,Tassel,Root,Seed,Embryonic Leaf,Ear,Shoot
GRMZM2G050939	GRMZM2G050939_P03	C2H2	AT1G72050.2	LOC_Os05g03020.1	Millet_GLEAN_10025710	Si022364m	FGS	Y	Y	Y	Y	Leaf at later stage,Tassel,Root,Seed,Embryonic Leaf,Ear,Shoot
GRMZM2G050939	GRMZM2G050939_P04	C2H2	AT1G72050.1	LOC_Os05g03020.1	Millet_GLEAN_10025710	Si022364m	FGS	Y	Y	Y	Y	Leaf at later stage,Tassel,Root,Seed,Embryonic Leaf,Ear,Shoot
GRMZM2G050939	GRMZM2G050939_P05	C2H2	AT1G72050.1	LOC_Os05g03020.1	Millet_GLEAN_10025710	Si022364m	FGS	Y	Y	Y	Y	Leaf at later stage,Tassel,Root,Seed,Embryonic Leaf,Ear,Shoot
GRMZM2G050939	GRMZM2G050939_P06	C2H2					FGS	Y	Y	Y	Y	Leaf at later stage,Tassel,Root,Seed,Embryonic Leaf,Ear,Shoot
GRMZM2G050939	GRMZM2G050939_P07	C2H2					FGS	Y	Y	Y	Y	Leaf at later stage,Tassel,Root,Seed,Embryonic Leaf,Ear,Shoot
GRMZM2G058197	GRMZM2G058197_P01	C2H2		LOC_Os07g39310.1	Millet_GLEAN_10021277		FGS	Y	Y	Y	Y	Leaf at later stage,Tassel,Root,Seed,Embryonic Leaf,Ear,Shoot
GRMZM2G058868	GRMZM2G058868_P01	C2H2	AT2G37740.1	LOC_Os07g01180.1	Millet_GLEAN_10009386	Si026741m	FGS	Y	Y	Y	Y	Root,Seed,Ear,Shoot	Seed
GRMZM2G061545	GRMZM2G061545_P01	C2H2	AT3G57670.1		Millet_GLEAN_10024494	Si006616m	FGS	Y	Y	Y	Y	Leaf at later stage,Tassel,Seed,Ear,Shoot	Ear,Seed
GRMZM2G061897	GRMZM2G061897_P01	C2H2	AT5G59820.1	LOC_Os03g60540.1	Millet_GLEAN_10001555	Si038895m	FGS	Y	Y	Y	Y
GRMZM2G068710	GRMZM2G068710_P07	C2H2	AT1G34370.2	LOC_Os12g07280.1	Millet_GLEAN_10002378	Si010000m	FGS	Y	Y	Y	Y	Leaf at later stage,Tassel,Root,Seed,Embryonic Leaf,Ear,Shoot	Embryonic Leaf
GRMZM2G068710	GRMZM2G068710_P08	C2H2	AT1G34370.2	LOC_Os12g07280.1	Millet_GLEAN_10002378	Si010000m	FGS	Y	Y	Y	Y	Leaf at later stage,Tassel,Root,Seed,Embryonic Leaf,Ear,Shoot	Embryonic Leaf
GRMZM2G069176	GRMZM2G069176_P01	C2H2	AT1G27730.1	LOC_Os03g32230.1	Millet_GLEAN_10004910	Si037429m	FGS	Y	Y	Y		Leaf at later stage,Root	Root
GRMZM2G071101	GRMZM2G071101_P01	C2H2	AT3G57670.1	LOC_Os08g39390.1	Millet_GLEAN_10017217	Si013819m	FGS	Y	Y	Y	Y	Tassel,Seed,Embryonic Leaf,Ear,Shoot	Shoot,Tassel
GRMZM2G074032	GRMZM2G074032_P01	C2H2	AT2G01940.1	LOC_Os03g13400.1	Millet_GLEAN_10037807	Si035635m	FGS	Y	Y	Y	Y	Leaf at later stage,Tassel,Root,Seed,Embryonic Leaf,Ear	Tassel,Seed
GRMZM2G074793	GRMZM2G074793_P01	C2H2		LOC_Os04g36650.1		Si012000m	FGS	Y	Y	Y		Tassel,Ear	Ear
GRMZM2G075956	GRMZM2G075956_P01	C2H2	AT1G34370.2	LOC_Os01g65080.3	Millet_GLEAN_10008801	Si001061m	FGS	Y	Y	Y	Y	Leaf at later stage,Tassel,Root,Seed,Embryonic Leaf,Ear,Shoot	Shoot
GRMZM2G075956	GRMZM2G075956_P02	C2H2	AT1G34370.2	LOC_Os01g65080.3	Millet_GLEAN_10008801	Si001061m	FGS	Y	Y	Y	Y	Leaf at later stage,Tassel,Root,Seed,Embryonic Leaf,Ear,Shoot	Shoot
GRMZM2G081782	GRMZM2G081782_P01	C2H2	AT2G41835.1	LOC_Os07g38240.1	Millet_GLEAN_10015117	Si030697m	FGS	Y	Y	Y	Y	Leaf at later stage,Tassel,Root,Seed,Embryonic Leaf,Ear,Shoot
GRMZM2G081812	GRMZM2G081812_P01	C2H2	AT1G30970.1	LOC_Os09g38790.1	Millet_GLEAN_10011797	Si030458m	FGS	Y	Y	Y	Y	Leaf at later stage,Tassel,Root,Seed,Embryonic Leaf,Ear,Shoot
GRMZM2G081812	GRMZM2G081812_P02	C2H2	AT1G30970.1	LOC_Os09g38790.3	Millet_GLEAN_10011797	Si030356m	FGS	Y	Y	Y	Y	Leaf at later stage,Tassel,Root,Seed,Embryonic Leaf,Ear,Shoot
GRMZM2G081812	GRMZM2G081812_P03	C2H2	AT1G30970.1	LOC_Os09g38790.3	Millet_GLEAN_10011797	Si030356m	FGS	Y	Y	Y	Y	Leaf at later stage,Tassel,Root,Seed,Embryonic Leaf,Ear,Shoot
GRMZM2G084014	GRMZM2G084014_P01	C2H2	AT3G57670.1	LOC_Os08g39390.1	Millet_GLEAN_10024974	Si029897m	FGS	Y	Y	Y	Y	Leaf at later stage,Tassel,Seed,Embryonic Leaf,Ear,Shoot	Leaf at later stage
GRMZM2G086277	GRMZM2G086277_P01	C2H2	AT5G52010.1	LOC_Os06g07020.1	Millet_GLEAN_10022765	Si006586m	FGS	Y	Y	Y	Y	Leaf at later stage,Tassel,Root,Seed,Embryonic Leaf,Ear,Shoot
GRMZM2G086277	GRMZM2G086277_P02	C2H2	AT5G52010.1	LOC_Os06g07020.1	Millet_GLEAN_10022765	Si006586m	FGS	Y	Y	Y	Y	Leaf at later stage,Tassel,Root,Seed,Embryonic Leaf,Ear,Shoot
GRMZM2G086530	GRMZM2G086530_P01	C2H2	AT3G23130.1	LOC_Os04g50070.1	Millet_GLEAN_10037208	Si012796m	FGS	Y	Y	Y
GRMZM2G089557	GRMZM2G089557_P01	C2H2	AT3G49930.1	LOC_Os07g39960.1	Millet_GLEAN_10004910	Si037343m	FGS	Y		Y		Leaf at later stage,Root,Embryonic Leaf	Embryonic Leaf
GRMZM2G090332	GRMZM2G090332_P01	C2H2	AT3G23130.1	LOC_Os04g50070.1	Millet_GLEAN_10037208	Si012796m	FGS	Y	Y	Y
GRMZM2G090595	GRMZM2G090595_P01	C2H2	AT3G50700.1	LOC_Os02g45054.1	Millet_GLEAN_10019258	Si016736m	FGS	Y	Y	Y	Y	Leaf at later stage,Tassel,Root,Seed,Embryonic Leaf,Ear,Shoot	Seed
GRMZM2G093305	GRMZM2G093305_P01	C2H2	AT2G29660.1	LOC_Os03g15790.1	Millet_GLEAN_10006567	Si035672m	FGS	Y	Y	Y	Y	Leaf at later stage,Tassel,Seed,Embryonic Leaf,Ear,Shoot	Leaf at later stage
GRMZM2G093305	GRMZM2G093305_P02	C2H2	AT2G29660.1	LOC_Os03g15790.1	Millet_GLEAN_10006567	Si035672m	FGS	Y	Y	Y	Y	Leaf at later stage,Tassel,Seed,Embryonic Leaf,Ear,Shoot	Leaf at later stage
GRMZM2G100146	GRMZM2G100146_P01	C2H2	AT5G22650.2	LOC_Os05g51830.1	Millet_GLEAN_10013408	Si022778m	FGS	Y	Y	Y	Y	Leaf at later stage,Tassel,Root,Seed,Embryonic Leaf,Ear,Shoot
GRMZM2G104516	GRMZM2G104516_P01	C2H2		LOC_Os08g44190.1	Millet_GLEAN_10024151	Si014466m	FGS	Y	Y	Y		Tassel,Seed	Seed
GRMZM2G105092	GRMZM2G105092_P01	C2H2	AT5G04340.1	LOC_Os03g32220.1	Millet_GLEAN_10004910	Si037516m	FGS	Y	Y	Y	Y	Leaf at later stage,Root	Root
GRMZM2G105224	GRMZM2G105224_P01	C2H2	AT5G54630.1	LOC_Os01g57650.1	Millet_GLEAN_10014546	Si001165m	FGS	Y	Y	Y		Leaf at later stage,Tassel,Seed,Embryonic Leaf,Ear,Shoot	Seed
GRMZM2G106026	GRMZM2G106026_P01	C2H2	AT1G27730.1	LOC_Os03g32230.1	Millet_GLEAN_10004910	Si037429m	FGS	Y		Y		Root	Root
GRMZM2G108818	GRMZM2G108818_P01	C2H2		LOC_Os09g26210.1	Millet_GLEAN_10036907	Si031489m	FGS	Y	Y			Leaf at later stage	Leaf at later stage	Leaf
GRMZM2G110107	GRMZM2G110107_P02	C2H2	AT1G68130.1	LOC_Os09g27650.2	Millet_GLEAN_10037032	Si029726m	FGS	Y	Y	Y	Y	Leaf at later stage,Tassel,Seed,Embryonic Leaf,Ear,Shoot	Shoot
GRMZM2G112799	GRMZM2G112799_P01	C2H2	AT2G37430.1	LOC_Os01g62190.1	Millet_GLEAN_10038064	Si003051m	FGS	Y	Y	Y	Y	Leaf at later stage,Root	Root
GRMZM2G113860	GRMZM2G113860_P01	C2H2	AT3G19580.2	LOC_Os03g32230.1	Millet_GLEAN_10004910	Si037429m	FGS	Y	Y	Y	Y	Root,Ear	Root	Root
GRMZM2G114660	GRMZM2G114660_P01	C2H2	AT2G45120.1	LOC_Os02g44130.1	Millet_GLEAN_10011031	Si020018m	FGS	Y	Y	Y	Y	Leaf at later stage,Tassel,Seed,Ear	Seed
GRMZM2G115388	GRMZM2G115388_P01	C2H2		LOC_Os09g26200.1	Millet_GLEAN_10036906	Si037937m	FGS	Y	Y	Y	Y	Leaf at later stage,Seed,Embryonic Leaf,Ear,Shoot	Leaf at later stage
GRMZM2G120794	GRMZM2G120794_P01	C2H2		LOC_Os09g26200.1	Millet_GLEAN_10036906	Si028062m	FGS	Y	Y	Y	Y	Leaf at later stage,Seed,Embryonic Leaf,Ear	Ear
GRMZM2G123094	GRMZM2G123094_P02	C2H2	AT1G68130.1	LOC_Os09g27650.2	Millet_GLEAN_10037032	Si029726m	FGS	Y		Y		Leaf at later stage,Tassel,Seed,Embryonic Leaf,Ear,Shoot	Seed
GRMZM2G129261	GRMZM2G129261_P01	C2H2	AT2G02070.1	LOC_Os04g47860.6	Millet_GLEAN_10019258	Si009634m	FGS		Y	Y	Y	Leaf at later stage,Tassel,Root,Seed,Embryonic Leaf,Ear,Shoot	Seed
GRMZM2G129261	GRMZM2G129261_P02	C2H2	AT2G02070.1	LOC_Os04g47860.6	Millet_GLEAN_10019258	Si009634m	FGS		Y	Y	Y	Leaf at later stage,Tassel,Root,Seed,Embryonic Leaf,Ear,Shoot	Seed
GRMZM2G129261	GRMZM2G129261_P03	C2H2	AT2G02070.1	LOC_Os04g47860.6	Millet_GLEAN_10019258	Si009634m	FGS		Y	Y	Y	Leaf at later stage,Tassel,Root,Seed,Embryonic Leaf,Ear,Shoot	Seed
GRMZM2G129428	GRMZM2G129428_P01	C2H2	AT1G34370.2	LOC_Os01g65080.3	Millet_GLEAN_10008801	Si001061m	FGS	Y	Y	Y	Y	Leaf at later stage,Tassel,Root,Seed,Embryonic Leaf,Ear,Shoot	Shoot
GRMZM2G132057	GRMZM2G132057_P01	C2H2	AT4G35280.1	LOC_Os02g19180.1	Millet_GLEAN_10033116	Si004657m	FGS	Y	Y	Y		Tassel	Tassel
GRMZM2G132756	GRMZM2G132756_P01	C2H2		LOC_Os04g46670.1	Millet_GLEAN_10016274	Si012008m	FGS	Y	Y	Y	Y	Tassel	Tassel
GRMZM2G134998	GRMZM2G134998_P01	C2H2	AT1G13290.1	LOC_Os09g13680.1	Millet_GLEAN_10038642	Si030360m	FGS	Y	Y	Y	Y	Tassel,Embryonic Leaf,Ear	Ear
GRMZM2G136494	GRMZM2G136494_P01	C2H2	AT1G75710.1	LOC_Os04g59380.1	Millet_GLEAN_10025580	Si025079m	FGS	Y	Y	Y	Y	Leaf at later stage,Tassel,Seed,Embryonic Leaf,Ear,Shoot
GRMZM2G137736	GRMZM2G137736_P01	C2H2		LOC_Os04g08600.1	Millet_GLEAN_10029413	Si011797m	FGS	Y	Y	Y		Ear	Ear
GRMZM2G139160	GRMZM2G139160_P01	C2H2	AT5G54630.1	LOC_Os01g57650.1	Millet_GLEAN_10014546	Si001165m	FGS	Y	Y	Y	Y	Leaf at later stage,Tassel,Root,Seed,Embryonic Leaf,Ear,Shoot	Seed
GRMZM2G140016	GRMZM2G140016_P01	C2H2	AT4G06634.1	LOC_Os02g34680.1	Millet_GLEAN_10023777	Si017660m	FGS	Y	Y	Y	Y	Leaf at later stage,Tassel,Root,Seed,Embryonic Leaf,Ear,Shoot	Leaf at later stage
GRMZM2G140033	GRMZM2G140033_P01	C2H2	AT5G04390.1	LOC_Os02g57790.1	Millet_GLEAN_10031713	Si020219m	FGS	Y	Y	Y	Y	Leaf at later stage,Tassel,Ear	Leaf at later stage,Tassel	Leaf
GRMZM2G141031	GRMZM2G141031_P01	C2H2	AT1G68130.1	LOC_Os09g27650.2	Millet_GLEAN_10037032	Si029726m	FGS	Y	Y	Y	Y	Leaf at later stage,Tassel,Seed,Embryonic Leaf,Ear,Shoot	Seed
GRMZM2G142502	GRMZM2G142502_P02	C2H2	AT4G25610.1	LOC_Os09g39660.2	Millet_GLEAN_10021955	Si029321m	FGS	Y	Y	Y	Y	Leaf at later stage,Tassel,Root,Seed,Embryonic Leaf,Ear,Shoot	Ear
GRMZM2G142502	GRMZM2G142502_P03	C2H2	AT4G25610.1	LOC_Os09g39660.2	Millet_GLEAN_10021955	Si029321m	FGS	Y	Y	Y	Y	Leaf at later stage,Tassel,Root,Seed,Embryonic Leaf,Ear,Shoot	Ear
GRMZM2G143723	GRMZM2G143723_P01	C2H2	AT1G55110.1	LOC_Os01g09850.3	Millet_GLEAN_10022936	Si001334m	FGS	Y	Y	Y	Y	Leaf at later stage,Tassel,Root,Seed,Embryonic Leaf,Ear,Shoot
GRMZM2G150011	GRMZM2G150011_P01	C2H2	AT1G13290.1	LOC_Os09g13680.1	Millet_GLEAN_10038642	Si030360m	FGS	Y	Y	Y	Y	Leaf at later stage,Tassel,Seed,Embryonic Leaf,Ear,Shoot	Embryonic Leaf
GRMZM2G150776	GRMZM2G150776_P01	C2H2		LOC_Os09g26200.1	Millet_GLEAN_10036906	Si037914m	FGS	Y	Y			Embryonic Leaf,Ear	Embryonic Leaf
GRMZM2G151309	GRMZM2G151309_P01	C2H2	AT5G44160.1	LOC_Os01g14010.1	Millet_GLEAN_10019351	Si005031m	FGS	Y	Y	Y		Seed	Seed
GRMZM2G157197	GRMZM2G157197_P01	C2H2	AT1G66140.1	LOC_Os03g13600.2	Millet_GLEAN_10037821	Si038797m	FGS	Y	Y	Y	Y	Leaf at later stage,Tassel,Root,Seed,Embryonic Leaf,Ear,Shoot	Seed
GRMZM2G157197	GRMZM2G157197_P02	C2H2	AT1G66140.1	LOC_Os03g13600.2	Millet_GLEAN_10037821	Si038797m	FGS	Y	Y	Y	Y	Leaf at later stage,Tassel,Root,Seed,Embryonic Leaf,Ear,Shoot	Seed
GRMZM2G157197	GRMZM2G157197_P03	C2H2	AT1G66140.1	LOC_Os03g13600.2	Millet_GLEAN_10037821	Si038797m	FGS	Y	Y	Y	Y	Leaf at later stage,Tassel,Root,Seed,Embryonic Leaf,Ear,Shoot	Seed
GRMZM2G158141	GRMZM2G158141_P01	C2H2	AT1G75710.1	LOC_Os04g02510.1	Millet_GLEAN_10002925	Si009863m	FGS	Y	Y	Y	Y	Leaf at later stage,Tassel,Root,Seed,Embryonic Leaf,Ear,Shoot
GRMZM2G159032	GRMZM2G159032_P01	C2H2	AT5G22650.2	LOC_Os05g51830.1	Millet_GLEAN_10013408	Si022778m	FGS	Y	Y	Y	Y	Leaf at later stage,Tassel,Root,Seed,Embryonic Leaf,Ear,Shoot
GRMZM2G159032	GRMZM2G159032_P03	C2H2	AT5G22650.2	LOC_Os05g51830.1	Millet_GLEAN_10013408	Si022778m	FGS	Y	Y	Y	Y	Leaf at later stage,Tassel,Root,Seed,Embryonic Leaf,Ear,Shoot
GRMZM2G159032	GRMZM2G159032_P04	C2H2	AT5G22650.2	LOC_Os05g51830.1	Millet_GLEAN_10013408	Si022778m	FGS	Y	Y	Y	Y	Leaf at later stage,Tassel,Root,Seed,Embryonic Leaf,Ear,Shoot
GRMZM2G161255	GRMZM2G161255_P01	C2H2		LOC_Os09g26200.1	Millet_GLEAN_10014315	Si037914m	FGS	Y	Y	Y		Leaf at later stage,Root,Embryonic Leaf,Shoot	Leaf at later stage	Leaf
GRMZM2G165355	GRMZM2G165355_P01	C2H2	AT1G66140.1	LOC_Os03g13600.2	Millet_GLEAN_10037821	Si038797m	FGS	Y	Y	Y	Y	Leaf at later stage,Root,Seed,Embryonic Leaf,Ear	Leaf at later stage
GRMZM2G165355	GRMZM2G165355_P03	C2H2	AT1G66140.1	LOC_Os03g13600.2	Millet_GLEAN_10037821	Si038797m	FGS	Y	Y	Y	Y	Leaf at later stage,Root,Seed,Embryonic Leaf,Ear	Leaf at later stage
GRMZM2G166782	GRMZM2G166782_P01	C2H2		LOC_Os09g26200.1	Millet_GLEAN_10036906	Si028062m	FGS	Y	Y	Y	Y	Leaf at later stage,Seed,Ear	Ear
GRMZM2G170520	GRMZM2G170520_P01	C2H2	AT1G02030.1	LOC_Os04g46680.1	Millet_GLEAN_10016273	Si010615m	FGS	Y	Y	Y	Y	Tassel,Seed,Ear,Shoot	Tassel
GRMZM2G171073	GRMZM2G171073_P02	C2H2	AT5G66730.1	LOC_Os03g10140.1	Millet_GLEAN_10017505	Si035083m	FGS	Y	Y	Y	Y	Leaf at later stage,Tassel,Root,Seed,Embryonic Leaf,Ear,Shoot	Embryonic Leaf
GRMZM2G172605	GRMZM2G172605_P01	C2H2	AT1G75710.1	LOC_Os04g02510.1	Millet_GLEAN_10002925	Si009863m	FGS	Y	Y	Y		Leaf at later stage,Embryonic Leaf,Shoot	Leaf at later stage
GRMZM2G172605	GRMZM2G172605_P02	C2H2	AT1G75710.1	LOC_Os04g02510.1	Millet_GLEAN_10002925	Si009863m	FGS	Y	Y	Y		Leaf at later stage,Embryonic Leaf,Shoot	Leaf at later stage
GRMZM2G175000	GRMZM2G175000_P01	C2H2	AT4G06634.1	LOC_Os05g01550.1	Millet_GLEAN_10032389	Si022363m	FGS	Y	Y	Y	Y	Leaf at later stage,Tassel,Root,Seed,Embryonic Leaf,Ear,Shoot
GRMZM2G175000	GRMZM2G175000_P02	C2H2	AT4G06634.1	LOC_Os05g01550.1	Millet_GLEAN_10032389	Si022363m	FGS	Y	Y	Y	Y	Leaf at later stage,Tassel,Root,Seed,Embryonic Leaf,Ear,Shoot
GRMZM2G177693	GRMZM2G177693_P01	C2H2	AT1G55110.1	LOC_Os01g39110.1	Millet_GLEAN_10004839	Si001287m	FGS	Y	Y	Y	Y	Leaf at later stage,Tassel,Root,Seed,Embryonic Leaf,Ear,Shoot	Ear
GRMZM2G177693	GRMZM2G177693_P02	C2H2	AT3G50700.1	LOC_Os01g39110.1	Millet_GLEAN_10004839	Si001287m	FGS	Y	Y	Y	Y	Leaf at later stage,Tassel,Root,Seed,Embryonic Leaf,Ear,Shoot	Ear
GRMZM2G177693	GRMZM2G177693_P03	C2H2			Millet_GLEAN_10025279		FGS	Y	Y	Y	Y	Leaf at later stage,Tassel,Root,Seed,Embryonic Leaf,Ear,Shoot	Ear
GRMZM2G177693	GRMZM2G177693_P04	C2H2	AT1G55110.1	LOC_Os01g39110.1	Millet_GLEAN_10004839	Si001287m	FGS	Y	Y	Y	Y	Leaf at later stage,Tassel,Root,Seed,Embryonic Leaf,Ear,Shoot	Ear
GRMZM2G177693	GRMZM2G177693_P05	C2H2	AT1G55110.1	LOC_Os01g39110.1	Millet_GLEAN_10004839	Si001287m	FGS	Y	Y	Y	Y	Leaf at later stage,Tassel,Root,Seed,Embryonic Leaf,Ear,Shoot	Ear
GRMZM2G179677	GRMZM2G179677_P01	C2H2	AT2G02070.1	LOC_Os08g44050.3	Millet_GLEAN_10024154	Si013556m	FGS	Y	Y	Y	Y	Leaf at later stage,Tassel,Root,Seed,Embryonic Leaf,Ear,Shoot
GRMZM2G179677	GRMZM2G179677_P02	C2H2	AT2G02080.1	LOC_Os08g44050.3	Millet_GLEAN_10024154	Si013546m	FGS	Y	Y	Y	Y	Leaf at later stage,Tassel,Root,Seed,Embryonic Leaf,Ear,Shoot
GRMZM2G179677	GRMZM2G179677_P03	C2H2	AT2G02080.1	LOC_Os08g44050.3	Millet_GLEAN_10024154	Si013546m	FGS	Y	Y	Y	Y	Leaf at later stage,Tassel,Root,Seed,Embryonic Leaf,Ear,Shoot
GRMZM2G179677	GRMZM2G179677_P04	C2H2	AT2G02080.1	LOC_Os08g44050.3	Millet_GLEAN_10024154	Si013546m	FGS	Y	Y	Y	Y	Leaf at later stage,Tassel,Root,Seed,Embryonic Leaf,Ear,Shoot
GRMZM2G179677	GRMZM2G179677_P05	C2H2	AT2G02070.1	LOC_Os08g44050.3	Millet_GLEAN_10024154	Si013556m	FGS	Y	Y	Y	Y	Leaf at later stage,Tassel,Root,Seed,Embryonic Leaf,Ear,Shoot
GRMZM2G179677	GRMZM2G179677_P06	C2H2	AT2G02070.1	LOC_Os08g44050.3	Millet_GLEAN_10024154	Si013556m	FGS	Y	Y	Y	Y	Leaf at later stage,Tassel,Root,Seed,Embryonic Leaf,Ear,Shoot
GRMZM2G302891	GRMZM2G302891_P01	C2H2		LOC_Os12g38960.1	Millet_GLEAN_10000150	Si022567m	FGS	Y	Y	Y	Y
GRMZM2G302891	GRMZM2G302891_P02	C2H2		LOC_Os12g38960.1	Millet_GLEAN_10000150	Si022567m	FGS	Y	Y	Y	Y
GRMZM2G302891	GRMZM2G302891_P03	C2H2		LOC_Os12g38960.1	Millet_GLEAN_10000150	Si022567m	FGS	Y	Y	Y	Y
GRMZM2G307402	GRMZM2G307402_P01	C2H2	AT2G28200.1	LOC_Os02g57790.1	Millet_GLEAN_10022379	Si008395m	FGS	Y	Y	Y	Y	Tassel	Tassel
GRMZM2G320287	GRMZM2G320287_P01	C2H2	AT3G50700.1	LOC_Os02g31890.1	Millet_GLEAN_10034730	Si019690m	FGS	Y	Y	Y	Y
GRMZM2G327741	GRMZM2G327741_P01	C2H2		LOC_Os05g14130.1	Millet_GLEAN_10032511	Si025069m	FGS	Y	Y	Y
GRMZM2G329159	GRMZM2G329159_P01	C2H2		LOC_Os03g05480.1	Millet_GLEAN_10028813	Si034911m	FGS	Y	Y	Y	Y	Leaf at later stage,Tassel,Root,Seed,Embryonic Leaf,Ear,Shoot
GRMZM2G338056	GRMZM2G338056_P01	C2H2	AT3G53600.1	LOC_Os11g47630.1	Millet_GLEAN_10009429	Si027432m	FGS	Y	Y	Y
GRMZM2G344974	GRMZM2G344974_P01	C2H2			Millet_GLEAN_10031692	Si019563m	FGS	Y	Y	Y
GRMZM2G345155	GRMZM2G345155_P01	C2H2		LOC_Os09g26200.1	Millet_GLEAN_10014313	Si039631m	FGS	Y	Y	Y
GRMZM2G350621	GRMZM2G350621_P01	C2H2			Millet_GLEAN_10034032	Si005107m	FGS	Y	Y	Y	Y	Seed	Seed
GRMZM2G357688	GRMZM2G357688_P01	C2H2		LOC_Os09g38610.1	Millet_GLEAN_10012030	Si032580m	FGS	Y	Y	Y	Y	Tassel,Seed,Ear,Shoot	Seed
GRMZM2G359589	GRMZM2G359589_P01	C2H2			Millet_GLEAN_10004218		FGS		Y	Y	Y	Tassel,Seed,Shoot	Tassel
GRMZM2G376061	GRMZM2G376061_P01	C2H2	AT3G46080.1	LOC_Os01g62190.1	Millet_GLEAN_10038064	Si003051m	FGS	Y	Y	Y		Leaf at later stage,Tassel,Root,Seed,Embryonic Leaf,Shoot	Leaf at later stage,Tassel
GRMZM2G380515	GRMZM2G380515_P01	C2H2					FGS	Y		Y	Y	Leaf at later stage,Tassel,Root,Seed,Embryonic Leaf,Ear,Shoot
GRMZM2G380515	GRMZM2G380515_P02	C2H2	AT1G72050.2	LOC_Os02g02424.1		Si020193m	FGS	Y		Y	Y	Leaf at later stage,Tassel,Root,Seed,Embryonic Leaf,Ear,Shoot
GRMZM2G380515	GRMZM2G380515_P04	C2H2	AT1G72050.2	LOC_Os02g02424.1		Si020193m	FGS	Y		Y	Y	Leaf at later stage,Tassel,Root,Seed,Embryonic Leaf,Ear,Shoot
GRMZM2G385575	GRMZM2G385575_P01	C2H2		LOC_Os03g60560.1	Millet_GLEAN_10001558	Si037672m	WGS	Y	Y			Leaf at later stage,Tassel,Seed,Ear,Shoot	Leaf at later stage,Seed
GRMZM2G400714	GRMZM2G400714_P01	C2H2	AT5G67450.1	LOC_Os03g55540.1	Millet_GLEAN_10026556	Si039857m	FGS	Y	Y	Y	Y	Leaf at later stage,Tassel,Root,Seed,Embryonic Leaf,Ear,Shoot	Leaf at later stage
GRMZM2G402027	GRMZM2G402027_P01	C2H2		LOC_Os04g46670.1	Millet_GLEAN_10016274	Si012008m	FGS	Y	Y	Y	Y	Leaf at later stage,Tassel,Shoot	Tassel
GRMZM2G403590	GRMZM2G403590_P01	C2H2		LOC_Os09g26200.1	Millet_GLEAN_10036906	Si037937m	FGS	Y	Y	Y	Y	Leaf at later stage,Seed,Embryonic Leaf,Ear,Shoot	Leaf at later stage
GRMZM2G408436	GRMZM2G408436_P01	C2H2			Millet_GLEAN_10001968	Si004298m	FGS	Y	Y	Y
GRMZM2G409452	GRMZM2G409452_P01	C2H2		LOC_Os07g23450.1	Millet_GLEAN_10020762	Si032478m	FGS	Y	Y
GRMZM2G417574	GRMZM2G417574_P01	C2H2		LOC_Os02g08510.1	Millet_GLEAN_10009151	Si018405m	FGS	Y	Y	Y	Y	Tassel,Embryonic Leaf	Tassel
GRMZM2G435357	GRMZM2G435357_P01	C2H2	AT3G57670.1	LOC_Os06g40960.1	Millet_GLEAN_10024494	Si006616m	FGS	Y	Y	Y	Y	Leaf at later stage,Tassel,Seed,Ear
GRMZM2G436344	GRMZM2G436344_P01	C2H2	AT3G57670.1	LOC_Os06g40960.1	Millet_GLEAN_10024494	Si006616m	FGS	Y	Y	Y	Y	Leaf at later stage,Tassel,Seed,Ear
GRMZM2G443109	GRMZM2G443109_P01	C2H2		LOC_Os07g23450.1	Millet_GLEAN_10020762	Si032478m	FGS	Y	Y
GRMZM2G445684	GRMZM2G445684_P01	C2H2	AT3G57670.1	LOC_Os08g39390.1	Millet_GLEAN_10017217	Si013819m	FGS	Y	Y	Y	Y	Tassel,Seed,Embryonic Leaf,Ear,Shoot
GRMZM2G455889	GRMZM2G455889_P01	C2H2					FGS	Y		Y
GRMZM2G459540	GRMZM2G459540_P01	C2H2	AT4G35280.1	LOC_Os02g19180.1	Millet_GLEAN_10033116	Si004657m	FGS	Y	Y	Y		Tassel	Tassel
GRMZM2G459614	GRMZM2G459614_P01	C2H2		LOC_Os08g17640.1	Millet_GLEAN_10007312	Si014969m	FGS	Y	Y	Y
GRMZM2G464580	GRMZM2G464580_P01	C2H2	AT3G60580.1	LOC_Os03g31240.1	Millet_GLEAN_10008869	Si039456m	FGS	Y	Y	Y		Tassel,Shoot	Tassel
GRMZM2G465595	GRMZM2G465595_P01	C2H2	AT2G01940.1	LOC_Os03g13400.1	Millet_GLEAN_10037807	Si035635m	FGS	Y	Y	Y	Y	Leaf at later stage,Tassel,Seed,Embryonic Leaf,Ear	Ear
GRMZM2G470422	GRMZM2G470422_P01	C2H2	AT1G34370.2	LOC_Os03g62230.1	Millet_GLEAN_10008801	Si036555m	FGS	Y	Y	Y	Y	Leaf at later stage,Root,Seed,Shoot	Leaf at later stage,Root
GRMZM2G703281	GRMZM2G703281_P01	C2H2	AT2G41940.1	LOC_Os09g27320.1	Millet_GLEAN_10016533	Si030680m	FGS	Y	Y	Y	Y	Leaf at later stage	Leaf at later stage
GRMZM5G828179	GRMZM5G828179_P01	C2H2	AT5G44160.1	LOC_Os01g14010.1	Millet_GLEAN_10019351	Si005031m	FGS	Y	Y	Y	Y
GRMZM5G883760	GRMZM5G883760_P01	C2H2	AT5G04340.1	LOC_Os03g32220.1	Millet_GLEAN_10004910	Si037516m	FGS	Y	Y	Y		Root	Root
GRMZM5G884137	GRMZM5G884137_P01	C2H2	AT2G02070.1	LOC_Os04g47860.6	Millet_GLEAN_10019258	Si009634m	FGS		Y	Y	Y	Leaf at later stage,Tassel,Seed,Embryonic Leaf,Ear,Shoot	Seed
GRMZM5G884137	GRMZM5G884137_P02	C2H2	AT2G02070.1	LOC_Os04g47860.6	Millet_GLEAN_10019258	Si009634m	FGS		Y	Y	Y	Leaf at later stage,Tassel,Seed,Embryonic Leaf,Ear,Shoot	Seed
GRMZM5G885700	GRMZM5G885700_P01	C2H2	AT4G06634.1	LOC_Os02g34680.1	Millet_GLEAN_10023777	Si017660m	FGS	Y	Y	Y	Y	Leaf at later stage,Tassel,Root,Seed,Embryonic Leaf,Ear,Shoot	Leaf at later stage
GRMZM5G885700	GRMZM5G885700_P02	C2H2	AT4G06634.1	LOC_Os02g34680.1	Millet_GLEAN_10023777	Si017660m	FGS	Y	Y	Y	Y	Leaf at later stage,Tassel,Root,Seed,Embryonic Leaf,Ear,Shoot	Leaf at later stage
GRMZM5G887286	GRMZM5G887286_P01	C2H2	AT5G14140.1	LOC_Os11g30484.1	Millet_GLEAN_10012106	Si026682m	FGS	Y	Y	Y	Y	Leaf at later stage,Tassel,Root,Seed,Embryonic Leaf,Ear,Shoot	Tassel
GRMZM5G898314	GRMZM5G898314_P02	C2H2	AT5G03740.1	LOC_Os05g51830.1		Si004270m	FGS	Y	Y	Y	Y	Leaf at later stage,Tassel,Root,Seed,Embryonic Leaf,Ear,Shoot
AC208434.3_FG001	AC208434.3_FGP001	C3H					FGS	Y	Y	Y
AC233871.1_FG008	AC233871.1_FGP008	C3H	AT5G12850.1	LOC_Os07g38090.2	Millet_GLEAN_10015129	Si029419m	FGS	Y	Y	Y	Y	Leaf at later stage,Tassel,Root,Seed,Embryonic Leaf,Ear,Shoot
GRMZM2G004385	GRMZM2G004385_P01	C3H					WGS			Y	Y	Leaf at later stage,Tassel	Leaf at later stage,Tassel
GRMZM2G005126	GRMZM2G005126_P01	C3H		LOC_Os08g04170.1	Millet_GLEAN_10020432	Si013221m	FGS	Y	Y	Y	Y	Leaf at later stage,Tassel,Root,Seed,Embryonic Leaf,Ear,Shoot	Embryonic Leaf
GRMZM2G006493	GRMZM2G006493_P01	C3H	AT3G48440.1	LOC_Os12g18120.2	Millet_GLEAN_10015044	Si021682m	FGS	Y	Y	Y	Y	Leaf at later stage,Tassel,Root,Seed,Embryonic Leaf,Ear,Shoot
GRMZM2G006493	GRMZM2G006493_P02	C3H	AT3G48440.1	LOC_Os12g18120.2	Millet_GLEAN_10015044	Si021682m	FGS	Y	Y	Y	Y	Leaf at later stage,Tassel,Root,Seed,Embryonic Leaf,Ear,Shoot
GRMZM2G006493	GRMZM2G006493_P03	C3H	AT3G48440.1	LOC_Os12g18120.2	Millet_GLEAN_10015044	Si021682m	FGS	Y	Y	Y	Y	Leaf at later stage,Tassel,Root,Seed,Embryonic Leaf,Ear,Shoot
GRMZM2G006493	GRMZM2G006493_P04	C3H		LOC_Os12g18120.4			FGS	Y	Y	Y	Y	Leaf at later stage,Tassel,Root,Seed,Embryonic Leaf,Ear,Shoot
GRMZM2G006493	GRMZM2G006493_P05	C3H	AT3G48440.1	LOC_Os12g18120.4	Millet_GLEAN_10015044	Si021682m	FGS	Y	Y	Y	Y	Leaf at later stage,Tassel,Root,Seed,Embryonic Leaf,Ear,Shoot
GRMZM2G006493	GRMZM2G006493_P06	C3H	AT3G48440.1	LOC_Os12g18120.2	Millet_GLEAN_10015044	Si021682m	FGS	Y	Y	Y	Y	Leaf at later stage,Tassel,Root,Seed,Embryonic Leaf,Ear,Shoot
GRMZM2G010323	GRMZM2G010323_P05	C3H					FGS	Y	Y	Y	Y	Leaf at later stage,Tassel,Root,Seed,Embryonic Leaf,Ear,Shoot	Ear
GRMZM2G017923	GRMZM2G017923_P01	C3H	AT2G24830.1	LOC_Os02g55000.1	Millet_GLEAN_10009811	Si016960m	FGS	Y	Y	Y	Y	Leaf at later stage,Tassel,Root,Seed,Embryonic Leaf,Ear,Shoot
GRMZM2G021834	GRMZM2G021834_P01	C3H		LOC_Os04g35800.1	Millet_GLEAN_10033741	Si010543m	FGS	Y	Y	Y	Y	Leaf at later stage,Tassel,Root,Seed,Embryonic Leaf,Ear,Shoot
GRMZM2G021834	GRMZM2G021834_P02	C3H		LOC_Os04g35800.1	Millet_GLEAN_10033741	Si010543m	FGS	Y	Y	Y	Y	Leaf at later stage,Tassel,Root,Seed,Embryonic Leaf,Ear,Shoot
GRMZM2G024655	GRMZM2G024655_P01	C3H	AT5G26749.1	LOC_Os01g14870.1	Millet_GLEAN_10006368	Si003156m	FGS	Y	Y	Y	Y	Leaf at later stage,Tassel,Root,Seed,Embryonic Leaf,Ear,Shoot
GRMZM2G027298	GRMZM2G027298_P01	C3H	AT2G41900.1	LOC_Os12g33090.1	Millet_GLEAN_10034477	Si021540m	FGS	Y	Y	Y	Y	Tassel,Seed,Embryonic Leaf,Ear,Shoot
GRMZM2G028492	GRMZM2G028492_P01	C3H	AT1G19860.1	LOC_Os04g56750.1	Millet_GLEAN_10013306	Si024685m	FGS	Y	Y	Y	Y	Leaf at later stage,Tassel,Root,Seed,Embryonic Leaf,Ear,Shoot	Tassel
GRMZM2G032258	GRMZM2G032258_P01	C3H	AT2G20280.1	LOC_Os01g61830.1	Millet_GLEAN_10009853	Si001455m	FGS	Y	Y	Y	Y	Leaf at later stage,Tassel,Root,Seed,Embryonic Leaf,Ear,Shoot	Embryonic Leaf
GRMZM2G036837	GRMZM2G036837_P01	C3H	AT2G47850.3	LOC_Os01g15460.1	Millet_GLEAN_10014124	Si001303m	FGS	Y	Y	Y	Y	Leaf at later stage,Tassel,Root,Seed,Embryonic Leaf,Ear,Shoot
GRMZM2G036837	GRMZM2G036837_P02	C3H	AT2G47850.3	LOC_Os01g15460.1	Millet_GLEAN_10014124	Si001303m	FGS	Y	Y	Y	Y	Leaf at later stage,Tassel,Root,Seed,Embryonic Leaf,Ear,Shoot
GRMZM2G036837	GRMZM2G036837_P03	C3H	AT2G47850.3	LOC_Os01g15460.1	Millet_GLEAN_10014124	Si001303m	FGS	Y	Y	Y	Y	Leaf at later stage,Tassel,Root,Seed,Embryonic Leaf,Ear,Shoot
GRMZM2G036837	GRMZM2G036837_P04	C3H					FGS	Y	Y	Y	Y	Leaf at later stage,Tassel,Root,Seed,Embryonic Leaf,Ear,Shoot
GRMZM2G037200	GRMZM2G037200_P01	C3H	AT4G25440.1	LOC_Os02g45480.2	Millet_GLEAN_10019280	Si017273m	FGS	Y	Y	Y	Y	Leaf at later stage,Tassel,Root,Seed,Embryonic Leaf,Ear,Shoot	Embryonic Leaf
GRMZM2G037200	GRMZM2G037200_P02	C3H	AT5G51980.1	LOC_Os02g45480.1	Millet_GLEAN_10019280	Si017273m	FGS	Y	Y	Y	Y	Leaf at later stage,Tassel,Root,Seed,Embryonic Leaf,Ear,Shoot	Embryonic Leaf
GRMZM2G039889	GRMZM2G039889_P01	C3H		LOC_Os01g42970.2	Millet_GLEAN_10004778	Si001765m	FGS	Y	Y	Y	Y	Leaf at later stage,Tassel,Root,Seed,Embryonic Leaf,Ear,Shoot
GRMZM2G039889	GRMZM2G039889_P02	C3H	AT3G12680.1	LOC_Os01g42970.1	Millet_GLEAN_10004778	Si002072m	FGS	Y	Y	Y	Y	Leaf at later stage,Tassel,Root,Seed,Embryonic Leaf,Ear,Shoot
GRMZM2G039889	GRMZM2G039889_P03	C3H		LOC_Os01g42970.2	Millet_GLEAN_10004778	Si001765m	FGS	Y	Y	Y	Y	Leaf at later stage,Tassel,Root,Seed,Embryonic Leaf,Ear,Shoot
GRMZM2G039889	GRMZM2G039889_P04	C3H	AT3G12680.1	LOC_Os01g42970.2	Millet_GLEAN_10004778	Si001765m	FGS	Y	Y	Y	Y	Leaf at later stage,Tassel,Root,Seed,Embryonic Leaf,Ear,Shoot
GRMZM2G039889	GRMZM2G039889_P05	C3H	AT3G12680.1	LOC_Os01g42970.2	Millet_GLEAN_10004778	Si001765m	FGS	Y	Y	Y	Y	Leaf at later stage,Tassel,Root,Seed,Embryonic Leaf,Ear,Shoot
GRMZM2G039889	GRMZM2G039889_P06	C3H	AT3G12680.1	LOC_Os01g42970.2	Millet_GLEAN_10004778	Si001765m	FGS	Y	Y	Y	Y	Leaf at later stage,Tassel,Root,Seed,Embryonic Leaf,Ear,Shoot
GRMZM2G041373	GRMZM2G041373_P01	C3H					WGS	Y	Y			Leaf at later stage,Tassel,Root,Seed,Embryonic Leaf,Ear,Shoot	Tassel
GRMZM2G041799	GRMZM2G041799_P01	C3H	AT2G02160.1	LOC_Os02g58440.1	Millet_GLEAN_10031760	Si016579m	FGS	Y	Y	Y	Y	Leaf at later stage,Tassel,Root,Seed,Embryonic Leaf,Ear,Shoot
GRMZM2G046968	GRMZM2G046968_P01	C3H	AT1G19860.1	LOC_Os04g56750.1	Millet_GLEAN_10013306	Si024685m	FGS	Y	Y	Y	Y	Leaf at later stage,Tassel,Root,Seed,Embryonic Leaf,Ear,Shoot	Tassel
GRMZM2G046968	GRMZM2G046968_P02	C3H	AT1G19860.1	LOC_Os04g56750.1	Millet_GLEAN_10013306	Si024685m	FGS	Y	Y	Y	Y	Leaf at later stage,Tassel,Root,Seed,Embryonic Leaf,Ear,Shoot	Tassel
GRMZM2G049027	GRMZM2G049027_P01	C3H	AT1G30460.2	LOC_Os06g46400.1	Millet_GLEAN_10005338	Si006046m	FGS	Y	Y	Y	Y	Leaf at later stage,Tassel,Root,Seed,Embryonic Leaf,Ear,Shoot	Seed
GRMZM2G056920	GRMZM2G056920_P01	C3H	AT5G06770.1	LOC_Os02g10080.1	Millet_GLEAN_10028646	Si019853m	FGS	Y	Y	Y	Y	Leaf at later stage,Tassel,Root,Seed,Embryonic Leaf,Ear,Shoot
GRMZM2G056920	GRMZM2G056920_P02	C3H	AT5G06770.1	LOC_Os02g10080.1	Millet_GLEAN_10028646	Si019853m	FGS	Y	Y	Y	Y	Leaf at later stage,Tassel,Root,Seed,Embryonic Leaf,Ear,Shoot
GRMZM2G056920	GRMZM2G056920_P03	C3H	AT5G06770.1	LOC_Os02g10080.1	Millet_GLEAN_10028646	Si019853m	FGS	Y	Y	Y	Y	Leaf at later stage,Tassel,Root,Seed,Embryonic Leaf,Ear,Shoot
GRMZM2G068476	GRMZM2G068476_P01	C3H	AT3G12680.1	LOC_Os01g42970.2	Millet_GLEAN_10023636	Si033903m	FGS		Y	Y	Y	Leaf at later stage,Tassel,Root,Seed,Embryonic Leaf,Ear,Shoot	Embryonic Leaf
GRMZM2G069009	GRMZM2G069009_P01	C3H	AT2G47850.3	LOC_Os01g15350.1	Millet_GLEAN_10014125	Si001422m	FGS	Y	Y	Y	Y	Leaf at later stage,Tassel,Root,Seed,Embryonic Leaf,Ear,Shoot
GRMZM2G069009	GRMZM2G069009_P02	C3H	AT2G47850.2	LOC_Os01g15350.1	Millet_GLEAN_10014125	Si001422m	FGS	Y	Y	Y	Y	Leaf at later stage,Tassel,Root,Seed,Embryonic Leaf,Ear,Shoot
GRMZM2G069009	GRMZM2G069009_P03	C3H	AT2G47850.2	LOC_Os01g15350.1	Millet_GLEAN_10014125	Si001422m	FGS	Y	Y	Y	Y	Leaf at later stage,Tassel,Root,Seed,Embryonic Leaf,Ear,Shoot
GRMZM2G071034	GRMZM2G071034_P01	C3H	AT5G06770.1	LOC_Os04g57010.1	Millet_GLEAN_10013283	Si022785m	FGS	Y	Y	Y	Y	Leaf at later stage,Tassel,Root,Seed,Embryonic Leaf,Ear,Shoot	Embryonic Leaf
GRMZM2G071034	GRMZM2G071034_P02	C3H	AT5G06770.1	LOC_Os04g57010.2	Millet_GLEAN_10013283	Si023144m	FGS	Y	Y	Y	Y	Leaf at later stage,Tassel,Root,Seed,Embryonic Leaf,Ear,Shoot	Embryonic Leaf
GRMZM2G086994	GRMZM2G086994_P01	C3H	AT2G47850.3	LOC_Os01g15460.1	Millet_GLEAN_10014124	Si001303m	FGS	Y	Y	Y	Y	Leaf at later stage,Tassel,Root,Seed,Embryonic Leaf,Ear,Shoot	Tassel
GRMZM2G086994	GRMZM2G086994_P02	C3H	AT2G47850.3	LOC_Os01g15460.1	Millet_GLEAN_10014124	Si001303m	FGS	Y	Y	Y	Y	Leaf at later stage,Tassel,Root,Seed,Embryonic Leaf,Ear,Shoot	Tassel
GRMZM2G086994	GRMZM2G086994_P03	C3H		LOC_Os01g15460.1		Si001303m	FGS	Y	Y	Y	Y	Leaf at later stage,Tassel,Root,Seed,Embryonic Leaf,Ear,Shoot	Tassel
GRMZM2G086994	GRMZM2G086994_P04	C3H	AT2G47850.3	LOC_Os01g15460.1	Millet_GLEAN_10014124	Si001303m	FGS	Y	Y	Y	Y	Leaf at later stage,Tassel,Root,Seed,Embryonic Leaf,Ear,Shoot	Tassel
GRMZM2G087032	GRMZM2G087032_P01	C3H	AT3G02830.1	LOC_Os01g68860.1	Millet_GLEAN_10036327	Si001558m	FGS	Y	Y	Y	Y	Leaf at later stage,Tassel,Root,Seed,Embryonic Leaf,Ear,Shoot	Leaf at later stage
GRMZM2G087032	GRMZM2G087032_P02	C3H					FGS	Y	Y	Y	Y	Leaf at later stage,Tassel,Root,Seed,Embryonic Leaf,Ear,Shoot	Leaf at later stage
GRMZM2G087032	GRMZM2G087032_P03	C3H	AT3G02830.1	LOC_Os01g68860.2	Millet_GLEAN_10036327	Si001558m	FGS	Y	Y	Y	Y	Leaf at later stage,Tassel,Root,Seed,Embryonic Leaf,Ear,Shoot	Leaf at later stage
GRMZM2G087032	GRMZM2G087032_P04	C3H	AT3G02830.1	LOC_Os01g68860.1	Millet_GLEAN_10036327	Si001558m	FGS	Y	Y	Y	Y	Leaf at later stage,Tassel,Root,Seed,Embryonic Leaf,Ear,Shoot	Leaf at later stage
GRMZM2G089050	GRMZM2G089050_P01	C3H	AT1G75340.1	LOC_Os06g49080.1	Millet_GLEAN_10007524	Si006602m	FGS	Y	Y	Y	Y	Leaf at later stage,Tassel,Root,Seed,Embryonic Leaf,Ear,Shoot
GRMZM2G099622	GRMZM2G099622_P03	C3H	AT2G41900.1	LOC_Os07g38090.2	Millet_GLEAN_10015129	Si034386m	FGS	Y	Y	Y		Leaf at later stage,Tassel,Root,Seed,Embryonic Leaf,Ear,Shoot
GRMZM2G100794	GRMZM2G100794_P01	C3H	AT3G02830.1	LOC_Os11g28270.1	Millet_GLEAN_10017922	Si026440m	FGS	Y	Y	Y	Y	Leaf at later stage,Tassel,Root,Seed,Embryonic Leaf,Ear,Shoot	Tassel
GRMZM2G107491	GRMZM2G107491_P01	C3H	AT3G02830.1	LOC_Os01g68860.1	Millet_GLEAN_10036327	Si001558m	FGS	Y	Y	Y	Y	Leaf at later stage,Tassel,Root,Seed,Embryonic Leaf,Ear,Shoot
GRMZM2G107491	GRMZM2G107491_P02	C3H	AT3G02830.1	LOC_Os01g68860.1	Millet_GLEAN_10036327	Si001558m	FGS	Y	Y	Y	Y	Leaf at later stage,Tassel,Root,Seed,Embryonic Leaf,Ear,Shoot
GRMZM2G107491	GRMZM2G107491_P03	C3H	AT3G02830.1	LOC_Os01g68860.1	Millet_GLEAN_10036327	Si001558m	FGS	Y	Y	Y	Y	Leaf at later stage,Tassel,Root,Seed,Embryonic Leaf,Ear,Shoot
GRMZM2G110402	GRMZM2G110402_P01	C3H	AT3G12130.1	LOC_Os06g41384.1	Millet_GLEAN_10021533	Si006771m	FGS	Y	Y			Leaf at later stage,Tassel,Seed,Embryonic Leaf,Ear,Shoot
GRMZM2G110402	GRMZM2G110402_P02	C3H	AT3G12130.1	LOC_Os06g41384.1	Millet_GLEAN_10021533	Si006771m	FGS	Y	Y			Leaf at later stage,Tassel,Seed,Embryonic Leaf,Ear,Shoot
GRMZM2G110402	GRMZM2G110402_P03	C3H	AT3G12130.1	LOC_Os06g41384.1	Millet_GLEAN_10021533	Si006771m	FGS	Y	Y			Leaf at later stage,Tassel,Seed,Embryonic Leaf,Ear,Shoot
GRMZM2G114688	GRMZM2G114688_P01	C3H	AT2G05160.1	LOC_Os07g39440.1	Millet_GLEAN_10021286		FGS	Y	Y	Y	Y	Leaf at later stage,Tassel,Seed,Embryonic Leaf,Ear,Shoot	Ear
GRMZM2G117007	GRMZM2G117007_P01	C3H	AT5G58620.1	LOC_Os05g03760.1		Si021557m	FGS	Y	Y	Y	Y	Leaf at later stage,Tassel,Root,Seed,Embryonic Leaf,Ear,Shoot	Leaf at later stage
GRMZM2G119640	GRMZM2G119640_P01	C3H	AT3G21810.1	LOC_Os02g06584.2	Millet_GLEAN_10025112	Si017218m	FGS	Y	Y	Y	Y	Leaf at later stage,Tassel,Root,Seed,Embryonic Leaf,Ear,Shoot
GRMZM2G119640	GRMZM2G119640_P02	C3H	AT3G21810.1	LOC_Os02g06584.2	Millet_GLEAN_10025112	Si017533m	FGS	Y	Y	Y	Y	Leaf at later stage,Tassel,Root,Seed,Embryonic Leaf,Ear,Shoot
GRMZM2G119640	GRMZM2G119640_P04	C3H	AT3G21810.1	LOC_Os02g06584.2	Millet_GLEAN_10025112	Si017193m	FGS	Y	Y	Y	Y	Leaf at later stage,Tassel,Root,Seed,Embryonic Leaf,Ear,Shoot
GRMZM2G119640	GRMZM2G119640_P06	C3H	AT3G21810.1	LOC_Os02g06584.4	Millet_GLEAN_10025112	Si017533m	FGS	Y	Y	Y	Y	Leaf at later stage,Tassel,Root,Seed,Embryonic Leaf,Ear,Shoot
GRMZM2G120740	GRMZM2G120740_P03	C3H	AT4G38890.1	LOC_Os04g02730.1	Millet_GLEAN_10029313	Si009538m	FGS	Y	Y	Y	Y	Leaf at later stage,Tassel,Root,Seed,Embryonic Leaf,Ear,Shoot
GRMZM2G124476	GRMZM2G124476_P01	C3H	AT3G12130.1	LOC_Os04g57010.1	Millet_GLEAN_10013283	Si023144m	FGS	Y	Y	Y	Y	Leaf at later stage,Tassel,Root,Seed,Embryonic Leaf,Ear,Shoot
GRMZM2G124476	GRMZM2G124476_P02	C3H	AT3G12130.1	LOC_Os04g57010.1	Millet_GLEAN_10013283	Si022785m	FGS	Y	Y	Y	Y	Leaf at later stage,Tassel,Root,Seed,Embryonic Leaf,Ear,Shoot
GRMZM2G126197	GRMZM2G126197_P01	C3H	AT1G30460.2	LOC_Os06g46400.1	Millet_GLEAN_10005338	Si006046m	FGS	Y	Y	Y	Y	Leaf at later stage,Tassel,Root,Seed,Embryonic Leaf,Ear,Shoot
GRMZM2G146514	GRMZM2G146514_P01	C3H	AT3G02830.1	LOC_Os11g28270.1	Millet_GLEAN_10017922	Si026440m	FGS	Y	Y	Y	Y	Leaf at later stage,Tassel,Root,Seed,Embryonic Leaf,Ear,Shoot
GRMZM2G146514	GRMZM2G146514_P02	C3H	AT3G02830.1	LOC_Os11g28270.1	Millet_GLEAN_10017922	Si026440m	FGS	Y	Y	Y	Y	Leaf at later stage,Tassel,Root,Seed,Embryonic Leaf,Ear,Shoot
GRMZM2G146514	GRMZM2G146514_P03	C3H	AT3G02830.1	LOC_Os11g28270.2	Millet_GLEAN_10017922	Si026440m	FGS	Y	Y	Y	Y	Leaf at later stage,Tassel,Root,Seed,Embryonic Leaf,Ear,Shoot
GRMZM2G147623	GRMZM2G147623_P01	C3H	AT2G28450.2	LOC_Os04g01480.1	Millet_GLEAN_10027325	Si009361m	FGS	Y	Y	Y	Y	Leaf at later stage,Tassel,Root,Seed,Embryonic Leaf,Ear,Shoot
GRMZM2G147623	GRMZM2G147623_P02	C3H	AT2G28450.1	LOC_Os04g01480.1	Millet_GLEAN_10027325	Si009361m	FGS	Y	Y	Y	Y	Leaf at later stage,Tassel,Root,Seed,Embryonic Leaf,Ear,Shoot
GRMZM2G149347	GRMZM2G149347_P01	C3H	AT1G66810.1	LOC_Os05g50080.1	Millet_GLEAN_10028959	Si022648m	FGS	Y	Y	Y	Y	Seed,Embryonic Leaf,Shoot	Shoot
GRMZM2G149347	GRMZM2G149347_P02	C3H	AT1G66810.1	LOC_Os05g50080.1	Millet_GLEAN_10028959	Si022648m	FGS	Y	Y	Y	Y	Seed,Embryonic Leaf,Shoot	Shoot
GRMZM2G150262	GRMZM2G150262_P01	C3H	AT2G02160.1	LOC_Os04g57600.1	Millet_GLEAN_10008248	Si021446m	FGS	Y	Y	Y	Y	Leaf at later stage,Tassel,Root,Seed,Embryonic Leaf,Ear,Shoot
GRMZM2G151689	GRMZM2G151689_P01	C3H	AT5G06770.1	LOC_Os06g41384.1	Millet_GLEAN_10021533	Si006771m	FGS	Y	Y	Y	Y	Leaf at later stage,Tassel,Root,Seed,Embryonic Leaf,Ear,Shoot
GRMZM2G151689	GRMZM2G151689_P02	C3H	AT5G06770.1	LOC_Os06g41384.1	Millet_GLEAN_10021533	Si006771m	FGS	Y	Y	Y	Y	Leaf at later stage,Tassel,Root,Seed,Embryonic Leaf,Ear,Shoot
GRMZM2G151689	GRMZM2G151689_P03	C3H	AT5G06770.1	LOC_Os06g41384.1	Millet_GLEAN_10021533	Si006771m	FGS	Y	Y	Y	Y	Leaf at later stage,Tassel,Root,Seed,Embryonic Leaf,Ear,Shoot
GRMZM2G157927	GRMZM2G157927_P01	C3H	AT1G66810.1	LOC_Os01g45730.1	Millet_GLEAN_10030879	Si002051m	FGS	Y	Y	Y	Y	Leaf at later stage,Root,Seed,Shoot	Seed
GRMZM2G157927	GRMZM2G157927_P02	C3H	AT1G66810.1	LOC_Os01g45730.1	Millet_GLEAN_10030879	Si002051m	FGS	Y	Y	Y	Y	Leaf at later stage,Root,Seed,Shoot	Seed
GRMZM2G164359	GRMZM2G164359_P01	C3H	AT5G06420.2	LOC_Os02g19804.1	Millet_GLEAN_10033194	Si017753m	FGS	Y	Y	Y	Y	Leaf at later stage,Tassel,Root,Seed,Embryonic Leaf,Ear,Shoot	Seed
GRMZM2G171942	GRMZM2G171942_P01	C3H		LOC_Os01g07930.1	Millet_GLEAN_10025957	Si005180m	FGS	Y	Y	Y	Y	Tassel,Seed,Ear	Ear,Seed
GRMZM2G173124	GRMZM2G173124_P01	C3H	AT2G19810.1	LOC_Os01g09620.2	Millet_GLEAN_10011826	Si024826m	FGS	Y	Y	Y	Y	Leaf at later stage,Tassel,Root,Seed,Embryonic Leaf,Ear,Shoot	Seed
GRMZM2G173124	GRMZM2G173124_P03	C3H	AT2G19810.1	LOC_Os01g09620.2	Millet_GLEAN_10022916	Si024826m	FGS	Y	Y	Y	Y	Leaf at later stage,Tassel,Root,Seed,Embryonic Leaf,Ear,Shoot	Seed
GRMZM2G173124	GRMZM2G173124_P04	C3H	AT2G19810.1	LOC_Os01g09620.2	Millet_GLEAN_10022916	Si024826m	FGS	Y	Y	Y	Y	Leaf at later stage,Tassel,Root,Seed,Embryonic Leaf,Ear,Shoot	Seed
GRMZM2G180979	GRMZM2G180979_P01	C3H	AT2G41900.1	LOC_Os03g49170.1	Millet_GLEAN_10034477	Si034386m	FGS	Y	Y	Y	Y	Leaf at later stage,Tassel,Root,Seed,Embryonic Leaf,Ear,Shoot	Embryonic Leaf
GRMZM2G305582	GRMZM2G305582_P01	C3H	AT1G32360.1	LOC_Os08g06330.1	Millet_GLEAN_10009640	Si013969m	FGS	Y	Y	Y	Y	Leaf at later stage,Tassel,Root,Seed,Embryonic Leaf,Ear,Shoot	Embryonic Leaf
GRMZM2G305582	GRMZM2G305582_P02	C3H	AT1G32360.1	LOC_Os08g06330.1	Millet_GLEAN_10009640	Si013969m	FGS	Y	Y	Y	Y	Leaf at later stage,Tassel,Root,Seed,Embryonic Leaf,Ear,Shoot	Embryonic Leaf
GRMZM2G305582	GRMZM2G305582_P03	C3H	AT1G32360.1	LOC_Os08g06330.1	Millet_GLEAN_10009640	Si013969m	FGS	Y	Y	Y	Y	Leaf at later stage,Tassel,Root,Seed,Embryonic Leaf,Ear,Shoot	Embryonic Leaf
GRMZM2G306357	GRMZM2G306357_P01	C3H		LOC_Os01g39100.1	Millet_GLEAN_10004841	Si000552m	FGS	Y	Y	Y	Y	Leaf at later stage,Tassel,Root,Seed,Embryonic Leaf,Ear,Shoot
GRMZM2G306357	GRMZM2G306357_P02	C3H		LOC_Os01g39100.1	Millet_GLEAN_10004841	Si000552m	FGS	Y	Y	Y	Y	Leaf at later stage,Tassel,Root,Seed,Embryonic Leaf,Ear,Shoot
GRMZM2G306935	GRMZM2G306935_P01	C3H	AT5G56900.1	LOC_Os09g19940.2	Millet_GLEAN_10027738	Si029379m	FGS	Y	Y	Y	Y	Leaf at later stage,Tassel,Root,Seed,Embryonic Leaf,Ear,Shoot
GRMZM2G315515	GRMZM2G315515_P01	C3H	AT1G32360.1	LOC_Os08g06330.1	Millet_GLEAN_10009640	Si013969m	FGS	Y	Y	Y	Y	Leaf at later stage,Tassel,Seed,Ear,Shoot	Tassel
GRMZM2G336065	GRMZM2G336065_P02	C3H					FGS	Y	Y			Leaf at later stage,Tassel,Root,Seed,Embryonic Leaf,Ear,Shoot
GRMZM2G395842	GRMZM2G395842_P01	C3H	AT3G08505.2	LOC_Os06g21390.1	Millet_GLEAN_10029431	Si006712m	FGS	Y	Y	Y	Y	Leaf at later stage,Tassel,Root,Seed,Embryonic Leaf,Ear,Shoot
GRMZM2G395842	GRMZM2G395842_P02	C3H	AT3G08505.2	LOC_Os06g21390.1	Millet_GLEAN_10029431	Si006712m	FGS	Y	Y	Y	Y	Leaf at later stage,Tassel,Root,Seed,Embryonic Leaf,Ear,Shoot
GRMZM2G399901	GRMZM2G399901_P01	C3H	AT3G08505.2	LOC_Os06g21390.1	Millet_GLEAN_10032684	Si017583m	FGS	Y	Y	Y	Y	Leaf at later stage,Tassel,Root,Seed,Embryonic Leaf,Ear,Shoot	Tassel
GRMZM2G422205	GRMZM2G422205_P01	C3H					FGS	Y	Y	Y	Y	Leaf at later stage,Tassel,Root,Seed,Embryonic Leaf,Ear,Shoot
GRMZM2G422205	GRMZM2G422205_P02	C3H	AT3G12680.1	LOC_Os01g42970.2	Millet_GLEAN_10004778	Si002072m	FGS	Y	Y	Y	Y	Leaf at later stage,Tassel,Root,Seed,Embryonic Leaf,Ear,Shoot
GRMZM2G427438	GRMZM2G427438_P01	C3H	AT1G66810.1	LOC_Os03g18950.1	Millet_GLEAN_10013501	Si039512m	FGS	Y	Y	Y	Y
GRMZM2G475017	GRMZM2G475017_P01	C3H	AT2G47850.3	LOC_Os01g15350.1	Millet_GLEAN_10014125	Si001422m	FGS	Y	Y	Y	Y	Leaf at later stage,Tassel,Root,Seed,Embryonic Leaf,Ear,Shoot	Leaf at later stage
GRMZM2G475017	GRMZM2G475017_P02	C3H	AT2G47850.3	LOC_Os01g15350.1	Millet_GLEAN_10014125	Si001422m	FGS	Y	Y	Y	Y	Leaf at later stage,Tassel,Root,Seed,Embryonic Leaf,Ear,Shoot	Leaf at later stage
GRMZM2G475017	GRMZM2G475017_P03	C3H	AT2G47850.3	LOC_Os01g15350.1	Millet_GLEAN_10014125	Si001422m	FGS	Y	Y	Y	Y	Leaf at later stage,Tassel,Root,Seed,Embryonic Leaf,Ear,Shoot	Leaf at later stage
GRMZM2G475017	GRMZM2G475017_P04	C3H					FGS	Y	Y	Y	Y	Leaf at later stage,Tassel,Root,Seed,Embryonic Leaf,Ear,Shoot	Leaf at later stage
GRMZM5G801627	GRMZM5G801627_P01	C3H	AT4G29190.1	LOC_Os05g10670.1	Millet_GLEAN_10022916	Si024826m	FGS	Y	Y			Leaf at later stage,Tassel,Seed,Embryonic Leaf,Ear,Shoot	Embryonic Leaf
GRMZM5G801627	GRMZM5G801627_P02	C3H	AT4G29190.1	LOC_Os05g10670.1	Millet_GLEAN_10022916	Si024826m	FGS	Y	Y			Leaf at later stage,Tassel,Seed,Embryonic Leaf,Ear,Shoot	Embryonic Leaf
GRMZM5G830949	GRMZM5G830949_P01	C3H	AT1G66810.1	LOC_Os01g45730.1	Millet_GLEAN_10030879	Si002063m	FGS	Y	Y	Y	Y	Tassel,Seed,Shoot	Seed
GRMZM5G834778	GRMZM5G834778_P01	C3H	AT4G39170.2	LOC_Os08g38850.2		Si013700m	WGS	Y	Y			Leaf at later stage,Shoot	Shoot
GRMZM5G842019	GRMZM5G842019_P01	C3H	AT2G41900.1	LOC_Os07g38090.2	Millet_GLEAN_10015129	Si029419m	FGS	Y	Y	Y	Y	Leaf at later stage,Tassel,Root,Seed,Embryonic Leaf,Ear,Shoot
GRMZM5G842019	GRMZM5G842019_P02	C3H	AT2G41900.1	LOC_Os07g38090.2	Millet_GLEAN_10015129	Si029419m	FGS	Y	Y	Y	Y	Leaf at later stage,Tassel,Root,Seed,Embryonic Leaf,Ear,Shoot
GRMZM5G845366	GRMZM5G845366_P01	C3H	AT2G41900.1	LOC_Os03g49170.1	Millet_GLEAN_10034477	Si034386m	FGS	Y	Y	Y	Y	Leaf at later stage,Tassel,Root,Seed,Embryonic Leaf,Ear,Shoot	Embryonic Leaf
GRMZM5G849788	GRMZM5G849788_P01	C3H	AT1G10320.1		Millet_GLEAN_10035900	Si016530m	FGS	Y	Y			Leaf at later stage,Tassel,Root,Seed,Embryonic Leaf,Ear,Shoot	Seed
GRMZM5G860178	GRMZM5G860178_P01	C3H					WGS	Y	Y
GRMZM5G878023	GRMZM5G878023_P01	C3H				Si008905m	WGS	Y	Y	Y	Y	Leaf at later stage,Tassel,Root,Seed,Embryonic Leaf,Ear,Shoot	Embryonic Leaf
GRMZM2G032336	GRMZM2G032336_P01	CAMTA	AT3G16940.1	LOC_Os07g30774.1	Millet_GLEAN_10020954	Si028862m	FGS	Y	Y	Y	Y	Leaf at later stage,Tassel,Root,Seed,Embryonic Leaf,Ear,Shoot
GRMZM2G143205	GRMZM2G143205_P01	CAMTA	AT1G67310.1	LOC_Os04g31900.1	Millet_GLEAN_10002746	Si009249m	FGS	Y	Y	Y	Y	Leaf at later stage,Tassel,Root,Seed,Embryonic Leaf,Ear,Shoot
GRMZM2G143205	GRMZM2G143205_P03	CAMTA		LOC_Os04g31900.1		Si009614m	FGS	Y	Y	Y	Y	Leaf at later stage,Tassel,Root,Seed,Embryonic Leaf,Ear,Shoot
GRMZM2G152661	GRMZM2G152661_P01	CAMTA		LOC_Os04g31900.1	Millet_GLEAN_10002746	Si009249m	FGS	Y	Y	Y	Y	Leaf at later stage,Tassel,Root,Seed,Embryonic Leaf,Ear,Shoot
GRMZM2G153594	GRMZM2G153594_P02	CAMTA					FGS	Y	Y			Leaf at later stage,Tassel,Root,Seed,Embryonic Leaf,Ear,Shoot
GRMZM2G171600	GRMZM2G171600_P01	CAMTA	AT1G67310.1	LOC_Os01g69910.2	Millet_GLEAN_10036376	Si000282m	FGS	Y	Y	Y	Y	Leaf at later stage,Tassel,Root,Seed,Embryonic Leaf,Ear,Shoot	Root
GRMZM2G341747	GRMZM2G341747_P01	CAMTA	AT2G22300.2	LOC_Os10g22950.1	Millet_GLEAN_10008497	Si034049m	FGS	Y	Y	Y	Y	Leaf at later stage,Tassel,Root,Seed,Embryonic Leaf,Ear,Shoot
GRMZM2G341747	GRMZM2G341747_P02	CAMTA					FGS	Y	Y	Y	Y	Leaf at later stage,Tassel,Root,Seed,Embryonic Leaf,Ear,Shoot
GRMZM2G431243	GRMZM2G431243_P01	CAMTA	AT5G09410.2	LOC_Os07g43030.1	Millet_GLEAN_10014254	Si034054m	FGS	Y	Y	Y	Y	Leaf at later stage,Tassel,Root,Seed,Embryonic Leaf,Ear,Shoot	Root
GRMZM2G447551	GRMZM2G447551_P01	CAMTA	AT2G22300.2	LOC_Os03g09100.1	Millet_GLEAN_10017564	Si034076m	FGS	Y	Y	Y	Y	Leaf at later stage,Tassel,Root,Seed,Embryonic Leaf,Ear,Shoot	Tassel
AC233888.1_FG002	AC233888.1_FGP002	CO-like	AT5G57660.1	LOC_Os04g42020.1	Millet_GLEAN_10013768	Si010592m	FGS	Y	Y	Y	Y	Leaf at later stage,Tassel,Seed,Ear,Shoot	Leaf at later stage
GRMZM2G012717	GRMZM2G012717_P01	CO-like	AT1G25440.1	LOC_Os06g15330.1	Millet_GLEAN_10032573	Si006432m	FGS	Y	Y	Y		Leaf at later stage,Tassel,Ear,Shoot	Leaf at later stage
GRMZM2G013398	GRMZM2G013398_P03	CO-like	AT3G07650.4	LOC_Os06g19444.2	Millet_GLEAN_10038594	Si030034m	FGS	Y	Y	Y	Y	Leaf at later stage,Tassel,Root,Seed,Embryonic Leaf,Ear,Shoot	Tassel
GRMZM2G013398	GRMZM2G013398_P04	CO-like	AT3G07650.4	LOC_Os06g19444.1	Millet_GLEAN_10038594	Si030034m	FGS	Y	Y	Y	Y	Leaf at later stage,Tassel,Root,Seed,Embryonic Leaf,Ear,Shoot	Tassel
GRMZM2G021777	GRMZM2G021777_P01	CO-like	AT5G57660.1	LOC_Os02g39710.1	Millet_GLEAN_10013768	Si010592m	FGS	Y		Y	Y	Leaf at later stage,Tassel,Root,Seed,Embryonic Leaf,Ear,Shoot	Seed
GRMZM2G038783	GRMZM2G038783_P01	CO-like	AT5G57660.1	LOC_Os06g44450.1	Millet_GLEAN_10030639	Si006690m	FGS	Y	Y	Y	Y	Leaf at later stage,Tassel,Root,Seed,Embryonic Leaf,Ear,Shoot	Leaf at later stage
GRMZM2G041991	GRMZM2G041991_P01	CO-like	AT1G25440.1	LOC_Os02g49880.1	Millet_GLEAN_10032573	Si017124m	FGS	Y	Y	Y	Y	Leaf at later stage,Tassel,Seed,Embryonic Leaf,Ear,Shoot	Leaf at later stage
GRMZM2G042198	GRMZM2G042198_P01	CO-like	AT3G07650.4	LOC_Os02g49230.6	Millet_GLEAN_10032646	Si017374m	FGS	Y	Y	Y	Y	Leaf at later stage,Tassel,Root,Seed,Embryonic Leaf,Ear,Shoot	Ear
GRMZM2G075562	GRMZM2G075562_P01	CO-like	AT3G07650.4	LOC_Os02g49230.6	Millet_GLEAN_10032646	Si017374m	FGS	Y	Y	Y	Y	Leaf at later stage,Tassel,Root,Seed,Embryonic Leaf,Ear,Shoot	Leaf at later stage
GRMZM2G092363	GRMZM2G092363_P01	CO-like	AT2G24790.1	LOC_Os08g15050.1	Millet_GLEAN_10002243	Si014224m	FGS	Y	Y	Y	Y	Leaf at later stage,Tassel,Root,Seed,Embryonic Leaf,Shoot	Leaf at later stage
GRMZM2G095598	GRMZM2G095598_P01	CO-like	AT5G57660.1	LOC_Os04g42020.1	Millet_GLEAN_10013768	Si010592m	FGS	Y	Y	Y	Y	Leaf at later stage,Tassel,Seed,Embryonic Leaf,Ear,Shoot	Leaf at later stage
GRMZM2G107886	GRMZM2G107886_P01	CO-like	AT1G25440.1	LOC_Os06g15330.1	Millet_GLEAN_10032573	Si006432m	FGS	Y	Y	Y	Y	Leaf at later stage,Tassel,Ear,Shoot	Leaf at later stage
GRMZM2G114137	GRMZM2G114137_P01	CO-like	AT1G25440.1	LOC_Os03g50310.1	Millet_GLEAN_10034389	Si035937m	FGS	Y	Y	Y	Y	Leaf at later stage,Tassel,Seed,Ear,Shoot	Leaf at later stage	Leaf
GRMZM2G144346	GRMZM2G144346_P01	CO-like	AT1G25440.1	LOC_Os03g50310.1	Millet_GLEAN_10034389	Si035937m	FGS	Y	Y	Y	Y	Leaf at later stage,Tassel,Seed,Ear,Shoot	Leaf at later stage
GRMZM2G148772	GRMZM2G148772_P01	CO-like	AT5G57660.1	LOC_Os06g44450.1	Millet_GLEAN_10009111	Si017487m	FGS	Y	Y	Y	Y	Leaf at later stage,Tassel,Root,Seed,Embryonic Leaf,Ear,Shoot	Leaf at later stage
GRMZM2G167560	GRMZM2G167560_P01	CO-like	AT3G07650.4	LOC_Os02g49230.6	Millet_GLEAN_10032646	Si017374m	FGS	Y	Y	Y	Y	Leaf at later stage,Tassel,Root,Seed,Embryonic Leaf,Ear,Shoot	Ear
GRMZM2G176173	GRMZM2G176173_P01	CO-like	AT2G24790.1	LOC_Os08g15050.1	Millet_GLEAN_10002243	Si014224m	FGS	Y	Y	Y	Y	Leaf at later stage,Tassel,Seed,Shoot	Tassel
GRMZM2G405368	GRMZM2G405368_P01	CO-like	AT3G02380.1	LOC_Os06g16370.1		Si019803m	FGS	Y	Y	Y	Y	Leaf at later stage,Tassel,Root,Seed,Embryonic Leaf,Ear,Shoot
AC203865.3_FG001	AC203865.3_FGP001	CPP		LOC_Os12g41210.1		Si022238m	FGS	Y	Y	Y	Y	Leaf at later stage,Tassel,Root,Seed,Embryonic Leaf,Ear,Shoot	Embryonic Leaf
GRMZM2G015097	GRMZM2G015097_P01	CPP		LOC_Os12g41210.1		Si022238m	FGS	Y	Y	Y	Y	Leaf at later stage,Tassel,Root,Seed,Embryonic Leaf,Ear,Shoot
GRMZM2G059678	GRMZM2G059678_P01	CPP	AT4G29000.1	LOC_Os01g55580.1	Millet_GLEAN_10032121	Si000730m	FGS	Y	Y	Y	Y	Leaf at later stage,Tassel,Seed,Embryonic Leaf,Ear,Shoot
GRMZM2G060170	GRMZM2G060170_P04	CPP		LOC_Os05g43380.1	Millet_GLEAN_10028340	Si022450m	FGS	Y	Y	Y	Y	Leaf at later stage,Tassel,Root,Seed,Embryonic Leaf,Ear,Shoot	Embryonic Leaf
GRMZM2G096600	GRMZM2G096600_P01	CPP		LOC_Os05g43380.1	Millet_GLEAN_10028340	Si022450m	FGS	Y	Y	Y	Y	Leaf at later stage,Tassel,Root,Seed,Embryonic Leaf,Ear,Shoot	Embryonic Leaf
GRMZM2G096600	GRMZM2G096600_P02	CPP		LOC_Os05g43380.1	Millet_GLEAN_10028340	Si022450m	FGS	Y	Y	Y	Y	Leaf at later stage,Tassel,Root,Seed,Embryonic Leaf,Ear,Shoot	Embryonic Leaf
GRMZM2G104246	GRMZM2G104246_P01	CPP	AT4G29000.1	LOC_Os01g55580.1	Millet_GLEAN_10032121	Si000730m	FGS	Y	Y	Y	Y	Leaf at later stage,Tassel,Root,Seed,Embryonic Leaf,Ear,Shoot
GRMZM2G104246	GRMZM2G104246_P02	CPP	AT4G29000.1	LOC_Os01g55580.1		Si000730m	FGS	Y	Y	Y	Y	Leaf at later stage,Tassel,Root,Seed,Embryonic Leaf,Ear,Shoot
GRMZM2G153754	GRMZM2G153754_P01	CPP	AT4G14770.1	LOC_Os07g07974.1	Millet_GLEAN_10015771	Si028949m	FGS	Y	Y	Y	Y	Leaf at later stage,Tassel,Seed,Embryonic Leaf,Ear,Shoot	Leaf at later stage
GRMZM2G173198	GRMZM2G173198_P01	CPP		LOC_Os05g43380.1	Millet_GLEAN_10028340	Si022450m	FGS	Y	Y	Y	Y	Leaf at later stage,Tassel,Root,Seed,Embryonic Leaf,Ear,Shoot	Embryonic Leaf
GRMZM2G322090	GRMZM2G322090_P01	CPP	AT3G22780.1	LOC_Os12g41230.1	Millet_GLEAN_10030253	Si021159m	FGS	Y	Y	Y	Y	Leaf at later stage,Tassel,Root,Seed,Embryonic Leaf,Ear,Shoot	Ear
GRMZM2G322090	GRMZM2G322090_P02	CPP	AT3G22780.1	LOC_Os12g41230.1	Millet_GLEAN_10030253	Si021159m	FGS	Y	Y	Y	Y	Leaf at later stage,Tassel,Root,Seed,Embryonic Leaf,Ear,Shoot	Ear
GRMZM2G342588	GRMZM2G342588_P01	CPP	AT4G29000.1	LOC_Os06g22670.1	Millet_GLEAN_10012895	Si016959m	FGS	Y	Y	Y	Y	Leaf at later stage,Tassel,Root,Seed,Embryonic Leaf,Ear,Shoot	Tassel
GRMZM2G366584	GRMZM2G366584_P01	CPP	AT3G22780.1	LOC_Os03g43730.1	Millet_GLEAN_10030253	Si034711m	FGS	Y	Y	Y	Y	Leaf at later stage,Tassel,Seed	Tassel
GRMZM2G388148	GRMZM2G388148_P01	CPP	AT4G29000.1	LOC_Os02g17460.1	Millet_GLEAN_10012895	Si016959m	FGS	Y	Y	Y	Y	Leaf at later stage,Tassel,Seed,Embryonic Leaf,Ear,Shoot	Tassel
GRMZM2G388148	GRMZM2G388148_P02	CPP	AT4G29000.1	LOC_Os02g17460.1	Millet_GLEAN_10012895	Si016959m	FGS	Y	Y	Y	Y	Leaf at later stage,Tassel,Seed,Embryonic Leaf,Ear,Shoot	Tassel
GRMZM2G701689	GRMZM2G701689_P01	CPP	AT3G22780.1	LOC_Os12g41230.1	Millet_GLEAN_10030253	Si021159m	FGS	Y	Y	Y	Y	Leaf at later stage,Tassel,Root,Seed,Embryonic Leaf,Ear,Shoot
GRMZM2G141150	GRMZM2G141150_P01	CSD					FGS			Y	Y	Leaf at later stage,Tassel	Tassel
GRMZM2G356459	GRMZM2G356459_P01	CSD					FGS			Y		Tassel	Tassel
GRMZM2G389768	GRMZM2G389768_P01	CSD	AT4G36020.1	LOC_Os02g02870.1	Millet_GLEAN_10001936		FGS	Y		Y	Y	Leaf at later stage,Tassel,Root,Seed,Embryonic Leaf,Ear,Shoot	Seed
GRMZM2G389768	GRMZM2G389768_P02	CSD	AT4G36020.1	LOC_Os02g02870.1	Millet_GLEAN_10001936		FGS	Y		Y	Y	Leaf at later stage,Tassel,Root,Seed,Embryonic Leaf,Ear,Shoot	Seed
GRMZM5G895313	GRMZM5G895313_P01	CSD	AT4G36020.1	LOC_Os02g02870.1			FGS	Y		Y	Y	Leaf at later stage,Tassel,Root,Seed,Embryonic Leaf,Ear,Shoot	Seed
GRMZM2G018876	GRMZM2G018876_P01	DBB	AT1G06040.1	LOC_Os04g41560.2	Millet_GLEAN_10029583	Si010884m	FGS	Y	Y	Y	Y	Leaf at later stage,Tassel,Root,Seed,Embryonic Leaf,Ear,Shoot	Leaf at later stage
GRMZM2G019335	GRMZM2G019335_P01	DBB	AT2G31380.1	LOC_Os02g39360.1	Millet_GLEAN_10001070	Si010884m	FGS	Y		Y	Y	Leaf at later stage,Tassel,Root,Seed,Embryonic Leaf,Ear,Shoot	Leaf at later stage
GRMZM2G021777	GRMZM2G021777_P02	DBB	AT2G24790.2	LOC_Os02g39710.1	Millet_GLEAN_10013768	Si010592m	FGS	Y		Y	Y	Leaf at later stage,Tassel,Root,Seed,Embryonic Leaf,Ear,Shoot	Seed
GRMZM2G028594	GRMZM2G028594_P01	DBB	AT1G78600.1	LOC_Os06g05890.1	Millet_GLEAN_10027586	Si006670m	FGS	Y	Y	Y	Y	Leaf at later stage,Tassel,Root,Seed,Embryonic Leaf,Ear,Shoot
GRMZM2G028594	GRMZM2G028594_P03	DBB	AT1G78600.1	LOC_Os06g05890.1	Millet_GLEAN_10027586	Si006670m	FGS	Y	Y	Y	Y	Leaf at later stage,Tassel,Root,Seed,Embryonic Leaf,Ear,Shoot
GRMZM2G070446	GRMZM2G070446_P01	DBB	AT1G78600.1	LOC_Os06g05890.1	Millet_GLEAN_10027586	Si006670m	FGS	Y	Y	Y	Y	Leaf at later stage,Tassel,Root,Seed,Embryonic Leaf,Ear,Shoot
GRMZM2G075562	GRMZM2G075562_P02	DBB	AT5G48250.1	LOC_Os02g49230.6	Millet_GLEAN_10032646	Si017374m	FGS	Y	Y	Y	Y	Leaf at later stage,Tassel,Root,Seed,Embryonic Leaf,Ear,Shoot	Leaf at later stage
GRMZM2G095299	GRMZM2G095299_P01	DBB	AT2G31380.1	LOC_Os02g39360.1	Millet_GLEAN_10001070	Si010884m	FGS	Y		Y	Y	Leaf at later stage,Tassel,Root,Seed,Embryonic Leaf,Ear,Shoot	Leaf at later stage	Leaf
GRMZM2G098442	GRMZM2G098442_P01	DBB	AT1G75540.1	LOC_Os04g45690.1	Millet_GLEAN_10021096	Si010885m	FGS	Y	Y	Y		Leaf at later stage,Tassel,Root,Ear	Tassel
GRMZM2G110541	GRMZM2G110541_P01	DBB	AT4G39070.1	LOC_Os04g45690.1	Millet_GLEAN_10002840	Si018081m	FGS	Y	Y	Y	Y	Leaf at later stage,Root,Seed,Ear	Leaf at later stage
GRMZM2G118884	GRMZM2G118884_P01	DBB	AT1G75540.1	LOC_Os06g49880.2	Millet_GLEAN_10022242	Si006993m	FGS	Y	Y	Y	Y	Tassel,Root,Seed,Embryonic Leaf,Ear	Embryonic Leaf
GRMZM2G131982	GRMZM2G131982_P02	DBB	AT1G75540.1	LOC_Os04g45690.1	Millet_GLEAN_10021096	Si010885m	FGS	Y	Y	Y		Leaf at later stage,Tassel,Root,Seed,Embryonic Leaf,Ear,Shoot	Ear,Shoot
GRMZM2G143718	GRMZM2G143718_P01	DBB	AT4G38960.1	LOC_Os09g35880.1	Millet_GLEAN_10010782	Si031264m	FGS	Y	Y	Y	Y	Leaf at later stage,Tassel,Root,Seed,Embryonic Leaf,Ear,Shoot	Leaf at later stage
GRMZM2G143718	GRMZM2G143718_P02	DBB	AT4G38960.1	LOC_Os09g35880.1	Millet_GLEAN_10010782	Si031264m	FGS	Y	Y	Y	Y	Leaf at later stage,Tassel,Root,Seed,Embryonic Leaf,Ear,Shoot	Leaf at later stage
GRMZM2G422644	GRMZM2G422644_P01	DBB	AT4G38960.1	LOC_Os09g35880.1	Millet_GLEAN_10010782	Si031264m	FGS	Y	Y	Y	Y	Leaf at later stage,Tassel,Root,Seed,Embryonic Leaf,Ear,Shoot	Leaf at later stage
GRMZM2G422644	GRMZM2G422644_P02	DBB	AT4G38960.1	LOC_Os09g35880.1	Millet_GLEAN_10010782	Si031264m	FGS	Y	Y	Y	Y	Leaf at later stage,Tassel,Root,Seed,Embryonic Leaf,Ear,Shoot	Leaf at later stage
GRMZM5G834596	GRMZM5G834596_P01	DBB	AT1G78600.1	LOC_Os01g10580.1	Millet_GLEAN_10003962	Si001636m	FGS	Y	Y	Y	Y	Leaf at later stage,Tassel,Root,Seed,Embryonic Leaf,Ear,Shoot	Leaf at later stage
GRMZM5G834596	GRMZM5G834596_P03	DBB	AT1G78600.1	LOC_Os01g10580.1	Millet_GLEAN_10003962	Si001636m	FGS	Y	Y	Y	Y	Leaf at later stage,Tassel,Root,Seed,Embryonic Leaf,Ear,Shoot	Leaf at later stage
GRMZM5G834596	GRMZM5G834596_P05	DBB	AT1G78600.1	LOC_Os01g10580.1	Millet_GLEAN_10003962	Si001636m	FGS	Y	Y	Y	Y	Leaf at later stage,Tassel,Root,Seed,Embryonic Leaf,Ear,Shoot	Leaf at later stage
GRMZM5G834596	GRMZM5G834596_P06	DBB	AT1G78600.1	LOC_Os01g10580.1	Millet_GLEAN_10003962	Si001636m	FGS	Y	Y	Y	Y	Leaf at later stage,Tassel,Root,Seed,Embryonic Leaf,Ear,Shoot	Leaf at later stage
AC155434.2_FG006	AC155434.2_FGP006	Dof	AT5G39660.2	LOC_Os07g48570.1	Millet_GLEAN_10010070	Si029673m	FGS	Y	Y	Y	Y	Leaf at later stage,Tassel,Root,Seed,Embryonic Leaf,Ear,Shoot	Leaf at later stage
AC209819.3_FG009	AC209819.3_FGP009	Dof	AT2G34140.1		Millet_GLEAN_10014411	Si035812m	FGS	Y		Y	Y	Leaf at later stage,Seed,Ear,Shoot	Leaf at later stage
AC233935.1_FG005	AC233935.1_FGP005	Dof	AT3G55370.2	LOC_Os03g16850.1	Millet_GLEAN_10038040	Si036197m	FGS	Y	Y	Y	Y	Leaf at later stage,Tassel,Root,Embryonic Leaf,Ear,Shoot	Leaf at later stage	Leaf
GRMZM2G009406	GRMZM2G009406_P01	Dof	AT1G51700.1	LOC_Os09g29960.1	Millet_GLEAN_10025071	Si030774m	FGS	Y	Y	Y		Leaf at later stage,Tassel,Root,Seed,Embryonic Leaf,Ear	Embryonic Leaf
GRMZM2G010290	GRMZM2G010290_P01	Dof	AT4G24060.1	LOC_Os04g47990.1	Millet_GLEAN_10019269	Si010443m	FGS	Y	Y	Y	Y	Leaf at later stage,Tassel,Root,Seed,Embryonic Leaf,Ear,Shoot
GRMZM2G010290	GRMZM2G010290_P02	Dof	AT4G24060.1	LOC_Os04g47990.1	Millet_GLEAN_10019269	Si010443m	FGS	Y	Y	Y	Y	Leaf at later stage,Tassel,Root,Seed,Embryonic Leaf,Ear,Shoot
GRMZM2G011832	GRMZM2G011832_P01	Dof	AT5G65590.1	LOC_Os03g38870.1		Si036311m	FGS	Y	Y	Y	Y	Tassel,Ear	Ear
GRMZM2G017470	GRMZM2G017470_P01	Dof	AT3G55370.2	LOC_Os03g60630.1	Millet_GLEAN_10000202	Si035896m	FGS	Y	Y	Y		Leaf at later stage,Tassel,Root,Seed,Ear,Shoot	Leaf at later stage
GRMZM2G042218	GRMZM2G042218_P01	Dof	AT1G21340.1	LOC_Os01g64590.1	Millet_GLEAN_10008767	Si002230m	FGS	Y	Y	Y	Y	Tassel,Seed	Seed
GRMZM2G045678	GRMZM2G045678_P01	Dof		LOC_Os03g42200.1	Millet_GLEAN_10027229		FGS	Y		Y	Y	Leaf at later stage,Tassel,Seed,Embryonic Leaf,Ear,Shoot	Seed
GRMZM2G061292	GRMZM2G061292_P01	Dof		LOC_Os03g42200.1	Millet_GLEAN_10027229		FGS	Y		Y	Y	Leaf at later stage,Tassel,Seed,Embryonic Leaf,Ear,Shoot	Shoot
GRMZM2G064655	GRMZM2G064655_P01	Dof		LOC_Os07g32510.1	Millet_GLEAN_10021035		FGS	Y		Y		Leaf at later stage,Tassel,Root,Seed,Embryonic Leaf,Ear,Shoot	Leaf at later stage
GRMZM2G082490	GRMZM2G082490_P01	Dof	AT2G34140.1	LOC_Os01g55340.1			FGS	Y		Y		Leaf at later stage,Tassel,Embryonic Leaf,Ear	Embryonic Leaf
GRMZM2G084130	GRMZM2G084130_P01	Dof		LOC_Os03g55610.1		Si039685m	FGS	Y	Y	Y		Seed,Embryonic Leaf,Shoot	Seed
GRMZM2G089850	GRMZM2G089850_P01	Dof		LOC_Os08g38220.1	Millet_GLEAN_10025071	Si030774m	FGS	Y	Y	Y	Y	Leaf at later stage,Tassel,Root,Seed,Embryonic Leaf,Ear,Shoot
GRMZM2G089949	GRMZM2G089949_P01	Dof	AT5G39660.2	LOC_Os01g15900.1	Millet_GLEAN_10014081	Si000689m	FGS	Y	Y	Y	Y	Leaf at later stage,Tassel,Root,Seed,Embryonic Leaf,Shoot
GRMZM2G093725	GRMZM2G093725_P01	Dof		LOC_Os03g60630.1	Millet_GLEAN_10002782	Si035896m	FGS	Y	Y	Y		Leaf at later stage,Shoot	Shoot
GRMZM2G108865	GRMZM2G108865_P01	Dof		LOC_Os03g55610.1		Si039685m	FGS	Y	Y	Y	Y	Leaf at later stage,Tassel,Seed,Embryonic Leaf,Ear,Shoot	Tassel
GRMZM2G114998	GRMZM2G114998_P01	Dof	AT4G24060.1	LOC_Os02g45200.1	Millet_GLEAN_10019269	Si017619m	FGS	Y	Y	Y	Y	Leaf at later stage,Tassel,Root,Seed,Embryonic Leaf,Ear,Shoot	Leaf at later stage
GRMZM2G123900	GRMZM2G123900_P01	Dof	AT3G55370.1	LOC_Os12g38200.1		Si022683m	FGS	Y	Y	Y	Y	Leaf at later stage,Tassel,Root,Seed,Embryonic Leaf,Ear,Shoot
GRMZM2G123900	GRMZM2G123900_P02	Dof		LOC_Os12g38200.1		Si022683m	FGS	Y	Y	Y	Y	Leaf at later stage,Tassel,Root,Seed,Embryonic Leaf,Ear,Shoot
GRMZM2G123900	GRMZM2G123900_P03	Dof	AT3G55370.1	LOC_Os12g38200.1		Si022683m	FGS	Y	Y	Y	Y	Leaf at later stage,Tassel,Root,Seed,Embryonic Leaf,Ear,Shoot
GRMZM2G131897	GRMZM2G131897_P01	Dof	AT3G45610.1	LOC_Os12g39990.1	Millet_GLEAN_10027229		FGS	Y		Y	Y	Leaf at later stage,Embryonic Leaf,Ear	Embryonic Leaf
GRMZM2G134545	GRMZM2G134545_P01	Dof		LOC_Os07g32510.1	Millet_GLEAN_10021035		FGS	Y		Y	Y	Leaf at later stage,Tassel,Root,Seed,Embryonic Leaf,Ear,Shoot
GRMZM2G135703	GRMZM2G135703_P01	Dof	AT3G52440.1	LOC_Os01g64590.1	Millet_GLEAN_10008767	Si002230m	FGS	Y	Y	Y	Y	Leaf at later stage,Seed,Ear	Seed
GRMZM2G137502	GRMZM2G137502_P01	Dof			Millet_GLEAN_10035990	Si026678m	FGS	Y	Y	Y	Y	Seed,Embryonic Leaf	Seed
GRMZM2G138455	GRMZM2G138455_P01	Dof	AT3G47500.1	LOC_Os03g07360.1	Millet_GLEAN_10026409	Si035787m	FGS	Y	Y	Y	Y	Leaf at later stage,Tassel,Root,Seed,Embryonic Leaf,Ear,Shoot	Leaf at later stage
GRMZM2G140694	GRMZM2G140694_P01	Dof	AT5G62940.1	LOC_Os02g47810.1	Millet_GLEAN_10032755	Si017962m	FGS	Y	Y	Y	Y	Leaf at later stage,Tassel,Seed,Embryonic Leaf,Ear,Shoot	Leaf at later stage
GRMZM2G142718	GRMZM2G142718_P01	Dof	AT5G66940.1	LOC_Os04g58190.3	Millet_GLEAN_10035990	Si023256m	FGS	Y	Y	Y	Y	Leaf at later stage,Tassel,Root,Seed,Ear	Seed
GRMZM2G144172	GRMZM2G144172_P01	Dof	AT3G55370.2	LOC_Os03g60630.1	Millet_GLEAN_10000202	Si035896m	FGS	Y	Y	Y	Y	Leaf at later stage,Tassel,Seed,Embryonic Leaf,Ear,Shoot	Leaf at later stage
GRMZM2G144188	GRMZM2G144188_P01	Dof		LOC_Os03g60630.1	Millet_GLEAN_10000202	Si035896m	FGS	Y	Y	Y
GRMZM2G146283	GRMZM2G146283_P01	Dof			Millet_GLEAN_10035990	Si026678m	FGS	Y	Y	Y	Y	Tassel,Seed	Seed
GRMZM2G162749	GRMZM2G162749_P01	Dof	AT5G39660.2	LOC_Os03g07360.1	Millet_GLEAN_10014411	Si035812m	FGS	Y	Y	Y	Y	Leaf at later stage,Tassel,Root,Seed,Ear,Shoot	Leaf at later stage	Leaf
GRMZM2G171852	GRMZM2G171852_P01	Dof	AT4G24060.1	LOC_Os02g45200.4	Millet_GLEAN_10019269	Si017619m	FGS	Y	Y	Y	Y	Leaf at later stage,Tassel,Root,Seed,Embryonic Leaf,Ear,Shoot	Leaf at later stage
GRMZM2G176063	GRMZM2G176063_P01	Dof	AT3G55370.1	LOC_Os12g38200.1		Si022683m	FGS	Y	Y	Y	Y	Leaf at later stage,Seed,Ear	Seed
GRMZM2G176063	GRMZM2G176063_P02	Dof		LOC_Os12g38200.1		Si022683m	FGS	Y	Y	Y	Y	Leaf at later stage,Seed,Ear	Seed
GRMZM2G178767	GRMZM2G178767_P01	Dof		LOC_Os03g38870.1		Si036311m	FGS	Y	Y	Y	Y	Leaf at later stage,Tassel	Leaf at later stage,Tassel
GRMZM2G179069	GRMZM2G179069_P01	Dof	AT3G55370.1	LOC_Os05g02150.1		Si022547m	FGS	Y	Y	Y	Y	Leaf at later stage,Tassel,Root,Seed,Embryonic Leaf,Ear,Shoot	Leaf at later stage
GRMZM2G327189	GRMZM2G327189_P01	Dof	AT1G29160.1	LOC_Os01g48290.1		Si035787m	FGS	Y		Y	Y	Leaf at later stage,Tassel,Root,Seed,Ear,Shoot
GRMZM2G371058	GRMZM2G371058_P01	Dof	AT3G52440.1	LOC_Os05g36900.1	Millet_GLEAN_10028070	Si022633m	FGS	Y	Y	Y	Y	Tassel,Seed,Ear	Ear,Seed
GRMZM2G378490	GRMZM2G378490_P01	Dof	AT1G51700.1	LOC_Os01g09720.1		Si002728m	FGS	Y	Y	Y		Leaf at later stage,Tassel,Seed,Embryonic Leaf,Ear,Shoot	Embryonic Leaf
GRMZM2G394941	GRMZM2G394941_P01	Dof		LOC_Os02g49440.1		Si007011m	FGS	Y		Y	Y	Leaf at later stage,Tassel,Seed,Embryonic Leaf,Ear,Shoot	Leaf at later stage
GRMZM2G394973	GRMZM2G394973_P01	Dof	AT2G34140.1	LOC_Os01g55340.1	Millet_GLEAN_10014411	Si035812m	FGS	Y				Leaf at later stage,Tassel,Root,Seed,Embryonic Leaf,Ear	Tassel
GRMZM2G435475	GRMZM2G435475_P01	Dof	AT1G29160.1			Si035787m	FGS	Y		Y	Y	Leaf at later stage,Seed	Leaf at later stage,Seed
GRMZM2G449950	GRMZM2G449950_P01	Dof		LOC_Os02g49440.1		Si007011m	FGS	Y		Y	Y	Leaf at later stage,Tassel,Seed,Ear,Shoot	Leaf at later stage
GRMZM2G451771	GRMZM2G451771_P01	Dof		LOC_Os03g42200.1	Millet_GLEAN_10027229		FGS	Y		Y		Tassel	Tassel
GRMZM2G456452	GRMZM2G456452_P01	Dof	AT5G60200.1	LOC_Os10g35300.1	Millet_GLEAN_10008767	Si040117m	FGS	Y	Y	Y		Leaf at later stage,Tassel,Root,Seed,Embryonic Leaf,Ear,Shoot	Tassel
GRMZM2G463525	GRMZM2G463525_P01	Dof	AT5G39660.2	LOC_Os01g17000.1	Millet_GLEAN_10014851	Si000689m	FGS	Y		Y	Y	Leaf at later stage,Tassel,Root,Seed,Embryonic Leaf,Ear,Shoot
GRMZM2G589696	GRMZM2G589696_P01	Dof	AT5G62940.1	LOC_Os02g47810.1	Millet_GLEAN_10032755	Si017962m	FGS	Y	Y	Y	Y	Leaf at later stage,Tassel,Seed,Embryonic Leaf,Ear,Shoot
GRMZM2G589696	GRMZM2G589696_P02	Dof		LOC_Os02g47810.1	Millet_GLEAN_10032755	Si017962m	FGS	Y	Y	Y	Y	Leaf at later stage,Tassel,Seed,Embryonic Leaf,Ear,Shoot
GRMZM5G880268	GRMZM5G880268_P01	Dof	AT3G55370.1	LOC_Os05g02150.1		Si022547m	FGS	Y	Y	Y	Y	Leaf at later stage,Tassel,Seed,Embryonic Leaf,Ear,Shoot
AC205113.3_FG001	AC205113.3_FGP001	E2F/DP					WGS
AC214168.3_FG001	AC214168.3_FGP001	E2F/DP	AT2G36010.1	LOC_Os02g33430.2	Millet_GLEAN_10033631	Si009650m	FGS	Y	Y	Y		Embryonic Leaf	Embryonic Leaf
AC233850.1_FG005	AC233850.1_FGP005	E2F/DP	AT2G36010.3	LOC_Os02g33430.1	Millet_GLEAN_10023839	Si017108m	FGS	Y	Y	Y	Y	Leaf at later stage,Tassel,Root,Seed,Embryonic Leaf,Ear,Shoot
GRMZM2G001699	GRMZM2G001699_P01	E2F/DP					FGS					Embryonic Leaf	Embryonic Leaf
GRMZM2G001699	GRMZM2G001699_P02	E2F/DP					FGS					Embryonic Leaf	Embryonic Leaf
GRMZM2G041701	GRMZM2G041701_P01	E2F/DP	AT2G36010.1	LOC_Os02g33430.1	Millet_GLEAN_10023839	Si017108m	FGS	Y	Y	Y	Y	Leaf at later stage,Tassel,Root,Seed,Embryonic Leaf,Ear,Shoot
GRMZM2G041701	GRMZM2G041701_P02	E2F/DP	AT2G36010.1	LOC_Os02g33430.1	Millet_GLEAN_10023839	Si017108m	FGS	Y	Y	Y	Y	Leaf at later stage,Tassel,Root,Seed,Embryonic Leaf,Ear,Shoot
GRMZM2G050590	GRMZM2G050590_P01	E2F/DP	AT5G22220.3	LOC_Os12g06200.2	Millet_GLEAN_10001234	Si011009m	FGS	Y	Y	Y	Y	Leaf at later stage,Tassel,Root,Seed,Embryonic Leaf,Ear,Shoot
GRMZM2G052515	GRMZM2G052515_P01	E2F/DP	AT2G36010.1	LOC_Os12g06200.1	Millet_GLEAN_10001349	Si010122m	FGS	Y	Y	Y	Y	Leaf at later stage,Tassel,Root,Seed,Embryonic Leaf,Ear,Shoot
GRMZM2G060000	GRMZM2G060000_P01	E2F/DP	AT3G48160.2	LOC_Os06g13670.1		Si006412m	FGS	Y	Y	Y	Y	Leaf at later stage,Tassel,Root,Seed,Embryonic Leaf,Ear,Shoot	Embryonic Leaf
GRMZM2G060000	GRMZM2G060000_P02	E2F/DP	AT3G48160.2	LOC_Os06g13670.1		Si006412m	FGS	Y	Y	Y	Y	Leaf at later stage,Tassel,Root,Seed,Embryonic Leaf,Ear,Shoot	Embryonic Leaf
GRMZM2G063387	GRMZM2G063387_P01	E2F/DP	AT5G03415.1	LOC_Os03g05760.1	Millet_GLEAN_10001567	Si036124m	FGS	Y	Y	Y	Y	Leaf at later stage,Tassel,Root,Seed,Embryonic Leaf,Ear,Shoot
GRMZM2G086072	GRMZM2G086072_P01	E2F/DP	AT5G03415.1	LOC_Os03g05760.1	Millet_GLEAN_10001567	Si036124m	FGS	Y	Y	Y	Y	Leaf at later stage,Tassel,Root,Seed,Embryonic Leaf,Ear,Shoot
GRMZM2G139024	GRMZM2G139024_P01	E2F/DP	AT5G03415.1	LOC_Os03g05760.1	Millet_GLEAN_10016088	Si036476m	FGS	Y	Y	Y	Y	Leaf at later stage,Tassel,Root,Seed,Embryonic Leaf,Ear,Shoot
GRMZM2G148506	GRMZM2G148506_P01	E2F/DP					FGS
GRMZM2G148506	GRMZM2G148506_P02	E2F/DP					FGS
GRMZM2G169709	GRMZM2G169709_P01	E2F/DP					FGS					Tassel	Leaf at later stage,Tassel
GRMZM2G333591	GRMZM2G333591_P01	E2F/DP		LOC_Os12g06200.2		Si010122m	FGS	Y	Y			Leaf at later stage,Tassel,Embryonic Leaf	Tassel
GRMZM2G351232	GRMZM2G351232_P01	E2F/DP	AT1G14700.2	LOC_Os03g13540.1	Millet_GLEAN_10037813	Si036459m	FGS	Y	Y	Y	Y	Leaf at later stage,Tassel,Root,Seed,Embryonic Leaf,Ear,Shoot	Seed
GRMZM2G361659	GRMZM2G361659_P01	E2F/DP	AT3G48160.2	LOC_Os02g50630.1	Millet_GLEAN_10008685	Si019635m	FGS	Y	Y	Y	Y	Leaf at later stage,Tassel,Root,Seed,Embryonic Leaf,Ear,Shoot
GRMZM2G378665	GRMZM2G378665_P01	E2F/DP	AT3G48160.2	LOC_Os02g50630.1	Millet_GLEAN_10008685	Si019635m	FGS	Y	Y	Y	Y	Leaf at later stage,Tassel,Seed,Embryonic Leaf,Ear,Shoot	Seed
GRMZM2G404769	GRMZM2G404769_P01	E2F/DP	AT1G14700.2	LOC_Os03g13540.1	Millet_GLEAN_10037813	Si036459m	FGS	Y	Y	Y	Y	Leaf at later stage,Tassel,Root,Seed,Embryonic Leaf,Ear,Shoot	Embryonic Leaf
GRMZM2G404769	GRMZM2G404769_P02	E2F/DP		LOC_Os03g06240.2	Millet_GLEAN_10005161	Si034770m	FGS	Y	Y	Y	Y	Leaf at later stage,Tassel,Root,Seed,Embryonic Leaf,Ear,Shoot	Embryonic Leaf
GRMZM2G462623	GRMZM2G462623_P01	E2F/DP	AT5G03415.1	LOC_Os01g48700.1	Millet_GLEAN_10025271	Si003799m	FGS	Y	Y	Y	Y	Leaf at later stage,Tassel,Seed,Embryonic Leaf,Ear,Shoot	Shoot
GRMZM5G829408	GRMZM5G829408_P01	E2F/DP	AT2G36010.1	LOC_Os12g06200.2		Si010122m	FGS	Y	Y			Leaf at later stage,Tassel,Ear,Shoot	Tassel
AC210616.4_FG005	AC210616.4_FGP005	EIL	AT5G10120.1	LOC_Os02g36510.1	Millet_GLEAN_10035792	Si017107m	FGS	Y	Y	Y	Y	Tassel,Seed,Embryonic Leaf	Embryonic Leaf
AC234203.1_FG011	AC234203.1_FGP011	EIL	AT1G73730.1	LOC_Os08g39830.1	Millet_GLEAN_10017198	Si013426m	FGS	Y	Y	Y	Y	Leaf at later stage,Tassel,Root,Seed,Embryonic Leaf,Ear,Shoot	Tassel
GRMZM2G003558	GRMZM2G003558_P01	EIL	AT2G27050.1	LOC_Os07g48630.2	Millet_GLEAN_10010064	Si029213m	FGS	Y	Y	Y	Y	Leaf at later stage,Tassel,Seed	Tassel
GRMZM2G006752	GRMZM2G006752_P02	EIL	AT1G73730.1	LOC_Os09g31400.1	Millet_GLEAN_10017198	Si029259m	FGS	Y	Y	Y	Y	Leaf at later stage,Tassel,Root,Seed,Embryonic Leaf,Ear,Shoot	Embryonic Leaf
GRMZM2G033570	GRMZM2G033570_P01	EIL	AT3G20770.1	LOC_Os03g20790.1	Millet_GLEAN_10029141	Si034617m	FGS	Y	Y	Y	Y	Leaf at later stage,Tassel,Root,Seed,Embryonic Leaf,Ear,Shoot
GRMZM2G040481	GRMZM2G040481_P01	EIL	AT5G65100.1	LOC_Os02g36510.1	Millet_GLEAN_10035792	Si017107m	FGS	Y	Y	Y	Y	Leaf at later stage,Embryonic Leaf,Shoot	Embryonic Leaf
GRMZM2G044322	GRMZM2G044322_P01	EIL	AT5G65100.1	LOC_Os04g38400.1	Millet_GLEAN_10018756	Si009909m	FGS	Y	Y	Y		Leaf at later stage,Seed,Embryonic Leaf,Shoot	Embryonic Leaf
GRMZM2G151811	GRMZM2G151811_P01	EIL	AT3G20770.1	LOC_Os07g48630.2	Millet_GLEAN_10010064	Si029213m	FGS	Y	Y	Y	Y	Tassel,Embryonic Leaf,Ear,Shoot	Tassel
GRMZM2G317584	GRMZM2G317584_P01	EIL	AT3G20770.1	LOC_Os03g20790.1	Millet_GLEAN_10029141	Si034617m	FGS	Y	Y	Y	Y	Leaf at later stage,Tassel,Root,Seed,Embryonic Leaf,Ear,Shoot	Leaf at later stage
AC187157.4_FG001	AC187157.4_FGP001	ERF	AT4G32800.1	LOC_Os01g10370.1	Millet_GLEAN_10003974	Si002749m	FGS	Y	Y			Seed,Shoot	Shoot,Seed
AC198403.3_FG001	AC198403.3_FGP001	ERF	AT1G71450.1	LOC_Os11g13840.1		Si026882m	FGS	Y	Y	Y		Leaf at later stage,Root,Ear	Root
AC198979.4_FG009	AC198979.4_FGP009	ERF	AT3G23230.1	LOC_Os04g18650.1	Millet_GLEAN_10001581	Si039759m	FGS	Y	Y	Y	Y	Tassel,Ear,Shoot	Tassel
AC200038.4_FG011	AC200038.4_FGP011	ERF			Millet_GLEAN_10007607	Si008428m	FGS			Y
AC204512.3_FG002	AC204512.3_FGP002	ERF					WGS					Leaf at later stage	Leaf at later stage
AC206951.3_FG016	AC206951.3_FGP016	ERF	AT1G72360.3	LOC_Os03g08500.1	Millet_GLEAN_10019422	Si036118m	FGS	Y	Y	Y	Y	Leaf at later stage,Tassel,Root,Shoot	Leaf at later stage,Root
AC206951.3_FG017	AC206951.3_FGP017	ERF	AT1G72360.2	LOC_Os03g08500.1	Millet_GLEAN_10019422	Si036118m	FGS	Y	Y	Y	Y	Leaf at later stage,Tassel,Root,Seed,Embryonic Leaf,Ear,Shoot	Embryonic Leaf
AC209257.4_FG006	AC209257.4_FGP006	ERF	AT1G75490.1	LOC_Os08g45110.1	Millet_GLEAN_10019475	Si024427m	FGS	Y	Y	Y	Y	Leaf at later stage,Tassel,Seed,Shoot	Tassel
AC209696.3_FG002	AC209696.3_FGP002	ERF					WGS			Y	Y	Leaf at later stage,Tassel,Seed,Ear,Shoot	Leaf at later stage
AC213666.3_FG003	AC213666.3_FGP003	ERF			Millet_GLEAN_10031396	Si015330m	FGS	Y	Y
AC233933.1_FG001	AC233933.1_FGP001	ERF	AT2G31230.1	LOC_Os07g22770.1	Millet_GLEAN_10008184	Si033089m	FGS	Y
GRMZM2G000520	GRMZM2G000520_P01	ERF	AT5G52020.1	LOC_Os02g45420.1	Millet_GLEAN_10019277	Si018039m	FGS	Y	Y	Y		Leaf at later stage,Root	Root
GRMZM2G002119	GRMZM2G002119_P01	ERF	AT1G28360.1	LOC_Os05g41760.1		Si003053m	FGS	Y	Y	Y		Tassel,Seed,Ear	Ear
GRMZM2G003466	GRMZM2G003466_P01	ERF	AT4G39780.1	LOC_Os03g09170.1	Millet_GLEAN_10017557	Si036827m	FGS	Y		Y		Leaf at later stage,Tassel,Root,Seed,Embryonic Leaf,Shoot	Seed
GRMZM2G005301	GRMZM2G005301_P01	ERF	AT5G11590.1	LOC_Os02g13710.1	Millet_GLEAN_10003974	Si018188m	FGS	Y	Y	Y		Leaf at later stage	Leaf at later stage
GRMZM2G006745	GRMZM2G006745_P01	ERF	AT5G05410.1	LOC_Os05g27930.1	Millet_GLEAN_10037613	Si022621m	FGS	Y	Y	Y	Y	Leaf at later stage,Tassel,Root,Seed,Embryonic Leaf,Ear,Shoot	Embryonic Leaf
GRMZM2G006745	GRMZM2G006745_P02	ERF	AT5G05410.1	LOC_Os05g27930.1	Millet_GLEAN_10037613	Si022621m	FGS	Y	Y	Y	Y	Leaf at later stage,Tassel,Root,Seed,Embryonic Leaf,Ear,Shoot	Embryonic Leaf
GRMZM2G006745	GRMZM2G006745_P03	ERF	AT5G05410.1	LOC_Os05g27930.3	Millet_GLEAN_10037613	Si022998m	FGS	Y	Y	Y	Y	Leaf at later stage,Tassel,Root,Seed,Embryonic Leaf,Ear,Shoot	Embryonic Leaf
GRMZM2G006745	GRMZM2G006745_P04	ERF	AT5G05410.1	LOC_Os05g27930.3	Millet_GLEAN_10037613	Si022998m	FGS	Y	Y	Y	Y	Leaf at later stage,Tassel,Root,Seed,Embryonic Leaf,Ear,Shoot	Embryonic Leaf
GRMZM2G006745	GRMZM2G006745_P06	ERF	AT5G05410.1	LOC_Os05g27930.3	Millet_GLEAN_10037613	Si022998m	FGS	Y	Y	Y	Y	Leaf at later stage,Tassel,Root,Seed,Embryonic Leaf,Ear,Shoot	Embryonic Leaf
GRMZM2G007406	GRMZM2G007406_P01	ERF	AT1G21910.1	LOC_Os03g15660.1	Millet_GLEAN_10038007	Si039170m	FGS	Y	Y	Y	Y	Seed,Embryonic Leaf,Ear,Shoot
GRMZM2G008234	GRMZM2G008234_P01	ERF		LOC_Os07g03250.1	Millet_GLEAN_10031277	Si029185m	FGS	Y	Y	Y	Y	Leaf at later stage,Tassel,Seed,Embryonic Leaf,Ear,Shoot
GRMZM2G009598	GRMZM2G009598_P01	ERF	AT4G27950.1	LOC_Os03g60120.1	Millet_GLEAN_10023128	Si037209m	FGS	Y	Y	Y	Y	Leaf at later stage,Tassel,Root,Seed,Embryonic Leaf,Ear,Shoot
GRMZM2G010100	GRMZM2G010100_P01	ERF		LOC_Os12g39330.1	Millet_GLEAN_10017769	Si038848m	FGS		Y	Y
GRMZM2G011110	GRMZM2G011110_P01	ERF	AT1G21910.1	LOC_Os06g10780.1	Millet_GLEAN_10023003	Si020605m	FGS	Y	Y	Y	Y	Leaf at later stage,Tassel,Root,Seed,Shoot	Root
GRMZM2G011236	GRMZM2G011236_P01	ERF	AT5G19790.1	LOC_Os07g38750.1	Millet_GLEAN_10021242	Si030686m	FGS	Y	Y	Y
GRMZM2G013657	GRMZM2G013657_P01	ERF	AT2G41710.1	LOC_Os05g32270.1	Millet_GLEAN_10005251	Si021952m	FGS	Y	Y	Y	Y	Leaf at later stage,Tassel,Root,Seed,Embryonic Leaf,Ear,Shoot	Embryonic Leaf
GRMZM2G013657	GRMZM2G013657_P02	ERF	AT2G41710.1	LOC_Os05g32270.1	Millet_GLEAN_10005251	Si021952m	FGS	Y	Y	Y	Y	Leaf at later stage,Tassel,Root,Seed,Embryonic Leaf,Ear,Shoot	Embryonic Leaf
GRMZM2G013657	GRMZM2G013657_P04	ERF	AT2G41710.1	LOC_Os05g32270.1	Millet_GLEAN_10005251	Si021952m	FGS	Y	Y	Y	Y	Leaf at later stage,Tassel,Root,Seed,Embryonic Leaf,Ear,Shoot	Embryonic Leaf
GRMZM2G015281	GRMZM2G015281_P01	ERF	AT1G21910.1	LOC_Os03g15660.1	Millet_GLEAN_10038007	Si039170m	FGS	Y	Y	Y	Y	Leaf at later stage,Root,Seed	Seed
GRMZM2G016079	GRMZM2G016079_P01	ERF			Millet_GLEAN_10000772	Si014944m	FGS	Y	Y	Y
GRMZM2G016434	GRMZM2G016434_P01	ERF		LOC_Os04g32620.1	Millet_GLEAN_10034741	Si018024m	FGS	Y	Y	Y		Leaf at later stage,Tassel	Tassel
GRMZM2G018138	GRMZM2G018138_P01	ERF				Si032213m	FGS		Y	Y	Y	Tassel,Shoot	Shoot
GRMZM2G018398	GRMZM2G018398_P01	ERF	AT1G53910.3	LOC_Os02g54160.2	Millet_GLEAN_10000896	Si017568m	FGS	Y	Y	Y	Y	Leaf at later stage,Tassel,Root,Seed,Embryonic Leaf,Ear,Shoot
GRMZM2G018398	GRMZM2G018398_P02	ERF	AT1G53910.3	LOC_Os02g54160.2	Millet_GLEAN_10000896	Si017568m	FGS	Y	Y	Y	Y	Leaf at later stage,Tassel,Root,Seed,Embryonic Leaf,Ear,Shoot
GRMZM2G018984	GRMZM2G018984_P02	ERF	AT1G72360.3	LOC_Os03g08470.2	Millet_GLEAN_10019420	Si036615m	FGS	Y	Y	Y	Y	Leaf at later stage,Tassel,Root,Seed,Ear,Shoot	Root
GRMZM2G019443	GRMZM2G019443_P01	ERF		LOC_Os07g10410.1	Millet_GLEAN_10017425	Si033237m	FGS	Y	Y	Y	Y	Shoot	Shoot
GRMZM2G020016	GRMZM2G020016_P01	ERF		LOC_Os05g41760.1		Si024479m	FGS	Y	Y	Y		Leaf at later stage,Tassel,Root,Seed,Ear,Shoot	Leaf at later stage
GRMZM2G020054	GRMZM2G020054_P01	ERF	AT1G28370.1	LOC_Os04g52090.1	Millet_GLEAN_10020125	Si014474m	FGS	Y	Y	Y	Y	Leaf at later stage,Tassel,Root,Seed,Embryonic Leaf,Ear,Shoot	Leaf at later stage
GRMZM2G020150	GRMZM2G020150_P01	ERF	AT3G15210.1	LOC_Os05g41780.1	Millet_GLEAN_10026284	Si023088m	FGS	Y	Y	Y	Y	Leaf at later stage,Tassel,Root,Seed,Embryonic Leaf,Ear,Shoot	Leaf at later stage
GRMZM2G021369	GRMZM2G021369_P01	ERF	AT1G21910.1	LOC_Os06g10780.1	Millet_GLEAN_10023003	Si020605m	FGS	Y	Y	Y	Y	Leaf at later stage,Root,Seed,Ear,Shoot	Leaf at later stage,Root
GRMZM2G021369	GRMZM2G021369_P02	ERF	AT1G21910.1	LOC_Os06g10780.1	Millet_GLEAN_10023003	Si007977m	FGS	Y	Y	Y	Y	Leaf at later stage,Root,Seed,Ear,Shoot	Leaf at later stage,Root
GRMZM2G021369	GRMZM2G021369_P03	ERF	AT1G21910.1	LOC_Os06g10780.1	Millet_GLEAN_10023003	Si007977m	FGS	Y	Y	Y	Y	Leaf at later stage,Root,Seed,Ear,Shoot	Leaf at later stage,Root
GRMZM2G021573	GRMZM2G021573_P02	ERF		LOC_Os07g03250.1	Millet_GLEAN_10005029	Si034722m	FGS	Y	Y	Y	Y	Leaf at later stage,Tassel,Seed,Embryonic Leaf,Ear,Shoot	Shoot
GRMZM2G021573	GRMZM2G021573_P03	ERF		LOC_Os07g03250.1	Millet_GLEAN_10005029	Si034722m	FGS	Y	Y	Y	Y	Leaf at later stage,Tassel,Seed,Embryonic Leaf,Ear,Shoot	Shoot
GRMZM2G021790	GRMZM2G021790_P01	ERF	AT4G18450.1	LOC_Os05g49010.1	Millet_GLEAN_10028862	Si024258m	FGS	Y	Y	Y		Root	Root,Seed
GRMZM2G023708	GRMZM2G023708_P01	ERF	AT5G13910.1	LOC_Os04g32790.1	Millet_GLEAN_10030041	Si012587m	FGS	Y	Y	Y	Y	Tassel	Tassel
GRMZM2G024871	GRMZM2G024871_P01	ERF	AT3G23230.1	LOC_Os03g05590.1	Millet_GLEAN_10001960	Si039310m	FGS	Y	Y	Y	Y	Leaf at later stage	Leaf at later stage	Leaf
GRMZM2G025062	GRMZM2G025062_P01	ERF	AT3G16770.1	LOC_Os07g47790.2	Millet_GLEAN_10026916	Si031079m	FGS	Y	Y	Y	Y	Leaf at later stage,Tassel,Root,Seed,Embryonic Leaf,Ear,Shoot	Embryonic Leaf
GRMZM2G026926	GRMZM2G026926_P01	ERF	AT2G20880.1	LOC_Os04g44670.1	Millet_GLEAN_10021171	Si012169m	FGS	Y	Y	Y		Leaf at later stage,Seed,Embryonic Leaf	Leaf at later stage
GRMZM2G028151	GRMZM2G028151_P02	ERF		LOC_Os07g03250.1	Millet_GLEAN_10005797	Si034505m	FGS	Y	Y	Y	Y	Leaf at later stage,Tassel,Seed,Embryonic Leaf,Ear,Shoot
GRMZM2G028386	GRMZM2G028386_P01	ERF			Millet_GLEAN_10032364	Si024059m	FGS	Y	Y	Y		Seed,Embryonic Leaf	Embryonic Leaf
GRMZM2G028969	GRMZM2G028969_P01	ERF	AT5G11590.1	LOC_Os04g46410.1	Millet_GLEAN_10003283	Si012688m	FGS	Y	Y	Y	Y
GRMZM2G029323	GRMZM2G029323_P01	ERF	AT1G78080.1	LOC_Os02g51670.1	Millet_GLEAN_10033547	Si017760m	FGS	Y	Y	Y	Y	Leaf at later stage,Tassel,Root,Seed,Embryonic Leaf,Ear,Shoot	Leaf at later stage
GRMZM2G033656	GRMZM2G033656_P01	ERF			Millet_GLEAN_10000771	Si014894m	FGS	Y	Y	Y	Y	Seed	Seed
GRMZM2G039112	GRMZM2G039112_P01	ERF		LOC_Os12g39330.1	Millet_GLEAN_10017769	Si024417m	FGS	Y	Y	Y		Leaf at later stage,Root,Shoot	Leaf at later stage,Root
GRMZM2G039870	GRMZM2G039870_P01	ERF	AT1G78080.1	LOC_Os03g09170.1	Millet_GLEAN_10017557	Si036893m	FGS	Y	Y	Y	Y
GRMZM2G040664	GRMZM2G040664_P01	ERF	AT2G20880.1	LOC_Os04g44670.1	Millet_GLEAN_10021171	Si012169m	FGS	Y	Y	Y		Leaf at later stage	Leaf at later stage
GRMZM2G041839	GRMZM2G041839_P01	ERF	AT5G11590.1	LOC_Os04g46410.1	Millet_GLEAN_10003283	Si019772m	FGS		Y	Y		Tassel,Seed	Tassel,Seed
GRMZM2G042756	GRMZM2G042756_P01	ERF	AT4G25470.1	LOC_Os04g48350.1	Millet_GLEAN_10037082	Si011005m	FGS	Y	Y	Y	Y	Leaf at later stage,Tassel,Root,Seed,Embryonic Leaf,Shoot	Root
GRMZM2G044077	GRMZM2G044077_P01	ERF	AT4G27950.1	LOC_Os01g12440.1	Millet_GLEAN_10034090	Si002247m	FGS	Y	Y	Y		Leaf at later stage,Tassel,Seed,Embryonic Leaf,Ear,Shoot	Seed
GRMZM2G047918	GRMZM2G047918_P01	ERF	AT5G11590.1	LOC_Os02g13710.1		Si018222m	FGS	Y	Y	Y		Leaf at later stage,Seed	Leaf at later stage,Seed
GRMZM2G047999	GRMZM2G047999_P01	ERF	AT1G28160.1	LOC_Os02g32040.1	Millet_GLEAN_10030041	Si019641m	FGS	Y	Y	Y	Y	Tassel	Tassel
GRMZM2G048621	GRMZM2G048621_P01	ERF	AT5G11590.1	LOC_Os04g46410.1	Millet_GLEAN_10003283	Si019772m	FGS		Y	Y		Tassel	Tassel
GRMZM2G050851	GRMZM2G050851_P01	ERF		LOC_Os09g26420.4	Millet_GLEAN_10012921	Si015420m	FGS	Y	Y	Y	Y	Seed	Seed
GRMZM2G052667	GRMZM2G052667_P01	ERF	AT1G72360.2	LOC_Os09g26420.2	Millet_GLEAN_10036929	Si030088m	FGS	Y	Y	Y	Y	Leaf at later stage,Tassel,Root,Seed,Embryonic Leaf,Ear,Shoot	Ear,Seed
GRMZM2G052667	GRMZM2G052667_P02	ERF		LOC_Os09g26420.4	Millet_GLEAN_10036929	Si030088m	FGS	Y	Y	Y	Y	Leaf at later stage,Tassel,Root,Seed,Embryonic Leaf,Ear,Shoot	Ear,Seed
GRMZM2G052720	GRMZM2G052720_P01	ERF	AT3G15210.1	LOC_Os06g47590.1		Si023330m	FGS	Y				Leaf at later stage,Tassel,Root,Seed,Embryonic Leaf,Ear,Shoot	Leaf at later stage
GRMZM2G053503	GRMZM2G053503_P02	ERF	AT2G47520.1	LOC_Os01g21120.1	Millet_GLEAN_10034034	Si002845m	FGS	Y	Y	Y	Y	Leaf at later stage,Tassel,Root,Seed,Embryonic Leaf,Ear,Shoot	Embryonic Leaf
GRMZM2G055070	GRMZM2G055070_P01	ERF	AT1G12890.1	LOC_Os08g07700.1		Si015237m	FGS	Y	Y	Y	Y	Root	Root
GRMZM2G055180	GRMZM2G055180_P01	ERF	AT4G17500.1	LOC_Os04g46220.1	Millet_GLEAN_10001282	Si030692m	FGS	Y	Y	Y	Y	Leaf at later stage,Tassel,Root,Seed,Embryonic Leaf,Ear,Shoot
GRMZM2G055204	GRMZM2G055204_P01	ERF	AT1G78080.1	LOC_Os02g51670.1	Millet_GLEAN_10033547	Si017760m	FGS	Y	Y	Y	Y	Leaf at later stage,Tassel,Root,Seed,Embryonic Leaf,Ear,Shoot	Leaf at later stage
GRMZM2G057386	GRMZM2G057386_P01	ERF	AT5G47230.1	LOC_Os02g43820.1	Millet_GLEAN_10010995	Si017790m	FGS	Y	Y			Leaf at later stage,Seed,Ear	Leaf at later stage,Seed	Leaf
GRMZM2G059939	GRMZM2G059939_P01	ERF	AT1G13260.1	LOC_Os05g47650.1	Millet_GLEAN_10029791	Si024576m	FGS	Y	Y	Y	Y	Leaf at later stage,Tassel,Root,Embryonic Leaf,Ear,Shoot	Root
GRMZM2G060206	GRMZM2G060206_P01	ERF	AT3G23230.1	LOC_Os08g44960.1	Millet_GLEAN_10021985	Si032391m	FGS	Y	Y	Y		Leaf at later stage	Leaf at later stage
GRMZM2G060249	GRMZM2G060249_P01	ERF					FGS			Y	Y	Leaf at later stage,Tassel,Seed,Embryonic Leaf,Ear,Shoot	Tassel
GRMZM2G060465	GRMZM2G060465_P01	ERF	AT2G33710.1	LOC_Os02g52670.1			FGS	Y	Y	Y	Y	Leaf at later stage,Tassel,Seed,Embryonic Leaf	Tassel
GRMZM2G060517	GRMZM2G060517_P01	ERF	AT5G43410.1	LOC_Os09g39810.1	Millet_GLEAN_10021985	Si032391m	FGS	Y	Y	Y		Leaf at later stage	Leaf at later stage
GRMZM2G060876	GRMZM2G060876_P01	ERF					FGS	Y	Y	Y
GRMZM2G061487	GRMZM2G061487_P01	ERF	AT4G39780.1	LOC_Os08g31580.1	Millet_GLEAN_10028707	Si015394m	FGS	Y	Y	Y	Y	Leaf at later stage,Tassel,Root,Seed,Embryonic Leaf,Ear,Shoot	Embryonic Leaf
GRMZM2G061487	GRMZM2G061487_P02	ERF	AT1G78080.1	LOC_Os08g31580.1	Millet_GLEAN_10028707	Si015394m	FGS	Y	Y	Y	Y	Leaf at later stage,Tassel,Root,Seed,Embryonic Leaf,Ear,Shoot	Embryonic Leaf
GRMZM2G063994	GRMZM2G063994_P01	ERF					WGS	Y				Leaf at later stage,Tassel,Seed,Ear,Shoot	Shoot
GRMZM2G065678	GRMZM2G065678_P02	ERF		LOC_Os07g03250.1	Millet_GLEAN_10031277	Si029185m	WGS	Y	Y	Y	Y	Leaf at later stage,Tassel,Seed,Embryonic Leaf,Ear,Shoot	Embryonic Leaf
GRMZM2G066158	GRMZM2G066158_P01	ERF		LOC_Os05g41760.1	Millet_GLEAN_10001252	Si024479m	FGS	Y	Y	Y	Y	Leaf at later stage,Tassel,Root,Seed,Embryonic Leaf,Ear,Shoot
GRMZM2G067463	GRMZM2G067463_P01	ERF	AT5G25190.1	LOC_Os04g56150.1	Millet_GLEAN_10008232	Si024352m	FGS	Y	Y	Y	Y	Leaf at later stage,Tassel,Seed,Ear	Tassel
GRMZM2G068967	GRMZM2G068967_P01	ERF	AT5G44210.1	LOC_Os04g52090.1	Millet_GLEAN_10020125	Si010228m	FGS	Y	Y	Y	Y	Leaf at later stage,Tassel,Root,Seed,Embryonic Leaf,Shoot
GRMZM2G069082	GRMZM2G069082_P01	ERF	AT5G51990.1	LOC_Os09g35020.1	Millet_GLEAN_10024008	Si030869m	FGS	Y	Y	Y	Y	Leaf at later stage,Tassel,Root,Seed,Embryonic Leaf,Shoot	Root
GRMZM2G069126	GRMZM2G069126_P01	ERF	AT4G25470.1	LOC_Os09g35030.1	Millet_GLEAN_10024012	Si030998m	FGS	Y	Y	Y	Y	Leaf at later stage,Root,Embryonic Leaf	Embryonic Leaf
GRMZM2G069146	GRMZM2G069146_P01	ERF	AT4G25470.1	LOC_Os09g35030.1	Millet_GLEAN_10024012	Si030998m	FGS	Y		Y	Y	Leaf at later stage,Tassel,Root,Seed,Embryonic Leaf,Shoot	Leaf at later stage
GRMZM2G072926	GRMZM2G072926_P01	ERF	AT2G44940.1	LOC_Os02g43970.1	Millet_GLEAN_10003284	Si017865m	FGS	Y	Y	Y	Y	Leaf at later stage,Embryonic Leaf	Leaf at later stage
GRMZM2G073047	GRMZM2G073047_P01	ERF	AT4G32800.1	LOC_Os02g43970.1	Millet_GLEAN_10036203	Si007144m	FGS	Y	Y	Y		Leaf at later stage,Ear,Shoot	Shoot
GRMZM2G073258	GRMZM2G073258_P01	ERF	AT2G31230.1	LOC_Os03g64260.1	Millet_GLEAN_10004921	Si027485m	FGS	Y	Y			Leaf at later stage	Leaf at later stage
GRMZM2G076602	GRMZM2G076602_P01	ERF		LOC_Os04g55560.2	Millet_GLEAN_10018289	Si012635m	FGS	Y	Y	Y	Y	Leaf at later stage,Tassel,Root,Seed,Ear,Shoot	Leaf at later stage
GRMZM2G076896	GRMZM2G076896_P01	ERF	AT5G61890.1	LOC_Os11g06770.2	Millet_GLEAN_10000748	Si026709m	FGS	Y	Y	Y	Y	Leaf at later stage,Root,Embryonic Leaf,Shoot
GRMZM2G076896	GRMZM2G076896_P02	ERF	AT5G61890.1	LOC_Os11g06770.2	Millet_GLEAN_10000748	Si026709m	FGS	Y	Y	Y	Y	Leaf at later stage,Root,Embryonic Leaf,Shoot
GRMZM2G079653	GRMZM2G079653_P01	ERF	AT1G50640.1	LOC_Os02g09650.1		Si023330m	FGS	Y		Y	Y	Leaf at later stage,Tassel,Root,Seed,Embryonic Leaf,Ear,Shoot	Tassel
GRMZM2G079825	GRMZM2G079825_P01	ERF	AT5G13910.1	LOC_Os04g32790.1	Millet_GLEAN_10030041	Si012587m	FGS	Y	Y	Y		Tassel	Tassel
GRMZM2G080516	GRMZM2G080516_P01	ERF	AT4G17500.1	LOC_Os04g46220.1	Millet_GLEAN_10001282	Si030692m	FGS	Y	Y	Y	Y	Leaf at later stage,Tassel,Root,Seed,Embryonic Leaf,Ear,Shoot	Leaf at later stage
GRMZM2G081892	GRMZM2G081892_P01	ERF		LOC_Os01g04020.2	Millet_GLEAN_10022404	Si002186m	FGS	Y	Y			Leaf at later stage,Tassel,Root,Seed,Embryonic Leaf,Ear,Shoot	Ear
GRMZM2G081892	GRMZM2G081892_P02	ERF		LOC_Os01g04020.2	Millet_GLEAN_10022404	Si002186m	FGS	Y	Y			Leaf at later stage,Tassel,Root,Seed,Embryonic Leaf,Ear,Shoot	Ear
GRMZM2G084264	GRMZM2G084264_P01	ERF	AT1G21910.1	LOC_Os06g10780.1	Millet_GLEAN_10023003	Si007977m	FGS	Y	Y	Y	Y	Leaf at later stage,Root,Ear	Root	Root
GRMZM2G085678	GRMZM2G085678_P01	ERF	AT1G15360.1	LOC_Os02g10760.1	Millet_GLEAN_10028571	Si008394m	FGS	Y		Y	Y	Leaf at later stage,Tassel,Seed,Ear,Shoot	Shoot
GRMZM2G085964	GRMZM2G085964_P01	ERF	AT3G16770.1	LOC_Os05g29810.1	Millet_GLEAN_10037720	Si023329m	FGS			Y	Y	Leaf at later stage,Tassel,Root,Seed,Embryonic Leaf,Ear,Shoot	Seed
GRMZM2G085964	GRMZM2G085964_P02	ERF	AT3G16770.1	LOC_Os05g29810.1	Millet_GLEAN_10037720	Si023329m	FGS			Y	Y	Leaf at later stage,Tassel,Root,Seed,Embryonic Leaf,Ear,Shoot	Seed
GRMZM2G087040	GRMZM2G087040_P01	ERF	AT1G71450.1	LOC_Os02g35240.1	Millet_GLEAN_10035890	Si026882m	FGS	Y
GRMZM2G087059	GRMZM2G087059_P01	ERF	AT5G61890.1	LOC_Os04g32620.1	Millet_GLEAN_10030053	Si010301m	FGS	Y	Y	Y	Y	Leaf at later stage,Tassel,Root,Embryonic Leaf,Ear	Leaf at later stage
GRMZM2G087059	GRMZM2G087059_P02	ERF	AT5G61890.1	LOC_Os04g32620.1	Millet_GLEAN_10030053	Si010301m	FGS	Y	Y	Y	Y	Leaf at later stage,Tassel,Root,Embryonic Leaf,Ear	Leaf at later stage
GRMZM2G089995	GRMZM2G089995_P01	ERF	AT3G20310.1	LOC_Os04g52090.1	Millet_GLEAN_10020127	Si014474m	FGS	Y	Y	Y	Y	Leaf at later stage,Tassel,Root,Seed,Embryonic Leaf,Ear,Shoot	Leaf at later stage
GRMZM2G093595	GRMZM2G093595_P01	ERF	AT2G40220.1		Millet_GLEAN_10037650	Si002067m	FGS	Y		Y	Y	Seed,Embryonic Leaf	Seed
GRMZM2G097081	GRMZM2G097081_P01	ERF	AT1G19210.1	LOC_Os02g54050.1	Millet_GLEAN_10006743	Si019636m	FGS	Y	Y	Y		Root	Root
GRMZM2G097182	GRMZM2G097182_P01	ERF	AT5G51990.1	LOC_Os01g73770.1	Millet_GLEAN_10036711	Si002846m	FGS	Y	Y	Y		Root,Shoot	Root
GRMZM2G099326	GRMZM2G099326_P01	ERF			Millet_GLEAN_10007607	Si008428m	WGS			Y	Y	Shoot	Shoot
GRMZM2G100727	GRMZM2G100727_P01	ERF	AT5G61890.1	LOC_Os05g36100.1	Millet_GLEAN_10028089	Si022663m	FGS	Y	Y	Y	Y	Leaf at later stage,Tassel,Root,Seed,Shoot	Leaf at later stage,Tassel
GRMZM2G100982	GRMZM2G100982_P01	ERF	AT1G64380.1	LOC_Os05g49700.1	Millet_GLEAN_10028934	Si024834m	FGS	Y	Y	Y		Leaf at later stage,Embryonic Leaf	Embryonic Leaf
GRMZM2G103085	GRMZM2G103085_P01	ERF		LOC_Os02g52670.1	Millet_GLEAN_10009294	Si018144m	FGS	Y	Y	Y	Y	Leaf at later stage,Tassel,Root	Tassel
GRMZM2G104260	GRMZM2G104260_P01	ERF	AT5G25190.1	LOC_Os04g56150.1	Millet_GLEAN_10008232	Si024352m	FGS	Y	Y	Y	Y	Leaf at later stage,Tassel,Seed,Embryonic Leaf,Ear	Embryonic Leaf
GRMZM2G104866	GRMZM2G104866_P01	ERF					FGS		Y	Y		Seed	Seed
GRMZM2G104866	GRMZM2G104866_P02	ERF					FGS		Y	Y		Seed	Seed
GRMZM2G105266	GRMZM2G105266_P01	ERF	AT4G27950.1	LOC_Os05g25260.1	Millet_GLEAN_10007607	Si022788m	FGS	Y	Y	Y	Y	Leaf at later stage,Tassel,Seed,Embryonic Leaf,Ear,Shoot	Seed
GRMZM2G106591	GRMZM2G106591_P01	ERF	AT1G15360.1	LOC_Os02g10760.1	Millet_GLEAN_10028571	Si008394m	FGS	Y	Y	Y	Y	Leaf at later stage,Tassel,Seed,Ear	Leaf at later stage
GRMZM2G110333	GRMZM2G110333_P01	ERF	AT1G53910.3	LOC_Os02g54160.2	Millet_GLEAN_10000896	Si017568m	FGS	Y	Y	Y	Y	Leaf at later stage,Tassel,Root,Seed,Embryonic Leaf,Ear,Shoot	Root
GRMZM2G111415	GRMZM2G111415_P01	ERF	AT5G25190.1	LOC_Os02g55380.1	Millet_GLEAN_10031520	Si018550m	FGS	Y	Y	Y		Root,Seed,Embryonic Leaf,Ear,Shoot
GRMZM2G113060	GRMZM2G113060_P01	ERF	AT4G39780.1	LOC_Os03g09170.1	Millet_GLEAN_10017557	Si036827m	FGS	Y	Y	Y	Y	Leaf at later stage,Tassel,Root,Shoot	Root	Root
GRMZM2G114820	GRMZM2G114820_P01	ERF		LOC_Os09g26420.4	Millet_GLEAN_10036929	Si030088m	FGS	Y	Y	Y	Y	Leaf at later stage,Tassel,Root,Seed,Embryonic Leaf,Ear,Shoot
GRMZM2G115276	GRMZM2G115276_P01	ERF	AT5G13910.1				WGS	Y	Y	Y	Y	Tassel	Tassel
GRMZM2G119865	GRMZM2G119865_P01	ERF	AT2G23340.1	LOC_Os06g07030.1		Si036827m	FGS	Y		Y	Y	Leaf at later stage,Tassel,Seed,Embryonic Leaf,Ear,Shoot
GRMZM2G120401	GRMZM2G120401_P01	ERF	AT1G24590.1	LOC_Os02g38090.1	Millet_GLEAN_10035667	Si020138m	FGS	Y	Y	Y		Tassel,Seed	Seed
GRMZM2G123119	GRMZM2G123119_P01	ERF	AT3G23240.1	LOC_Os09g39850.1	Millet_GLEAN_10021993	Si031946m	FGS	Y	Y	Y	Y	Leaf at later stage,Tassel,Root,Embryonic Leaf
GRMZM2G124011	GRMZM2G124011_P01	ERF	AT4G25480.1	LOC_Os09g35030.1	Millet_GLEAN_10024012	Si030998m	FGS	Y		Y	Y	Leaf at later stage,Tassel,Root,Seed,Embryonic Leaf	Leaf at later stage
GRMZM2G124037	GRMZM2G124037_P01	ERF	AT5G51990.1	LOC_Os09g35030.1	Millet_GLEAN_10024008	Si030869m	FGS	Y	Y	Y	Y	Leaf at later stage,Root,Seed,Embryonic Leaf	Embryonic Leaf
GRMZM2G125460	GRMZM2G125460_P01	ERF	AT2G47520.1	LOC_Os01g21120.1	Millet_GLEAN_10034034	Si002845m	FGS	Y	Y	Y	Y	Seed	Seed
GRMZM2G129674	GRMZM2G129674_P01	ERF	AT3G16770.1	LOC_Os03g08460.1	Millet_GLEAN_10019418	Si036938m	FGS	Y	Y	Y	Y	Leaf at later stage,Tassel,Root,Seed,Embryonic Leaf,Ear	Tassel
GRMZM2G129777	GRMZM2G129777_P01	ERF		LOC_Os01g04020.2	Millet_GLEAN_10022404	Si002186m	FGS	Y	Y	Y	Y	Leaf at later stage,Tassel,Root,Seed,Embryonic Leaf,Ear,Shoot
GRMZM2G131266	GRMZM2G131266_P03	ERF		LOC_Os08g34360.1	Millet_GLEAN_10001514	Si013842m	FGS	Y	Y	Y	Y	Leaf at later stage,Tassel,Ear,Shoot	Ear
GRMZM2G131266	GRMZM2G131266_P04	ERF		LOC_Os08g34360.1	Millet_GLEAN_10001514	Si013842m	FGS	Y	Y	Y	Y	Leaf at later stage,Tassel,Ear,Shoot	Ear
GRMZM2G131281	GRMZM2G131281_P01	ERF	AT5G61890.1	LOC_Os09g26420.4	Millet_GLEAN_10023924	Si030810m	FGS	Y	Y	Y	Y	Leaf at later stage,Tassel,Root,Seed	Root
GRMZM2G132185	GRMZM2G132185_P01	ERF	AT5G44210.1	LOC_Os01g58420.1	Millet_GLEAN_10014502	Si002729m	FGS	Y	Y	Y	Y	Leaf at later stage,Tassel,Root,Seed,Embryonic Leaf,Ear,Shoot
GRMZM2G132223	GRMZM2G132223_P01	ERF	AT1G28360.1	LOC_Os05g41760.1		Si003053m	FGS	Y	Y	Y	Y	Leaf at later stage,Tassel,Seed,Embryonic Leaf,Ear
GRMZM2G133168	GRMZM2G133168_P01	ERF				Si018222m	FGS	Y	Y			Leaf at later stage,Embryonic Leaf,Shoot	Embryonic Leaf
GRMZM2G133168	GRMZM2G133168_P02	ERF				Si018222m	FGS	Y	Y			Leaf at later stage,Embryonic Leaf,Shoot	Embryonic Leaf
GRMZM2G135452	GRMZM2G135452_P01	ERF	AT5G25190.1	LOC_Os06g08340.1	Millet_GLEAN_10031520	Si007359m	FGS	Y	Y	Y		Embryonic Leaf,Ear,Shoot	Ear
GRMZM2G137341	GRMZM2G137341_P01	ERF	AT4G25470.1	LOC_Os02g45450.1	Millet_GLEAN_10019278	Si018262m	FGS	Y	Y	Y	Y	Leaf at later stage,Tassel,Root,Embryonic Leaf	Root	Root
GRMZM2G138396	GRMZM2G138396_P01	ERF	AT4G34410.1	LOC_Os09g28440.1	Millet_GLEAN_10009294	Si030856m	FGS	Y	Y	Y	Y	Leaf at later stage,Tassel,Root,Seed,Shoot	Leaf at later stage
GRMZM2G139740	GRMZM2G139740_P01	ERF	AT5G25810.1	LOC_Os02g35240.1	Millet_GLEAN_10035890	Si026882m	FGS	Y		Y
GRMZM2G139765	GRMZM2G139765_P01	ERF	AT4G28140.1	LOC_Os02g42585.1	Millet_GLEAN_10023413	Si019997m	FGS	Y	Y	Y	Y	Leaf at later stage,Tassel,Root,Embryonic Leaf	Embryonic Leaf
GRMZM2G141219	GRMZM2G141219_P03	ERF		LOC_Os06g05340.1	Millet_GLEAN_10036867	Si030129m	FGS	Y	Y	Y	Y	Leaf at later stage,Tassel,Root,Seed,Ear,Shoot	Leaf at later stage
GRMZM2G141679	GRMZM2G141679_P01	ERF	AT4G39780.1	LOC_Os09g20350.1	Millet_GLEAN_10027720	Si030684m	FGS	Y	Y	Y	Y	Leaf at later stage,Tassel,Root,Seed,Embryonic Leaf,Ear,Shoot
GRMZM2G142179	GRMZM2G142179_P01	ERF	AT4G27950.1	LOC_Os01g12440.1	Millet_GLEAN_10034090	Si002247m	FGS	Y	Y	Y	Y	Leaf at later stage,Tassel,Seed,Embryonic Leaf,Ear,Shoot	Embryonic Leaf
GRMZM2G146028	GRMZM2G146028_P01	ERF	AT1G50640.1	LOC_Os02g09650.1	Millet_GLEAN_10000896	Si023330m	FGS	Y		Y	Y	Leaf at later stage,Tassel,Seed,Embryonic Leaf,Ear,Shoot	Tassel
GRMZM2G146688	GRMZM2G146688_P01	ERF	AT4G37750.1	LOC_Os03g56050.1	Millet_GLEAN_10005797	Si029185m	FGS	Y	Y	Y	Y	Leaf at later stage,Tassel,Seed,Embryonic Leaf,Ear,Shoot	Embryonic Leaf,Shoot
GRMZM2G148333	GRMZM2G148333_P01	ERF	AT1G72360.3	LOC_Os09g26420.2	Millet_GLEAN_10036929	Si030088m	FGS	Y	Y	Y	Y	Leaf at later stage,Tassel,Root,Seed,Embryonic Leaf,Ear,Shoot
GRMZM2G148333	GRMZM2G148333_P02	ERF	AT1G72360.2	LOC_Os09g26420.2	Millet_GLEAN_10036929	Si030088m	FGS	Y	Y	Y	Y	Leaf at later stage,Tassel,Root,Seed,Embryonic Leaf,Ear,Shoot
GRMZM2G149756	GRMZM2G149756_P01	ERF		LOC_Os01g64790.1	Millet_GLEAN_10000748	Si002010m	FGS	Y	Y	Y	Y	Leaf at later stage,Tassel,Root,Seed,Embryonic Leaf,Shoot
GRMZM2G151542	GRMZM2G151542_P01	ERF	AT4G27950.1	LOC_Os01g46870.1	Millet_GLEAN_10001252	Si002247m	FGS	Y		Y	Y	Leaf at later stage,Seed,Embryonic Leaf	Embryonic Leaf
GRMZM2G156006	GRMZM2G156006_P01	ERF	AT5G25190.1	LOC_Os06g08340.1	Millet_GLEAN_10031520	Si007359m	FGS	Y	Y	Y		Seed,Shoot	Seed
GRMZM2G156737	GRMZM2G156737_P01	ERF	AT2G40350.1		Millet_GLEAN_10032364	Si024059m	FGS	Y	Y	Y		Seed,Embryonic Leaf	Embryonic Leaf
GRMZM2G160971	GRMZM2G160971_P01	ERF	AT4G27950.1	LOC_Os01g46870.1	Millet_GLEAN_10001252	Si002247m	FGS	Y		Y		Leaf at later stage,Root,Seed,Embryonic Leaf	Embryonic Leaf
GRMZM2G163745	GRMZM2G163745_P01	ERF	AT1G74930.1	LOC_Os08g35240.1	Millet_GLEAN_10012910	Si015027m	FGS	Y	Y	Y
GRMZM2G165257	GRMZM2G165257_P01	ERF	AT1G24590.1	LOC_Os02g38090.1	Millet_GLEAN_10035667	Si020138m	FGS	Y	Y	Y		Tassel,Seed	Seed
GRMZM2G169382	GRMZM2G169382_P01	ERF	AT2G47520.1	LOC_Os01g21120.1	Millet_GLEAN_10034034	Si002845m	FGS	Y	Y	Y	Y	Leaf at later stage,Tassel,Root,Seed,Embryonic Leaf,Ear,Shoot	Tassel,Seed
GRMZM2G171179	GRMZM2G171179_P01	ERF	AT1G53910.3	LOC_Os06g09390.2	Millet_GLEAN_10000896	Si017568m	FGS	Y	Y	Y	Y	Leaf at later stage,Tassel,Root,Seed,Embryonic Leaf,Ear,Shoot	Embryonic Leaf
GRMZM2G171179	GRMZM2G171179_P02	ERF	AT1G53910.3	LOC_Os06g09390.2	Millet_GLEAN_10000896	Si017568m	FGS	Y	Y	Y	Y	Leaf at later stage,Tassel,Root,Seed,Embryonic Leaf,Ear,Shoot	Embryonic Leaf
GRMZM2G171569	GRMZM2G171569_P01	ERF	AT4G27950.1	LOC_Os03g60120.1	Millet_GLEAN_10023128	Si037209m	FGS	Y		Y	Y	Leaf at later stage,Tassel,Root,Seed,Embryonic Leaf,Ear,Shoot	Embryonic Leaf
GRMZM2G172936	GRMZM2G172936_P01	ERF	AT2G44940.1	LOC_Os04g46440.1	Millet_GLEAN_10003284	Si012254m	FGS	Y	Y	Y	Y	Leaf at later stage,Tassel,Seed,Embryonic Leaf,Ear,Shoot
GRMZM2G173771	GRMZM2G173771_P01	ERF	AT2G47520.1	LOC_Os02g52670.1	Millet_GLEAN_10009294	Si018144m	FGS	Y	Y	Y		Leaf at later stage,Tassel,Root,Seed,Embryonic Leaf	Root,Tassel
GRMZM2G174347	GRMZM2G174347_P01	ERF	AT5G44210.1	LOC_Os05g41780.1	Millet_GLEAN_10026284	Si023088m	FGS	Y	Y	Y	Y	Leaf at later stage,Tassel,Root,Seed,Embryonic Leaf,Ear,Shoot	Embryonic Leaf
GRMZM2G174784	GRMZM2G174784_P02	ERF	AT4G36920.2	LOC_Os04g55560.2	Millet_GLEAN_10001543	Si036068m	FGS	Y	Y	Y	Y	Leaf at later stage,Tassel,Root,Seed,Embryonic Leaf,Ear,Shoot	Ear
GRMZM2G174784	GRMZM2G174784_P03	ERF	AT4G36920.2	LOC_Os04g55560.2	Millet_GLEAN_10001543	Si036068m	FGS	Y	Y	Y	Y	Leaf at later stage,Tassel,Root,Seed,Embryonic Leaf,Ear,Shoot	Ear
GRMZM2G174784	GRMZM2G174784_P04	ERF	AT4G36920.2	LOC_Os04g55560.2	Millet_GLEAN_10001543	Si036068m	FGS	Y	Y	Y	Y	Leaf at later stage,Tassel,Root,Seed,Embryonic Leaf,Ear,Shoot	Ear
GRMZM2G174834	GRMZM2G174834_P04	ERF	AT3G54320.2	LOC_Os12g03290.1		Si012026m	FGS	Y	Y	Y	Y	Leaf at later stage,Tassel,Root,Seed,Shoot	Seed
GRMZM2G174917	GRMZM2G174917_P01	ERF	AT2G23340.1	LOC_Os04g55520.1			FGS	Y		Y	Y	Leaf at later stage,Tassel,Root,Seed,Embryonic Leaf,Ear,Shoot	Leaf at later stage
GRMZM2G175525	GRMZM2G175525_P01	ERF	AT2G33710.1	LOC_Os04g34970.1		Si010967m	FGS	Y	Y	Y		Leaf at later stage,Seed,Embryonic Leaf	Embryonic Leaf
GRMZM2G175543	GRMZM2G175543_P01	ERF		LOC_Os06g47590.1	Millet_GLEAN_10013263	Si023330m	FGS	Y		Y	Y	Leaf at later stage,Tassel,Root,Seed,Embryonic Leaf,Ear,Shoot	Seed
GRMZM2G175856	GRMZM2G175856_P01	ERF	AT5G51990.1	LOC_Os08g43200.1	Millet_GLEAN_10024012	Si030998m	FGS	Y		Y	Y	Leaf at later stage,Embryonic Leaf	Embryonic Leaf
GRMZM2G177592	GRMZM2G177592_P01	ERF					WGS	Y	Y			Leaf at later stage,Tassel,Seed,Embryonic Leaf	Tassel,Seed
GRMZM2G300924	GRMZM2G300924_P01	ERF	AT2G20880.1	LOC_Os02g42585.1	Millet_GLEAN_10023413	Si019997m	FGS	Y	Y	Y		Leaf at later stage,Tassel	Leaf at later stage
GRMZM2G301860	GRMZM2G301860_P01	ERF	AT2G23340.1	LOC_Os06g07030.1			FGS	Y		Y	Y	Leaf at later stage,Tassel,Root,Seed,Embryonic Leaf,Ear,Shoot	Embryonic Leaf
GRMZM2G307119	GRMZM2G307119_P01	ERF	AT5G18560.1	LOC_Os07g47330.1	Millet_GLEAN_10026941	Si032771m	FGS	Y	Y	Y	Y	Tassel,Ear	Ear
GRMZM2G307152	GRMZM2G307152_P01	ERF	AT1G71520.1	LOC_Os01g66270.1		Si019636m	FGS	Y		Y		Leaf at later stage,Tassel,Root,Shoot	Root
GRMZM2G309731	GRMZM2G309731_P01	ERF	AT5G13330.1	LOC_Os04g32620.1	Millet_GLEAN_10030053	Si010301m	FGS	Y	Y			Leaf at later stage,Seed,Embryonic Leaf,Ear	Embryonic Leaf
GRMZM2G310368	GRMZM2G310368_P01	ERF	AT5G44210.1	LOC_Os01g58420.1	Millet_GLEAN_10014502	Si002729m	FGS	Y	Y	Y	Y	Leaf at later stage,Tassel,Root,Seed,Embryonic Leaf,Ear,Shoot	Embryonic Leaf
GRMZM2G317596	GRMZM2G317596_P01	ERF		LOC_Os05g49010.1	Millet_GLEAN_10028862	Si024258m	FGS	Y	Y	Y		Tassel,Shoot	Tassel
GRMZM2G322672	GRMZM2G322672_P01	ERF		LOC_Os02g06330.1			FGS	Y		Y	Y	Leaf at later stage,Tassel,Root,Seed,Ear,Shoot	Leaf at later stage
GRMZM2G323172	GRMZM2G323172_P01	ERF		LOC_Os04g49580.2			FGS	Y	Y			Tassel	Tassel
GRMZM2G328197	GRMZM2G328197_P01	ERF	AT4G27950.1	LOC_Os06g06540.1	Millet_GLEAN_10007607	Si008428m	FGS	Y	Y	Y
GRMZM2G348307	GRMZM2G348307_P01	ERF					FGS	Y	Y	Y	Y
GRMZM2G363052	GRMZM2G363052_P01	ERF		LOC_Os09g13940.1	Millet_GLEAN_10038623	Si030741m	FGS	Y	Y	Y	Y	Leaf at later stage,Tassel,Root,Seed,Embryonic Leaf,Ear,Shoot	Tassel
GRMZM2G368838	GRMZM2G368838_P01	ERF	AT5G52020.1	LOC_Os02g45420.1	Millet_GLEAN_10037081	Si011086m	FGS	Y	Y	Y		Leaf at later stage,Root	Leaf at later stage,Root
GRMZM2G369472	GRMZM2G369472_P01	ERF	AT4G34410.1	LOC_Os08g36920.1	Millet_GLEAN_10022106	Si014237m	FGS	Y	Y	Y	Y	Leaf at later stage,Tassel,Root,Seed,Embryonic Leaf,Shoot	Leaf at later stage
GRMZM2G376255	GRMZM2G376255_P01	ERF	AT3G57600.1	LOC_Os03g07830.1	Millet_GLEAN_10014376	Si002067m	FGS	Y		Y	Y	Tassel,Ear,Shoot	Tassel
GRMZM2G379652	GRMZM2G379652_P01	ERF	AT3G23240.1	LOC_Os05g37640.1	Millet_GLEAN_10008184	Si033089m	FGS	Y	Y	Y
GRMZM2G380377	GRMZM2G380377_P01	ERF	AT4G25480.1	LOC_Os06g03670.1	Millet_GLEAN_10019278	Si007199m	FGS	Y	Y	Y	Y	Leaf at later stage,Tassel,Root,Seed,Embryonic Leaf,Shoot	Embryonic Leaf
GRMZM2G381441	GRMZM2G381441_P01	ERF	AT3G23240.1	LOC_Os03g64260.1	Millet_GLEAN_10017463	Si038911m	FGS	Y	Y	Y		Embryonic Leaf	Embryonic Leaf	Leaf
GRMZM2G384386	GRMZM2G384386_P01	ERF	AT5G19790.1	LOC_Os07g38750.1	Millet_GLEAN_10021242	Si030686m	FGS	Y	Y	Y		Leaf at later stage,Ear	Leaf at later stage
GRMZM2G399072	GRMZM2G399072_P02	ERF			Millet_GLEAN_10014366	Si035073m	FGS	Y	Y	Y	Y	Seed,Embryonic Leaf,Ear,Shoot	Seed
GRMZM2G399098	GRMZM2G399098_P01	ERF	AT3G57600.1	LOC_Os03g07830.1	Millet_GLEAN_10014376	Si002067m	FGS	Y				Tassel,Shoot	Tassel
GRMZM2G399598	GRMZM2G399598_P01	ERF		LOC_Os04g49580.2			FGS	Y	Y
GRMZM2G404423	GRMZM2G404423_P01	ERF					WGS	Y	Y	Y	Y	Leaf at later stage,Tassel,Seed,Ear	Ear,Tassel
GRMZM2G416701	GRMZM2G416701_P02	ERF	AT5G60120.1	LOC_Os05g03040.2	Millet_GLEAN_10025712	Si025305m	FGS	Y	Y	Y	Y	Leaf at later stage,Tassel,Root,Seed,Embryonic Leaf,Shoot	Leaf at later stage
GRMZM2G419901	GRMZM2G419901_P01	ERF	AT3G57600.1	LOC_Os03g07830.1	Millet_GLEAN_10014376	Si002067m	FGS	Y		Y		Leaf at later stage,Tassel,Shoot	Tassel
GRMZM2G421033	GRMZM2G421033_P01	ERF	AT2G23340.1	LOC_Os04g55520.1	Millet_GLEAN_10028707		FGS	Y		Y	Y	Leaf at later stage,Tassel,Root,Seed,Embryonic Leaf,Ear,Shoot	Embryonic Leaf
GRMZM2G425798	GRMZM2G425798_P02	ERF	AT5G61890.1	LOC_Os04g32620.1	Millet_GLEAN_10030053	Si010301m	FGS	Y	Y	Y		Leaf at later stage,Tassel,Root,Seed,Ear	Seed
GRMZM2G429378	GRMZM2G429378_P01	ERF	AT4G27950.1	LOC_Os06g06540.1	Millet_GLEAN_10007607	Si008428m	FGS	Y	Y	Y
GRMZM2G434203	GRMZM2G434203_P01	ERF	AT5G52020.1	LOC_Os02g45420.1	Millet_GLEAN_10019277	Si018039m	FGS	Y	Y	Y		Leaf at later stage,Root	Root	Root
GRMZM2G438202	GRMZM2G438202_P01	ERF	AT3G15210.1	LOC_Os04g52090.1	Millet_GLEAN_10020125	Si010228m	FGS	Y	Y	Y	Y	Leaf at later stage,Tassel,Root,Seed,Embryonic Leaf,Ear,Shoot	Leaf at later stage
GRMZM2G457562	GRMZM2G457562_P01	ERF	AT5G61890.1	LOC_Os05g36100.1	Millet_GLEAN_10030053	Si022663m	FGS	Y	Y	Y	Y	Leaf at later stage,Tassel,Root,Seed,Embryonic Leaf,Ear,Shoot	Ear
GRMZM2G458437	GRMZM2G458437_P01	ERF	AT5G18560.1	LOC_Os07g47330.1	Millet_GLEAN_10026941	Si032771m	FGS	Y	Y	Y
GRMZM2G461907	GRMZM2G461907_P01	ERF			Millet_GLEAN_10007607	Si008428m	FGS
GRMZM2G466044	GRMZM2G466044_P01	ERF	AT4G17500.1	LOC_Os02g43790.1	Millet_GLEAN_10001282	Si017941m	FGS	Y	Y	Y		Leaf at later stage,Tassel,Root,Embryonic Leaf,Shoot	Leaf at later stage
GRMZM2G474326	GRMZM2G474326_P01	ERF	AT2G44840.1	LOC_Os01g54890.1	Millet_GLEAN_10032190	Si030692m	FGS	Y		Y	Y	Leaf at later stage,Tassel,Root,Embryonic Leaf,Shoot	Leaf at later stage	Leaf
GRMZM2G475678	GRMZM2G475678_P01	ERF	AT5G47230.1	LOC_Os04g46250.1	Millet_GLEAN_10001286	Si011648m	FGS	Y		Y
GRMZM2G477287	GRMZM2G477287_P01	ERF	AT2G36450.1	LOC_Os10g38000.1	Millet_GLEAN_10011352	Si037714m	FGS	Y	Y	Y	Y
GRMZM2G478965	GRMZM2G478965_P01	ERF	AT3G23240.1	LOC_Os05g37640.1	Millet_GLEAN_10008184	Si033089m	FGS	Y	Y	Y
GRMZM2G480434	GRMZM2G480434_P01	ERF	AT5G21960.1		Millet_GLEAN_10000773	Si015435m	FGS	Y	Y	Y		Seed	Seed
GRMZM2G481668	GRMZM2G481668_P01	ERF	AT1G71520.1	LOC_Os01g66270.1			FGS	Y		Y	Y	Leaf at later stage,Root,Shoot	Root
GRMZM2G495521	GRMZM2G495521_P01	ERF					WGS			Y	Y	Leaf at later stage,Tassel,Seed,Ear,Shoot	Seed
GRMZM2G544539	GRMZM2G544539_P01	ERF		LOC_Os04g32620.1	Millet_GLEAN_10000748	Si017568m	FGS	Y				Leaf at later stage,Tassel	Leaf at later stage,Tassel
GRMZM2G700665	GRMZM2G700665_P01	ERF	AT5G60120.1	LOC_Os05g03040.2			FGS	Y	Y			Leaf at later stage,Root,Seed,Embryonic Leaf,Shoot
GRMZM2G700665	GRMZM2G700665_P02	ERF	AT2G28550.1	LOC_Os05g03040.1	Millet_GLEAN_10025712	Si025305m	FGS	Y	Y			Leaf at later stage,Root,Seed,Embryonic Leaf,Shoot
GRMZM5G805505	GRMZM5G805505_P01	ERF	AT5G47230.1	LOC_Os04g46250.1	Millet_GLEAN_10001286	Si032351m	FGS	Y	Y	Y	Y	Leaf at later stage,Embryonic Leaf	Embryonic Leaf
GRMZM5G806839	GRMZM5G806839_P01	ERF	AT2G44940.1	LOC_Os10g41130.1	Millet_GLEAN_10011999	Si039427m	FGS	Y	Y	Y	Y	Leaf at later stage,Tassel,Seed,Ear,Shoot
GRMZM5G816314	GRMZM5G816314_P01	ERF	AT2G44940.1	LOC_Os02g43970.1		Si017865m	FGS	Y	Y	Y	Y	Leaf at later stage,Tassel,Seed,Embryonic Leaf,Ear,Shoot	Embryonic Leaf
GRMZM5G830365	GRMZM5G830365_P01	ERF					FGS		Y	Y	Y	Seed	Seed
GRMZM5G837876	GRMZM5G837876_P01	ERF	AT2G31230.1	LOC_Os03g64260.1	Millet_GLEAN_10004921	Si027485m	FGS	Y	Y
GRMZM5G842961	GRMZM5G842961_P01	ERF	AT2G44940.1	LOC_Os02g43940.1	Millet_GLEAN_10011999	Si017995m	FGS		Y	Y		Leaf at later stage,Seed,Shoot	Leaf at later stage
GRMZM5G846057	GRMZM5G846057_P01	ERF	AT1G64380.1	LOC_Os05g49700.1	Millet_GLEAN_10028934	Si024834m	FGS	Y	Y	Y	Y	Leaf at later stage,Tassel,Ear	Leaf at later stage
GRMZM5G852704	GRMZM5G852704_P01	ERF	AT1G78080.1	LOC_Os06g11860.1	Millet_GLEAN_10033547	Si008385m	FGS	Y	Y	Y	Y	Leaf at later stage,Tassel,Root,Seed,Embryonic Leaf,Ear	Leaf at later stage
GRMZM5G862109	GRMZM5G862109_P02	ERF	AT2G28550.3	LOC_Os03g60430.2	Millet_GLEAN_10001543	Si036068m	FGS	Y	Y	Y	Y	Leaf at later stage,Tassel,Root,Seed,Embryonic Leaf,Ear,Shoot	Tassel
GRMZM5G889719	GRMZM5G889719_P01	ERF	AT2G44940.1	LOC_Os10g41130.1	Millet_GLEAN_10011999	Si039427m	FGS	Y	Y	Y	Y	Leaf at later stage,Tassel,Seed,Embryonic Leaf,Ear,Shoot	Seed
AC190499.1_FG003	AC190499.1_FGP003	FAR1					WGS					Leaf at later stage,Tassel,Shoot	Leaf at later stage
GRMZM2G001663	GRMZM2G001663_P01	FAR1	AT3G06250.1	LOC_Os03g15040.1	Millet_GLEAN_10037906	Si034492m	FGS	Y	Y	Y	Y	Leaf at later stage,Tassel,Root,Seed,Ear,Shoot	Leaf at later stage
GRMZM2G005505	GRMZM2G005505_P01	FAR1			Millet_GLEAN_10037388		WGS	Y		Y	Y	Tassel,Seed,Embryonic Leaf,Shoot
GRMZM2G034868	GRMZM2G034868_P01	FAR1	AT4G15090.1		Millet_GLEAN_10001339	Si009370m	FGS	Y	Y	Y	Y	Leaf at later stage,Tassel,Root,Seed,Embryonic Leaf,Ear,Shoot	Shoot
GRMZM2G034868	GRMZM2G034868_P02	FAR1	AT4G38180.1		Millet_GLEAN_10001339	Si009370m	FGS	Y	Y	Y	Y	Leaf at later stage,Tassel,Root,Seed,Embryonic Leaf,Ear,Shoot	Shoot
GRMZM2G043250	GRMZM2G043250_P01	FAR1	AT4G38180.1		Millet_GLEAN_10001339	Si016477m	FGS	Y	Y	Y	Y	Leaf at later stage,Tassel,Root,Seed,Embryonic Leaf,Ear,Shoot	Embryonic Leaf
GRMZM2G048987	GRMZM2G048987_P01	FAR1	AT4G38180.1		Millet_GLEAN_10001339	Si029007m	FGS	Y	Y	Y	Y	Leaf at later stage,Tassel,Root,Seed,Embryonic Leaf,Ear,Shoot	Embryonic Leaf
GRMZM2G048987	GRMZM2G048987_P02	FAR1	AT4G38180.1		Millet_GLEAN_10001339	Si029007m	FGS	Y	Y	Y	Y	Leaf at later stage,Tassel,Root,Seed,Embryonic Leaf,Ear,Shoot	Embryonic Leaf
GRMZM2G048987	GRMZM2G048987_P03	FAR1	AT4G38180.1		Millet_GLEAN_10001339	Si029007m	FGS	Y	Y	Y	Y	Leaf at later stage,Tassel,Root,Seed,Embryonic Leaf,Ear,Shoot	Embryonic Leaf
GRMZM2G083374	GRMZM2G083374_P01	FAR1	AT2G25660.1	LOC_Os01g08420.1	Millet_GLEAN_10025908	Si000007m	FGS	Y	Y	Y	Y	Leaf at later stage,Tassel,Root,Seed,Embryonic Leaf,Ear,Shoot	Leaf at later stage
GRMZM2G104268	GRMZM2G104268_P01	FAR1	AT1G52520.1		Millet_GLEAN_10020983	Si028955m	FGS	Y	Y	Y	Y	Leaf at later stage,Tassel,Root,Seed,Embryonic Leaf,Ear,Shoot
GRMZM2G104268	GRMZM2G104268_P02	FAR1	AT1G52520.1		Millet_GLEAN_10020983	Si028955m	FGS	Y	Y	Y	Y	Leaf at later stage,Tassel,Root,Seed,Embryonic Leaf,Ear,Shoot
GRMZM2G106653	GRMZM2G106653_P01	FAR1	AT1G52520.1		Millet_GLEAN_10026785	Si005823m	FGS	Y	Y	Y	Y	Leaf at later stage,Tassel,Root,Seed,Embryonic Leaf,Ear,Shoot
GRMZM2G114461	GRMZM2G114461_P01	FAR1	AT4G38180.1		Millet_GLEAN_10014337	Si033400m	FGS	Y		Y	Y	Leaf at later stage,Tassel,Root,Seed,Embryonic Leaf,Ear,Shoot
GRMZM2G114461	GRMZM2G114461_P02	FAR1	AT4G38180.1		Millet_GLEAN_10014337	Si033400m	FGS	Y		Y	Y	Leaf at later stage,Tassel,Root,Seed,Embryonic Leaf,Ear,Shoot
GRMZM2G117108	GRMZM2G117108_P01	FAR1	AT1G52520.1		Millet_GLEAN_10026785	Si013246m	FGS	Y	Y	Y	Y	Leaf at later stage,Tassel,Root,Seed,Embryonic Leaf,Ear,Shoot	Ear
GRMZM2G117108	GRMZM2G117108_P02	FAR1	AT1G52520.1		Millet_GLEAN_10026785	Si013246m	FGS	Y	Y	Y	Y	Leaf at later stage,Tassel,Root,Seed,Embryonic Leaf,Ear,Shoot	Ear
GRMZM2G129311	GRMZM2G129311_P01	FAR1	AT4G38180.1		Millet_GLEAN_10014337	Si033400m	FGS	Y		Y	Y	Leaf at later stage,Tassel,Root,Seed,Embryonic Leaf,Ear,Shoot
GRMZM2G129311	GRMZM2G129311_P02	FAR1	AT4G38180.1		Millet_GLEAN_10014337	Si033400m	FGS	Y		Y	Y	Leaf at later stage,Tassel,Root,Seed,Embryonic Leaf,Ear,Shoot
GRMZM2G148940	GRMZM2G148940_P01	FAR1	AT4G38180.1		Millet_GLEAN_10016852	Si034021m	FGS	Y	Y	Y	Y	Leaf at later stage,Tassel,Root,Seed,Embryonic Leaf,Ear,Shoot
GRMZM2G155980	GRMZM2G155980_P01	FAR1	AT1G80010.1		Millet_GLEAN_10026785	Si034276m	FGS	Y	Y	Y	Y	Leaf at later stage,Tassel,Root,Seed,Embryonic Leaf,Ear,Shoot
GRMZM2G155980	GRMZM2G155980_P02	FAR1	AT1G80010.1		Millet_GLEAN_10026785	Si034276m	FGS	Y	Y	Y	Y	Leaf at later stage,Tassel,Root,Seed,Embryonic Leaf,Ear,Shoot
GRMZM2G302323	GRMZM2G302323_P01	FAR1	AT4G38180.1	LOC_Os03g15040.2	Millet_GLEAN_10016852	Si015801m	FGS	Y	Y	Y	Y	Leaf at later stage,Tassel,Root,Seed,Embryonic Leaf,Ear,Shoot	Shoot
GRMZM2G303723	GRMZM2G303723_P01	FAR1					WGS					Tassel	Tassel
GRMZM2G355329	GRMZM2G355329_P01	FAR1					WGS	Y		Y
GRMZM2G406651	GRMZM2G406651_P01	FAR1	AT4G38180.1	LOC_Os03g15040.2	Millet_GLEAN_10014337	Si033400m	FGS	Y	Y	Y	Y	Leaf at later stage,Tassel,Root,Seed,Embryonic Leaf,Ear,Shoot
GRMZM2G406651	GRMZM2G406651_P02	FAR1	AT4G38180.1	LOC_Os03g15040.2	Millet_GLEAN_10014337	Si033400m	FGS	Y	Y	Y	Y	Leaf at later stage,Tassel,Root,Seed,Embryonic Leaf,Ear,Shoot
GRMZM2G463730	GRMZM2G463730_P01	FAR1	AT4G38180.1		Millet_GLEAN_10001640	Si033400m	FGS	Y		Y	Y	Leaf at later stage,Tassel,Root,Seed,Embryonic Leaf,Ear,Shoot
GRMZM2G463730	GRMZM2G463730_P02	FAR1	AT4G38180.1		Millet_GLEAN_10001640	Si033400m	FGS	Y		Y	Y	Leaf at later stage,Tassel,Root,Seed,Embryonic Leaf,Ear,Shoot
AC155434.2_FG005	AC155434.2_FGP005	G2-like	AT5G18240.4	LOC_Os07g48596.1		Si030371m	FGS	Y	Y	Y	Y	Leaf at later stage,Tassel,Root,Seed,Embryonic Leaf,Ear,Shoot	Leaf at later stage
AC186626.4_FG004	AC186626.4_FGP004	G2-like					WGS			Y	Y
AC189060.4_FG003	AC189060.4_FGP003	G2-like					WGS			Y	Y
AC219020.4_FG002	AC219020.4_FGP002	G2-like		LOC_Os06g35140.1	Millet_GLEAN_10036272	Si006312m	FGS	Y	Y			Leaf at later stage,Tassel,Root,Shoot	Root
AC233960.1_FG003	AC233960.1_FGP003	G2-like	AT5G45580.1	LOC_Os02g47190.1	Millet_GLEAN_10032801	Si018049m	FGS	Y	Y	Y	Y	Leaf at later stage,Tassel,Root,Seed,Embryonic Leaf,Ear,Shoot	Leaf at later stage	Leaf
AC234155.1_FG002	AC234155.1_FGP002	G2-like	AT5G18240.4	LOC_Os05g40960.1	Millet_GLEAN_10026354	Si022265m	FGS	Y	Y	Y	Y	Leaf at later stage,Tassel,Root,Shoot	Leaf at later stage	Leaf
AC234520.1_FG003	AC234520.1_FGP003	G2-like	AT1G49560.1	LOC_Os12g39640.1	Millet_GLEAN_10006640	Si022287m	FGS	Y	Y	Y	Y	Leaf at later stage,Tassel,Root,Seed,Embryonic Leaf,Ear,Shoot	Leaf at later stage	Leaf
GRMZM2G006477	GRMZM2G006477_P01	G2-like	AT4G28610.1	LOC_Os03g21240.1	Millet_GLEAN_10029176	Si035682m	FGS	Y	Y	Y	Y	Leaf at later stage,Tassel,Root,Seed,Embryonic Leaf,Ear,Shoot	Leaf at later stage
GRMZM2G006477	GRMZM2G006477_P02	G2-like	AT4G28610.1	LOC_Os03g21240.1	Millet_GLEAN_10029176	Si035682m	FGS	Y	Y	Y	Y	Leaf at later stage,Tassel,Root,Seed,Embryonic Leaf,Ear,Shoot	Leaf at later stage
GRMZM2G009060	GRMZM2G009060_P01	G2-like	AT3G04030.3	LOC_Os03g20900.1	Millet_GLEAN_10029149	Si036390m	FGS	Y	Y	Y	Y	Leaf at later stage,Tassel,Root,Seed,Embryonic Leaf,Ear,Shoot	Leaf at later stage	Leaf
GRMZM2G010920	GRMZM2G010920_P01	G2-like	AT3G13040.2	LOC_Os02g04640.1	Millet_GLEAN_10025242	Si017191m	FGS	Y	Y	Y	Y	Leaf at later stage,Tassel,Root,Ear,Shoot	Leaf at later stage
GRMZM2G016370	GRMZM2G016370_P01	G2-like	AT1G25550.1	LOC_Os02g22020.1	Millet_GLEAN_10007359	Si019945m	FGS	Y	Y	Y	Y	Leaf at later stage,Tassel,Seed,Embryonic Leaf,Ear,Shoot	Embryonic Leaf
GRMZM2G026833	GRMZM2G026833_P01	G2-like	AT2G20570.1	LOC_Os06g24070.1	Millet_GLEAN_10029030	Si006400m	FGS	Y	Y	Y	Y	Leaf at later stage,Tassel,Embryonic Leaf,Shoot	Leaf at later stage	Leaf
GRMZM2G026833	GRMZM2G026833_P02	G2-like	AT2G20570.1	LOC_Os06g24070.1	Millet_GLEAN_10029030	Si006400m	FGS	Y	Y	Y	Y	Leaf at later stage,Tassel,Embryonic Leaf,Shoot	Leaf at later stage	Leaf
GRMZM2G031870	GRMZM2G031870_P01	G2-like		LOC_Os03g55760.1	Millet_GLEAN_10026537	Si036187m	FGS			Y	Y	Leaf at later stage,Seed,Shoot
GRMZM2G034563	GRMZM2G034563_P01	G2-like	AT5G42630.2		Millet_GLEAN_10027212	Si024683m	FGS	Y	Y	Y	Y	Leaf at later stage,Tassel,Ear,Shoot	Leaf at later stage
GRMZM2G035370	GRMZM2G035370_P01	G2-like	AT5G06800.1	LOC_Os04g56990.1	Millet_GLEAN_10013286	Si022099m	FGS	Y	Y	Y		Leaf at later stage,Root,Seed,Ear,Shoot	Leaf at later stage
GRMZM2G035370	GRMZM2G035370_P02	G2-like	AT5G06800.1	LOC_Os04g56990.1	Millet_GLEAN_10013286	Si022099m	FGS	Y	Y	Y		Leaf at later stage,Root,Seed,Ear,Shoot	Leaf at later stage
GRMZM2G035370	GRMZM2G035370_P03	G2-like		LOC_Os04g56990.2	Millet_GLEAN_10013286	Si022099m	FGS	Y	Y	Y		Leaf at later stage,Root,Seed,Ear,Shoot	Leaf at later stage
GRMZM2G035370	GRMZM2G035370_P04	G2-like	AT5G06800.1	LOC_Os04g56990.1	Millet_GLEAN_10013286	Si022099m	FGS	Y	Y	Y		Leaf at later stage,Root,Seed,Ear,Shoot	Leaf at later stage
GRMZM2G039074	GRMZM2G039074_P02	G2-like			Millet_GLEAN_10027212	Si039078m	FGS	Y	Y	Y	Y	Leaf at later stage,Tassel,Seed,Embryonic Leaf,Ear,Shoot	Ear
GRMZM2G052544	GRMZM2G052544_P01	G2-like	AT1G79430.2	LOC_Os02g07770.1	Millet_GLEAN_10011529	Si017608m	FGS	Y	Y	Y	Y	Leaf at later stage,Tassel,Root,Seed,Embryonic Leaf,Ear,Shoot	Leaf at later stage
GRMZM2G056400	GRMZM2G056400_P01	G2-like	AT5G16560.1	LOC_Os08g33050.1	Millet_GLEAN_10004018	Si013716m	FGS	Y	Y	Y	Y	Leaf at later stage,Tassel,Seed,Embryonic Leaf,Ear,Shoot	Leaf at later stage
GRMZM2G060485	GRMZM2G060485_P01	G2-like		LOC_Os02g08500.1	Millet_GLEAN_10009150	Si016630m	FGS	Y	Y	Y	Y	Leaf at later stage,Tassel,Root,Seed,Embryonic Leaf,Ear,Shoot	Root
GRMZM2G060834	GRMZM2G060834_P01	G2-like	AT1G32240.1	LOC_Os02g46940.1	Millet_GLEAN_10013161	Si020216m	FGS	Y		Y	Y	Tassel,Root,Seed,Embryonic Leaf,Ear,Shoot	Tassel
GRMZM2G060834	GRMZM2G060834_P02	G2-like	AT1G32240.1	LOC_Os02g46940.1	Millet_GLEAN_10013161	Si020216m	FGS	Y		Y	Y	Tassel,Root,Seed,Embryonic Leaf,Ear,Shoot	Tassel
GRMZM2G064197	GRMZM2G064197_P01	G2-like	AT4G13640.2	LOC_Os09g12750.1	Millet_GLEAN_10038665	Si030441m	FGS	Y	Y	Y	Y	Leaf at later stage,Tassel,Root,Seed,Embryonic Leaf,Ear,Shoot	Ear
GRMZM2G064197	GRMZM2G064197_P02	G2-like		LOC_Os09g12750.1	Millet_GLEAN_10038665	Si030932m	FGS	Y	Y	Y	Y	Leaf at later stage,Tassel,Root,Seed,Embryonic Leaf,Ear,Shoot	Ear
GRMZM2G064197	GRMZM2G064197_P03	G2-like	AT3G24120.1	LOC_Os09g12750.1	Millet_GLEAN_10038665	Si030441m	FGS	Y	Y	Y	Y	Leaf at later stage,Tassel,Root,Seed,Embryonic Leaf,Ear,Shoot	Ear
GRMZM2G067702	GRMZM2G067702_P01	G2-like	AT3G46640.3	LOC_Os01g74020.1	Millet_GLEAN_10036724	Si002653m	FGS	Y	Y	Y	Y	Leaf at later stage,Tassel,Root,Seed,Embryonic Leaf,Ear,Shoot
GRMZM2G067702	GRMZM2G067702_P02	G2-like	AT3G46640.3	LOC_Os01g74020.1	Millet_GLEAN_10036724	Si002653m	FGS	Y	Y	Y	Y	Leaf at later stage,Tassel,Root,Seed,Embryonic Leaf,Ear,Shoot
GRMZM2G069525	GRMZM2G069525_P01	G2-like		LOC_Os04g47890.1	Millet_GLEAN_10016174	Si011884m	FGS	Y	Y	Y	Y	Leaf at later stage,Tassel,Seed,Embryonic Leaf,Ear,Shoot	Embryonic Leaf
GRMZM2G070865	GRMZM2G070865_P01	G2-like	AT1G32240.1	LOC_Os02g46940.1	Millet_GLEAN_10013161	Si020216m	FGS	Y		Y	Y	Tassel,Root,Seed,Embryonic Leaf,Ear,Shoot	Seed
GRMZM2G074908	GRMZM2G074908_P01	G2-like	AT3G46640.3	LOC_Os01g62660.1	Millet_GLEAN_10012662	Si002016m	FGS	Y	Y	Y	Y	Tassel,Root,Seed,Embryonic Leaf,Ear	Tassel
GRMZM2G081671	GRMZM2G081671_P01	G2-like	AT1G79430.2	LOC_Os06g45410.1	Millet_GLEAN_10027240	Si006865m	FGS	Y	Y	Y	Y	Leaf at later stage,Tassel,Root,Seed,Ear,Shoot
GRMZM2G082264	GRMZM2G082264_P01	G2-like	AT5G16560.1	LOC_Os09g23200.1	Millet_GLEAN_10017035	Si032049m	FGS	Y	Y	Y	Y	Leaf at later stage,Tassel,Seed,Embryonic Leaf,Ear,Shoot	Tassel
GRMZM2G082264	GRMZM2G082264_P02	G2-like	AT5G16560.1	LOC_Os09g23200.1	Millet_GLEAN_10017035	Si032049m	FGS	Y	Y	Y	Y	Leaf at later stage,Tassel,Seed,Embryonic Leaf,Ear,Shoot	Tassel
GRMZM2G087804	GRMZM2G087804_P01	G2-like	AT2G20570.1	LOC_Os01g13740.1	Millet_GLEAN_10019358	Si001336m	FGS	Y	Y	Y	Y	Leaf at later stage,Tassel,Seed,Embryonic Leaf,Ear,Shoot	Leaf at later stage	Leaf
GRMZM2G087804	GRMZM2G087804_P03	G2-like	AT2G20570.1	LOC_Os01g13740.1	Millet_GLEAN_10019358	Si001336m	FGS	Y	Y	Y	Y	Leaf at later stage,Tassel,Seed,Embryonic Leaf,Ear,Shoot	Leaf at later stage	Leaf
GRMZM2G090230	GRMZM2G090230_P01	G2-like		LOC_Os04g47890.1	Millet_GLEAN_10016174	Si011884m	FGS	Y	Y	Y	Y	Tassel,Seed,Embryonic Leaf,Ear,Shoot	Embryonic Leaf
GRMZM2G100176	GRMZM2G100176_P01	G2-like	AT2G03500.1	LOC_Os07g02800.2	Millet_GLEAN_10003301	Si030286m	FGS			Y		Leaf at later stage,Tassel,Root,Seed,Embryonic Leaf,Ear,Shoot
GRMZM2G100709	GRMZM2G100709_P01	G2-like		LOC_Os06g45890.1	Millet_GLEAN_10002535	Si007179m	FGS	Y	Y			Tassel,Root,Shoot	Shoot
GRMZM2G106185	GRMZM2G106185_P01	G2-like		LOC_Os02g45080.1	Millet_GLEAN_10019259	Si019625m	FGS	Y	Y	Y	Y	Tassel,Seed,Embryonic Leaf,Ear,Shoot	Ear
GRMZM2G106185	GRMZM2G106185_P02	G2-like		LOC_Os02g45080.1	Millet_GLEAN_10019259	Si019625m	FGS	Y	Y	Y	Y	Tassel,Seed,Embryonic Leaf,Ear,Shoot	Ear
GRMZM2G113742	GRMZM2G113742_P01	G2-like	AT3G24120.1	LOC_Os08g25799.1	Millet_GLEAN_10031466	Si030441m	FGS	Y	Y	Y	Y	Leaf at later stage,Tassel,Root,Seed,Embryonic Leaf,Ear,Shoot
GRMZM2G113742	GRMZM2G113742_P02	G2-like	AT3G24120.1	LOC_Os08g25799.1	Millet_GLEAN_10031466	Si014513m	FGS	Y	Y	Y	Y	Leaf at later stage,Tassel,Root,Seed,Embryonic Leaf,Ear,Shoot
GRMZM2G117193	GRMZM2G117193_P01	G2-like					FGS	Y	Y	Y	Y	Leaf at later stage,Tassel,Root,Seed,Embryonic Leaf,Ear,Shoot	Ear
GRMZM2G117193	GRMZM2G117193_P02	G2-like	AT5G18240.4	LOC_Os08g33750.1	Millet_GLEAN_10003541	Si014218m	FGS	Y	Y	Y	Y	Leaf at later stage,Tassel,Root,Seed,Embryonic Leaf,Ear,Shoot	Ear
GRMZM2G117193	GRMZM2G117193_P03	G2-like	AT5G18240.4	LOC_Os08g33750.1	Millet_GLEAN_10003541	Si014218m	FGS	Y	Y	Y	Y	Leaf at later stage,Tassel,Root,Seed,Embryonic Leaf,Ear,Shoot	Ear
GRMZM2G117854	GRMZM2G117854_P01	G2-like	AT2G01060.1	LOC_Os05g41240.1	Millet_GLEAN_10026324	Si022972m	FGS	Y	Y	Y	Y	Leaf at later stage,Tassel,Root,Seed,Embryonic Leaf,Ear,Shoot	Leaf at later stage
GRMZM2G117854	GRMZM2G117854_P02	G2-like	AT2G01060.1	LOC_Os05g41240.1	Millet_GLEAN_10026324	Si022972m	FGS	Y	Y	Y	Y	Leaf at later stage,Tassel,Root,Seed,Embryonic Leaf,Ear,Shoot	Leaf at later stage
GRMZM2G117854	GRMZM2G117854_P03	G2-like	AT2G01060.1	LOC_Os05g41240.1	Millet_GLEAN_10026324	Si022972m	FGS	Y	Y	Y	Y	Leaf at later stage,Tassel,Root,Seed,Embryonic Leaf,Ear,Shoot	Leaf at later stage
GRMZM2G123308	GRMZM2G123308_P02	G2-like		LOC_Os08g06370.1	Millet_GLEAN_10009644	Si032049m	FGS	Y		Y	Y	Leaf at later stage,Tassel,Root,Seed,Embryonic Leaf,Ear,Shoot	Ear
GRMZM2G124495	GRMZM2G124495_P01	G2-like	AT5G06800.1	LOC_Os04g56990.1	Millet_GLEAN_10013286	Si022099m	FGS	Y	Y	Y	Y	Leaf at later stage,Root,Seed,Shoot	Leaf at later stage
GRMZM2G124540	GRMZM2G124540_P01	G2-like	AT4G37180.1	LOC_Os03g55590.1	Millet_GLEAN_10026552	Si036412m	FGS	Y	Y	Y	Y	Leaf at later stage,Tassel,Root,Seed,Embryonic Leaf,Ear,Shoot	Embryonic Leaf
GRMZM2G125704	GRMZM2G125704_P02	G2-like	AT5G45580.1	LOC_Os02g47190.1	Millet_GLEAN_10037256	Si010794m	FGS	Y	Y	Y	Y	Leaf at later stage,Tassel,Root,Seed,Ear,Shoot	Leaf at later stage	Leaf
GRMZM2G126175	GRMZM2G126175_P01	G2-like					FGS					Leaf at later stage,Tassel,Seed,Ear,Shoot	Shoot
GRMZM2G142748	GRMZM2G142748_P01	G2-like		LOC_Os02g22020.1	Millet_GLEAN_10007359	Si019945m	FGS			Y		Embryonic Leaf	Embryonic Leaf
GRMZM2G159119	GRMZM2G159119_P01	G2-like	AT1G25550.1	LOC_Os02g22020.1	Millet_GLEAN_10007359	Si019945m	FGS	Y	Y	Y	Y	Leaf at later stage,Tassel,Seed,Embryonic Leaf,Ear,Shoot	Embryonic Leaf
GRMZM2G162409	GRMZM2G162409_P01	G2-like	AT4G28610.1	LOC_Os07g25710.1	Millet_GLEAN_10002276	Si029945m	FGS	Y	Y	Y	Y	Leaf at later stage,Tassel,Root,Seed,Embryonic Leaf,Ear,Shoot	Leaf at later stage
GRMZM2G162409	GRMZM2G162409_P02	G2-like	AT4G28610.1	LOC_Os07g25710.2	Millet_GLEAN_10002276	Si029945m	FGS	Y	Y	Y	Y	Leaf at later stage,Tassel,Root,Seed,Embryonic Leaf,Ear,Shoot	Leaf at later stage
GRMZM2G162409	GRMZM2G162409_P03	G2-like	AT4G28610.1	LOC_Os07g25710.2	Millet_GLEAN_10002276	Si029945m	FGS	Y	Y	Y	Y	Leaf at later stage,Tassel,Root,Seed,Embryonic Leaf,Ear,Shoot	Leaf at later stage
GRMZM2G162409	GRMZM2G162409_P05	G2-like		LOC_Os07g25710.1	Millet_GLEAN_10002276	Si029945m	FGS	Y	Y	Y	Y	Leaf at later stage,Tassel,Root,Seed,Embryonic Leaf,Ear,Shoot	Leaf at later stage
GRMZM2G168002	GRMZM2G168002_P04	G2-like	AT3G04030.3	LOC_Os08g33750.1	Millet_GLEAN_10003541	Si014218m	FGS	Y	Y	Y		Leaf at later stage,Tassel,Root,Seed,Embryonic Leaf,Ear,Shoot	Ear
GRMZM2G168002	GRMZM2G168002_P05	G2-like	AT3G04030.3	LOC_Os08g33750.1	Millet_GLEAN_10003541	Si014218m	FGS	Y	Y	Y		Leaf at later stage,Tassel,Root,Seed,Embryonic Leaf,Ear,Shoot	Ear
GRMZM2G171468	GRMZM2G171468_P01	G2-like	AT4G37180.1	LOC_Os03g55590.1	Millet_GLEAN_10026552	Si036412m	FGS	Y	Y	Y	Y	Leaf at later stage,Tassel,Root,Seed,Embryonic Leaf,Ear,Shoot	Leaf at later stage
GRMZM2G171468	GRMZM2G171468_P02	G2-like	AT4G37180.1	LOC_Os03g55590.1	Millet_GLEAN_10026552	Si036412m	FGS	Y	Y	Y	Y	Leaf at later stage,Tassel,Root,Seed,Embryonic Leaf,Ear,Shoot	Leaf at later stage
GRMZM2G171468	GRMZM2G171468_P03	G2-like		LOC_Os03g55590.1	Millet_GLEAN_10026552	Si036412m	FGS	Y	Y	Y	Y	Leaf at later stage,Tassel,Root,Seed,Embryonic Leaf,Ear,Shoot	Leaf at later stage
GRMZM2G173882	GRMZM2G173882_P01	G2-like	AT2G03500.1	LOC_Os07g02800.2	Millet_GLEAN_10003301	Si030286m	FGS	Y	Y	Y	Y	Leaf at later stage,Tassel,Root,Seed,Embryonic Leaf,Ear,Shoot	Leaf at later stage
GRMZM2G173943	GRMZM2G173943_P02	G2-like	AT2G01060.1	LOC_Os09g12770.1	Millet_GLEAN_10038664	Si030592m	FGS	Y	Y	Y	Y	Leaf at later stage,Tassel,Root,Seed,Embryonic Leaf,Ear,Shoot
GRMZM2G175827	GRMZM2G175827_P01	G2-like		LOC_Os08g33050.1		Si013716m	FGS	Y	Y	Y		Leaf at later stage,Seed,Embryonic Leaf,Ear,Shoot	Leaf at later stage
GRMZM2G175827	GRMZM2G175827_P02	G2-like		LOC_Os08g33050.1	Millet_GLEAN_10004018	Si013716m	FGS	Y	Y	Y		Leaf at later stage,Seed,Embryonic Leaf,Ear,Shoot	Leaf at later stage
GRMZM2G315506	GRMZM2G315506_P01	G2-like	AT4G17695.1	LOC_Os08g06370.1	Millet_GLEAN_10009644	Si032049m	FGS	Y		Y	Y	Leaf at later stage,Tassel,Ear,Shoot	Leaf at later stage,Tassel
GRMZM2G333083	GRMZM2G333083_P01	G2-like		LOC_Os06g35140.1	Millet_GLEAN_10036272	Si006312m	FGS	Y	Y	Y	Y	Tassel,Root	Root
GRMZM2G348238	GRMZM2G348238_P01	G2-like	AT2G03500.1	LOC_Os01g08160.1	Millet_GLEAN_10025941	Si001230m	FGS	Y	Y	Y		Leaf at later stage,Seed,Ear	Leaf at later stage
GRMZM2G370425	GRMZM2G370425_P01	G2-like	AT5G42630.2		Millet_GLEAN_10009002	Si024683m	FGS	Y	Y	Y	Y	Tassel,Seed,Ear	Seed
GRMZM2G374986	GRMZM2G374986_P01	G2-like		LOC_Os03g03760.1	Millet_GLEAN_10010945	Si036127m	FGS	Y	Y	Y	Y	Tassel,Seed,Embryonic Leaf,Shoot	Shoot,Tassel
GRMZM2G379167	GRMZM2G379167_P01	G2-like	AT4G28610.1	LOC_Os03g21240.1	Millet_GLEAN_10029176	Si035682m	FGS	Y				Shoot	Shoot
GRMZM2G379656	GRMZM2G379656_P01	G2-like			Millet_GLEAN_10024614	Si039992m	FGS	Y	Y	Y	Y	Leaf at later stage	Leaf at later stage	Leaf
GRMZM2G396825	GRMZM2G396825_P01	G2-like					FGS			Y
GRMZM2G398055	GRMZM2G398055_P01	G2-like	AT3G10760.1	LOC_Os05g34110.1	Millet_GLEAN_10036724	Si002653m	FGS	Y		Y	Y	Leaf at later stage,Tassel,Seed,Ear	Tassel
GRMZM2G401835	GRMZM2G401835_P01	G2-like		LOC_Os02g08500.1	Millet_GLEAN_10001326	Si007844m	FGS	Y	Y	Y	Y	Tassel,Seed	Tassel
GRMZM2G454449	GRMZM2G454449_P01	G2-like		LOC_Os06g45890.1	Millet_GLEAN_10002535	Si007179m	FGS	Y	Y	Y	Y	Leaf at later stage,Tassel,Root,Shoot	Tassel
GRMZM2G471600	GRMZM2G471600_P01	G2-like	AT3G10760.1	LOC_Os05g34110.1	Millet_GLEAN_10036724	Si002653m	FGS	Y		Y		Leaf at later stage,Tassel,Seed,Ear	Tassel
GRMZM2G477238	GRMZM2G477238_P01	G2-like		LOC_Os02g14490.1	Millet_GLEAN_10033122	Si016955m	FGS	Y	Y			Leaf at later stage,Tassel,Root,Shoot	Tassel
GRMZM2G582555	GRMZM2G582555_P01	G2-like					WGS	Y	Y			Tassel,Seed	Tassel
GRMZM2G701218	GRMZM2G701218_P01	G2-like	AT3G04030.3	LOC_Os05g40960.1	Millet_GLEAN_10026354	Si022265m	FGS	Y	Y	Y	Y	Leaf at later stage,Tassel,Root,Shoot	Leaf at later stage
GRMZM5G846506	GRMZM5G846506_P01	G2-like		LOC_Os11g01480.1	Millet_GLEAN_10005643	Si026524m	FGS	Y	Y			Shoot	Shoot
GRMZM5G869984	GRMZM5G869984_P02	G2-like					FGS			Y	Y	Leaf at later stage,Seed	Seed
GRMZM5G887276	GRMZM5G887276_P03	G2-like			Millet_GLEAN_10010945	Si036127m	FGS	Y	Y	Y	Y	Leaf at later stage,Tassel,Seed,Embryonic Leaf,Ear,Shoot	Shoot
GRMZM5G887276	GRMZM5G887276_P04	G2-like			Millet_GLEAN_10010945	Si036127m	FGS	Y	Y	Y	Y	Leaf at later stage,Tassel,Seed,Embryonic Leaf,Ear,Shoot	Shoot
AC184831.3_FG005	AC184831.3_FGP005	GATA				Si019572m	FGS			Y
AC184831.3_FG008	AC184831.3_FGP008	GATA				Si019572m	FGS			Y
AC194965.4_FG004	AC194965.4_FGP004	GATA		LOC_Os01g24070.1	Millet_GLEAN_10021682	Si011269m	FGS	Y	Y	Y	Y	Leaf at later stage,Tassel,Root,Seed,Embryonic Leaf,Ear,Shoot	Leaf at later stage
AC202864.3_FG002	AC202864.3_FGP002	GATA	AT5G25830.1	LOC_Os05g44400.1	Millet_GLEAN_10028237	Si022327m	FGS	Y	Y	Y	Y	Leaf at later stage,Tassel,Root,Seed,Embryonic Leaf,Ear,Shoot	Tassel,Seed
GRMZM2G009530	GRMZM2G009530_P01	GATA		LOC_Os12g42970.1	Millet_GLEAN_10002147	Si022727m	FGS	Y	Y	Y	Y	Leaf at later stage,Tassel,Root,Seed,Embryonic Leaf,Ear,Shoot
GRMZM2G025002	GRMZM2G025002_P01	GATA			Millet_GLEAN_10014226	Si028169m	FGS	Y	Y	Y		Tassel,Embryonic Leaf	Embryonic Leaf,Tassel
GRMZM2G031983	GRMZM2G031983_P01	GATA	AT4G26150.1	LOC_Os02g12790.1	Millet_GLEAN_10017837	Si019058m	FGS	Y	Y	Y	Y	Leaf at later stage,Embryonic Leaf,Shoot
GRMZM2G039586	GRMZM2G039586_P01	GATA		LOC_Os06g37450.1	Millet_GLEAN_10027502	Si006733m	FGS	Y	Y	Y	Y	Leaf at later stage,Tassel,Embryonic Leaf,Shoot	Leaf at later stage	Leaf
GRMZM2G044576	GRMZM2G044576_P01	GATA	AT4G32890.1	LOC_Os01g54210.1	Millet_GLEAN_10032240	Si001735m	FGS	Y	Y	Y	Y	Leaf at later stage,Tassel,Seed,Ear	Leaf at later stage
GRMZM2G048850	GRMZM2G048850_P01	GATA					FGS			Y		Seed	Seed
GRMZM2G052616	GRMZM2G052616_P01	GATA		LOC_Os01g24070.1	Millet_GLEAN_10005217	Si004417m	FGS	Y	Y	Y	Y	Leaf at later stage,Tassel,Root,Seed,Embryonic Leaf,Ear,Shoot	Shoot
GRMZM2G054271	GRMZM2G054271_P01	GATA	AT5G25830.1		Millet_GLEAN_10002457		WGS	Y	Y	Y
GRMZM2G054615	GRMZM2G054615_P01	GATA		LOC_Os04g45650.2	Millet_GLEAN_10021099	Si010126m	FGS	Y	Y	Y	Y	Leaf at later stage,Tassel,Root,Seed,Embryonic Leaf,Ear,Shoot
GRMZM2G054615	GRMZM2G054615_P02	GATA	AT4G36240.1	LOC_Os04g45650.2		Si010126m	FGS	Y	Y	Y	Y	Leaf at later stage,Tassel,Root,Seed,Embryonic Leaf,Ear,Shoot
GRMZM2G058479	GRMZM2G058479_P01	GATA	AT3G21175.2	LOC_Os06g48534.1		Si006755m	FGS	Y	Y	Y	Y	Leaf at later stage,Tassel,Root,Seed,Embryonic Leaf,Ear,Shoot
GRMZM2G058479	GRMZM2G058479_P02	GATA	AT3G21175.2	LOC_Os06g48534.1		Si006755m	FGS	Y	Y	Y	Y	Leaf at later stage,Tassel,Root,Seed,Embryonic Leaf,Ear,Shoot
GRMZM2G065896	GRMZM2G065896_P01	GATA	AT1G51600.2	LOC_Os03g52450.1	Millet_GLEAN_10034227	Si036747m	FGS	Y	Y			Leaf at later stage,Tassel,Root,Seed,Embryonic Leaf,Ear,Shoot	Tassel
GRMZM2G067171	GRMZM2G067171_P01	GATA		LOC_Os12g07120.1	Millet_GLEAN_10000755	Si010130m	FGS	Y	Y	Y	Y	Leaf at later stage,Tassel,Seed,Embryonic Leaf,Ear,Shoot
GRMZM2G077002	GRMZM2G077002_P01	GATA	AT4G17570.3	LOC_Os04g46020.1	Millet_GLEAN_10021069	Si011929m	FGS	Y	Y	Y	Y	Leaf at later stage,Tassel,Root,Seed,Embryonic Leaf,Ear,Shoot	Seed
GRMZM2G080509	GRMZM2G080509_P01	GATA	AT3G21175.2	LOC_Os06g48534.1		Si006755m	FGS	Y	Y	Y	Y	Leaf at later stage,Tassel,Root,Seed,Embryonic Leaf,Ear,Shoot
GRMZM2G080509	GRMZM2G080509_P02	GATA	AT3G21175.2	LOC_Os06g48534.1		Si006750m	FGS	Y	Y	Y	Y	Leaf at later stage,Tassel,Root,Seed,Embryonic Leaf,Ear,Shoot
GRMZM2G101058	GRMZM2G101058_P01	GATA	AT2G45050.1	LOC_Os10g40810.1	Millet_GLEAN_10008830	Si036273m	FGS	Y	Y	Y	Y	Leaf at later stage,Tassel,Root,Seed,Embryonic Leaf,Ear,Shoot	Leaf at later stage
GRMZM2G104390	GRMZM2G104390_P01	GATA		LOC_Os01g24070.1	Millet_GLEAN_10005217	Si004417m	FGS	Y	Y	Y	Y	Leaf at later stage,Tassel,Root,Seed,Embryonic Leaf,Ear,Shoot
GRMZM2G110295	GRMZM2G110295_P01	GATA	AT2G45050.1	LOC_Os10g40810.1	Millet_GLEAN_10008830	Si036273m	FGS	Y	Y	Y	Y	Leaf at later stage,Tassel,Root,Seed,Embryonic Leaf,Ear,Shoot	Leaf at later stage
GRMZM2G113098	GRMZM2G113098_P01	GATA	AT2G45050.1	LOC_Os10g40810.1	Millet_GLEAN_10008830	Si036273m	FGS	Y	Y	Y	Y	Leaf at later stage,Tassel,Seed,Embryonic Leaf,Ear,Shoot	Leaf at later stage
GRMZM2G114775	GRMZM2G114775_P01	GATA	AT5G49300.1	LOC_Os03g61570.2	Millet_GLEAN_10007113	Si037892m	FGS	Y	Y	Y	Y	Leaf at later stage,Tassel,Root,Seed,Embryonic Leaf,Ear,Shoot
GRMZM2G114775	GRMZM2G114775_P02	GATA	AT5G49300.1	LOC_Os03g61570.2	Millet_GLEAN_10007113	Si037897m	FGS	Y	Y	Y	Y	Leaf at later stage,Tassel,Root,Seed,Embryonic Leaf,Ear,Shoot
GRMZM2G118214	GRMZM2G118214_P01	GATA		LOC_Os12g07120.1	Millet_GLEAN_10000755	Si010130m	FGS	Y	Y	Y	Y	Leaf at later stage,Tassel,Seed,Embryonic Leaf,Ear,Shoot	Tassel
GRMZM2G118214	GRMZM2G118214_P02	GATA		LOC_Os12g07120.1	Millet_GLEAN_10000755	Si010130m	FGS	Y	Y	Y	Y	Leaf at later stage,Tassel,Seed,Embryonic Leaf,Ear,Shoot	Tassel
GRMZM2G123909	GRMZM2G123909_P01	GATA	AT2G18380.1	LOC_Os01g47360.1	Millet_GLEAN_10025380	Si024214m	FGS	Y	Y			Leaf at later stage,Seed,Embryonic Leaf,Ear,Shoot	Seed
GRMZM2G135381	GRMZM2G135381_P01	GATA	AT5G25830.1	LOC_Os05g44400.1	Millet_GLEAN_10028237	Si022327m	FGS	Y	Y	Y	Y	Leaf at later stage,Tassel,Root,Seed,Embryonic Leaf,Ear,Shoot	Leaf at later stage
GRMZM2G138967	GRMZM2G138967_P01	GATA		LOC_Os03g61570.2	Millet_GLEAN_10036746	Si002983m	FGS	Y	Y	Y	Y	Leaf at later stage,Tassel,Root,Seed,Embryonic Leaf,Ear,Shoot	Ear,Seed
GRMZM2G140669	GRMZM2G140669_P01	GATA	AT4G36240.1	LOC_Os02g43150.1	Millet_GLEAN_10002842	Si017219m	FGS	Y	Y	Y	Y	Leaf at later stage,Tassel,Root,Seed,Embryonic Leaf,Ear,Shoot
GRMZM2G163200	GRMZM2G163200_P01	GATA	AT5G25830.1	LOC_Os02g56250.1	Millet_GLEAN_10031577	Si017317m	FGS	Y	Y	Y	Y	Leaf at later stage,Tassel,Root,Seed,Embryonic Leaf,Ear,Shoot	Leaf at later stage
GRMZM2G163200	GRMZM2G163200_P02	GATA	AT5G25830.1	LOC_Os02g56250.1	Millet_GLEAN_10031577	Si017317m	FGS	Y	Y	Y	Y	Leaf at later stage,Tassel,Root,Seed,Embryonic Leaf,Ear,Shoot	Leaf at later stage
GRMZM2G163200	GRMZM2G163200_P03	GATA	AT5G25830.1	LOC_Os02g56250.1	Millet_GLEAN_10031577	Si017317m	FGS	Y	Y	Y	Y	Leaf at later stage,Tassel,Root,Seed,Embryonic Leaf,Ear,Shoot	Leaf at later stage
GRMZM2G163200	GRMZM2G163200_P04	GATA	AT5G25830.1	LOC_Os02g56250.1	Millet_GLEAN_10031577	Si017317m	FGS	Y	Y	Y	Y	Leaf at later stage,Tassel,Root,Seed,Embryonic Leaf,Ear,Shoot	Leaf at later stage
GRMZM2G320609	GRMZM2G320609_P01	GATA	AT5G25830.1	LOC_Os11g08410.1	Millet_GLEAN_10002457		WGS	Y	Y	Y
GRMZM2G324131	GRMZM2G324131_P01	GATA				Si010130m	FGS	Y	Y	Y	Y	Seed	Seed
GRMZM2G325850	GRMZM2G325850_P01	GATA	AT3G50870.1	LOC_Os05g50270.1	Millet_GLEAN_10018570	Si022366m	FGS	Y	Y	Y		Tassel,Seed,Embryonic Leaf,Ear,Shoot	Tassel
GRMZM2G379005	GRMZM2G379005_P01	GATA	AT4G32890.1	LOC_Os02g56250.1	Millet_GLEAN_10031577	Si017317m	FGS	Y	Y	Y	Y	Leaf at later stage,Tassel,Root,Seed,Embryonic Leaf,Ear,Shoot
GRMZM2G379005	GRMZM2G379005_P02	GATA	AT4G32890.1	LOC_Os02g56250.1	Millet_GLEAN_10031577	Si017317m	FGS	Y	Y	Y	Y	Leaf at later stage,Tassel,Root,Seed,Embryonic Leaf,Ear,Shoot
GRMZM2G379005	GRMZM2G379005_P03	GATA	AT4G32890.1	LOC_Os02g56250.1	Millet_GLEAN_10031577	Si017317m	FGS	Y	Y	Y	Y	Leaf at later stage,Tassel,Root,Seed,Embryonic Leaf,Ear,Shoot
GRMZM2G379005	GRMZM2G379005_P04	GATA	AT4G32890.1	LOC_Os02g56250.1	Millet_GLEAN_10031577	Si017317m	FGS	Y	Y	Y	Y	Leaf at later stage,Tassel,Root,Seed,Embryonic Leaf,Ear,Shoot
GRMZM2G379005	GRMZM2G379005_P05	GATA	AT4G32890.1	LOC_Os02g56250.1	Millet_GLEAN_10031577	Si017317m	FGS	Y	Y	Y	Y	Leaf at later stage,Tassel,Root,Seed,Embryonic Leaf,Ear,Shoot
GRMZM2G396451	GRMZM2G396451_P01	GATA					FGS	Y	Y	Y	Y	Leaf at later stage,Tassel,Root,Seed,Embryonic Leaf,Ear,Shoot	Seed
GRMZM2G396451	GRMZM2G396451_P02	GATA					FGS	Y	Y	Y	Y	Leaf at later stage,Tassel,Root,Seed,Embryonic Leaf,Ear,Shoot	Seed
GRMZM2G397616	GRMZM2G397616_P01	GATA	AT2G18380.1	LOC_Os05g50270.1	Millet_GLEAN_10018570	Si022366m	FGS	Y	Y	Y		Tassel,Ear	Tassel
GRMZM2G404973	GRMZM2G404973_P01	GATA		LOC_Os04g45650.2	Millet_GLEAN_10021099	Si010126m	FGS	Y	Y	Y	Y	Leaf at later stage,Tassel,Root,Seed,Embryonic Leaf,Ear,Shoot
GRMZM2G404973	GRMZM2G404973_P02	GATA					FGS	Y	Y	Y	Y	Leaf at later stage,Tassel,Root,Seed,Embryonic Leaf,Ear,Shoot
GRMZM2G404973	GRMZM2G404973_P03	GATA		LOC_Os04g45650.2	Millet_GLEAN_10021099	Si010126m	FGS	Y	Y	Y	Y	Leaf at later stage,Tassel,Root,Seed,Embryonic Leaf,Ear,Shoot
GRMZM2G421212	GRMZM2G421212_P01	GATA	AT4G17570.3	LOC_Os04g46020.2	Millet_GLEAN_10021069	Si029600m	FGS	Y	Y	Y	Y	Leaf at later stage,Tassel,Root,Seed,Embryonic Leaf,Ear,Shoot
GRMZM2G464036	GRMZM2G464036_P01	GATA	AT3G60530.1	LOC_Os11g08410.1		Si019572m	WGS	Y	Y	Y
GRMZM2G464037	GRMZM2G464037_P01	GATA					FGS	Y	Y	Y	Y
GRMZM2G532534	GRMZM2G532534_P01	GATA	AT5G25830.1	LOC_Os03g05160.1	Millet_GLEAN_10024632	Si039011m	FGS	Y		Y	Y	Leaf at later stage,Tassel,Seed,Embryonic Leaf,Ear,Shoot	Seed
GRMZM5G847711	GRMZM5G847711_P01	GATA		LOC_Os04g46020.2		Si010863m	WGS	Y	Y			Leaf at later stage,Tassel,Root,Seed,Embryonic Leaf,Ear,Shoot
GRMZM5G879778	GRMZM5G879778_P01	GATA					FGS			Y
GRMZM5G887975	GRMZM5G887975_P01	GATA			Millet_GLEAN_10028901	Si024214m	FGS					Tassel,Seed,Embryonic Leaf,Shoot	Tassel
EF517601.1_FG010	EF517601.1_FGP010	GeBP	AT5G28040.1	LOC_Os01g14720.1	Millet_GLEAN_10006380	Si005179m	FGS	Y	Y	Y	Y	Leaf at later stage,Tassel,Seed,Embryonic Leaf,Ear,Shoot
GRMZM2G006871	GRMZM2G006871_P01	GeBP		LOC_Os09g03990.1	Millet_GLEAN_10027299	Si012600m	FGS	Y	Y	Y	Y	Leaf at later stage,Tassel,Seed,Embryonic Leaf,Ear,Shoot
GRMZM2G008558	GRMZM2G008558_P01	GeBP		LOC_Os06g10710.1	Millet_GLEAN_10023008	Si006601m	FGS	Y	Y	Y	Y	Leaf at later stage,Tassel,Root,Seed,Embryonic Leaf,Ear,Shoot
GRMZM2G008558	GRMZM2G008558_P02	GeBP		LOC_Os06g10710.1	Millet_GLEAN_10023008	Si006601m	FGS	Y	Y	Y	Y	Leaf at later stage,Tassel,Root,Seed,Embryonic Leaf,Ear,Shoot
GRMZM2G026417	GRMZM2G026417_P01	GeBP	AT5G28040.1	LOC_Os03g25430.1	Millet_GLEAN_10020335	Si030239m	FGS	Y		Y	Y	Leaf at later stage,Tassel,Root,Seed,Embryonic Leaf,Ear,Shoot	Embryonic Leaf
GRMZM2G030458	GRMZM2G030458_P01	GeBP	AT5G28040.1	LOC_Os03g25430.1	Millet_GLEAN_10020335	Si030239m	FGS	Y		Y	Y	Leaf at later stage,Tassel,Seed,Embryonic Leaf,Ear,Shoot	Embryonic Leaf
GRMZM2G036966	GRMZM2G036966_P01	GeBP		LOC_Os09g01140.1	Millet_GLEAN_10027355	Si012370m	FGS	Y	Y	Y	Y	Leaf at later stage,Tassel,Root,Seed,Embryonic Leaf,Ear,Shoot
GRMZM2G036966	GRMZM2G036966_P02	GeBP		LOC_Os09g01140.1	Millet_GLEAN_10027355	Si012370m	FGS	Y	Y	Y	Y	Leaf at later stage,Tassel,Root,Seed,Embryonic Leaf,Ear,Shoot
GRMZM2G041818	GRMZM2G041818_P01	GeBP		LOC_Os03g50110.1	Millet_GLEAN_10034403	Si036257m	FGS	Y	Y	Y	Y	Leaf at later stage,Tassel,Root,Seed,Embryonic Leaf,Ear,Shoot
GRMZM2G066373	GRMZM2G066373_P01	GeBP		LOC_Os06g10710.1	Millet_GLEAN_10023008	Si006601m	FGS	Y	Y	Y	Y	Leaf at later stage,Tassel,Root,Seed,Embryonic Leaf,Ear,Shoot
GRMZM2G075122	GRMZM2G075122_P01	GeBP	AT3G04930.2	LOC_Os07g44200.1	Millet_GLEAN_10020335	Si030239m	FGS	Y	Y	Y	Y	Leaf at later stage,Tassel,Root,Seed,Embryonic Leaf,Ear,Shoot	Tassel
GRMZM2G075122	GRMZM2G075122_P02	GeBP	AT5G28040.1	LOC_Os03g25430.1	Millet_GLEAN_10020335	Si030239m	FGS	Y	Y	Y	Y	Leaf at later stage,Tassel,Root,Seed,Embryonic Leaf,Ear,Shoot	Tassel
GRMZM2G082318	GRMZM2G082318_P01	GeBP	AT5G28040.1	LOC_Os03g25430.1	Millet_GLEAN_10020335	Si030239m	FGS	Y	Y	Y	Y	Leaf at later stage,Tassel,Root,Seed,Embryonic Leaf,Ear,Shoot	Tassel
GRMZM2G083886	GRMZM2G083886_P01	GeBP		LOC_Os09g01140.1	Millet_GLEAN_10033424	Si017797m	FGS	Y	Y	Y	Y	Leaf at later stage,Tassel,Root,Seed,Embryonic Leaf,Ear,Shoot
GRMZM2G092409	GRMZM2G092409_P01	GeBP		LOC_Os09g27850.1	Millet_GLEAN_10037040	Si013598m	FGS	Y	Y	Y	Y	Leaf at later stage,Tassel,Root,Seed,Embryonic Leaf,Ear,Shoot
GRMZM2G125239	GRMZM2G125239_P01	GeBP		LOC_Os02g18660.1	Millet_GLEAN_10024521	Si016765m	FGS	Y	Y	Y	Y	Leaf at later stage,Tassel,Root,Seed,Embryonic Leaf,Ear,Shoot	Ear
GRMZM2G125239	GRMZM2G125239_P02	GeBP		LOC_Os02g18660.1	Millet_GLEAN_10024521	Si016765m	FGS	Y	Y	Y	Y	Leaf at later stage,Tassel,Root,Seed,Embryonic Leaf,Ear,Shoot	Ear
GRMZM2G125239	GRMZM2G125239_P03	GeBP		LOC_Os02g18660.1	Millet_GLEAN_10024521	Si016765m	FGS	Y	Y	Y	Y	Leaf at later stage,Tassel,Root,Seed,Embryonic Leaf,Ear,Shoot	Ear
GRMZM2G134866	GRMZM2G134866_P01	GeBP		LOC_Os09g27850.1	Millet_GLEAN_10037040	Si013598m	FGS	Y	Y	Y	Y	Leaf at later stage,Tassel,Root,Seed,Embryonic Leaf,Ear,Shoot	Tassel
GRMZM2G134866	GRMZM2G134866_P02	GeBP		LOC_Os09g27850.1	Millet_GLEAN_10037040	Si013598m	FGS	Y	Y	Y	Y	Leaf at later stage,Tassel,Root,Seed,Embryonic Leaf,Ear,Shoot	Tassel
GRMZM2G155252	GRMZM2G155252_P01	GeBP			Millet_GLEAN_10000950	Si012012m	FGS	Y	Y	Y	Y	Leaf at later stage,Tassel,Root,Seed,Embryonic Leaf,Ear,Shoot
GRMZM2G159291	GRMZM2G159291_P01	GeBP		LOC_Os06g30250.1	Millet_GLEAN_10025199	Si017150m	WGS	Y	Y	Y	Y	Leaf at later stage,Tassel,Root,Seed,Embryonic Leaf,Ear,Shoot
GRMZM2G159291	GRMZM2G159291_P03	GeBP		LOC_Os06g30250.1	Millet_GLEAN_10025199	Si017150m	WGS	Y	Y	Y	Y	Leaf at later stage,Tassel,Root,Seed,Embryonic Leaf,Ear,Shoot
GRMZM2G159291	GRMZM2G159291_P04	GeBP		LOC_Os06g30250.1	Millet_GLEAN_10025199	Si017150m	WGS	Y	Y	Y	Y	Leaf at later stage,Tassel,Root,Seed,Embryonic Leaf,Ear,Shoot
GRMZM2G159291	GRMZM2G159291_P05	GeBP		LOC_Os06g30250.1	Millet_GLEAN_10025199	Si017150m	WGS	Y	Y	Y	Y	Leaf at later stage,Tassel,Root,Seed,Embryonic Leaf,Ear,Shoot
GRMZM2G159291	GRMZM2G159291_P07	GeBP		LOC_Os06g30250.1	Millet_GLEAN_10025199	Si017150m	WGS	Y	Y	Y	Y	Leaf at later stage,Tassel,Root,Seed,Embryonic Leaf,Ear,Shoot
GRMZM2G162405	GRMZM2G162405_P01	GeBP		LOC_Os03g50110.1	Millet_GLEAN_10034403	Si036257m	FGS	Y	Y	Y	Y	Leaf at later stage,Tassel,Root,Seed,Embryonic Leaf,Ear,Shoot
GRMZM2G162405	GRMZM2G162405_P02	GeBP		LOC_Os03g50110.1	Millet_GLEAN_10034403	Si036257m	FGS	Y	Y	Y	Y	Leaf at later stage,Tassel,Root,Seed,Embryonic Leaf,Ear,Shoot
GRMZM2G174240	GRMZM2G174240_P01	GeBP		LOC_Os02g52950.1	Millet_GLEAN_10033437	Si017925m	FGS	Y	Y	Y		Leaf at later stage,Tassel,Seed,Embryonic Leaf,Ear,Shoot	Embryonic Leaf
GRMZM2G392516	GRMZM2G392516_P01	GeBP		LOC_Os09g01140.1	Millet_GLEAN_10027355	Si012370m	FGS	Y	Y	Y	Y	Leaf at later stage,Tassel,Root,Seed,Embryonic Leaf,Ear,Shoot	Shoot
GRMZM2G423292	GRMZM2G423292_P01	GeBP		LOC_Os08g36450.1	Millet_GLEAN_10022141	Si013598m	FGS	Y	Y	Y	Y	Leaf at later stage,Tassel,Root,Seed,Embryonic Leaf,Ear,Shoot
GRMZM5G868875	GRMZM5G868875_P01	GeBP		LOC_Os06g30250.1	Millet_GLEAN_10025199	Si017150m	FGS	Y	Y	Y	Y	Leaf at later stage,Tassel,Root,Seed,Embryonic Leaf,Ear,Shoot	Tassel
GRMZM5G868875	GRMZM5G868875_P02	GeBP		LOC_Os06g30250.1	Millet_GLEAN_10025199	Si017150m	FGS	Y	Y	Y	Y	Leaf at later stage,Tassel,Root,Seed,Embryonic Leaf,Ear,Shoot	Tassel
AC187788.3_FG008	AC187788.3_FGP008	GRAS			Millet_GLEAN_10006537		WGS	Y	Y	Y
AC197429.3_FG001	AC197429.3_FGP001	GRAS					WGS	Y	Y
AC198366.3_FG004	AC198366.3_FGP004	GRAS	AT1G50420.1	LOC_Os12g04370.1	Millet_GLEAN_10004619	Si009933m	FGS	Y	Y	Y		Seed,Embryonic Leaf,Ear	Seed
AC200124.3_FG005	AC200124.3_FGP005	GRAS					FGS	Y		Y		Ear	Ear
AC204621.4_FG006	AC204621.4_FGP006	GRAS			Millet_GLEAN_10002321	Si040237m	FGS	Y	Y	Y
AC234164.1_FG004	AC234164.1_FGP004	GRAS	AT1G63100.1	LOC_Os06g03710.1	Millet_GLEAN_10026782	Si008220m	FGS	Y	Y	Y	Y	Leaf at later stage,Tassel,Seed,Embryonic Leaf,Ear,Shoot	Seed
AC234167.1_FG002	AC234167.1_FGP002	GRAS					WGS	Y		Y	Y
GRMZM2G001426	GRMZM2G001426_P01	GRAS	AT1G14920.1	LOC_Os01g45860.1	Millet_GLEAN_10030888	Si001293m	FGS	Y	Y			Leaf at later stage,Tassel,Root,Seed,Embryonic Leaf,Ear,Shoot	Seed
GRMZM2G008312	GRMZM2G008312_P01	GRAS					WGS			Y	Y	Tassel	Tassel
GRMZM2G011947	GRMZM2G011947_P01	GRAS	AT4G00150.1	LOC_Os10g40390.1	Millet_GLEAN_10006537	Si039098m	FGS	Y	Y	Y	Y
GRMZM2G013016	GRMZM2G013016_P01	GRAS	AT1G14920.1	LOC_Os01g67650.1	Millet_GLEAN_10014966	Si000959m	FGS	Y	Y	Y		Seed,Embryonic Leaf	Embryonic Leaf	Leaf
GRMZM2G015080	GRMZM2G015080_P01	GRAS	AT3G54220.1	LOC_Os12g02870.1	Millet_GLEAN_10005107	Si032551m	FGS	Y		Y	Y	Leaf at later stage,Tassel,Root,Seed,Embryonic Leaf,Ear,Shoot	Embryonic Leaf
GRMZM2G015080	GRMZM2G015080_P02	GRAS	AT3G54220.1	LOC_Os12g02870.1	Millet_GLEAN_10005107	Si032551m	FGS	Y		Y	Y	Leaf at later stage,Tassel,Root,Seed,Embryonic Leaf,Ear,Shoot	Embryonic Leaf
GRMZM2G018254	GRMZM2G018254_P01	GRAS	AT2G37650.1	LOC_Os11g47890.1	Millet_GLEAN_10009400	Si025985m	FGS	Y	Y	Y	Y	Root,Ear	Root
GRMZM2G019060	GRMZM2G019060_P01	GRAS	AT4G37650.1	LOC_Os07g39820.1	Millet_GLEAN_10021312	Si029296m	FGS	Y	Y	Y	Y	Tassel	Tassel
GRMZM2G023872	GRMZM2G023872_P01	GRAS	AT1G14920.1	LOC_Os05g49930.1	Millet_GLEAN_10028958	Si024429m	FGS	Y	Y	Y	Y	Leaf at later stage,Root,Seed,Shoot	Seed
GRMZM2G024973	GRMZM2G024973_P01	GRAS	AT2G01570.1	LOC_Os03g49990.1	Millet_GLEAN_10034418	Si039400m	FGS	Y	Y	Y	Y	Leaf at later stage,Tassel,Root,Seed,Embryonic Leaf,Ear,Shoot	Embryonic Leaf
GRMZM2G028039	GRMZM2G028039_P02	GRAS	AT5G48150.2	LOC_Os03g09280.2	Millet_GLEAN_10017544	Si035089m	FGS	Y	Y	Y	Y	Leaf at later stage,Tassel,Root,Seed,Embryonic Leaf,Ear,Shoot
GRMZM2G028438	GRMZM2G028438_P01	GRAS	AT5G52510.1	LOC_Os02g45760.1	Millet_GLEAN_10019302	Si016627m	FGS	Y	Y	Y	Y	Leaf at later stage,Tassel,Root,Seed,Embryonic Leaf,Ear,Shoot	Seed
GRMZM2G028608	GRMZM2G028608_P01	GRAS	AT2G29065.1	LOC_Os11g47890.1	Millet_GLEAN_10033806	Si009582m	FGS	Y	Y	Y		Leaf at later stage,Tassel,Seed	Leaf at later stage
GRMZM2G037286	GRMZM2G037286_P01	GRAS	AT3G54220.1	LOC_Os05g40710.1	Millet_GLEAN_10026372	Si021890m	FGS	Y	Y	Y
GRMZM2G037792	GRMZM2G037792_P01	GRAS	AT4G00150.1	LOC_Os04g46860.1	Millet_GLEAN_10001389	Si016508m	FGS	Y		Y	Y	Leaf at later stage,Tassel,Root,Seed,Embryonic Leaf,Ear,Shoot
GRMZM2G049159	GRMZM2G049159_P01	GRAS	AT2G37650.1	LOC_Os03g48450.2	Millet_GLEAN_10038028	Si034418m	FGS	Y	Y	Y	Y	Leaf at later stage,Tassel,Root,Seed,Embryonic Leaf,Ear,Shoot	Embryonic Leaf
GRMZM2G049159	GRMZM2G049159_P03	GRAS	AT2G37650.1	LOC_Os03g48450.2	Millet_GLEAN_10038028	Si034418m	FGS	Y	Y	Y	Y	Leaf at later stage,Tassel,Root,Seed,Embryonic Leaf,Ear,Shoot	Embryonic Leaf
GRMZM2G051785	GRMZM2G051785_P01	GRAS	AT4G00150.1	LOC_Os06g01620.1	Millet_GLEAN_10010202	Si006258m	FGS	Y	Y	Y		Leaf at later stage,Tassel,Seed,Embryonic Leaf,Ear	Leaf at later stage	Leaf
GRMZM2G055263	GRMZM2G055263_P01	GRAS	AT4G08250.1	LOC_Os03g15680.1	Millet_GLEAN_10038006	Si040022m	FGS	Y	Y	Y		Leaf at later stage
GRMZM2G060265	GRMZM2G060265_P01	GRAS	AT4G00150.1	LOC_Os10g40390.1	Millet_GLEAN_10006537	Si039098m	FGS	Y	Y	Y	Y	Leaf at later stage,Tassel,Seed,Ear	Leaf at later stage
GRMZM2G070371	GRMZM2G070371_P01	GRAS	AT2G37650.1	LOC_Os11g47920.1	Millet_GLEAN_10021676	Si024639m	FGS	Y		Y	Y
GRMZM2G073779	GRMZM2G073779_P01	GRAS	AT2G37650.1	LOC_Os11g47890.1	Millet_GLEAN_10002991	Si025985m	FGS	Y	Y	Y		Leaf at later stage,Tassel,Root,Seed,Embryonic Leaf,Ear,Shoot
GRMZM2G073805	GRMZM2G073805_P01	GRAS	AT2G37650.1	LOC_Os11g47870.1	Millet_GLEAN_10002991	Si025985m	FGS	Y	Y	Y		Root	Root
GRMZM2G073823	GRMZM2G073823_P01	GRAS	AT2G29065.1	LOC_Os11g47900.1	Millet_GLEAN_10009400	Si026116m	FGS	Y	Y	Y	Y	Root,Embryonic Leaf	Root	Root
GRMZM2G079470	GRMZM2G079470_P01	GRAS	AT4G00150.1	LOC_Os10g40390.1	Millet_GLEAN_10006537	Si039098m	FGS	Y	Y	Y	Y	Leaf at later stage,Tassel,Root,Seed,Embryonic Leaf,Ear,Shoot	Leaf at later stage
GRMZM2G082387	GRMZM2G082387_P01	GRAS	AT1G50420.1	LOC_Os01g71970.1	Millet_GLEAN_10036538	Si001436m	FGS	Y	Y	Y	Y	Leaf at later stage,Tassel,Root,Seed,Embryonic Leaf,Ear,Shoot	Embryonic Leaf	Leaf
GRMZM2G089636	GRMZM2G089636_P01	GRAS	AT2G37650.1	LOC_Os03g48450.2	Millet_GLEAN_10032371	Si024734m	FGS	Y	Y	Y
GRMZM2G089662	GRMZM2G089662_P01	GRAS	AT2G37650.1	LOC_Os03g48450.2	Millet_GLEAN_10032369	Si024218m	FGS	Y	Y	Y	Y	Tassel	Tassel
GRMZM2G089782	GRMZM2G089782_P01	GRAS		LOC_Os06g03710.1	Millet_GLEAN_10026782	Si008220m	FGS	Y		Y		Tassel	Tassel
GRMZM2G090434	GRMZM2G090434_P01	GRAS					WGS	Y		Y	Y
GRMZM2G091656	GRMZM2G091656_P01	GRAS	AT3G03450.1	LOC_Os11g06180.1	Millet_GLEAN_10017101	Si027981m	FGS	Y	Y	Y	Y	Root,Shoot	Root,Shoot
GRMZM2G097456	GRMZM2G097456_P01	GRAS	AT3G49950.1	LOC_Os07g40020.1	Millet_GLEAN_10021333	Si029796m	FGS	Y	Y	Y		Leaf at later stage,Tassel,Root,Embryonic Leaf,Shoot	Tassel
GRMZM2G098517	GRMZM2G098517_P01	GRAS	AT5G48150.2	LOC_Os07g39470.1	Millet_GLEAN_10021287	Si029418m	FGS	Y	Y	Y	Y	Leaf at later stage,Tassel,Root,Seed,Embryonic Leaf,Ear,Shoot	Leaf at later stage
GRMZM2G098517	GRMZM2G098517_P02	GRAS	AT5G48150.2	LOC_Os07g39470.1	Millet_GLEAN_10021287	Si029418m	FGS	Y	Y	Y	Y	Leaf at later stage,Tassel,Root,Seed,Embryonic Leaf,Ear,Shoot	Leaf at later stage
GRMZM2G098784	GRMZM2G098784_P01	GRAS	AT2G37650.1	LOC_Os03g48450.2	Millet_GLEAN_10038028	Si034418m	FGS	Y	Y	Y	Y	Leaf at later stage,Tassel,Root,Seed,Embryonic Leaf,Ear,Shoot	Embryonic Leaf
GRMZM2G098800	GRMZM2G098800_P01	GRAS	AT4G00150.1	LOC_Os02g44370.1	Millet_GLEAN_10001389	Si016508m	FGS	Y	Y	Y	Y	Leaf at later stage,Tassel,Root,Seed,Embryonic Leaf,Ear,Shoot
GRMZM2G098800	GRMZM2G098800_P02	GRAS	AT4G00150.1	LOC_Os02g44370.1	Millet_GLEAN_10001389	Si016508m	FGS	Y	Y	Y	Y	Leaf at later stage,Tassel,Root,Seed,Embryonic Leaf,Ear,Shoot
GRMZM2G104342	GRMZM2G104342_P01	GRAS	AT5G66770.1	LOC_Os03g51330.1	Millet_GLEAN_10034314	Si034954m	FGS	Y	Y	Y	Y	Leaf at later stage,Tassel,Root,Seed,Embryonic Leaf,Ear,Shoot
GRMZM2G106336	GRMZM2G106336_P01	GRAS	AT1G07530.1	LOC_Os11g47920.1	Millet_GLEAN_10021676	Si012046m	FGS	Y				Tassel,Seed,Embryonic Leaf,Ear,Shoot
GRMZM2G106356	GRMZM2G106356_P01	GRAS	AT2G29060.1	LOC_Os11g47920.1	Millet_GLEAN_10021676	Si012046m	FGS	Y		Y	Y	Leaf at later stage,Tassel,Seed,Embryonic Leaf,Ear,Shoot	Tassel
GRMZM2G106548	GRMZM2G106548_P01	GRAS	AT5G41920.1	LOC_Os07g38030.1	Millet_GLEAN_10015136	Si032551m	FGS	Y	Y	Y	Y	Leaf at later stage,Tassel,Root,Seed,Embryonic Leaf,Ear,Shoot
GRMZM2G109869	GRMZM2G109869_P01	GRAS	AT5G52510.1	LOC_Os04g49110.1	Millet_GLEAN_10037125	Si009601m	FGS	Y	Y	Y		Leaf at later stage,Tassel,Root,Seed,Embryonic Leaf,Ear,Shoot	Embryonic Leaf
GRMZM2G109869	GRMZM2G109869_P02	GRAS		LOC_Os04g49110.1	Millet_GLEAN_10037125	Si009601m	FGS	Y	Y	Y		Leaf at later stage,Tassel,Root,Seed,Embryonic Leaf,Ear,Shoot	Embryonic Leaf
GRMZM2G110067	GRMZM2G110067_P01	GRAS	AT3G13840.1	LOC_Os03g29480.1	Millet_GLEAN_10002321	Si040237m	FGS	Y	Y	Y		Leaf at later stage,Tassel,Ear	Tassel
GRMZM2G110579	GRMZM2G110579_P01	GRAS	AT4G00150.1	LOC_Os02g44370.1	Millet_GLEAN_10001389	Si016508m	FGS	Y	Y	Y	Y	Leaf at later stage,Tassel,Root,Seed,Embryonic Leaf,Ear,Shoot
GRMZM2G114680	GRMZM2G114680_P01	GRAS	AT1G55580.1	LOC_Os06g40780.1	Millet_GLEAN_10028616	Si008068m	FGS	Y	Y	Y		Seed,Ear
GRMZM2G114680	GRMZM2G114680_P02	GRAS	AT1G55580.1	LOC_Os06g40780.1	Millet_GLEAN_10028616	Si008068m	FGS	Y	Y	Y		Seed,Ear
GRMZM2G114680	GRMZM2G114680_P03	GRAS			Millet_GLEAN_10028616		FGS	Y	Y	Y		Seed,Ear
GRMZM2G114727	GRMZM2G114727_P01	GRAS			Millet_GLEAN_10006537		WGS	Y	Y	Y		Tassel	Tassel
GRMZM2G116638	GRMZM2G116638_P01	GRAS	AT5G48150.2	LOC_Os10g22430.1	Millet_GLEAN_10014720	Si035054m	FGS	Y	Y	Y	Y	Leaf at later stage,Tassel,Root,Seed,Embryonic Leaf,Ear,Shoot	Leaf at later stage
GRMZM2G117949	GRMZM2G117949_P01	GRAS					FGS	Y	Y	Y
GRMZM2G124449	GRMZM2G124449_P01	GRAS					WGS	Y	Y	Y
GRMZM2G125501	GRMZM2G125501_P01	GRAS	AT3G49950.1	LOC_Os07g40020.1	Millet_GLEAN_10021333	Si029796m	FGS	Y	Y	Y		Leaf at later stage,Tassel,Root,Seed,Embryonic Leaf,Shoot	Tassel
GRMZM2G129154	GRMZM2G129154_P01	GRAS	AT1G50420.1	LOC_Os01g71970.1	Millet_GLEAN_10036538	Si001436m	FGS	Y	Y	Y	Y	Leaf at later stage,Seed,Embryonic Leaf,Ear,Shoot	Seed
GRMZM2G131516	GRMZM2G131516_P01	GRAS			Millet_GLEAN_10025439		FGS	Y		Y	Y	Leaf at later stage,Tassel,Root,Seed,Embryonic Leaf,Ear,Shoot	Embryonic Leaf	Leaf
GRMZM2G131516	GRMZM2G131516_P02	GRAS	AT3G54220.1	LOC_Os12g02870.1	Millet_GLEAN_10005107	Si032551m	FGS	Y		Y	Y	Leaf at later stage,Tassel,Root,Seed,Embryonic Leaf,Ear,Shoot	Embryonic Leaf	Leaf
GRMZM2G132794	GRMZM2G132794_P01	GRAS	AT4G37650.1	LOC_Os07g39820.1	Millet_GLEAN_10021312	Si034653m	FGS	Y	Y	Y		Leaf at later stage,Tassel,Seed,Embryonic Leaf,Ear,Shoot	Embryonic Leaf
GRMZM2G133169	GRMZM2G133169_P01	GRAS	AT5G66770.1	LOC_Os03g51330.1	Millet_GLEAN_10034314	Si034954m	FGS	Y	Y	Y	Y	Leaf at later stage,Tassel,Seed,Embryonic Leaf,Ear,Shoot	Embryonic Leaf
GRMZM2G140085	GRMZM2G140085_P01	GRAS	AT1G50420.1	LOC_Os12g04380.1	Millet_GLEAN_10000788	Si028262m	FGS	Y		Y
GRMZM2G140085	GRMZM2G140085_P02	GRAS	AT1G50420.1	LOC_Os12g04380.1	Millet_GLEAN_10000788	Si028262m	FGS	Y		Y
GRMZM2G140094	GRMZM2G140094_P01	GRAS	AT1G50420.1	LOC_Os12g04380.1	Millet_GLEAN_10000788	Si028262m	FGS	Y	Y	Y		Seed	Seed
GRMZM2G143433	GRMZM2G143433_P01	GRAS	AT1G55580.1	LOC_Os02g10360.1	Millet_GLEAN_10028616	Si019936m	FGS	Y	Y	Y		Tassel,Ear	Tassel
GRMZM2G144744	GRMZM2G144744_P01	GRAS	AT2G01570.1	LOC_Os03g49990.1	Millet_GLEAN_10034418	Si039400m	FGS	Y	Y	Y	Y	Leaf at later stage,Tassel,Root,Seed,Embryonic Leaf,Ear,Shoot
GRMZM2G144744	GRMZM2G144744_P02	GRAS	AT2G01570.1	LOC_Os03g49990.1	Millet_GLEAN_10034418	Si039400m	FGS	Y	Y	Y	Y	Leaf at later stage,Tassel,Root,Seed,Embryonic Leaf,Ear,Shoot
GRMZM2G146018	GRMZM2G146018_P01	GRAS	AT4G08250.1	LOC_Os11g06180.1	Millet_GLEAN_10003393	Si012487m	FGS	Y	Y	Y
GRMZM2G153333	GRMZM2G153333_P01	GRAS	AT1G21450.1	LOC_Os01g65900.1	Millet_GLEAN_10011140	Si021635m	FGS	Y	Y	Y	Y	Leaf at later stage,Tassel,Root,Seed,Embryonic Leaf,Ear,Shoot
GRMZM2G157679	GRMZM2G157679_P01	GRAS	AT2G37650.1	LOC_Os01g62460.2	Millet_GLEAN_10012647	Si000234m	FGS	Y	Y	Y	Y	Leaf at later stage,Tassel,Root,Seed,Embryonic Leaf,Ear,Shoot	Leaf at later stage
GRMZM2G157679	GRMZM2G157679_P02	GRAS	AT2G37650.1	LOC_Os01g62460.2	Millet_GLEAN_10012647	Si000234m	FGS	Y	Y	Y	Y	Leaf at later stage,Tassel,Root,Seed,Embryonic Leaf,Ear,Shoot	Leaf at later stage
GRMZM2G159475	GRMZM2G159475_P01	GRAS	AT1G07530.1	LOC_Os12g38490.1	Millet_GLEAN_10002991	Si024520m	FGS	Y	Y	Y	Y	Leaf at later stage,Tassel,Root,Seed,Embryonic Leaf,Ear,Shoot	Shoot
GRMZM2G159475	GRMZM2G159475_P02	GRAS	AT2G29065.1			Si024520m	FGS	Y	Y	Y	Y	Leaf at later stage,Tassel,Root,Seed,Embryonic Leaf,Ear,Shoot	Shoot
GRMZM2G159475	GRMZM2G159475_P03	GRAS	AT2G29065.1			Si024520m	FGS	Y	Y	Y	Y	Leaf at later stage,Tassel,Root,Seed,Embryonic Leaf,Ear,Shoot	Shoot
GRMZM2G159475	GRMZM2G159475_P04	GRAS	AT2G29065.1			Si024520m	FGS	Y	Y	Y	Y	Leaf at later stage,Tassel,Root,Seed,Embryonic Leaf,Ear,Shoot	Shoot
GRMZM2G163427	GRMZM2G163427_P01	GRAS	AT2G37650.1	LOC_Os11g47870.1	Millet_GLEAN_10009401	Si025985m	FGS	Y	Y	Y	Y	Leaf at later stage,Tassel,Root,Seed,Embryonic Leaf,Ear,Shoot	Embryonic Leaf
GRMZM2G163427	GRMZM2G163427_P02	GRAS	AT2G37650.1	LOC_Os11g47870.1	Millet_GLEAN_10009401	Si025985m	FGS	Y	Y	Y	Y	Leaf at later stage,Tassel,Root,Seed,Embryonic Leaf,Ear,Shoot	Embryonic Leaf
GRMZM2G169636	GRMZM2G169636_P01	GRAS	AT3G13840.1	LOC_Os03g29480.1	Millet_GLEAN_10002321	Si033320m	FGS	Y	Y	Y		Embryonic Leaf	Embryonic Leaf
GRMZM2G172351	GRMZM2G172351_P01	GRAS					WGS	Y
GRMZM2G172657	GRMZM2G172657_P01	GRAS	AT4G37650.1	LOC_Os07g39820.1	Millet_GLEAN_10021312	Si029296m	FGS	Y	Y	Y	Y	Leaf at later stage,Tassel,Root,Seed,Embryonic Leaf,Ear,Shoot	Embryonic Leaf
GRMZM2G173429	GRMZM2G173429_P01	GRAS	AT5G52510.1	LOC_Os04g49110.1	Millet_GLEAN_10037125	Si009601m	FGS	Y	Y	Y	Y	Leaf at later stage,Tassel,Root,Seed,Embryonic Leaf,Ear,Shoot	Embryonic Leaf
GRMZM2G173429	GRMZM2G173429_P02	GRAS	AT5G52510.1	LOC_Os04g49110.1	Millet_GLEAN_10037125	Si009601m	FGS	Y	Y	Y	Y	Leaf at later stage,Tassel,Root,Seed,Embryonic Leaf,Ear,Shoot	Embryonic Leaf
GRMZM2G176124	GRMZM2G176124_P01	GRAS	AT4G00150.1		Millet_GLEAN_10006537	Si039098m	WGS	Y	Y	Y		Leaf at later stage,Tassel	Leaf at later stage,Tassel
GRMZM2G176537	GRMZM2G176537_P01	GRAS	AT5G41920.1	LOC_Os04g35250.1	Millet_GLEAN_10033701	Si009972m	FGS	Y	Y	Y		Leaf at later stage,Tassel,Ear,Shoot	Tassel
GRMZM2G179325	GRMZM2G179325_P01	GRAS	AT1G07530.1	LOC_Os12g38490.1	Millet_GLEAN_10002991	Si024520m	FGS	Y	Y	Y	Y	Leaf at later stage,Tassel,Root,Seed,Embryonic Leaf,Ear,Shoot	Embryonic Leaf
GRMZM2G313078	GRMZM2G313078_P01	GRAS	AT3G49950.1	LOC_Os05g42130.1	Millet_GLEAN_10026255	Si022117m	FGS	Y	Y	Y		Leaf at later stage	Leaf at later stage
GRMZM2G317287	GRMZM2G317287_P01	GRAS		LOC_Os12g04370.1	Millet_GLEAN_10004619	Si012421m	FGS	Y	Y	Y		Seed,Ear,Shoot	Seed
GRMZM2G317338	GRMZM2G317338_P01	GRAS					WGS	Y	Y	Y	Y	Leaf at later stage,Tassel,Root,Seed,Embryonic Leaf,Ear	Tassel
GRMZM2G335814	GRMZM2G335814_P01	GRAS	AT2G37650.1	LOC_Os03g40080.1	Millet_GLEAN_10017716	Si040221m	FGS	Y	Y	Y		Embryonic Leaf
GRMZM2G342217	GRMZM2G342217_P01	GRAS	AT1G66350.1	LOC_Os11g31100.1	Millet_GLEAN_10016149	Si027708m	FGS	Y	Y	Y		Tassel	Tassel
GRMZM2G343815	GRMZM2G343815_P01	GRAS					WGS			Y	Y
GRMZM2G346706	GRMZM2G346706_P01	GRAS	AT2G37650.1	LOC_Os03g48450.2	Millet_GLEAN_10032371	Si024539m	FGS	Y	Y	Y	Y	Leaf at later stage,Tassel,Seed,Embryonic Leaf,Ear,Shoot
GRMZM2G348780	GRMZM2G348780_P01	GRAS					FGS	Y
GRMZM2G359304	GRMZM2G359304_P01	GRAS	AT3G13840.1	LOC_Os03g29480.1	Millet_GLEAN_10002321	Si040237m	FGS	Y	Y	Y
GRMZM2G366849	GRMZM2G366849_P01	GRAS					WGS			Y	Y	Tassel	Tassel
GRMZM2G368909	GRMZM2G368909_P01	GRAS	AT1G07530.1	LOC_Os04g50060.1	Millet_GLEAN_10007180	Si034627m	FGS	Y	Y	Y	Y	Leaf at later stage,Tassel,Root,Seed,Embryonic Leaf,Ear,Shoot	Root
GRMZM2G386362	GRMZM2G386362_P01	GRAS	AT4G00150.1		Millet_GLEAN_10006537	Si039098m	FGS	Y	Y	Y		Leaf at later stage,Tassel	Tassel
GRMZM2G393588	GRMZM2G393588_P01	GRAS					WGS	Y
GRMZM2G408012	GRMZM2G408012_P01	GRAS	AT3G07050.1		Millet_GLEAN_10017691	Si034781m	FGS	Y	Y			Leaf at later stage,Tassel,Root,Seed,Embryonic Leaf,Ear,Shoot
GRMZM2G418899	GRMZM2G418899_P01	GRAS	AT4G00150.1	LOC_Os04g46860.1	Millet_GLEAN_10001389	Si016508m	FGS	Y		Y	Y	Leaf at later stage,Seed,Ear,Shoot
GRMZM2G418899	GRMZM2G418899_P02	GRAS	AT4G00150.1	LOC_Os04g46860.1	Millet_GLEAN_10001389	Si016508m	FGS	Y		Y	Y	Leaf at later stage,Seed,Ear,Shoot
GRMZM2G420280	GRMZM2G420280_P01	GRAS	AT3G03450.1	LOC_Os04g35250.1	Millet_GLEAN_10033701	Si009972m	FGS	Y	Y	Y		Leaf at later stage,Tassel,Root	Tassel
GRMZM2G425366	GRMZM2G425366_P01	GRAS	AT1G07530.1	LOC_Os11g47910.1	Millet_GLEAN_10021676	Si012046m	FGS	Y	Y	Y
GRMZM2G431309	GRMZM2G431309_P01	GRAS	AT1G50600.1	LOC_Os07g39470.1	Millet_GLEAN_10021287	Si029418m	FGS	Y	Y	Y	Y	Leaf at later stage,Tassel,Root,Seed,Embryonic Leaf,Ear,Shoot
GRMZM2G441612	GRMZM2G441612_P01	GRAS					WGS	Y		Y		Tassel,Seed	Tassel
GRMZM2G477666	GRMZM2G477666_P01	GRAS	AT4G00150.1	LOC_Os10g40390.1	Millet_GLEAN_10006537	Si039098m	WGS	Y	Y	Y
GRMZM5G821439	GRMZM5G821439_P01	GRAS	AT5G48150.2	LOC_Os07g36170.1	Millet_GLEAN_10006987	Si029156m	FGS	Y	Y			Leaf at later stage,Tassel,Root,Seed,Embryonic Leaf,Ear,Shoot	Root
GRMZM5G825321	GRMZM5G825321_P01	GRAS	AT4G00150.1	LOC_Os04g46860.1	Millet_GLEAN_10001389	Si016508m	FGS	Y		Y	Y	Leaf at later stage,Tassel,Root,Seed,Embryonic Leaf,Ear,Shoot
GRMZM5G825321	GRMZM5G825321_P02	GRAS	AT4G00150.1	LOC_Os04g46860.1	Millet_GLEAN_10001389	Si016508m	FGS	Y		Y	Y	Leaf at later stage,Tassel,Root,Seed,Embryonic Leaf,Ear,Shoot
GRMZM5G826526	GRMZM5G826526_P01	GRAS	AT1G14920.1	LOC_Os01g45860.1	Millet_GLEAN_10030888	Si001293m	FGS	Y	Y			Leaf at later stage,Tassel,Seed,Embryonic Leaf,Ear,Shoot
GRMZM5G868355	GRMZM5G868355_P01	GRAS	AT1G07530.1	LOC_Os11g47890.1	Millet_GLEAN_10009401	Si025985m	FGS	Y		Y	Y	Leaf at later stage,Tassel,Root,Seed,Embryonic Leaf,Ear,Shoot	Root
GRMZM5G874545	GRMZM5G874545_P01	GRAS	AT1G14920.1	LOC_Os03g49990.1	Millet_GLEAN_10034418	Si039400m	FGS			Y	Y	Leaf at later stage,Tassel,Seed,Embryonic Leaf,Ear,Shoot
GRMZM5G885274	GRMZM5G885274_P01	GRAS	AT5G48150.2	LOC_Os03g09280.2	Millet_GLEAN_10017544	Si035089m	FGS	Y	Y	Y	Y	Leaf at later stage,Tassel,Root,Seed,Embryonic Leaf,Ear,Shoot	Root
GRMZM5G889326	GRMZM5G889326_P01	GRAS	AT1G50420.1	LOC_Os05g31380.1	Millet_GLEAN_10019992	Si024587m	FGS	Y				Leaf at later stage	Leaf at later stage
GRMZM5G895672	GRMZM5G895672_P01	GRAS	AT2G37650.1	LOC_Os11g47890.1	Millet_GLEAN_10009399	Si026111m	FGS	Y
GRMZM2G004619	GRMZM2G004619_P01	GRF		LOC_Os07g28430.1	Millet_GLEAN_10011791	Si030809m	FGS	Y	Y	Y	Y	Leaf at later stage,Tassel,Root,Seed,Embryonic Leaf,Ear,Shoot	Embryonic Leaf
GRMZM2G018414	GRMZM2G018414_P01	GRF	AT4G37740.1	LOC_Os03g47140.1	Millet_GLEAN_10023706	Si035794m	FGS	Y	Y	Y	Y	Leaf at later stage,Tassel,Root,Seed,Embryonic Leaf,Ear,Shoot	Shoot
GRMZM2G018414	GRMZM2G018414_P02	GRF	AT4G37740.1	LOC_Os03g47140.1	Millet_GLEAN_10023706	Si035794m	FGS	Y	Y	Y	Y	Leaf at later stage,Tassel,Root,Seed,Embryonic Leaf,Ear,Shoot	Shoot
GRMZM2G034876	GRMZM2G034876_P01	GRF		LOC_Os02g47280.2	Millet_GLEAN_10032795	Si017449m	FGS	Y	Y	Y	Y	Leaf at later stage,Tassel,Seed,Embryonic Leaf,Ear,Shoot	Embryonic Leaf
GRMZM2G034876	GRMZM2G034876_P02	GRF		LOC_Os02g47280.2	Millet_GLEAN_10032795	Si017449m	FGS	Y	Y	Y	Y	Leaf at later stage,Tassel,Seed,Embryonic Leaf,Ear,Shoot	Embryonic Leaf
GRMZM2G034876	GRMZM2G034876_P03	GRF		LOC_Os02g47280.2	Millet_GLEAN_10032795	Si017449m	FGS	Y	Y	Y	Y	Leaf at later stage,Tassel,Seed,Embryonic Leaf,Ear,Shoot	Embryonic Leaf
GRMZM2G041223	GRMZM2G041223_P01	GRF		LOC_Os04g51190.2	Millet_GLEAN_10037264	Si011853m	FGS	Y	Y	Y	Y	Leaf at later stage,Tassel,Root,Seed,Embryonic Leaf,Ear,Shoot	Seed
GRMZM2G045977	GRMZM2G045977_P01	GRF	AT2G36400.1	LOC_Os02g45570.2	Millet_GLEAN_10019286	Si018252m	FGS	Y	Y	Y	Y	Leaf at later stage,Tassel,Seed,Embryonic Leaf,Ear,Shoot	Ear,Seed
GRMZM2G067743	GRMZM2G067743_P02	GRF				Si006922m	FGS	Y	Y	Y	Y	Leaf at later stage,Tassel,Seed,Embryonic Leaf,Ear,Shoot
GRMZM2G067743	GRMZM2G067743_P03	GRF	AT3G13960.1	LOC_Os06g10310.1	Millet_GLEAN_10023037	Si006922m	FGS	Y	Y	Y	Y	Leaf at later stage,Tassel,Seed,Embryonic Leaf,Ear,Shoot
GRMZM2G096709	GRMZM2G096709_P01	GRF		LOC_Os07g28430.1	Millet_GLEAN_10011791	Si030809m	FGS	Y	Y	Y	Y	Leaf at later stage,Tassel,Root,Seed,Embryonic Leaf,Ear,Shoot	Embryonic Leaf
GRMZM2G098594	GRMZM2G098594_P01	GRF		LOC_Os06g02560.3	Millet_GLEAN_10032795	Si008818m	FGS	Y	Y	Y	Y	Leaf at later stage,Tassel,Root,Seed,Embryonic Leaf,Ear,Shoot	Ear
GRMZM2G098594	GRMZM2G098594_P02	GRF		LOC_Os06g02560.3	Millet_GLEAN_10032795	Si008818m	FGS	Y	Y	Y	Y	Leaf at later stage,Tassel,Root,Seed,Embryonic Leaf,Ear,Shoot	Ear
GRMZM2G098594	GRMZM2G098594_P06	GRF		LOC_Os06g02560.3	Millet_GLEAN_10026741	Si008818m	FGS	Y	Y	Y	Y	Leaf at later stage,Tassel,Root,Seed,Embryonic Leaf,Ear,Shoot	Ear
GRMZM2G099862	GRMZM2G099862_P01	GRF		LOC_Os11g35030.1	Millet_GLEAN_10035960	Si026680m	FGS	Y	Y	Y	Y	Leaf at later stage,Tassel,Root,Seed,Embryonic Leaf,Ear,Shoot	Ear
GRMZM2G099862	GRMZM2G099862_P02	GRF		LOC_Os11g35030.1	Millet_GLEAN_10035960	Si026680m	FGS	Y	Y	Y	Y	Leaf at later stage,Tassel,Root,Seed,Embryonic Leaf,Ear,Shoot	Ear
GRMZM2G099862	GRMZM2G099862_P03	GRF		LOC_Os11g35030.1	Millet_GLEAN_10035960	Si026680m	FGS	Y	Y	Y	Y	Leaf at later stage,Tassel,Root,Seed,Embryonic Leaf,Ear,Shoot	Ear
GRMZM2G099862	GRMZM2G099862_P04	GRF		LOC_Os11g35030.1	Millet_GLEAN_10034266	Si026680m	FGS	Y	Y	Y	Y	Leaf at later stage,Tassel,Root,Seed,Embryonic Leaf,Ear,Shoot	Ear
GRMZM2G105335	GRMZM2G105335_P01	GRF	AT3G13960.1	LOC_Os02g53690.1	Millet_GLEAN_10033381	Si017511m	FGS	Y	Y	Y	Y	Leaf at later stage,Tassel,Seed,Embryonic Leaf,Ear,Shoot	Embryonic Leaf
GRMZM2G105335	GRMZM2G105335_P02	GRF	AT3G13960.1	LOC_Os02g53690.1	Millet_GLEAN_10033381	Si017515m	FGS	Y	Y	Y	Y	Leaf at later stage,Tassel,Seed,Embryonic Leaf,Ear,Shoot	Embryonic Leaf
GRMZM2G124566	GRMZM2G124566_P01	GRF	AT2G36400.1	LOC_Os02g45570.2	Millet_GLEAN_10019286	Si018252m	FGS	Y	Y	Y	Y	Leaf at later stage,Tassel,Seed,Embryonic Leaf,Ear,Shoot	Seed
GRMZM2G124566	GRMZM2G124566_P02	GRF	AT2G36400.1	LOC_Os02g45570.2	Millet_GLEAN_10019286	Si018252m	FGS	Y	Y	Y	Y	Leaf at later stage,Tassel,Seed,Embryonic Leaf,Ear,Shoot	Seed
GRMZM2G129147	GRMZM2G129147_P01	GRF		LOC_Os04g51190.2	Millet_GLEAN_10037264	Si011853m	FGS	Y	Y	Y	Y	Leaf at later stage,Tassel,Seed,Embryonic Leaf,Ear,Shoot	Seed
GRMZM2G178261	GRMZM2G178261_P01	GRF	AT2G22840.1	LOC_Os03g51970.1	Millet_GLEAN_10034266	Si034822m	FGS	Y	Y	Y	Y	Leaf at later stage,Tassel,Root,Seed,Embryonic Leaf,Ear,Shoot
GRMZM2G178261	GRMZM2G178261_P02	GRF	AT2G22840.1	LOC_Os03g51970.1	Millet_GLEAN_10034266	Si034822m	FGS	Y	Y	Y	Y	Leaf at later stage,Tassel,Root,Seed,Embryonic Leaf,Ear,Shoot
GRMZM2G178261	GRMZM2G178261_P03	GRF	AT2G22840.1	LOC_Os03g51970.1	Millet_GLEAN_10034266	Si034822m	FGS	Y	Y	Y	Y	Leaf at later stage,Tassel,Root,Seed,Embryonic Leaf,Ear,Shoot
GRMZM2G178261	GRMZM2G178261_P04	GRF		LOC_Os03g51970.1	Millet_GLEAN_10034266	Si034822m	FGS	Y	Y	Y	Y	Leaf at later stage,Tassel,Root,Seed,Embryonic Leaf,Ear,Shoot
GRMZM5G850129	GRMZM5G850129_P01	GRF	AT3G13960.1	LOC_Os06g10310.1	Millet_GLEAN_10023037	Si006922m	FGS	Y	Y	Y	Y	Tassel,Seed,Embryonic Leaf,Ear,Shoot	Seed
GRMZM5G850129	GRMZM5G850129_P02	GRF	AT3G13960.1	LOC_Os06g10310.1	Millet_GLEAN_10023037	Si006922m	FGS	Y	Y	Y	Y	Tassel,Seed,Embryonic Leaf,Ear,Shoot	Seed
GRMZM5G850129	GRMZM5G850129_P03	GRF	AT3G13960.1	LOC_Os06g10310.1	Millet_GLEAN_10023037	Si006922m	FGS	Y	Y	Y	Y	Tassel,Seed,Embryonic Leaf,Ear,Shoot	Seed
GRMZM5G850129	GRMZM5G850129_P04	GRF	AT3G13960.1	LOC_Os06g10310.1	Millet_GLEAN_10023037	Si006922m	FGS	Y	Y	Y	Y	Tassel,Seed,Embryonic Leaf,Ear,Shoot	Seed
GRMZM5G853392	GRMZM5G853392_P03	GRF	AT2G22840.1	LOC_Os03g51970.1	Millet_GLEAN_10034266	Si034822m	FGS	Y	Y	Y	Y	Leaf at later stage,Tassel,Root,Seed,Embryonic Leaf,Ear,Shoot	Ear,Tassel,Seed
AC213388.4_FG005	AC213388.4_FGP005	HB-other					WGS			Y
AC213519.4_FG001	AC213519.4_FGP001	HB-other					WGS
GRMZM2G001777	GRMZM2G001777_P01	HB-other	AT4G03090.2	LOC_Os05g09630.1	Millet_GLEAN_10035037	Si025937m	FGS	Y	Y	Y	Y	Leaf at later stage,Tassel,Root,Seed,Embryonic Leaf,Ear,Shoot
GRMZM2G008286	GRMZM2G008286_P01	HB-other			Millet_GLEAN_10027386	Si007238m	FGS	Y	Y	Y	Y	Leaf at later stage,Tassel	Tassel
GRMZM2G021475	GRMZM2G021475_P01	HB-other	AT3G03940.1	LOC_Os01g62990.1	Millet_GLEAN_10013639	Si000923m	FGS	Y	Y	Y		Leaf at later stage,Tassel,Ear,Shoot
GRMZM2G023291	GRMZM2G023291_P01	HB-other					FGS	Y	Y			Leaf at later stage,Tassel,Root,Seed,Embryonic Leaf,Ear,Shoot	Ear
GRMZM2G033138	GRMZM2G033138_P01	HB-other	AT4G29940.2	LOC_Os02g05450.1	Millet_GLEAN_10025210		FGS	Y	Y	Y	Y	Leaf at later stage,Tassel,Root,Seed,Embryonic Leaf,Ear,Shoot
GRMZM2G060541	GRMZM2G060541_P01	HB-other		LOC_Os01g48170.1		Si004333m	FGS	Y	Y	Y	Y	Leaf at later stage,Tassel,Root,Seed,Embryonic Leaf,Ear,Shoot
GRMZM2G064466	GRMZM2G064466_P02	HB-other	AT5G41410.1	LOC_Os10g39030.1	Millet_GLEAN_10008008	Si034832m	FGS	Y	Y	Y	Y	Leaf at later stage,Root,Shoot	Leaf at later stage
GRMZM2G106613	GRMZM2G106613_P01	HB-other	AT4G02560.2	LOC_Os01g70810.1	Millet_GLEAN_10036462	Si000079m	FGS	Y	Y	Y	Y	Leaf at later stage,Tassel,Root,Seed,Embryonic Leaf,Ear,Shoot
GRMZM2G106613	GRMZM2G106613_P02	HB-other	AT4G02560.2	LOC_Os01g70810.1	Millet_GLEAN_10036462	Si000079m	FGS	Y	Y	Y	Y	Leaf at later stage,Tassel,Root,Seed,Embryonic Leaf,Ear,Shoot
GRMZM2G111204	GRMZM2G111204_P01	HB-other	AT3G18380.1		Millet_GLEAN_10038617	Si030167m	FGS	Y	Y	Y	Y	Leaf at later stage,Tassel,Root,Seed,Embryonic Leaf,Ear,Shoot	Embryonic Leaf
GRMZM2G111964	GRMZM2G111964_P01	HB-other					FGS			Y
GRMZM2G114898	GRMZM2G114898_P01	HB-other					WGS	Y		Y
GRMZM2G122750	GRMZM2G122750_P01	HB-other	AT5G44180.1	LOC_Os05g48820.1	Millet_GLEAN_10028846	Si020949m	FGS	Y	Y	Y	Y	Leaf at later stage,Tassel,Root,Seed,Embryonic Leaf,Ear,Shoot	Leaf at later stage
GRMZM2G125294	GRMZM2G125294_P01	HB-other	AT5G44180.1	LOC_Os05g48820.1	Millet_GLEAN_10028846	Si020949m	FGS	Y	Y	Y	Y	Leaf at later stage,Tassel,Root,Seed,Embryonic Leaf,Ear,Shoot	Tassel
GRMZM2G126170	GRMZM2G126170_P02	HB-other	AT3G18380.1		Millet_GLEAN_10038617	Si030167m	FGS	Y	Y	Y	Y	Leaf at later stage,Tassel,Seed,Embryonic Leaf,Ear	Seed
GRMZM2G126170	GRMZM2G126170_P03	HB-other	AT3G18380.3		Millet_GLEAN_10038617	Si030167m	FGS	Y	Y	Y	Y	Leaf at later stage,Tassel,Seed,Embryonic Leaf,Ear	Seed
GRMZM2G136369	GRMZM2G136369_P01	HB-other		LOC_Os06g12400.1	Millet_GLEAN_10028253	Si021365m	FGS	Y	Y	Y	Y	Leaf at later stage,Tassel,Root,Seed,Embryonic Leaf,Ear,Shoot
GRMZM2G151266	GRMZM2G151266_P01	HB-other	AT4G12750.1	LOC_Os07g42750.2		Si033979m	FGS	Y	Y	Y	Y	Leaf at later stage,Tassel,Root,Seed,Embryonic Leaf,Ear,Shoot
GRMZM2G154641	GRMZM2G154641_P02	HB-other		LOC_Os01g62920.1	Millet_GLEAN_10013644	Si000753m	FGS	Y	Y	Y	Y	Leaf at later stage,Tassel,Root,Seed,Embryonic Leaf,Ear,Shoot	Ear
GRMZM2G159357	GRMZM2G159357_P01	HB-other	AT5G44180.1	LOC_Os05g48820.1	Millet_GLEAN_10025320	Si000028m	FGS	Y	Y	Y	Y	Leaf at later stage,Tassel,Root,Seed,Embryonic Leaf,Ear,Shoot
GRMZM2G163641	GRMZM2G163641_P01	HB-other	AT5G11270.1	LOC_Os06g39906.1	Millet_GLEAN_10024412	Si006856m	FGS	Y	Y	Y	Y	Leaf at later stage,Tassel,Root,Seed,Embryonic Leaf,Ear,Shoot	Shoot
GRMZM2G177470	GRMZM2G177470_P01	HB-other					WGS	Y	Y			Leaf at later stage,Shoot	Leaf at later stage
GRMZM2G327059	GRMZM2G327059_P01	HB-other	AT5G41410.1	LOC_Os03g03260.1	Millet_GLEAN_10003019	Si034720m	FGS	Y	Y	Y	Y	Leaf at later stage,Tassel,Root,Seed,Ear,Shoot	Leaf at later stage	Leaf
GRMZM2G333565	GRMZM2G333565_P01	HB-other	AT4G32980.1	LOC_Os02g13310.1	Millet_GLEAN_10017872	Si016883m	FGS	Y	Y	Y		Seed,Shoot	Seed
GRMZM2G339848	GRMZM2G339848_P01	HB-other	AT4G03090.2	LOC_Os05g09630.1	Millet_GLEAN_10035037	Si025937m	FGS	Y	Y	Y	Y	Leaf at later stage,Tassel,Root,Seed,Embryonic Leaf,Ear,Shoot
GRMZM2G351018	GRMZM2G351018_P01	HB-other		LOC_Os06g12400.1	Millet_GLEAN_10032221	Si000036m	FGS	Y	Y	Y	Y	Leaf at later stage,Tassel,Root,Seed,Embryonic Leaf,Ear,Shoot
GRMZM2G419252	GRMZM2G419252_P01	HB-other				Si004249m	FGS			Y		Tassel	Tassel
GRMZM2G426140	GRMZM2G426140_P01	HB-other					FGS	Y	Y			Embryonic Leaf	Embryonic Leaf
GRMZM2G033138	GRMZM2G033138_P02	HB-PHD	AT4G29940.2	LOC_Os02g05450.1	Millet_GLEAN_10025210		FGS	Y	Y	Y	Y	Leaf at later stage,Tassel,Root,Seed,Embryonic Leaf,Ear,Shoot
GRMZM2G033138	GRMZM2G033138_P03	HB-PHD	AT4G29940.2	LOC_Os02g05450.1	Millet_GLEAN_10025210	Si019956m	FGS	Y	Y	Y	Y	Leaf at later stage,Tassel,Root,Seed,Embryonic Leaf,Ear,Shoot
GRMZM2G094935	GRMZM2G094935_P01	HB-PHD	AT3G19510.1	LOC_Os06g12400.1	Millet_GLEAN_10028253	Si021365m	FGS	Y	Y	Y	Y	Leaf at later stage,Tassel,Root,Seed,Embryonic Leaf,Ear,Shoot	Ear
GRMZM2G314546	GRMZM2G314546_P01	HB-PHD	AT3G19510.1	LOC_Os06g12400.1	Millet_GLEAN_10032221	Si000036m	FGS	Y	Y	Y	Y	Leaf at later stage,Tassel,Root,Seed,Embryonic Leaf,Ear,Shoot	Shoot
GRMZM2G474656	GRMZM2G474656_P01	HB-PHD	AT3G19510.1	LOC_Os06g12400.1	Millet_GLEAN_10028253	Si021365m	FGS	Y	Y	Y	Y	Leaf at later stage,Tassel,Root,Seed,Embryonic Leaf,Ear,Shoot
AC184866.3_FG007	AC184866.3_FGP007	HD-ZIP					WGS	Y	Y	Y	Y
AC187157.4_FG005	AC187157.4_FGP005	HD-ZIP	AT1G52150.1	LOC_Os03g43930.2	Millet_GLEAN_10003977	Si000283m	FGS	Y	Y	Y	Y	Leaf at later stage,Tassel,Root,Seed,Embryonic Leaf,Ear,Shoot	Leaf at later stage,Root	Root
AC211995.4_FG004	AC211995.4_FGP004	HD-ZIP					WGS	Y	Y			Leaf at later stage,Tassel,Seed,Ear,Shoot	Seed
AC233899.1_FG004	AC233899.1_FGP004	HD-ZIP		LOC_Os03g08960.1	Millet_GLEAN_10017577	Si036724m	FGS	Y	Y			Leaf at later stage,Root,Ear	Leaf at later stage
AC235534.1_FG007	AC235534.1_FGP007	HD-ZIP	AT3G61150.1	LOC_Os04g48070.2	Millet_GLEAN_10033060	Si009396m	FGS	Y	Y	Y	Y	Leaf at later stage,Tassel,Ear,Shoot	Tassel
GRMZM2G001289	GRMZM2G001289_P01	HD-ZIP	AT4G04890.1	LOC_Os04g53540.3	Millet_GLEAN_10037489	Si009409m	FGS	Y	Y	Y	Y	Leaf at later stage,Tassel,Seed,Embryonic Leaf,Ear,Shoot
GRMZM2G001289	GRMZM2G001289_P02	HD-ZIP	AT4G04890.1	LOC_Os04g53540.3	Millet_GLEAN_10037489	Si009409m	FGS	Y	Y	Y	Y	Leaf at later stage,Tassel,Seed,Embryonic Leaf,Ear,Shoot
GRMZM2G002915	GRMZM2G002915_P01	HD-ZIP	AT3G01470.1	LOC_Os09g21180.1	Millet_GLEAN_10027663	Si030640m	FGS	Y	Y	Y	Y	Leaf at later stage,Tassel,Root,Seed,Ear,Shoot	Leaf at later stage
GRMZM2G002915	GRMZM2G002915_P02	HD-ZIP	AT3G01470.1	LOC_Os09g21180.1	Millet_GLEAN_10027663	Si030640m	FGS	Y	Y	Y	Y	Leaf at later stage,Tassel,Root,Seed,Ear,Shoot	Leaf at later stage
GRMZM2G003304	GRMZM2G003304_P01	HD-ZIP	AT3G01470.1	LOC_Os08g32085.1	Millet_GLEAN_10017306	Si014228m	FGS	Y	Y	Y	Y	Leaf at later stage,Tassel,Root,Seed,Embryonic Leaf,Ear,Shoot	Leaf at later stage
GRMZM2G003509	GRMZM2G003509_P01	HD-ZIP	AT2G34710.1	LOC_Os12g41860.1	Millet_GLEAN_10030115	Si021201m	FGS	Y	Y	Y	Y	Leaf at later stage,Tassel,Root,Seed,Embryonic Leaf,Ear,Shoot
GRMZM2G004334	GRMZM2G004334_P01	HD-ZIP	AT1G73360.1	LOC_Os06g10600.1	Millet_GLEAN_10023018	Si005966m	FGS	Y	Y	Y	Y	Leaf at later stage,Tassel,Seed,Embryonic Leaf,Ear,Shoot	Tassel	Tassel
GRMZM2G004957	GRMZM2G004957_P01	HD-ZIP	AT4G04890.1	LOC_Os08g04190.1	Millet_GLEAN_10020425	Si013279m	FGS	Y	Y	Y	Y	Leaf at later stage,Tassel,Seed,Embryonic Leaf,Ear,Shoot
GRMZM2G004957	GRMZM2G004957_P02	HD-ZIP	AT4G04890.1	LOC_Os08g04190.1	Millet_GLEAN_10020425	Si013279m	FGS	Y	Y	Y	Y	Leaf at later stage,Tassel,Seed,Embryonic Leaf,Ear,Shoot
GRMZM2G005624	GRMZM2G005624_P01	HD-ZIP	AT2G18550.1	LOC_Os03g10210.1	Millet_GLEAN_10017498	Si037255m	FGS	Y	Y	Y	Y	Leaf at later stage,Tassel,Root,Seed,Ear,Shoot	Ear
GRMZM2G021339	GRMZM2G021339_P01	HD-ZIP	AT3G01470.1	LOC_Os02g49700.1	Millet_GLEAN_10032600	Si017789m	FGS	Y	Y	Y	Y	Leaf at later stage,Tassel,Root,Seed,Embryonic Leaf,Ear,Shoot	Leaf at later stage
GRMZM2G021339	GRMZM2G021339_P02	HD-ZIP	AT3G01470.1	LOC_Os02g49700.1	Millet_GLEAN_10032600	Si017996m	FGS	Y	Y	Y	Y	Leaf at later stage,Tassel,Root,Seed,Embryonic Leaf,Ear,Shoot	Leaf at later stage
GRMZM2G021339	GRMZM2G021339_P03	HD-ZIP	AT3G01470.1	LOC_Os02g49700.1	Millet_GLEAN_10032600	Si017996m	FGS	Y	Y	Y	Y	Leaf at later stage,Tassel,Root,Seed,Embryonic Leaf,Ear,Shoot	Leaf at later stage
GRMZM2G026643	GRMZM2G026643_P01	HD-ZIP	AT4G00730.1	LOC_Os02g45250.1	Millet_GLEAN_10033060	Si000347m	FGS	Y	Y	Y	Y	Leaf at later stage,Tassel,Root,Seed,Embryonic Leaf,Ear,Shoot
GRMZM2G026643	GRMZM2G026643_P02	HD-ZIP	AT4G00730.1	LOC_Os02g45250.1	Millet_GLEAN_10033060	Si000347m	FGS	Y	Y	Y	Y	Leaf at later stage,Tassel,Root,Seed,Embryonic Leaf,Ear,Shoot
GRMZM2G034113	GRMZM2G034113_P01	HD-ZIP	AT2G46680.1	LOC_Os09g35910.1	Millet_GLEAN_10010778	Si030983m	FGS	Y	Y	Y	Y	Leaf at later stage,Tassel,Root,Seed,Embryonic Leaf,Ear,Shoot	Seed
GRMZM2G041127	GRMZM2G041127_P01	HD-ZIP	AT4G40060.1	LOC_Os09g29460.1	Millet_GLEAN_10016945	Si030822m	FGS	Y	Y	Y	Y	Leaf at later stage,Tassel,Root,Seed,Embryonic Leaf,Ear,Shoot
GRMZM2G041127	GRMZM2G041127_P02	HD-ZIP	AT4G40060.1	LOC_Os09g29460.1	Millet_GLEAN_10016945	Si030822m	FGS	Y	Y	Y	Y	Leaf at later stage,Tassel,Root,Seed,Embryonic Leaf,Ear,Shoot
GRMZM2G041127	GRMZM2G041127_P03	HD-ZIP	AT4G40060.1	LOC_Os09g29460.1	Millet_GLEAN_10016945	Si030822m	FGS	Y	Y	Y	Y	Leaf at later stage,Tassel,Root,Seed,Embryonic Leaf,Ear,Shoot
GRMZM2G041127	GRMZM2G041127_P04	HD-ZIP	AT4G40060.1	LOC_Os09g29460.1	Millet_GLEAN_10016945	Si030822m	FGS	Y	Y	Y	Y	Leaf at later stage,Tassel,Root,Seed,Embryonic Leaf,Ear,Shoot
GRMZM2G041462	GRMZM2G041462_P01	HD-ZIP	AT2G46680.1	LOC_Os09g35910.1	Millet_GLEAN_10010778	Si030983m	FGS	Y	Y	Y	Y	Leaf at later stage,Tassel,Root,Seed,Embryonic Leaf,Ear,Shoot
GRMZM2G042250	GRMZM2G042250_P01	HD-ZIP	AT5G60690.1	LOC_Os03g01890.1	Millet_GLEAN_10000639	Si034251m	FGS	Y	Y			Leaf at later stage,Tassel,Root,Seed,Embryonic Leaf,Ear,Shoot
GRMZM2G042250	GRMZM2G042250_P02	HD-ZIP	AT5G60690.1	LOC_Os03g01890.1	Millet_GLEAN_10000639	Si034251m	FGS	Y	Y			Leaf at later stage,Tassel,Root,Seed,Embryonic Leaf,Ear,Shoot
GRMZM2G042250	GRMZM2G042250_P03	HD-ZIP	AT5G60690.1	LOC_Os03g01890.1	Millet_GLEAN_10000639	Si034251m	FGS	Y	Y			Leaf at later stage,Tassel,Root,Seed,Embryonic Leaf,Ear,Shoot
GRMZM2G042250	GRMZM2G042250_P04	HD-ZIP	AT5G60690.1	LOC_Os03g01890.1	Millet_GLEAN_10000639	Si034251m	FGS	Y	Y			Leaf at later stage,Tassel,Root,Seed,Embryonic Leaf,Ear,Shoot
GRMZM2G044752	GRMZM2G044752_P01	HD-ZIP	AT4G16780.1	LOC_Os04g46350.1	Millet_GLEAN_10003274	Si010958m	FGS	Y	Y	Y	Y	Leaf at later stage,Tassel,Root,Seed,Embryonic Leaf,Ear,Shoot
GRMZM2G044752	GRMZM2G044752_P03	HD-ZIP	AT4G16780.1	LOC_Os04g46350.1	Millet_GLEAN_10003274	Si010958m	FGS	Y	Y	Y	Y	Leaf at later stage,Tassel,Root,Seed,Embryonic Leaf,Ear,Shoot
GRMZM2G044752	GRMZM2G044752_P05	HD-ZIP	AT4G16780.1	LOC_Os04g46350.1	Millet_GLEAN_10003274	Si010958m	FGS	Y	Y	Y	Y	Leaf at later stage,Tassel,Root,Seed,Embryonic Leaf,Ear,Shoot
GRMZM2G047715	GRMZM2G047715_P01	HD-ZIP	AT5G06710.1	LOC_Os02g35770.1	Millet_GLEAN_10035839	Si019736m	FGS	Y	Y	Y		Tassel,Seed	Tassel,Seed
GRMZM2G056600	GRMZM2G056600_P01	HD-ZIP	AT4G40060.1	LOC_Os09g29460.1	Millet_GLEAN_10016945	Si030822m	FGS	Y	Y	Y	Y	Leaf at later stage,Tassel,Root,Seed,Embryonic Leaf,Ear,Shoot
GRMZM2G060444	GRMZM2G060444_P01	HD-ZIP	AT3G61150.1	LOC_Os04g48070.2	Millet_GLEAN_10021866	Si012320m	FGS	Y	Y	Y
GRMZM2G062244	GRMZM2G062244_P01	HD-ZIP	AT4G36740.1	LOC_Os07g39320.1	Millet_GLEAN_10021278	Si031009m	FGS	Y	Y	Y	Y	Tassel,Root,Seed,Embryonic Leaf,Ear,Shoot	Ear
GRMZM2G068672	GRMZM2G068672_P01	HD-ZIP	AT4G16780.1	LOC_Os06g04850.1	Millet_GLEAN_10026886	Si007082m	FGS	Y	Y	Y	Y	Leaf at later stage,Root,Seed,Ear	Leaf at later stage,Ear
GRMZM2G097349	GRMZM2G097349_P01	HD-ZIP	AT1G69780.1	LOC_Os10g26500.1	Millet_GLEAN_10008435	Si036519m	FGS	Y		Y	Y	Leaf at later stage,Tassel,Root,Seed,Embryonic Leaf,Ear,Shoot	Leaf at later stage
GRMZM2G104204	GRMZM2G104204_P01	HD-ZIP	AT2G18550.1	LOC_Os07g39320.1	Millet_GLEAN_10021278	Si031009m	FGS	Y	Y	Y		Leaf at later stage,Tassel,Root,Seed,Ear	Ear
GRMZM2G105834	GRMZM2G105834_P01	HD-ZIP	AT5G06710.1	LOC_Os03g12860.1	Millet_GLEAN_10005036	Si037189m	FGS	Y		Y		Leaf at later stage,Tassel,Root,Seed,Ear	Leaf at later stage
GRMZM2G106276	GRMZM2G106276_P01	HD-ZIP	AT5G06710.1	LOC_Os06g04850.1	Millet_GLEAN_10026886	Si007082m	FGS	Y	Y	Y	Y	Leaf at later stage,Tassel,Root,Seed,Ear,Shoot	Leaf at later stage
GRMZM2G109987	GRMZM2G109987_P01	HD-ZIP	AT5G60690.1	LOC_Os03g01890.1	Millet_GLEAN_10000639	Si034251m	FGS	Y	Y	Y	Y	Leaf at later stage,Tassel,Root,Seed,Embryonic Leaf,Ear,Shoot	Ear
GRMZM2G109987	GRMZM2G109987_P02	HD-ZIP	AT5G60690.1	LOC_Os03g01890.1	Millet_GLEAN_10000639	Si034251m	FGS	Y	Y	Y	Y	Leaf at later stage,Tassel,Root,Seed,Embryonic Leaf,Ear,Shoot	Ear
GRMZM2G109987	GRMZM2G109987_P03	HD-ZIP	AT5G60690.1	LOC_Os03g01890.1	Millet_GLEAN_10000639	Si034251m	FGS	Y	Y	Y	Y	Leaf at later stage,Tassel,Root,Seed,Embryonic Leaf,Ear,Shoot	Ear
GRMZM2G109987	GRMZM2G109987_P04	HD-ZIP	AT5G60690.1	LOC_Os03g01890.1	Millet_GLEAN_10000639	Si034251m	FGS	Y	Y	Y	Y	Leaf at later stage,Tassel,Root,Seed,Embryonic Leaf,Ear,Shoot	Ear
GRMZM2G109987	GRMZM2G109987_P05	HD-ZIP	AT5G60690.1	LOC_Os03g01890.1	Millet_GLEAN_10000639	Si034251m	FGS	Y	Y	Y	Y	Leaf at later stage,Tassel,Root,Seed,Embryonic Leaf,Ear,Shoot	Ear
GRMZM2G116658	GRMZM2G116658_P01	HD-ZIP	AT4G00730.1	LOC_Os09g35760.2	Millet_GLEAN_10024029	Si028908m	FGS	Y	Y	Y	Y	Leaf at later stage,Tassel,Root,Seed,Embryonic Leaf,Ear,Shoot	Ear
GRMZM2G117164	GRMZM2G117164_P01	HD-ZIP	AT5G65310.2	LOC_Os02g43330.1	Millet_GLEAN_10002834	Si018237m	FGS	Y	Y	Y	Y	Leaf at later stage,Tassel,Root,Seed,Embryonic Leaf,Ear	Leaf at later stage
GRMZM2G118063	GRMZM2G118063_P01	HD-ZIP	AT4G04890.1	LOC_Os08g08820.1	Millet_GLEAN_10006209	Si013286m	FGS	Y	Y	Y	Y	Leaf at later stage,Tassel,Seed,Embryonic Leaf,Ear,Shoot
GRMZM2G118063	GRMZM2G118063_P02	HD-ZIP	AT4G04890.1	LOC_Os08g08820.1	Millet_GLEAN_10006209	Si013286m	FGS	Y	Y	Y	Y	Leaf at later stage,Tassel,Seed,Embryonic Leaf,Ear,Shoot
GRMZM2G118063	GRMZM2G118063_P03	HD-ZIP	AT4G04890.1	LOC_Os08g08820.1	Millet_GLEAN_10006209	Si013286m	FGS	Y	Y	Y	Y	Leaf at later stage,Tassel,Seed,Embryonic Leaf,Ear,Shoot
GRMZM2G119999	GRMZM2G119999_P01	HD-ZIP	AT4G40060.1	LOC_Os10g23090.1	Millet_GLEAN_10000183	Si040014m	FGS	Y	Y	Y	Y	Leaf at later stage,Tassel,Root,Seed,Embryonic Leaf,Ear,Shoot	Ear
GRMZM2G119999	GRMZM2G119999_P02	HD-ZIP	AT4G40060.1	LOC_Os10g23090.1	Millet_GLEAN_10000183	Si040014m	FGS	Y	Y	Y	Y	Leaf at later stage,Tassel,Root,Seed,Embryonic Leaf,Ear,Shoot	Ear
GRMZM2G122076	GRMZM2G122076_P01	HD-ZIP	AT3G01470.1	LOC_Os08g32085.1	Millet_GLEAN_10017306	Si014228m	FGS	Y	Y	Y	Y	Leaf at later stage,Tassel,Root,Seed,Embryonic Leaf,Ear,Shoot
GRMZM2G122076	GRMZM2G122076_P02	HD-ZIP	AT3G01470.1	LOC_Os08g32085.1	Millet_GLEAN_10017306	Si014228m	FGS	Y	Y	Y	Y	Leaf at later stage,Tassel,Root,Seed,Embryonic Leaf,Ear,Shoot
GRMZM2G122897	GRMZM2G122897_P01	HD-ZIP	AT4G04890.1	LOC_Os04g53540.4	Millet_GLEAN_10037489	Si009409m	FGS	Y	Y	Y	Y	Leaf at later stage,Tassel,Seed,Embryonic Leaf,Ear,Shoot
GRMZM2G123140	GRMZM2G123140_P01	HD-ZIP	AT5G46880.1	LOC_Os10g42490.2	Millet_GLEAN_10031067	Si034202m	FGS	Y	Y	Y	Y	Leaf at later stage,Tassel,Seed,Embryonic Leaf,Ear,Shoot
GRMZM2G123140	GRMZM2G123140_P02	HD-ZIP	AT5G46880.1	LOC_Os10g42490.2	Millet_GLEAN_10031067	Si034202m	FGS	Y	Y	Y	Y	Leaf at later stage,Tassel,Seed,Embryonic Leaf,Ear,Shoot
GRMZM2G123140	GRMZM2G123140_P03	HD-ZIP	AT5G46880.1	LOC_Os10g42490.2	Millet_GLEAN_10031067	Si034202m	FGS	Y	Y	Y	Y	Leaf at later stage,Tassel,Seed,Embryonic Leaf,Ear,Shoot
GRMZM2G123140	GRMZM2G123140_P04	HD-ZIP	AT5G46880.1	LOC_Os10g42490.2	Millet_GLEAN_10031067	Si034202m	FGS	Y	Y	Y	Y	Leaf at later stage,Tassel,Seed,Embryonic Leaf,Ear,Shoot
GRMZM2G123140	GRMZM2G123140_P05	HD-ZIP	AT5G46880.1	LOC_Os10g42490.2	Millet_GLEAN_10031067	Si034202m	FGS	Y	Y	Y	Y	Leaf at later stage,Tassel,Seed,Embryonic Leaf,Ear,Shoot
GRMZM2G126239	GRMZM2G126239_P01	HD-ZIP	AT2G01430.1	LOC_Os01g45570.1	Millet_GLEAN_10030868	Si002823m	FGS	Y	Y	Y	Y	Tassel,Root,Seed,Embryonic Leaf,Ear,Shoot	Shoot
GRMZM2G126646	GRMZM2G126646_P01	HD-ZIP	AT1G73360.1	LOC_Os06g10600.1	Millet_GLEAN_10023018	Si016483m	FGS	Y	Y	Y	Y	Leaf at later stage,Tassel,Seed,Embryonic Leaf,Ear,Shoot
GRMZM2G126808	GRMZM2G126808_P02	HD-ZIP	AT4G37790.1	LOC_Os03g12860.1	Millet_GLEAN_10005036	Si037189m	FGS	Y		Y	Y	Leaf at later stage,Tassel,Root,Seed,Ear,Shoot	Leaf at later stage
GRMZM2G126808	GRMZM2G126808_P03	HD-ZIP	AT4G37790.1	LOC_Os03g12860.1	Millet_GLEAN_10005036	Si037189m	FGS	Y		Y	Y	Leaf at later stage,Tassel,Root,Seed,Ear,Shoot	Leaf at later stage
GRMZM2G126808	GRMZM2G126808_P04	HD-ZIP	AT4G37790.1	LOC_Os03g12860.1	Millet_GLEAN_10005036	Si037189m	FGS	Y		Y	Y	Leaf at later stage,Tassel,Root,Seed,Ear,Shoot	Leaf at later stage
GRMZM2G127537	GRMZM2G127537_P01	HD-ZIP	AT5G06710.1	LOC_Os09g27450.1	Millet_GLEAN_10022160	Si030329m	FGS	Y	Y	Y	Y	Leaf at later stage,Tassel,Root,Seed,Embryonic Leaf,Ear,Shoot
GRMZM2G130442	GRMZM2G130442_P01	HD-ZIP	AT4G04890.1	LOC_Os08g08820.1	Millet_GLEAN_10006209	Si013286m	FGS	Y	Y	Y	Y	Leaf at later stage,Tassel,Seed,Embryonic Leaf,Ear,Shoot
GRMZM2G130442	GRMZM2G130442_P02	HD-ZIP	AT4G04890.1	LOC_Os08g08820.1	Millet_GLEAN_10006209	Si013286m	FGS	Y	Y	Y	Y	Leaf at later stage,Tassel,Seed,Embryonic Leaf,Ear,Shoot
GRMZM2G131476	GRMZM2G131476_P01	HD-ZIP	AT4G37790.1	LOC_Os10g01470.1	Millet_GLEAN_10030965	Si037189m	FGS	Y	Y	Y	Y	Leaf at later stage,Tassel,Root,Seed,Shoot
GRMZM2G131476	GRMZM2G131476_P02	HD-ZIP	AT4G37790.1	LOC_Os10g01470.1		Si037189m	FGS	Y	Y	Y	Y	Leaf at later stage,Tassel,Root,Seed,Shoot
GRMZM2G132367	GRMZM2G132367_P01	HD-ZIP	AT2G22430.1	LOC_Os03g08960.1	Millet_GLEAN_10017577	Si036724m	FGS	Y	Y	Y	Y	Leaf at later stage,Tassel,Root,Seed,Embryonic Leaf,Ear,Shoot
GRMZM2G132367	GRMZM2G132367_P02	HD-ZIP	AT2G22430.1	LOC_Os03g08960.1	Millet_GLEAN_10017577	Si036724m	FGS	Y	Y	Y	Y	Leaf at later stage,Tassel,Root,Seed,Embryonic Leaf,Ear,Shoot
GRMZM2G134260	GRMZM2G134260_P01	HD-ZIP	AT5G06710.1	LOC_Os06g04870.1	Millet_GLEAN_10026888	Si007019m	FGS	Y	Y	Y	Y	Leaf at later stage,Tassel,Seed,Ear,Shoot	Tassel
GRMZM2G134260	GRMZM2G134260_P02	HD-ZIP	AT4G17460.1	LOC_Os06g04870.1	Millet_GLEAN_10026888	Si007019m	FGS	Y	Y	Y	Y	Leaf at later stage,Tassel,Seed,Ear,Shoot	Tassel
GRMZM2G139963	GRMZM2G139963_P01	HD-ZIP	AT1G69780.1	LOC_Os03g07450.1	Millet_GLEAN_10014404	Si036519m	FGS	Y	Y	Y	Y	Leaf at later stage,Tassel,Root,Seed,Embryonic Leaf,Ear,Shoot
GRMZM2G142962	GRMZM2G142962_P01	HD-ZIP	AT5G06710.1	LOC_Os08g36220.1	Millet_GLEAN_10022160	Si014954m	FGS	Y	Y	Y	Y	Leaf at later stage,Tassel,Seed,Embryonic Leaf,Ear,Shoot	Embryonic Leaf
GRMZM2G142962	GRMZM2G142962_P02	HD-ZIP	AT5G06710.1	LOC_Os08g36220.1	Millet_GLEAN_10022160	Si014954m	FGS	Y	Y	Y	Y	Leaf at later stage,Tassel,Seed,Embryonic Leaf,Ear,Shoot	Embryonic Leaf
GRMZM2G142962	GRMZM2G142962_P03	HD-ZIP	AT5G06710.1	LOC_Os08g36220.1	Millet_GLEAN_10022160	Si014954m	FGS	Y	Y	Y	Y	Leaf at later stage,Tassel,Seed,Embryonic Leaf,Ear,Shoot	Embryonic Leaf
GRMZM2G145690	GRMZM2G145690_P01	HD-ZIP	AT1G73360.1	LOC_Os06g10600.1	Millet_GLEAN_10023018	Si016483m	FGS	Y	Y	Y	Y	Leaf at later stage,Tassel,Seed,Embryonic Leaf,Ear,Shoot
GRMZM2G145690	GRMZM2G145690_P02	HD-ZIP	AT1G73360.1	LOC_Os06g10600.1	Millet_GLEAN_10023018	Si016483m	FGS	Y	Y	Y	Y	Leaf at later stage,Tassel,Seed,Embryonic Leaf,Ear,Shoot
GRMZM2G148074	GRMZM2G148074_P01	HD-ZIP	AT3G60390.1	LOC_Os10g41230.1	Millet_GLEAN_10009773	Si036388m	FGS	Y	Y	Y	Y	Leaf at later stage,Tassel,Root,Seed,Embryonic Leaf,Ear,Shoot	Tassel
GRMZM2G166041	GRMZM2G166041_P01	HD-ZIP	AT4G37790.1	LOC_Os02g05640.1	Millet_GLEAN_10025198	Si018305m	FGS	Y	Y	Y	Y	Tassel,Root	Tassel
GRMZM2G178102	GRMZM2G178102_P01	HD-ZIP	AT2G34710.1	LOC_Os12g41860.1	Millet_GLEAN_10030115	Si021201m	FGS	Y	Y	Y	Y	Leaf at later stage,Tassel,Root,Seed,Embryonic Leaf,Ear,Shoot
GRMZM2G178741	GRMZM2G178741_P01	HD-ZIP	AT1G69780.1	LOC_Os03g07450.1	Millet_GLEAN_10014404	Si036519m	FGS	Y	Y	Y	Y	Leaf at later stage,Tassel,Root,Seed,Embryonic Leaf,Ear,Shoot	Ear
GRMZM2G178741	GRMZM2G178741_P02	HD-ZIP	AT1G69780.1	LOC_Os03g07450.1	Millet_GLEAN_10014404	Si036519m	FGS	Y	Y	Y	Y	Leaf at later stage,Tassel,Root,Seed,Embryonic Leaf,Ear,Shoot	Ear
GRMZM2G307397	GRMZM2G307397_P01	HD-ZIP	AT4G37790.1	LOC_Os06g48290.1	Millet_GLEAN_10027386	Si007238m	FGS	Y	Y	Y	Y	Tassel	Tassel
GRMZM2G307400	GRMZM2G307400_P01	HD-ZIP	AT4G37790.1	LOC_Os10g01470.1	Millet_GLEAN_10027386	Si007238m	FGS	Y	Y	Y
GRMZM2G318412	GRMZM2G318412_P01	HD-ZIP					FGS	Y	Y	Y	Y
GRMZM2G351330	GRMZM2G351330_P01	HD-ZIP	AT2G46680.1	LOC_Os04g45810.1	Millet_GLEAN_10021089	Si010550m	FGS	Y	Y	Y	Y	Leaf at later stage,Tassel,Root,Ear,Shoot	Leaf at later stage
GRMZM2G366130	GRMZM2G366130_P01	HD-ZIP	AT5G06710.1	LOC_Os09g27450.1	Millet_GLEAN_10022160	Si030329m	FGS	Y	Y	Y	Y	Tassel,Seed,Embryonic Leaf,Ear	Seed
GRMZM2G381748	GRMZM2G381748_P01	HD-ZIP					FGS			Y
GRMZM2G386276	GRMZM2G386276_P01	HD-ZIP	AT4G21750.2	LOC_Os01g57890.1	Millet_GLEAN_10014534	Si000488m	FGS	Y	Y	Y	Y	Tassel,Seed,Embryonic Leaf,Shoot	Embryonic Leaf
GRMZM2G396527	GRMZM2G396527_P01	HD-ZIP	AT2G46680.1	LOC_Os02g43330.1	Millet_GLEAN_10021089	Si010550m	FGS	Y	Y			Leaf at later stage,Tassel,Seed,Ear,Shoot	Leaf at later stage
GRMZM2G438260	GRMZM2G438260_P01	HD-ZIP	AT4G00730.1	LOC_Os02g45250.1	Millet_GLEAN_10021864	Si012707m	FGS	Y	Y	Y	Y	Tassel	Tassel
GRMZM2G455071	GRMZM2G455071_P01	HD-ZIP		LOC_Os11g03380.1	Millet_GLEAN_10005116	Si026666m	WGS	Y	Y	Y	Y	Leaf at later stage,Tassel,Root,Seed,Embryonic Leaf,Ear,Shoot
GRMZM2G469551	GRMZM2G469551_P01	HD-ZIP	AT5G60690.1	LOC_Os10g33960.1	Millet_GLEAN_10018111	Si034254m	FGS	Y	Y	Y	Y	Leaf at later stage,Tassel,Root,Seed,Embryonic Leaf,Ear,Shoot
GRMZM2G469551	GRMZM2G469551_P02	HD-ZIP	AT5G60690.1	LOC_Os10g33960.1	Millet_GLEAN_10018111	Si034254m	FGS	Y	Y	Y	Y	Leaf at later stage,Tassel,Root,Seed,Embryonic Leaf,Ear,Shoot
GRMZM2G477415	GRMZM2G477415_P01	HD-ZIP	AT4G37790.1	LOC_Os06g48290.1	Millet_GLEAN_10027386	Si007238m	FGS	Y	Y	Y	Y
GRMZM5G803812	GRMZM5G803812_P01	HD-ZIP	AT1G69780.1	LOC_Os10g26500.1	Millet_GLEAN_10008435	Si036519m	FGS	Y		Y	Y	Leaf at later stage,Tassel,Root,Seed,Embryonic Leaf,Ear,Shoot	Ear
GRMZM5G830671	GRMZM5G830671_P01	HD-ZIP	AT2G22800.1	LOC_Os06g48290.1	Millet_GLEAN_10027386	Si007238m	FGS	Y	Y			Leaf at later stage,Shoot	Leaf at later stage,Shoot
AC186524.3_FG005	AC186524.3_FGP005	HMG		LOC_Os02g44930.1	Millet_GLEAN_10019253	Si018635m	FGS			Y	Y	Leaf at later stage,Seed,Ear	Ear,Seed
GRMZM2G013821	GRMZM2G013821_P01	HMG	AT2G17560.2	LOC_Os02g44930.1	Millet_GLEAN_10019253	Si018635m	FGS	Y	Y			Leaf at later stage,Tassel,Root,Seed,Embryonic Leaf,Ear,Shoot	Ear
GRMZM2G013821	GRMZM2G013821_P02	HMG	AT2G17560.2	LOC_Os02g44930.1	Millet_GLEAN_10019253	Si018635m	FGS	Y	Y			Leaf at later stage,Tassel,Root,Seed,Embryonic Leaf,Ear,Shoot	Ear
GRMZM2G013821	GRMZM2G013821_P03	HMG		LOC_Os02g44930.1	Millet_GLEAN_10019253	Si018635m	FGS	Y	Y			Leaf at later stage,Tassel,Root,Seed,Embryonic Leaf,Ear,Shoot	Ear
GRMZM2G024247	GRMZM2G024247_P01	HMG	AT2G34450.1	LOC_Os01g47600.1	Millet_GLEAN_10025357	Si003021m	FGS	Y	Y	Y	Y	Leaf at later stage,Tassel,Root,Seed,Embryonic Leaf,Ear,Shoot
GRMZM2G024247	GRMZM2G024247_P02	HMG		LOC_Os01g47600.1	Millet_GLEAN_10025357	Si003021m	FGS	Y	Y	Y	Y	Leaf at later stage,Tassel,Root,Seed,Embryonic Leaf,Ear,Shoot
GRMZM2G032252	GRMZM2G032252_P01	HMG	AT3G28730.1	LOC_Os01g08970.1	Millet_GLEAN_10007938	Si000646m	FGS	Y	Y	Y	Y	Leaf at later stage,Tassel,Root,Seed,Embryonic Leaf,Ear,Shoot
GRMZM2G032252	GRMZM2G032252_P02	HMG	AT3G28730.1	LOC_Os01g08970.1	Millet_GLEAN_10007938	Si000646m	FGS	Y	Y	Y	Y	Leaf at later stage,Tassel,Root,Seed,Embryonic Leaf,Ear,Shoot
GRMZM2G060253	GRMZM2G060253_P01	HMG	AT4G23800.2	LOC_Os02g15810.1	Millet_GLEAN_10033209	Si017040m	FGS	Y	Y	Y	Y	Leaf at later stage,Tassel,Root,Seed,Embryonic Leaf,Ear,Shoot
GRMZM2G066528	GRMZM2G066528_P01	HMG	AT1G20696.2	LOC_Os09g37910.1	Millet_GLEAN_10027870	Si031541m	FGS	Y	Y	Y	Y	Leaf at later stage,Tassel,Root,Seed,Embryonic Leaf,Ear,Shoot
GRMZM2G066528	GRMZM2G066528_P02	HMG	AT1G20696.3	LOC_Os09g37910.1	Millet_GLEAN_10027870	Si031512m	FGS	Y	Y	Y	Y	Leaf at later stage,Tassel,Root,Seed,Embryonic Leaf,Ear,Shoot
GRMZM2G066528	GRMZM2G066528_P03	HMG	AT1G20696.2	LOC_Os09g37910.1	Millet_GLEAN_10027870	Si031541m	FGS	Y	Y	Y	Y	Leaf at later stage,Tassel,Root,Seed,Embryonic Leaf,Ear,Shoot
GRMZM2G066528	GRMZM2G066528_P04	HMG	AT1G20696.3	LOC_Os09g37910.1	Millet_GLEAN_10027870	Si031541m	FGS	Y	Y	Y	Y	Leaf at later stage,Tassel,Root,Seed,Embryonic Leaf,Ear,Shoot
GRMZM2G125648	GRMZM2G125648_P01	HMG	AT5G23420.1	LOC_Os08g01100.1	Millet_GLEAN_10016772	Si014434m	FGS	Y	Y	Y	Y	Leaf at later stage,Tassel,Root,Seed,Embryonic Leaf,Ear,Shoot	Ear,Tassel	Tassel
GRMZM2G144398	GRMZM2G144398_P01	HMG					FGS	Y	Y			Tassel	Tassel
GRMZM2G145968	GRMZM2G145968_P01	HMG		LOC_Os04g47690.3	Millet_GLEAN_10016187	Si011290m	FGS	Y	Y	Y	Y	Leaf at later stage,Tassel,Root,Seed,Embryonic Leaf,Ear,Shoot	Root,Shoot
GRMZM2G145968	GRMZM2G145968_P03	HMG		LOC_Os04g47690.3	Millet_GLEAN_10016187	Si011290m	FGS	Y	Y	Y	Y	Leaf at later stage,Tassel,Root,Seed,Embryonic Leaf,Ear,Shoot	Root,Shoot
GRMZM2G150348	GRMZM2G150348_P01	HMG		LOC_Os06g51220.4	Millet_GLEAN_10022337	Si007368m	FGS	Y		Y	Y	Leaf at later stage,Tassel,Root,Ear,Shoot	Tassel
GRMZM2G156785	GRMZM2G156785_P01	HMG	AT2G17560.2	LOC_Os02g44930.1	Millet_GLEAN_10019253	Si018635m	FGS	Y	Y	Y	Y	Leaf at later stage,Tassel,Root,Seed,Embryonic Leaf,Ear,Shoot	Ear
GRMZM2G156785	GRMZM2G156785_P02	HMG		LOC_Os02g44930.1	Millet_GLEAN_10019253	Si018635m	FGS	Y	Y	Y	Y	Leaf at later stage,Tassel,Root,Seed,Embryonic Leaf,Ear,Shoot	Ear
GRMZM2G156785	GRMZM2G156785_P03	HMG	AT2G17560.2	LOC_Os02g44930.1	Millet_GLEAN_10019253	Si018635m	FGS	Y	Y	Y	Y	Leaf at later stage,Tassel,Root,Seed,Embryonic Leaf,Ear,Shoot	Ear
GRMZM2G156785	GRMZM2G156785_P04	HMG	AT2G17560.2	LOC_Os02g44930.1	Millet_GLEAN_10019253	Si018635m	FGS	Y	Y	Y	Y	Leaf at later stage,Tassel,Root,Seed,Embryonic Leaf,Ear,Shoot	Ear
GRMZM2G162284	GRMZM2G162284_P01	HMG	AT1G20696.3	LOC_Os09g37910.1	Millet_GLEAN_10027870	Si031541m	FGS	Y	Y	Y	Y	Leaf at later stage,Tassel,Root,Seed,Embryonic Leaf,Ear,Shoot	Seed
GRMZM2G162284	GRMZM2G162284_P02	HMG	AT1G20696.3	LOC_Os09g37910.1	Millet_GLEAN_10027870	Si031512m	FGS	Y	Y	Y	Y	Leaf at later stage,Tassel,Root,Seed,Embryonic Leaf,Ear,Shoot	Seed
GRMZM2G162284	GRMZM2G162284_P03	HMG	AT1G20696.3	LOC_Os09g37910.1	Millet_GLEAN_10027870	Si031541m	FGS	Y	Y	Y	Y	Leaf at later stage,Tassel,Root,Seed,Embryonic Leaf,Ear,Shoot	Seed
GRMZM5G834758	GRMZM5G834758_P01	HMG	AT1G20696.2	LOC_Os06g51220.4	Millet_GLEAN_10022337	Si007368m	FGS	Y	Y	Y	Y	Leaf at later stage,Tassel,Root,Seed,Embryonic Leaf,Ear,Shoot	Ear,Tassel
GRMZM5G834758	GRMZM5G834758_P02	HMG	AT1G20693.2	LOC_Os06g51220.4	Millet_GLEAN_10022337	Si007293m	FGS	Y	Y	Y	Y	Leaf at later stage,Tassel,Root,Seed,Embryonic Leaf,Ear,Shoot	Ear,Tassel
GRMZM5G834758	GRMZM5G834758_P03	HMG	AT1G20696.3	LOC_Os06g51220.4	Millet_GLEAN_10022337	Si007293m	FGS	Y	Y	Y	Y	Leaf at later stage,Tassel,Root,Seed,Embryonic Leaf,Ear,Shoot	Ear,Tassel
GRMZM5G842484	GRMZM5G842484_P01	HMG	AT3G28730.1	LOC_Os05g08970.1	Millet_GLEAN_10011860	Si021575m	FGS	Y	Y	Y	Y	Leaf at later stage,Tassel,Seed,Embryonic Leaf,Ear,Shoot	Tassel	Tassel
GRMZM5G842484	GRMZM5G842484_P02	HMG	AT3G28730.1	LOC_Os05g08970.1	Millet_GLEAN_10011860	Si021575m	FGS	Y	Y	Y	Y	Leaf at later stage,Tassel,Seed,Embryonic Leaf,Ear,Shoot	Tassel	Tassel
GRMZM5G877308	GRMZM5G877308_P01	HMG					WGS	Y	Y			Leaf at later stage,Tassel,Root,Seed,Ear,Shoot	Shoot
GRMZM2G004878	GRMZM2G004878_P01	HMGI/HMGY	AT1G14900.1	LOC_Os08g33190.1	Millet_GLEAN_10001239	Si032904m	FGS	Y	Y	Y	Y	Leaf at later stage,Tassel,Root,Seed,Embryonic Leaf,Ear,Shoot	Seed
GRMZM2G008456	GRMZM2G008456_P01	HMGI/HMGY		LOC_Os05g51850.2	Millet_GLEAN_10023007	Si006032m	FGS	Y	Y	Y	Y	Leaf at later stage,Tassel,Root,Seed,Embryonic Leaf,Ear,Shoot	Tassel
GRMZM2G008456	GRMZM2G008456_P02	HMGI/HMGY					FGS	Y	Y	Y	Y	Leaf at later stage,Tassel,Root,Seed,Embryonic Leaf,Ear,Shoot	Tassel
GRMZM2G073199	GRMZM2G073199_P01	HMGI/HMGY	AT2G33620.4	LOC_Os08g40150.2	Millet_GLEAN_10017172	Si013959m	FGS	Y	Y	Y	Y	Leaf at later stage,Tassel,Root,Seed,Embryonic Leaf,Ear,Shoot
GRMZM2G073199	GRMZM2G073199_P02	HMGI/HMGY	AT2G33620.4	LOC_Os08g40150.2	Millet_GLEAN_10017172	Si013959m	FGS	Y	Y	Y	Y	Leaf at later stage,Tassel,Root,Seed,Embryonic Leaf,Ear,Shoot
GRMZM2G073199	GRMZM2G073199_P03	HMGI/HMGY	AT2G33620.4	LOC_Os08g40150.2	Millet_GLEAN_10017172	Si013959m	FGS	Y	Y	Y	Y	Leaf at later stage,Tassel,Root,Seed,Embryonic Leaf,Ear,Shoot
GRMZM2G073199	GRMZM2G073199_P04	HMGI/HMGY	AT2G33620.4	LOC_Os08g40150.2	Millet_GLEAN_10017172	Si013959m	FGS	Y	Y	Y	Y	Leaf at later stage,Tassel,Root,Seed,Embryonic Leaf,Ear,Shoot
GRMZM2G073861	GRMZM2G073861_P01	HMGI/HMGY		LOC_Os04g53460.1	Millet_GLEAN_10037485	Si010196m	FGS	Y	Y	Y	Y	Leaf at later stage,Tassel,Root,Seed,Embryonic Leaf,Ear,Shoot	Tassel
GRMZM2G073861	GRMZM2G073861_P02	HMGI/HMGY		LOC_Os04g53460.1	Millet_GLEAN_10037485	Si010196m	FGS	Y	Y	Y	Y	Leaf at later stage,Tassel,Root,Seed,Embryonic Leaf,Ear,Shoot	Tassel
GRMZM2G073861	GRMZM2G073861_P03	HMGI/HMGY		LOC_Os04g53460.1	Millet_GLEAN_10037485	Si010196m	FGS	Y	Y	Y	Y	Leaf at later stage,Tassel,Root,Seed,Embryonic Leaf,Ear,Shoot	Tassel
GRMZM2G089562	GRMZM2G089562_P01	HMGI/HMGY	AT2G33620.4	LOC_Os06g22030.1	Millet_GLEAN_10034189	Si006756m	FGS	Y	Y	Y	Y	Leaf at later stage,Tassel,Root,Seed,Embryonic Leaf,Ear,Shoot	Leaf at later stage
GRMZM2G089562	GRMZM2G089562_P02	HMGI/HMGY				Si006756m	FGS	Y	Y	Y	Y	Leaf at later stage,Tassel,Root,Seed,Embryonic Leaf,Ear,Shoot	Leaf at later stage
GRMZM2G104299	GRMZM2G104299_P01	HMGI/HMGY	AT2G33620.4	LOC_Os09g31470.1	Millet_GLEAN_10024942	Si030165m	FGS	Y	Y	Y		Seed,Ear,Shoot	Seed
GRMZM2G106133	GRMZM2G106133_P01	HMGI/HMGY					FGS	Y	Y	Y	Y	Leaf at later stage,Tassel,Root,Seed,Embryonic Leaf,Ear,Shoot
GRMZM2G106133	GRMZM2G106133_P02	HMGI/HMGY	AT1G14900.1	LOC_Os08g33190.1	Millet_GLEAN_10001239	Si032904m	FGS	Y	Y	Y	Y	Leaf at later stage,Tassel,Root,Seed,Embryonic Leaf,Ear,Shoot
GRMZM2G123887	GRMZM2G123887_P01	HMGI/HMGY	AT2G45850.2	LOC_Os02g57820.1	Millet_GLEAN_10031716	Si017399m	FGS	Y	Y	Y	Y	Leaf at later stage,Tassel,Root,Seed,Embryonic Leaf,Ear,Shoot
GRMZM2G123887	GRMZM2G123887_P02	HMGI/HMGY	AT1G63470.1	LOC_Os02g57820.1	Millet_GLEAN_10031716	Si017399m	FGS	Y	Y	Y	Y	Leaf at later stage,Tassel,Root,Seed,Embryonic Leaf,Ear,Shoot
GRMZM2G124638	GRMZM2G124638_P01	HMGI/HMGY	AT2G33620.4	LOC_Os08g40150.2	Millet_GLEAN_10017172	Si013959m	FGS	Y	Y	Y	Y	Leaf at later stage,Tassel,Root,Seed,Embryonic Leaf,Ear,Shoot
GRMZM2G124638	GRMZM2G124638_P02	HMGI/HMGY	AT2G33620.4	LOC_Os08g40150.2	Millet_GLEAN_10017172	Si013959m	FGS	Y	Y	Y	Y	Leaf at later stage,Tassel,Root,Seed,Embryonic Leaf,Ear,Shoot
GRMZM2G124638	GRMZM2G124638_P03	HMGI/HMGY	AT2G33620.4	LOC_Os08g40150.2	Millet_GLEAN_10017172	Si013959m	FGS	Y	Y	Y	Y	Leaf at later stage,Tassel,Root,Seed,Embryonic Leaf,Ear,Shoot
GRMZM2G124638	GRMZM2G124638_P04	HMGI/HMGY	AT2G33620.4	LOC_Os08g40150.2	Millet_GLEAN_10017172	Si013959m	FGS	Y	Y	Y	Y	Leaf at later stage,Tassel,Root,Seed,Embryonic Leaf,Ear,Shoot
GRMZM2G124638	GRMZM2G124638_P05	HMGI/HMGY	AT2G33620.4	LOC_Os08g40150.2	Millet_GLEAN_10017172	Si013959m	FGS	Y	Y	Y	Y	Leaf at later stage,Tassel,Root,Seed,Embryonic Leaf,Ear,Shoot
GRMZM2G124638	GRMZM2G124638_P06	HMGI/HMGY	AT2G33620.4	LOC_Os08g40150.2	Millet_GLEAN_10017172	Si013959m	FGS	Y	Y	Y	Y	Leaf at later stage,Tassel,Root,Seed,Embryonic Leaf,Ear,Shoot
GRMZM2G127034	GRMZM2G127034_P01	HMGI/HMGY	AT3G58090.1	LOC_Os01g61890.2	Millet_GLEAN_10009847		FGS	Y		Y	Y	Leaf at later stage,Tassel,Root,Seed,Embryonic Leaf,Ear,Shoot
[truncated: 1,639 more rows]

## Sheet: TableS3(B)
Table S3 (B) Annotation of TC genes and TCs encoded by them in maize
Gene ID	Protein ID	Family	Arabidopsis Best Hit	Rice Best Hit	Millet Zhang gu Best Hit	Millet Yugu1 Best Hit	FGS or WGS	Ortholog in Arabidopsis or rice	Ortholog in Millet Yugu1	Existence of microarray probe	Expressed in microarray dataset	Expressed tissue(s) (RNA-seq samples)	Preferentially expressed tissue(s) (RNA-seq samples)	Conserved Expression Preference in Millet Ortholog
GRMZM2G137367	GRMZM2G137367_P01	AUX/IAA					FGS	Y	Y			Tassel,Shoot	Tassel
GRMZM2G378580	GRMZM2G378580_P04	AUX/IAA	AT5G62000.3	LOC_Os11g32110.4	Millet_GLEAN_10018634	Si025988m	FGS	Y	Y	Y	Y	Leaf at later stage,Tassel,Root,Seed,Embryonic Leaf,Ear,Shoot	Ear
GRMZM2G004161	GRMZM2G004161_P02	zf-TAZ	AT5G63160.1	LOC_Os01g68020.1	Millet_GLEAN_10014993	Si002070m	FGS	Y	Y	Y	Y	Leaf at later stage,Tassel,Root,Seed,Embryonic Leaf,Ear,Shoot	Tassel
GRMZM5G864847	GRMZM5G864847_P01	AUX/IAA	AT3G16500.1	LOC_Os05g09480.1	Millet_GLEAN_10011846	Si023136m	FGS	Y	Y	Y	Y	Leaf at later stage,Tassel,Root,Seed,Embryonic Leaf,Ear,Shoot	Tassel
GRMZM2G004161	GRMZM2G004161_P04	zf-TAZ	AT5G63160.1	LOC_Os01g68020.1	Millet_GLEAN_10014993	Si002070m	FGS	Y	Y	Y	Y	Leaf at later stage,Tassel,Root,Seed,Embryonic Leaf,Ear,Shoot	Tassel
GRMZM2G136123	GRMZM2G136123_P01	AUX/IAA	AT2G22670.3	LOC_Os01g48444.1	Millet_GLEAN_10025290	Si002548m	WGS	Y	Y			Leaf at later stage,Tassel,Seed,Embryonic Leaf,Shoot	Shoot
GRMZM2G378580	GRMZM2G378580_P03	AUX/IAA	AT5G62000.3	LOC_Os11g32110.4	Millet_GLEAN_10018634	Si025988m	FGS	Y	Y	Y	Y	Leaf at later stage,Tassel,Root,Seed,Embryonic Leaf,Ear,Shoot	Ear
GRMZM2G066981	GRMZM2G066981_P03	Med7	AT5G03500.3	LOC_Os04g56640.1	Millet_GLEAN_10010985	Si018486m	FGS	Y	Y	Y	Y	Leaf at later stage,Tassel,Root,Seed,Embryonic Leaf,Ear,Shoot	Seed
GRMZM2G115357	GRMZM2G115357_P02	AUX/IAA	AT5G43700.1	LOC_Os07g08460.1	Millet_GLEAN_10015689	Si030248m	FGS	Y	Y	Y	Y	Leaf at later stage,Tassel,Root,Seed,Embryonic Leaf,Ear,Shoot	Leaf at later stage
GRMZM2G000158	GRMZM2G000158_P04	AUX/IAA	AT3G23030.1	LOC_Os06g07040.1	Millet_GLEAN_10022766	Si007373m	FGS	Y	Y	Y	Y	Leaf at later stage,Tassel,Root,Seed,Embryonic Leaf,Ear,Shoot	Embryonic Leaf
GRMZM2G033828	GRMZM2G033828_P03	RB	AT3G12280.2	LOC_Os08g42600.1	Millet_GLEAN_10010550	Si013200m	FGS	Y	Y	Y	Y	Leaf at later stage,Tassel,Root,Seed,Embryonic Leaf,Ear,Shoot	Ear
GRMZM2G066981	GRMZM2G066981_P01	Med7	AT5G03500.3	LOC_Os04g56640.1	Millet_GLEAN_10010985	Si018486m	FGS	Y	Y	Y	Y	Leaf at later stage,Tassel,Root,Seed,Embryonic Leaf,Ear,Shoot	Seed
GRMZM2G000158	GRMZM2G000158_P01	AUX/IAA	AT4G29080.1	LOC_Os06g07040.1	Millet_GLEAN_10022766	Si007373m	FGS	Y	Y	Y	Y	Leaf at later stage,Tassel,Root,Seed,Embryonic Leaf,Ear,Shoot	Embryonic Leaf
GRMZM2G000158	GRMZM2G000158_P02	AUX/IAA	AT3G23030.1	LOC_Os06g07040.1	Millet_GLEAN_10022766	Si007373m	FGS	Y	Y	Y	Y	Leaf at later stage,Tassel,Root,Seed,Embryonic Leaf,Ear,Shoot	Embryonic Leaf
GRMZM2G000158	GRMZM2G000158_P03	AUX/IAA	AT5G43700.1	LOC_Os06g07040.1	Millet_GLEAN_10022766	Si007373m	FGS	Y	Y	Y	Y	Leaf at later stage,Tassel,Root,Seed,Embryonic Leaf,Ear,Shoot	Embryonic Leaf
GRMZM2G323903	GRMZM2G323903_P01	Med6					WGS	Y	Y	Y	Y
GRMZM2G004988	GRMZM2G004988_P01	GIF	AT4G00850.1	LOC_Os12g31350.1	Millet_GLEAN_10007026	Si023367m	FGS	Y	Y	Y	Y	Leaf at later stage,Tassel,Root,Seed,Embryonic Leaf,Ear,Shoot	Embryonic Leaf
GRMZM2G366373	GRMZM2G366373_P02	AUX/IAA	AT1G04240.1	LOC_Os03g43410.1	Millet_GLEAN_10030273	Si037452m	FGS	Y	Y	Y	Y	Leaf at later stage,Tassel,Root,Seed,Embryonic Leaf,Ear,Shoot	Ear
GRMZM5G825707	GRMZM5G825707_P02	AUX/IAA	AT4G28640.3	LOC_Os11g11410.1	Millet_GLEAN_10008723	Si026625m	FGS	Y	Y	Y	Y	Leaf at later stage,Root,Seed,Ear,Shoot	Root
GRMZM2G366373	GRMZM2G366373_P01	AUX/IAA	AT1G04240.1	LOC_Os03g43410.1	Millet_GLEAN_10017398	Si037452m	FGS	Y	Y	Y	Y	Leaf at later stage,Tassel,Root,Seed,Embryonic Leaf,Ear,Shoot	Ear
GRMZM2G145996	GRMZM2G145996_P02	Med11	AT3G01435.1	LOC_Os02g09600.2	Millet_GLEAN_10030758	Si018558m	FGS	Y	Y			Leaf at later stage,Tassel,Root,Seed,Embryonic Leaf,Ear,Shoot	Tassel
GRMZM2G145996	GRMZM2G145996_P01	Med11	AT3G01435.1	LOC_Os02g09600.2	Millet_GLEAN_10030758	Si018558m	FGS	Y	Y			Leaf at later stage,Tassel,Root,Seed,Embryonic Leaf,Ear,Shoot	Tassel
GRMZM2G479834	GRMZM2G479834_P01	AUX/IAA	AT2G22670.2	LOC_Os01g48444.1	Millet_GLEAN_10028824	Si002548m	FGS	Y	Y	Y	Y	Leaf at later stage,Tassel,Seed,Embryonic Leaf,Ear,Shoot
GRMZM2G055257	GRMZM2G055257_P01	Ovate	AT5G04820.1	LOC_Os04g33870.1	Millet_GLEAN_10033622	Si023161m	FGS	Y		Y	Y	Leaf at later stage,Tassel,Seed,Embryonic Leaf,Ear,Shoot
GRMZM2G071626	GRMZM2G071626_P01	Med11	AT3G01435.1	LOC_Os02g09600.2	Millet_GLEAN_10030758	Si018558m	FGS	Y	Y	Y	Y	Leaf at later stage,Tassel,Root,Seed,Embryonic Leaf,Ear,Shoot
GRMZM2G071626	GRMZM2G071626_P02	Med11	AT3G01435.1	LOC_Os02g09600.2	Millet_GLEAN_10030758	Si018558m	FGS	Y	Y	Y	Y	Leaf at later stage,Tassel,Root,Seed,Embryonic Leaf,Ear,Shoot
GRMZM2G077356	GRMZM2G077356_P01	AUX/IAA	AT3G04730.1	LOC_Os03g53150.1	Millet_GLEAN_10026718	Si037305m	FGS	Y	Y	Y	Y	Leaf at later stage,Tassel,Root,Seed,Embryonic Leaf,Ear,Shoot	Ear
GRMZM2G138268	GRMZM2G138268_P02	AUX/IAA	AT3G04730.1	LOC_Os12g40890.1	Millet_GLEAN_10030274	Si022975m	FGS	Y	Y	Y	Y	Leaf at later stage,Tassel,Root,Seed,Embryonic Leaf,Ear,Shoot	Ear
GRMZM2G138268	GRMZM2G138268_P03	AUX/IAA	AT3G04730.1	LOC_Os12g40890.1	Millet_GLEAN_10030274	Si022975m	FGS	Y	Y	Y	Y	Leaf at later stage,Tassel,Root,Seed,Embryonic Leaf,Ear,Shoot	Ear
GRMZM2G034260	GRMZM2G034260_P03	Med10	AT1G26665.2	LOC_Os09g35920.2	Millet_GLEAN_10010777	Si031022m	FGS	Y	Y	Y	Y	Leaf at later stage,Tassel,Root,Seed,Embryonic Leaf,Ear,Shoot
GRMZM2G138268	GRMZM2G138268_P01	AUX/IAA	AT3G04730.1	LOC_Os12g40890.1	Millet_GLEAN_10030274	Si022975m	FGS	Y	Y	Y	Y	Leaf at later stage,Tassel,Root,Seed,Embryonic Leaf,Ear,Shoot	Ear
GRMZM2G139683	GRMZM2G139683_P02	Med31	AT5G19910.1	LOC_Os07g07020.1	Millet_GLEAN_10008615	Si037507m	FGS	Y	Y	Y	Y	Leaf at later stage,Tassel,Root,Seed,Embryonic Leaf,Ear,Shoot	Embryonic Leaf
GRMZM2G034260	GRMZM2G034260_P04	Med10	AT1G26665.1	LOC_Os09g35920.2	Millet_GLEAN_10010777	Si031022m	FGS	Y	Y	Y	Y	Leaf at later stage,Tassel,Root,Seed,Embryonic Leaf,Ear,Shoot
GRMZM2G129806	GRMZM2G129806_P01	Med17	AT5G20170.1	LOC_Os12g44140.1	Millet_GLEAN_10032993	Si000592m	FGS	Y	Y	Y	Y	Leaf at later stage,Tassel,Root,Seed,Embryonic Leaf,Ear,Shoot
GRMZM5G845343	GRMZM5G845343_P01	AUX/IAA					WGS	Y	Y			Leaf at later stage,Tassel,Root,Seed,Embryonic Leaf,Ear,Shoot	Tassel
GRMZM2G112535	GRMZM2G112535_P01	PC4	AT4G10920.2	LOC_Os01g50960.1	Millet_GLEAN_10019869	Si003073m	FGS	Y	Y	Y	Y	Leaf at later stage,Tassel,Root,Seed,Embryonic Leaf,Ear,Shoot
GRMZM2G095452	GRMZM2G095452_P01	Ovate		LOC_Os10g29610.1	Millet_GLEAN_10016043	Si038575m	FGS	Y	Y	Y	Y	Tassel	Tassel
GRMZM2G123922	GRMZM2G123922_P01	Sigma54_activat	AT5G50920.1	LOC_Os04g32560.2	Millet_GLEAN_10030060	Si009304m	FGS	Y	Y	Y	Y	Leaf at later stage,Tassel,Root,Seed,Embryonic Leaf,Ear,Shoot
GRMZM2G035465	GRMZM2G035465_P01	AUX/IAA	AT4G29080.1	LOC_Os05g14180.1	Millet_GLEAN_10032515	Si023069m	FGS	Y	Y	Y	Y	Leaf at later stage,Tassel,Root,Seed,Embryonic Leaf,Ear,Shoot	Shoot
GRMZM2G128421	GRMZM2G128421_P01	AUX/IAA	AT1G04240.1	LOC_Os03g43410.1	Millet_GLEAN_10030273	Si037452m	FGS	Y	Y	Y	Y	Leaf at later stage,Tassel,Root,Seed,Embryonic Leaf,Ear,Shoot	Ear
GRMZM2G128421	GRMZM2G128421_P02	AUX/IAA			Millet_GLEAN_10017398	Si037452m	FGS	Y	Y	Y	Y	Leaf at later stage,Tassel,Root,Seed,Embryonic Leaf,Ear,Shoot	Ear
GRMZM2G035465	GRMZM2G035465_P02	AUX/IAA	AT4G29080.1	LOC_Os05g14180.1	Millet_GLEAN_10032515	Si023069m	FGS	Y	Y	Y	Y	Leaf at later stage,Tassel,Root,Seed,Embryonic Leaf,Ear,Shoot	Shoot
GRMZM2G035465	GRMZM2G035465_P05	AUX/IAA	AT4G29080.1	LOC_Os05g14180.1	Millet_GLEAN_10032515	Si023069m	FGS	Y	Y	Y	Y	Leaf at later stage,Tassel,Root,Seed,Embryonic Leaf,Ear,Shoot	Shoot
GRMZM2G035465	GRMZM2G035465_P04	AUX/IAA	AT4G29080.1	LOC_Os05g14180.1	Millet_GLEAN_10032515	Si023069m	FGS	Y	Y	Y	Y	Leaf at later stage,Tassel,Root,Seed,Embryonic Leaf,Ear,Shoot	Shoot
GRMZM2G069886	GRMZM2G069886_P01	zf-TAZ	AT1G79000.1	LOC_Os01g14370.2	Millet_GLEAN_10010449	Si028724m	FGS	Y	Y	Y	Y	Leaf at later stage,Tassel,Root,Seed,Embryonic Leaf,Ear,Shoot
GRMZM2G075988	GRMZM2G075988_P01	Ovate		LOC_Os07g48150.1	Millet_GLEAN_10029218	Si036917m	FGS	Y	Y	Y	Y	Leaf at later stage,Tassel,Root,Seed,Embryonic Leaf,Ear
GRMZM2G149567	GRMZM2G149567_P01	Sigma54_activat	AT5G51070.1	LOC_Os02g32520.1	Millet_GLEAN_10029981	Si009283m	FGS	Y	Y	Y	Y	Leaf at later stage,Tassel,Root,Seed,Embryonic Leaf,Ear,Shoot	Leaf at later stage	Leaf
GRMZM2G101480	GRMZM2G101480_P02	MBF1	AT2G42680.1	LOC_Os08g27850.1	Millet_GLEAN_10023597	Si014610m	FGS	Y	Y	Y	Y	Leaf at later stage,Tassel,Root,Seed,Embryonic Leaf,Ear,Shoot
GRMZM2G435290	GRMZM2G435290_P01	AUX/IAA					FGS	Y	Y	Y		Leaf at later stage,Tassel	Leaf at later stage
GRMZM2G101480	GRMZM2G101480_P03	MBF1	AT3G58680.1	LOC_Os08g27850.1	Millet_GLEAN_10023597	Si014610m	FGS	Y	Y	Y	Y	Leaf at later stage,Tassel,Root,Seed,Embryonic Leaf,Ear,Shoot
GRMZM2G055737	GRMZM2G055737_P01	Ovate		LOC_Os03g03480.1	Millet_GLEAN_10007996	Si036974m	FGS	Y		Y		Tassel,Seed	Seed
GRMZM2G033828	GRMZM2G033828_P02	RB	AT3G12280.2	LOC_Os08g42600.1	Millet_GLEAN_10010550	Si013200m	FGS	Y	Y	Y	Y	Leaf at later stage,Tassel,Root,Seed,Embryonic Leaf,Ear,Shoot	Ear
GRMZM2G167794	GRMZM2G167794_P01	AUX/IAA	AT1G04240.1	LOC_Os12g40900.1	Millet_GLEAN_10030273	Si025180m	FGS	Y	Y	Y	Y	Leaf at later stage,Tassel,Root,Seed,Embryonic Leaf,Ear,Shoot	Ear
GRMZM2G004696	GRMZM2G004696_P01	AUX/IAA	AT1G04250.1	LOC_Os01g08320.1	Millet_GLEAN_10025922	Si004034m	FGS	Y	Y	Y	Y	Leaf at later stage,Tassel,Root,Seed,Embryonic Leaf,Ear,Shoot	Leaf at later stage
GRMZM2G139977	GRMZM2G139977_P02	zf-TAZ	AT1G79000.1	LOC_Os02g04490.1	Millet_GLEAN_10025252	Si016078m	FGS	Y	Y	Y	Y	Leaf at later stage,Tassel,Root,Seed,Embryonic Leaf,Ear,Shoot
GRMZM5G845472	GRMZM5G845472_P01	Ovate		LOC_Os07g48150.1	Millet_GLEAN_10005698	Si032938m	FGS	Y	Y	Y	Y	Leaf at later stage,Ear	Ear
GRMZM5G800112	GRMZM5G800112_P02	MBF1	AT2G42680.1	LOC_Os08g27850.1	Millet_GLEAN_10023597	Si014610m	FGS	Y	Y	Y	Y	Leaf at later stage,Tassel,Root,Seed,Embryonic Leaf,Ear,Shoot
GRMZM5G800112	GRMZM5G800112_P01	MBF1	AT2G42680.1	LOC_Os08g27850.1	Millet_GLEAN_10023597	Si014610m	FGS	Y	Y	Y	Y	Leaf at later stage,Tassel,Root,Seed,Embryonic Leaf,Ear,Shoot
GRMZM2G434098	GRMZM2G434098_P01	Ovate		LOC_Os01g64430.1	Millet_GLEAN_10008757	Si004124m	FGS	Y	Y	Y	Y	Leaf at later stage,Tassel,Seed,Embryonic Leaf,Ear,Shoot	Seed
GRMZM2G057753	GRMZM2G057753_P01	Ovate	AT5G04820.1	LOC_Os11g05770.1	Millet_GLEAN_10001353	Si026477m	FGS	Y		Y	Y	Leaf at later stage,Tassel,Seed,Embryonic Leaf,Ear,Shoot	Leaf at later stage,Ear
AC195340.3_FG004	AC195340.3_FGP004	AUX/IAA		LOC_Os03g56430.1	Millet_GLEAN_10005825	Si034097m	FGS	Y	Y	Y	Y	Leaf at later stage,Tassel,Root,Seed,Ear,Shoot	Root
GRMZM2G150823	GRMZM2G150823_P01	Ovate		LOC_Os01g40970.1	Millet_GLEAN_10035384	Si004439m	FGS	Y	Y	Y
GRMZM2G159285	GRMZM2G159285_P01	AUX/IAA	AT3G04730.1	LOC_Os03g53150.1	Millet_GLEAN_10026718	Si037305m	FGS	Y	Y	Y	Y	Leaf at later stage,Tassel,Root,Seed,Embryonic Leaf,Ear,Shoot	Ear
GRMZM2G159285	GRMZM2G159285_P02	AUX/IAA	AT4G14550.1	LOC_Os03g53150.1	Millet_GLEAN_10026718	Si037305m	FGS	Y	Y	Y	Y	Leaf at later stage,Tassel,Root,Seed,Embryonic Leaf,Ear,Shoot	Ear
GRMZM2G127680	GRMZM2G127680_P01	Ovate	AT1G06920.1	LOC_Os05g44090.1	Millet_GLEAN_10032205	Si004041m	FGS	Y	Y	Y		Seed	Seed
GRMZM2G412814	GRMZM2G412814_P01	Med12					WGS	Y	Y			Tassel	Tassel
GRMZM2G106781	GRMZM2G106781_P01	Ovate	AT5G04820.1	LOC_Os04g58820.1	Millet_GLEAN_10025530	Si024456m	FGS	Y	Y	Y	Y	Leaf at later stage,Tassel,Seed,Embryonic Leaf,Ear,Shoot	Ear
GRMZM2G059544	GRMZM2G059544_P01	AUX/IAA	AT3G16500.1	LOC_Os08g01780.1		Si014923m	FGS	Y	Y	Y	Y	Tassel,Root,Embryonic Leaf,Ear,Shoot	Ear
GRMZM2G026927	GRMZM2G026927_P01	Ovate	AT1G06920.1	LOC_Os01g60810.1	Millet_GLEAN_10014660	Si022437m	FGS	Y	Y	Y	Y	Leaf at later stage,Tassel,Seed,Shoot	Leaf at later stage,Seed
GRMZM2G059544	GRMZM2G059544_P02	AUX/IAA	AT3G16500.1	LOC_Os08g01780.1		Si014923m	FGS	Y	Y	Y	Y	Tassel,Root,Embryonic Leaf,Ear,Shoot	Ear
GRMZM5G892426	GRMZM5G892426_P01	Med4	AT5G02850.1	LOC_Os09g36890.1	Millet_GLEAN_10027970	Si030044m	FGS	Y	Y	Y	Y	Leaf at later stage,Tassel,Root,Seed,Embryonic Leaf,Ear,Shoot
GRMZM5G892426	GRMZM5G892426_P02	Med4	AT5G02850.1	LOC_Os09g36890.1	Millet_GLEAN_10027970	Si030044m	FGS	Y	Y	Y	Y	Leaf at later stage,Tassel,Root,Seed,Embryonic Leaf,Ear,Shoot
GRMZM2G061672	GRMZM2G061672_P02	Med7	AT5G03500.3	LOC_Os04g56640.1	Millet_GLEAN_10013319	Si023418m	FGS	Y	Y	Y	Y	Leaf at later stage,Tassel,Root,Seed,Embryonic Leaf,Ear,Shoot	Leaf at later stage
GRMZM2G130953	GRMZM2G130953_P04	AUX/IAA		LOC_Os05g08570.4	Millet_GLEAN_10025922	Si004034m	FGS			Y	Y	Leaf at later stage,Tassel,Root,Seed,Embryonic Leaf,Ear,Shoot
GRMZM2G130953	GRMZM2G130953_P03	AUX/IAA	AT1G04250.1	LOC_Os01g08320.1	Millet_GLEAN_10025922	Si004034m	FGS			Y	Y	Leaf at later stage,Tassel,Root,Seed,Embryonic Leaf,Ear,Shoot
GRMZM2G130953	GRMZM2G130953_P02	AUX/IAA	AT1G04250.1	LOC_Os01g08320.1	Millet_GLEAN_10025922	Si004034m	FGS			Y	Y	Leaf at later stage,Tassel,Root,Seed,Embryonic Leaf,Ear,Shoot
GRMZM2G130953	GRMZM2G130953_P01	AUX/IAA		LOC_Os05g08570.3	Millet_GLEAN_10025922	Si004034m	FGS			Y	Y	Leaf at later stage,Tassel,Root,Seed,Embryonic Leaf,Ear,Shoot
GRMZM2G390691	GRMZM2G390691_P01	AUX/IAA	AT1G72470.1	LOC_Os08g35470.1		Si013407m	FGS	Y	Y	Y		Leaf at later stage,Tassel	Tassel
GRMZM2G121115	GRMZM2G121115_P03	zf-TAZ	AT5G63160.1	LOC_Os04g40630.1	Millet_GLEAN_10029662	Si019227m	FGS	Y	Y	Y		Leaf at later stage,Tassel,Root,Seed,Embryonic Leaf	Tassel
GRMZM2G121115	GRMZM2G121115_P02	zf-TAZ	AT5G63160.1	LOC_Os04g40630.2	Millet_GLEAN_10029662	Si019227m	FGS	Y	Y	Y		Leaf at later stage,Tassel,Root,Seed,Embryonic Leaf	Tassel
GRMZM2G121115	GRMZM2G121115_P01	zf-TAZ	AT3G48360.1	LOC_Os04g40630.1	Millet_GLEAN_10029662	Si019227m	FGS	Y	Y	Y		Leaf at later stage,Tassel,Root,Seed,Embryonic Leaf	Tassel
GRMZM2G470556	GRMZM2G470556_P01	zf-TAZ	AT1G79000.2	LOC_Os02g04490.1	Millet_GLEAN_10025252	Si016078m	FGS	Y	Y	Y	Y	Leaf at later stage,Tassel,Root,Seed,Embryonic Leaf,Ear,Shoot
GRMZM2G001799	GRMZM2G001799_P01	AUX/IAA	AT4G14550.1	LOC_Os02g56120.1	Millet_GLEAN_10022766	Si007373m	FGS	Y	Y	Y	Y	Leaf at later stage,Tassel,Seed,Embryonic Leaf	Embryonic Leaf,Tassel
GRMZM2G031615	GRMZM2G031615_P02	AUX/IAA	AT1G51950.1	LOC_Os11g11410.1	Millet_GLEAN_10008723	Si026625m	FGS	Y	Y	Y	Y	Leaf at later stage,Root,Seed,Embryonic Leaf,Ear,Shoot	Leaf at later stage
GRMZM2G031615	GRMZM2G031615_P03	AUX/IAA	AT1G51950.1	LOC_Os11g11410.1	Millet_GLEAN_10008723	Si026625m	FGS	Y	Y	Y	Y	Leaf at later stage,Root,Seed,Embryonic Leaf,Ear,Shoot	Leaf at later stage
GRMZM2G436659	GRMZM2G436659_P01	Ovate			Millet_GLEAN_10016758	Si015322m	FGS			Y
GRMZM2G057067	GRMZM2G057067_P04	AUX/IAA	AT3G16500.1	LOC_Os01g53880.1	Millet_GLEAN_10014003	Si002165m	FGS	Y	Y	Y	Y	Leaf at later stage,Tassel,Root,Seed,Embryonic Leaf,Ear,Shoot	Shoot
GRMZM2G057067	GRMZM2G057067_P03	AUX/IAA	AT3G16500.1	LOC_Os01g53880.4	Millet_GLEAN_10014003	Si001894m	FGS	Y	Y	Y	Y	Leaf at later stage,Tassel,Root,Seed,Embryonic Leaf,Ear,Shoot	Shoot
GRMZM2G057067	GRMZM2G057067_P02	AUX/IAA	AT3G16500.1	LOC_Os01g53880.4	Millet_GLEAN_10014003	Si002165m	FGS	Y	Y	Y	Y	Leaf at later stage,Tassel,Root,Seed,Embryonic Leaf,Ear,Shoot	Shoot
GRMZM2G057067	GRMZM2G057067_P01	AUX/IAA	AT3G16500.1	LOC_Os01g53880.4	Millet_GLEAN_10014003	Si001894m	FGS	Y	Y	Y	Y	Leaf at later stage,Tassel,Root,Seed,Embryonic Leaf,Ear,Shoot	Shoot
GRMZM2G004161	GRMZM2G004161_P01	zf-TAZ	AT3G48360.1	LOC_Os01g68020.1	Millet_GLEAN_10014993	Si002070m	FGS	Y	Y	Y	Y	Leaf at later stage,Tassel,Root,Seed,Embryonic Leaf,Ear,Shoot	Tassel
GRMZM2G134517	GRMZM2G134517_P01	AUX/IAA		LOC_Os05g08570.4	Millet_GLEAN_10025922	Si004034m	FGS			Y	Y	Tassel	Tassel
GRMZM2G133311	GRMZM2G133311_P01	Ovate	AT5G04820.1	LOC_Os01g64410.1	Millet_GLEAN_10008756	Si002698m	FGS	Y	Y	Y	Y	Leaf at later stage,Tassel,Seed,Embryonic Leaf,Ear,Shoot	Seed
GRMZM2G147243	GRMZM2G147243_P01	AUX/IAA	AT4G29080.1	LOC_Os05g14180.2	Millet_GLEAN_10032515	Si023243m	FGS	Y	Y	Y	Y	Leaf at later stage,Tassel,Root,Seed,Embryonic Leaf,Ear,Shoot
GRMZM2G074427	GRMZM2G074427_P01	AUX/IAA	AT3G16500.1	LOC_Os05g44810.2	Millet_GLEAN_10028226	Si022572m	FGS	Y	Y	Y	Y	Leaf at later stage,Tassel,Root,Seed,Embryonic Leaf,Ear,Shoot
GRMZM2G074427	GRMZM2G074427_P02	AUX/IAA	AT3G16500.1	LOC_Os05g44810.2	Millet_GLEAN_10028226	Si022572m	FGS	Y	Y	Y	Y	Leaf at later stage,Tassel,Root,Seed,Embryonic Leaf,Ear,Shoot
GRMZM2G147243	GRMZM2G147243_P02	AUX/IAA	AT4G29080.1	LOC_Os05g14180.1	Millet_GLEAN_10032515	Si023069m	FGS	Y	Y	Y	Y	Leaf at later stage,Tassel,Root,Seed,Embryonic Leaf,Ear,Shoot
GRMZM2G079200	GRMZM2G079200_P01	AUX/IAA	AT4G14550.1	LOC_Os06g39590.1	Millet_GLEAN_10024392	Si007360m	FGS	Y	Y	Y	Y	Leaf at later stage,Tassel,Root,Seed,Embryonic Leaf,Ear,Shoot	Leaf at later stage
GRMZM2G079200	GRMZM2G079200_P02	AUX/IAA	AT3G23050.1	LOC_Os06g39590.1	Millet_GLEAN_10024392	Si007360m	FGS	Y	Y	Y	Y	Leaf at later stage,Tassel,Root,Seed,Embryonic Leaf,Ear,Shoot	Leaf at later stage
GRMZM2G079200	GRMZM2G079200_P03	AUX/IAA	AT3G23030.1	LOC_Os06g39590.1	Millet_GLEAN_10024392	Si007360m	FGS	Y	Y	Y	Y	Leaf at later stage,Tassel,Root,Seed,Embryonic Leaf,Ear,Shoot	Leaf at later stage
GRMZM2G359116	GRMZM2G359116_P01	Ovate		LOC_Os07g48150.1	Millet_GLEAN_10005698	Si032938m	FGS	Y	Y	Y		Tassel,Ear	Ear
GRMZM2G369559	GRMZM2G369559_P01	Med12					WGS	Y	Y			Embryonic Leaf	Embryonic Leaf
GRMZM2G162968	GRMZM2G162968_P01	Sigma54_activat	AT5G15450.1	LOC_Os03g31300.1	Millet_GLEAN_10008874	Si034086m	FGS	Y	Y	Y	Y	Leaf at later stage,Tassel,Root,Seed,Embryonic Leaf,Ear,Shoot	Embryonic Leaf	Leaf
GRMZM2G085035	GRMZM2G085035_P01	Ovate		LOC_Os01g64430.1	Millet_GLEAN_10008757	Si004124m	FGS	Y	Y	Y	Y	Leaf at later stage,Tassel,Seed,Embryonic Leaf,Ear,Shoot	Seed
GRMZM2G475882	GRMZM2G475882_P01	AUX/IAA	AT5G37020.1	LOC_Os04g57610.1	Millet_GLEAN_10008250	Si021223m	FGS	Y	Y	Y	Y	Leaf at later stage,Tassel,Root,Seed,Embryonic Leaf,Ear,Shoot
GRMZM2G475882	GRMZM2G475882_P02	AUX/IAA	AT5G37020.1	LOC_Os04g57610.1	Millet_GLEAN_10008250	Si021223m	FGS	Y	Y	Y	Y	Leaf at later stage,Tassel,Root,Seed,Embryonic Leaf,Ear,Shoot
GRMZM2G090213	GRMZM2G090213_P01	PC4		LOC_Os02g34840.1	Millet_GLEAN_10023764	Si018798m	FGS	Y	Y	Y	Y	Leaf at later stage,Tassel,Root,Seed,Embryonic Leaf,Ear,Shoot
GRMZM2G090213	GRMZM2G090213_P02	PC4	AT5G09250.1	LOC_Os02g34840.1	Millet_GLEAN_10023764	Si018798m	FGS	Y	Y	Y	Y	Leaf at later stage,Tassel,Root,Seed,Embryonic Leaf,Ear,Shoot
GRMZM2G125342	GRMZM2G125342_P02	Spt20	AT1G72390.1	LOC_Os10g25200.1	Millet_GLEAN_10009344	Si033926m	FGS	Y	Y	Y	Y	Leaf at later stage,Tassel,Root,Seed,Embryonic Leaf,Ear,Shoot	Tassel
GRMZM2G148188	GRMZM2G148188_P01	AUX/IAA		LOC_Os11g11430.1	Millet_GLEAN_10008722	Si027593m	FGS	Y	Y	Y	Y
GRMZM2G163848	GRMZM2G163848_P06	AUX/IAA	AT2G22670.2	LOC_Os01g48444.1	Millet_GLEAN_10028824	Si002548m	FGS	Y	Y	Y		Leaf at later stage,Tassel,Root,Seed,Embryonic Leaf,Ear,Shoot	Seed
GRMZM2G163848	GRMZM2G163848_P07	AUX/IAA	AT2G22670.2	LOC_Os01g48444.1	Millet_GLEAN_10028824	Si002548m	FGS	Y	Y	Y		Leaf at later stage,Tassel,Root,Seed,Embryonic Leaf,Ear,Shoot	Seed
GRMZM2G163848	GRMZM2G163848_P04	AUX/IAA	AT2G22670.2	LOC_Os01g48444.1	Millet_GLEAN_10028824	Si002548m	FGS	Y	Y	Y		Leaf at later stage,Tassel,Root,Seed,Embryonic Leaf,Ear,Shoot	Seed
GRMZM2G163848	GRMZM2G163848_P05	AUX/IAA	AT2G22670.3	LOC_Os01g48444.1	Millet_GLEAN_10028824	Si002548m	FGS	Y	Y	Y		Leaf at later stage,Tassel,Root,Seed,Embryonic Leaf,Ear,Shoot	Seed
GRMZM2G163848	GRMZM2G163848_P02	AUX/IAA	AT2G22670.4	LOC_Os01g48444.1	Millet_GLEAN_10028824	Si002548m	FGS	Y	Y	Y		Leaf at later stage,Tassel,Root,Seed,Embryonic Leaf,Ear,Shoot	Seed
GRMZM2G163848	GRMZM2G163848_P03	AUX/IAA	AT2G22670.2	LOC_Os01g48444.1	Millet_GLEAN_10028824	Si002548m	FGS	Y	Y	Y		Leaf at later stage,Tassel,Root,Seed,Embryonic Leaf,Ear,Shoot	Seed
GRMZM2G331754	GRMZM2G331754_P01	Med4	AT5G02850.1	LOC_Os09g36890.1	Millet_GLEAN_10027970	Si030044m	FGS	Y	Y	Y	Y	Leaf at later stage,Tassel,Root,Seed,Embryonic Leaf,Ear,Shoot
GRMZM2G163848	GRMZM2G163848_P01	AUX/IAA	AT2G22670.4	LOC_Os01g48444.1	Millet_GLEAN_10028824	Si002548m	FGS	Y	Y	Y		Leaf at later stage,Tassel,Root,Seed,Embryonic Leaf,Ear,Shoot	Seed
GRMZM2G066981	GRMZM2G066981_P02	Med7	AT5G03500.3	LOC_Os04g56640.1	Millet_GLEAN_10010985	Si018486m	FGS	Y	Y	Y	Y	Leaf at later stage,Tassel,Root,Seed,Embryonic Leaf,Ear,Shoot	Seed
GRMZM2G115357	GRMZM2G115357_P01	AUX/IAA		LOC_Os07g08460.1	Millet_GLEAN_10015689		FGS	Y	Y	Y	Y	Leaf at later stage,Tassel,Root,Seed,Embryonic Leaf,Ear,Shoot	Leaf at later stage
GRMZM2G089640	GRMZM2G089640_P01	AUX/IAA	AT5G37020.2	LOC_Os06g46410.1	Millet_GLEAN_10005337	Si005812m	FGS	Y	Y	Y	Y	Leaf at later stage,Tassel,Root,Seed,Embryonic Leaf,Ear,Shoot	Tassel
GRMZM2G115357	GRMZM2G115357_P03	AUX/IAA	AT1G04240.1	LOC_Os07g08460.1	Millet_GLEAN_10015689	Si030248m	FGS	Y	Y	Y	Y	Leaf at later stage,Tassel,Root,Seed,Embryonic Leaf,Ear,Shoot	Leaf at later stage
GRMZM2G066981	GRMZM2G066981_P06	Med7	AT5G03500.3	LOC_Os04g56640.1	Millet_GLEAN_10010985	Si018486m	FGS	Y	Y	Y	Y	Leaf at later stage,Tassel,Root,Seed,Embryonic Leaf,Ear,Shoot	Seed
GRMZM2G066981	GRMZM2G066981_P07	Med7	AT5G03500.3	LOC_Os04g56640.1	Millet_GLEAN_10010985	Si018486m	FGS	Y	Y	Y	Y	Leaf at later stage,Tassel,Root,Seed,Embryonic Leaf,Ear,Shoot	Seed
GRMZM2G066981	GRMZM2G066981_P04	Med7			Millet_GLEAN_10010985	Si018486m	FGS	Y	Y	Y	Y	Leaf at later stage,Tassel,Root,Seed,Embryonic Leaf,Ear,Shoot	Seed
GRMZM2G066981	GRMZM2G066981_P05	Med7			Millet_GLEAN_10010985	Si018486m	FGS	Y	Y	Y	Y	Leaf at later stage,Tassel,Root,Seed,Embryonic Leaf,Ear,Shoot	Seed
GRMZM2G142768	GRMZM2G142768_P02	AUX/IAA	AT2G33310.2	LOC_Os02g57250.1	Millet_GLEAN_10031655	Si017953m	FGS	Y	Y	Y	Y	Leaf at later stage,Tassel,Root,Seed,Embryonic Leaf,Ear,Shoot
GRMZM2G039312	GRMZM2G039312_P01	Ovate		LOC_Os10g38880.1	Millet_GLEAN_10007996	Si036974m	FGS	Y	Y	Y	Y	Leaf at later stage,Root	Leaf at later stage
GRMZM2G142768	GRMZM2G142768_P01	AUX/IAA	AT2G33310.3	LOC_Os02g57250.2	Millet_GLEAN_10031655	Si017965m	FGS	Y	Y	Y	Y	Leaf at later stage,Tassel,Root,Seed,Embryonic Leaf,Ear,Shoot
GRMZM2G004161	GRMZM2G004161_P05	zf-TAZ	AT3G48360.1	LOC_Os01g68020.1	Millet_GLEAN_10014993	Si002070m	FGS	Y	Y	Y	Y	Leaf at later stage,Tassel,Root,Seed,Embryonic Leaf,Ear,Shoot	Tassel
GRMZM2G153150	GRMZM2G153150_P02	RB	AT3G12280.1	LOC_Os11g32900.1	Millet_GLEAN_10036071	Si025904m	FGS	Y	Y	Y	Y	Leaf at later stage,Tassel,Root,Seed,Embryonic Leaf,Ear,Shoot
GRMZM2G153150	GRMZM2G153150_P01	RB	AT3G12280.1	LOC_Os11g32900.1	Millet_GLEAN_10036071	Si025904m	FGS	Y	Y	Y	Y	Leaf at later stage,Tassel,Root,Seed,Embryonic Leaf,Ear,Shoot
GRMZM2G100133	GRMZM2G100133_P01	Ovate			Millet_GLEAN_10002664	Si004923m	FGS	Y		Y	Y	Tassel,Seed,Embryonic Leaf,Ear,Shoot	Seed
AC198725.4_FG004	AC198725.4_FGP004	Ovate		LOC_Os01g43610.1	Millet_GLEAN_10030776	Si003943m	FGS	Y	Y	Y	Y	Leaf at later stage,Root,Seed,Embryonic Leaf,Ear,Shoot
GRMZM2G152796	GRMZM2G152796_P01	AUX/IAA	AT1G04240.1	LOC_Os07g08460.1	Millet_GLEAN_10023287	Si036949m	FGS	Y	Y	Y	Y	Leaf at later stage,Tassel,Root,Seed,Embryonic Leaf,Ear,Shoot	Tassel
GRMZM2G152796	GRMZM2G152796_P02	AUX/IAA	AT4G29080.1	LOC_Os07g08460.1	Millet_GLEAN_10023287		FGS	Y	Y	Y	Y	Leaf at later stage,Tassel,Root,Seed,Embryonic Leaf,Ear,Shoot	Tassel
GRMZM2G152796	GRMZM2G152796_P03	AUX/IAA	AT1G04240.1	LOC_Os07g08460.1	Millet_GLEAN_10023287	Si036949m	FGS	Y	Y	Y	Y	Leaf at later stage,Tassel,Root,Seed,Embryonic Leaf,Ear,Shoot	Tassel
GRMZM2G169973	GRMZM2G169973_P01	Ovate			Millet_GLEAN_10002664	Si004923m	FGS	Y	Y	Y	Y	Leaf at later stage,Tassel,Seed,Embryonic Leaf,Ear,Shoot	Ear
AC204502.4_FG006	AC204502.4_FGP006	Ovate	AT1G06920.1	LOC_Os01g60810.1	Millet_GLEAN_10014660	Si022437m	FGS	Y		Y		Seed,Shoot	Seed
GRMZM2G034260	GRMZM2G034260_P01	Med10	AT1G26665.1	LOC_Os09g35920.2	Millet_GLEAN_10010777	Si031022m	FGS	Y	Y	Y	Y	Leaf at later stage,Tassel,Root,Seed,Embryonic Leaf,Ear,Shoot
GRMZM2G036593	GRMZM2G036593_P01	Med12					WGS	Y	Y			Tassel	Tassel
GRMZM2G573324	GRMZM2G573324_P02	AUX/IAA	AT2G22670.3	LOC_Os05g48590.1	Millet_GLEAN_10028824	Si022946m	FGS	Y	Y	Y	Y	Leaf at later stage,Tassel,Root,Seed,Embryonic Leaf,Ear,Shoot	Embryonic Leaf
GRMZM2G573324	GRMZM2G573324_P01	AUX/IAA	AT2G22670.2	LOC_Os05g48590.1	Millet_GLEAN_10028824	Si022946m	FGS	Y	Y	Y	Y	Leaf at later stage,Tassel,Root,Seed,Embryonic Leaf,Ear,Shoot	Embryonic Leaf
GRMZM2G110500	GRMZM2G110500_P01	Med10	AT1G26665.1	LOC_Os09g35920.2	Millet_GLEAN_10010777	Si031022m	FGS	Y	Y	Y	Y	Leaf at later stage,Tassel,Root,Seed,Embryonic Leaf,Ear,Shoot
GRMZM2G110500	GRMZM2G110500_P02	Med10	AT1G26665.1	LOC_Os09g35920.2	Millet_GLEAN_10010777	Si031022m	FGS	Y	Y	Y	Y	Leaf at later stage,Tassel,Root,Seed,Embryonic Leaf,Ear,Shoot
GRMZM2G041761	GRMZM2G041761_P01	Ovate		LOC_Os02g45620.1	Millet_GLEAN_10019291	Si017949m	FGS	Y	Y	Y	Y	Leaf at later stage,Tassel,Seed,Embryonic Leaf,Ear,Shoot	Leaf at later stage,Seed
GRMZM2G335438	GRMZM2G335438_P01	zf-TAZ	AT1G67220.1		Millet_GLEAN_10010449	Si028724m	FGS	Y	Y	Y	Y	Tassel	Tassel
GRMZM5G828278	GRMZM5G828278_P02	Med12					FGS	Y	Y			Leaf at later stage,Tassel,Root,Seed,Embryonic Leaf,Ear,Shoot
GRMZM2G034260	GRMZM2G034260_P02	Med10	AT1G26665.1	LOC_Os09g35920.2	Millet_GLEAN_10010777	Si031022m	FGS	Y	Y	Y	Y	Leaf at later stage,Tassel,Root,Seed,Embryonic Leaf,Ear,Shoot
GRMZM2G017537	GRMZM2G017537_P01	Med6	AT3G21350.1	LOC_Os06g11370.1	Millet_GLEAN_10027530	Si007139m	FGS	Y	Y	Y	Y	Leaf at later stage,Tassel,Root,Seed,Embryonic Leaf,Ear,Shoot	Seed
GRMZM2G130121	GRMZM2G130121_P01	Sigma54_activat	AT5G15450.1	LOC_Os03g31300.1	Millet_GLEAN_10008874	Si034086m	FGS	Y	Y			Leaf at later stage,Tassel,Root,Seed,Embryonic Leaf,Ear,Shoot	Embryonic Leaf
GRMZM2G017537	GRMZM2G017537_P03	Med6	AT3G21350.1	LOC_Os06g11370.1	Millet_GLEAN_10027530	Si007139m	FGS	Y	Y	Y	Y	Leaf at later stage,Tassel,Root,Seed,Embryonic Leaf,Ear,Shoot	Seed
GRMZM2G017537	GRMZM2G017537_P02	Med6					FGS	Y	Y	Y	Y	Leaf at later stage,Tassel,Root,Seed,Embryonic Leaf,Ear,Shoot	Seed
GRMZM2G164428	GRMZM2G164428_P01	Ovate		LOC_Os04g48830.1	Millet_GLEAN_10037114	Si010423m	FGS	Y	Y	Y	Y	Leaf at later stage,Tassel,Seed,Ear,Shoot	Leaf at later stage
GRMZM2G055193	GRMZM2G055193_P04	AUX/IAA					WGS			Y	Y	Leaf at later stage,Tassel,Root,Seed,Ear,Shoot	Shoot
GRMZM2G055193	GRMZM2G055193_P01	AUX/IAA					WGS			Y	Y	Leaf at later stage,Tassel,Root,Seed,Ear,Shoot	Shoot
GRMZM2G055193	GRMZM2G055193_P03	AUX/IAA					WGS			Y	Y	Leaf at later stage,Tassel,Root,Seed,Ear,Shoot	Shoot
GRMZM2G071626	GRMZM2G071626_P03	Med11	AT3G01435.1	LOC_Os02g09600.2	Millet_GLEAN_10030758	Si018558m	FGS	Y	Y	Y	Y	Leaf at later stage,Tassel,Root,Seed,Embryonic Leaf,Ear,Shoot
GRMZM2G130131	GRMZM2G130131_P01	Ovate	AT5G04820.1	LOC_Os11g05770.1	Millet_GLEAN_10001353	Si026477m	FGS	Y	Y	Y	Y	Leaf at later stage,Seed,Embryonic Leaf,Ear,Shoot	Embryonic Leaf
GRMZM2G114459	GRMZM2G114459_P01	Med12	AT4G00450.1	LOC_Os07g45400.1	Millet_GLEAN_10003222	Si033838m	FGS	Y	Y	Y	Y	Leaf at later stage,Tassel,Root,Seed,Embryonic Leaf,Ear,Shoot	Embryonic Leaf
GRMZM2G446872	GRMZM2G446872_P01	Med14	AT3G04740.1	LOC_Os09g10960.1	Millet_GLEAN_10038738	Si028653m	FGS	Y	Y	Y	Y	Leaf at later stage,Tassel,Root,Seed,Embryonic Leaf,Ear,Shoot	Embryonic Leaf
GRMZM2G153792	GRMZM2G153792_P02	Med13_C	AT1G55325.2	LOC_Os05g37500.1	Millet_GLEAN_10027608	Si005666m	FGS	Y	Y	Y	Y	Leaf at later stage,Tassel,Root,Seed,Embryonic Leaf,Ear,Shoot
GRMZM2G153792	GRMZM2G153792_P01	Med13_C	AT1G55325.2	LOC_Os05g37500.1	Millet_GLEAN_10027608	Si005666m	FGS	Y	Y	Y	Y	Leaf at later stage,Tassel,Root,Seed,Embryonic Leaf,Ear,Shoot
GRMZM2G139683	GRMZM2G139683_P03	Med31	AT5G19910.1	LOC_Os07g07020.2	Millet_GLEAN_10008615	Si037507m	FGS	Y	Y	Y	Y	Leaf at later stage,Tassel,Root,Seed,Embryonic Leaf,Ear,Shoot	Embryonic Leaf
GRMZM2G143352	GRMZM2G143352_P01	AUX/IAA	AT5G57420.1	LOC_Os04g55950.1	Millet_GLEAN_10013244	Si025271m	FGS	Y	Y	Y	Y	Leaf at later stage,Tassel,Seed,Ear,Shoot
GRMZM2G067376	GRMZM2G067376_P01	Ovate	AT5G58360.1	LOC_Os05g25910.1	Millet_GLEAN_10037537	Si025094m	FGS	Y	Y	Y	Y	Root,Shoot	Root
GRMZM2G154169	GRMZM2G154169_P01	GIF	AT4G00850.1	LOC_Os11g40100.3	Millet_GLEAN_10006307	Si026850m	FGS	Y	Y	Y	Y	Leaf at later stage,Tassel,Root,Seed,Embryonic Leaf,Ear,Shoot
GRMZM2G013271	GRMZM2G013271_P01	Ovate		LOC_Os11g05780.1	Millet_GLEAN_10017158	Si026658m	FGS	Y	Y	Y	Y	Leaf at later stage,Seed,Embryonic Leaf,Ear,Shoot
GRMZM2G149449	GRMZM2G149449_P01	AUX/IAA	AT4G29080.1	LOC_Os09g35870.1	Millet_GLEAN_10010783	Si032202m	FGS	Y	Y	Y	Y	Tassel,Seed,Embryonic Leaf,Shoot	Embryonic Leaf
GRMZM2G060561	GRMZM2G060561_P02	Sigma54_activat	AT2G25140.1	LOC_Os02g08490.1	Millet_GLEAN_10009149	Si016214m	FGS	Y	Y	Y	Y	Leaf at later stage,Tassel,Root,Seed,Embryonic Leaf,Ear,Shoot	Embryonic Leaf
GRMZM2G053985	GRMZM2G053985_P01	Ovate		LOC_Os04g37510.1		Si012728m	FGS	Y	Y	Y
GRMZM2G023285	GRMZM2G023285_P01	Ovate		LOC_Os01g53160.1		Si002190m	FGS	Y	Y	Y		Leaf at later stage,Tassel,Seed,Embryonic Leaf,Ear,Shoot	Seed
GRMZM2G127431	GRMZM2G127431_P01	Ovate		LOC_Os01g54570.1	Millet_GLEAN_10032205	Si004041m	FGS	Y	Y	Y	Y	Leaf at later stage,Tassel,Seed,Embryonic Leaf,Ear,Shoot	Seed
GRMZM2G359924	GRMZM2G359924_P02	AUX/IAA	AT3G16500.1	LOC_Os05g09480.1	Millet_GLEAN_10011846	Si023136m	FGS	Y	Y	Y		Leaf at later stage,Tassel,Root,Seed,Ear,Shoot	Ear
GRMZM2G359924	GRMZM2G359924_P03	AUX/IAA	AT3G16500.1	LOC_Os05g09480.1	Millet_GLEAN_10011846	Si023136m	FGS	Y	Y	Y		Leaf at later stage,Tassel,Root,Seed,Ear,Shoot	Ear
GRMZM2G359924	GRMZM2G359924_P01	AUX/IAA	AT3G16500.1	LOC_Os05g09480.1	Millet_GLEAN_10011846	Si023136m	FGS	Y	Y	Y		Leaf at later stage,Tassel,Root,Seed,Ear,Shoot	Ear
GRMZM2G432846	GRMZM2G432846_P01	Ovate		LOC_Os04g37510.1	Millet_GLEAN_10033841	Si012728m	FGS	Y	Y	Y		Leaf at later stage	Leaf at later stage
GRMZM2G112535	GRMZM2G112535_P02	PC4	AT4G10920.2	LOC_Os01g50960.1	Millet_GLEAN_10019869	Si003073m	FGS	Y	Y	Y	Y	Leaf at later stage,Tassel,Root,Seed,Embryonic Leaf,Ear,Shoot
GRMZM2G096252	GRMZM2G096252_P01	Ovate		LOC_Os03g06350.1	Millet_GLEAN_10005166	Si039936m	FGS	Y	Y	Y	Y	Leaf at later stage,Tassel,Seed,Embryonic Leaf,Ear
GRMZM2G003043	GRMZM2G003043_P01	RB	AT3G12280.1	LOC_Os11g32900.1	Millet_GLEAN_10036071	Si025904m	FGS	Y	Y	Y	Y	Leaf at later stage,Tassel,Root,Seed,Embryonic Leaf,Ear,Shoot	Leaf at later stage
GRMZM2G003043	GRMZM2G003043_P02	RB	AT3G12280.1	LOC_Os11g32900.1	Millet_GLEAN_10036071	Si025904m	FGS	Y	Y	Y	Y	Leaf at later stage,Tassel,Root,Seed,Embryonic Leaf,Ear,Shoot	Leaf at later stage
GRMZM2G159948	GRMZM2G159948_P01	PC4	AT4G10920.2	LOC_Os01g50960.1			FGS	Y	Y	Y	Y	Leaf at later stage,Tassel,Root,Seed,Embryonic Leaf,Ear,Shoot	Seed
GRMZM2G051135	GRMZM2G051135_P01	MBF1	AT3G24500.1	LOC_Os06g39240.1	Millet_GLEAN_10024378	Si007421m	FGS	Y	Y	Y	Y	Leaf at later stage,Tassel,Seed,Embryonic Leaf,Ear	Embryonic Leaf
GRMZM2G106836	GRMZM2G106836_P01	Ovate	AT5G04820.1	LOC_Os04g58820.1	Millet_GLEAN_10025530	Si024456m	FGS	Y	Y	Y	Y	Root,Seed,Ear,Shoot	Root
GRMZM2G001084	GRMZM2G001084_P01	Sigma54_activat	AT5G50920.1	LOC_Os04g32560.2	Millet_GLEAN_10030060	Si009304m	FGS	Y	Y	Y	Y	Leaf at later stage,Tassel,Root,Seed,Embryonic Leaf,Ear,Shoot
GRMZM5G807064	GRMZM5G807064_P01	zf-TAZ	AT5G67480.2	LOC_Os01g66890.2	Millet_GLEAN_10004483	Si001548m	FGS	Y	Y	Y	Y	Leaf at later stage,Tassel,Root,Seed,Embryonic Leaf,Ear,Shoot	Leaf at later stage
GRMZM2G141205	GRMZM2G141205_P01	AUX/IAA		LOC_Os05g08570.4	Millet_GLEAN_10025922	Si004034m	FGS			Y	Y	Leaf at later stage,Embryonic Leaf	Leaf at later stage
AC203031.3_FG002	AC203031.3_FGP002	Med20	AT2G28230.1	LOC_Os09g27140.1	Millet_GLEAN_10036993	Si031026m	FGS	Y	Y	Y	Y	Leaf at later stage,Tassel,Root,Seed,Embryonic Leaf,Ear,Shoot	Embryonic Leaf
GRMZM2G035465	GRMZM2G035465_P03	AUX/IAA	AT4G29080.1	LOC_Os05g14180.1	Millet_GLEAN_10032515	Si023069m	FGS	Y	Y	Y	Y	Leaf at later stage,Tassel,Root,Seed,Embryonic Leaf,Ear,Shoot	Shoot
GRMZM2G128421	GRMZM2G128421_P03	AUX/IAA			Millet_GLEAN_10017398	Si037452m	FGS	Y	Y	Y	Y	Leaf at later stage,Tassel,Root,Seed,Embryonic Leaf,Ear,Shoot	Ear
GRMZM2G122709	GRMZM2G122709_P01	Ovate		LOC_Os05g36970.1	Millet_GLEAN_10028063	Si025354m	FGS	Y	Y	Y	Y	Tassel,Seed,Ear,Shoot	Ear
GRMZM2G153766	GRMZM2G153766_P01	Med22	AT1G16430.1	LOC_Os08g37480.2	Millet_GLEAN_10022413	Si003240m	FGS	Y	Y	Y	Y	Leaf at later stage,Tassel,Root,Seed,Embryonic Leaf,Ear,Shoot
GRMZM2G180246	GRMZM2G180246_P01	GIF	AT5G28640.1	LOC_Os03g52320.1	Millet_GLEAN_10034239	Si037326m	FGS	Y	Y	Y	Y	Leaf at later stage,Tassel,Root,Seed,Embryonic Leaf,Ear,Shoot	Tassel	Tassel
GRMZM2G040673	GRMZM2G040673_P01	Ovate		LOC_Os04g48830.1	Millet_GLEAN_10037114	Si010423m	FGS	Y	Y	Y	Y	Leaf at later stage,Tassel,Seed,Embryonic Leaf,Ear,Shoot	Seed
GRMZM2G125342	GRMZM2G125342_P01	Spt20	AT1G72390.1	LOC_Os10g25200.1	Millet_GLEAN_10009344	Si033926m	FGS	Y	Y	Y	Y	Leaf at later stage,Tassel,Root,Seed,Embryonic Leaf,Ear,Shoot	Tassel
GRMZM5G853479	GRMZM5G853479_P01	AUX/IAA	AT3G17600.1	LOC_Os01g18360.2	Millet_GLEAN_10033908	Si003010m	FGS	Y	Y			Leaf at later stage,Tassel,Root,Seed,Ear,Shoot	Root
GRMZM2G037368	GRMZM2G037368_P01	AUX/IAA	AT2G22670.4	LOC_Os01g48444.1	Millet_GLEAN_10028824	Si002548m	FGS	Y	Y			Leaf at later stage,Tassel,Root,Seed,Embryonic Leaf,Ear,Shoot	Shoot
GRMZM2G016997	GRMZM2G016997_P01	RB	AT3G12280.2	LOC_Os08g42600.1	Millet_GLEAN_10010550	Si013200m	FGS	Y	Y	Y	Y	Leaf at later stage,Tassel,Seed,Embryonic Leaf,Ear,Shoot	Ear
AC187891.3_FG006	AC187891.3_FGP006	Ovate		LOC_Os12g06160.1	Millet_GLEAN_10001352	Si026658m	FGS	Y	Y	Y	Y	Leaf at later stage,Tassel,Seed,Embryonic Leaf,Ear,Shoot
GRMZM2G360681	GRMZM2G360681_P01	Sigma54_activat	AT1G74310.1	LOC_Os05g44340.1	Millet_GLEAN_10028242	Si021144m	FGS	Y	Y	Y	Y	Leaf at later stage,Tassel,Root,Seed,Embryonic Leaf,Ear,Shoot	Embryonic Leaf
GRMZM2G060561	GRMZM2G060561_P01	Sigma54_activat	AT2G25140.1	LOC_Os02g08490.1	Millet_GLEAN_10009149	Si016214m	FGS	Y	Y	Y	Y	Leaf at later stage,Tassel,Root,Seed,Embryonic Leaf,Ear,Shoot	Embryonic Leaf
GRMZM2G078274	GRMZM2G078274_P02	AUX/IAA					FGS	Y	Y	Y	Y	Leaf at later stage,Tassel,Root,Seed,Embryonic Leaf,Ear,Shoot	Ear
GRMZM2G035405	GRMZM2G035405_P01	AUX/IAA	AT1G30330.1	LOC_Os06g46410.2	Millet_GLEAN_10005337	Si005812m	FGS	Y	Y	Y	Y	Leaf at later stage,Tassel,Root,Seed,Embryonic Leaf,Ear,Shoot	Leaf at later stage
GRMZM2G101480	GRMZM2G101480_P01	MBF1	AT2G42680.1	LOC_Os08g27850.1	Millet_GLEAN_10023597	Si014610m	FGS	Y	Y	Y	Y	Leaf at later stage,Tassel,Root,Seed,Embryonic Leaf,Ear,Shoot
GRMZM2G001721	GRMZM2G001721_P01	Ovate			Millet_GLEAN_10007905		FGS			Y	Y	Leaf at later stage,Seed,Embryonic Leaf	Seed
GRMZM2G030465	GRMZM2G030465_P02	AUX/IAA		LOC_Os02g56120.3	Millet_GLEAN_10031564	Si018481m	FGS	Y	Y	Y	Y	Leaf at later stage,Tassel,Root,Seed,Embryonic Leaf,Ear,Shoot	Embryonic Leaf
GRMZM2G074742	GRMZM2G074742_P01	AUX/IAA	AT3G17600.1	LOC_Os01g18360.1	Millet_GLEAN_10033908	Si003010m	FGS	Y	Y	Y	Y	Leaf at later stage,Tassel,Root,Seed,Embryonic Leaf,Ear,Shoot	Leaf at later stage	Leaf
GRMZM2G030465	GRMZM2G030465_P01	AUX/IAA	AT2G33310.3	LOC_Os02g56120.1	Millet_GLEAN_10031564	Si018481m	FGS	Y	Y	Y	Y	Leaf at later stage,Tassel,Root,Seed,Embryonic Leaf,Ear,Shoot	Embryonic Leaf
GRMZM2G101480	GRMZM2G101480_P06	MBF1	AT3G58680.1	LOC_Os08g27850.1	Millet_GLEAN_10023597	Si014610m	FGS	Y	Y	Y	Y	Leaf at later stage,Tassel,Root,Seed,Embryonic Leaf,Ear,Shoot
GRMZM2G101480	GRMZM2G101480_P04	MBF1	AT2G42680.1	LOC_Os08g27850.1	Millet_GLEAN_10023597	Si014610m	FGS	Y	Y	Y	Y	Leaf at later stage,Tassel,Root,Seed,Embryonic Leaf,Ear,Shoot
GRMZM2G139977	GRMZM2G139977_P01	zf-TAZ	AT1G79000.1	LOC_Os02g04490.1	Millet_GLEAN_10025252	Si016078m	FGS	Y	Y	Y	Y	Leaf at later stage,Tassel,Root,Seed,Embryonic Leaf,Ear,Shoot
GRMZM5G809195	GRMZM5G809195_P01	AUX/IAA	AT4G29080.1	LOC_Os07g08460.1	Millet_GLEAN_10023287	Si036949m	FGS	Y	Y	Y	Y	Leaf at later stage,Tassel,Root,Seed,Embryonic Leaf,Ear,Shoot	Tassel
GRMZM2G121706	GRMZM2G121706_P01	Ovate	AT2G18500.1	LOC_Os03g10150.1			FGS	Y		Y	Y	Leaf at later stage,Tassel,Seed,Embryonic Leaf,Ear,Shoot	Shoot
GRMZM2G172230	GRMZM2G172230_P01	Sigma54_activat	AT5G51070.1	LOC_Os02g32520.1	Millet_GLEAN_10034704	Si016236m	FGS	Y	Y	Y	Y	Leaf at later stage,Tassel,Root,Seed,Embryonic Leaf,Ear,Shoot	Leaf at later stage,Root	Root
GRMZM2G048131	GRMZM2G048131_P01	AUX/IAA	AT4G29080.1	LOC_Os09g35870.1	Millet_GLEAN_10010783	Si032202m	FGS	Y	Y	Y	Y	Tassel,Seed,Embryonic Leaf,Shoot	Embryonic Leaf
GRMZM2G121309	GRMZM2G121309_P01	AUX/IAA	AT3G16500.1	LOC_Os02g13520.1	Millet_GLEAN_10019714	Si018041m	FGS	Y	Y			Leaf at later stage,Tassel,Root,Seed,Embryonic Leaf,Ear,Shoot	Shoot
GRMZM2G058004	GRMZM2G058004_P02	Med17	AT5G20170.1	LOC_Os12g44140.1	Millet_GLEAN_10032993	Si000592m	FGS	Y	Y	Y	Y	Leaf at later stage,Tassel,Root,Seed,Embryonic Leaf,Ear,Shoot
GRMZM2G058004	GRMZM2G058004_P01	Med17	AT5G20170.1	LOC_Os12g44140.1	Millet_GLEAN_10032993	Si000592m	FGS	Y	Y	Y	Y	Leaf at later stage,Tassel,Root,Seed,Embryonic Leaf,Ear,Shoot
GRMZM2G139683	GRMZM2G139683_P01	Med31	AT5G19910.1	LOC_Os07g07020.2	Millet_GLEAN_10008615	Si037507m	FGS	Y	Y	Y	Y	Leaf at later stage,Tassel,Root,Seed,Embryonic Leaf,Ear,Shoot	Embryonic Leaf
GRMZM2G430871	GRMZM2G430871_P01	Ovate	AT5G04820.1	LOC_Os05g36990.1	Millet_GLEAN_10028060	Si023161m	FGS	Y	Y	Y	Y	Leaf at later stage,Tassel,Seed,Embryonic Leaf,Ear,Shoot	Leaf at later stage	Leaf
GRMZM2G079957	GRMZM2G079957_P04	AUX/IAA	AT1G04240.1	LOC_Os12g40900.1	Millet_GLEAN_10030273	Si025180m	FGS	Y	Y	Y	Y	Leaf at later stage,Tassel,Root,Seed,Embryonic Leaf,Ear,Shoot	Ear
GRMZM2G079957	GRMZM2G079957_P03	AUX/IAA		LOC_Os12g40900.1	Millet_GLEAN_10030273	Si025180m	FGS	Y	Y	Y	Y	Leaf at later stage,Tassel,Root,Seed,Embryonic Leaf,Ear,Shoot	Ear
GRMZM2G079957	GRMZM2G079957_P02	AUX/IAA	AT1G04240.1	LOC_Os12g40900.1	Millet_GLEAN_10030273	Si025180m	FGS	Y	Y	Y	Y	Leaf at later stage,Tassel,Root,Seed,Embryonic Leaf,Ear,Shoot	Ear
GRMZM2G079957	GRMZM2G079957_P01	AUX/IAA	AT1G04240.1	LOC_Os12g40900.1	Millet_GLEAN_10030273	Si025180m	FGS	Y	Y	Y	Y	Leaf at later stage,Tassel,Root,Seed,Embryonic Leaf,Ear,Shoot	Ear
GRMZM2G032478	GRMZM2G032478_P01	Ovate		LOC_Os12g06160.1	Millet_GLEAN_10017158	Si026658m	FGS	Y	Y	Y	Y	Leaf at later stage,Tassel,Seed,Embryonic Leaf,Ear,Shoot	Leaf at later stage
GRMZM5G836028	GRMZM5G836028_P01	RB	AT3G12280.2	LOC_Os08g42600.2	Millet_GLEAN_10010550	Si013200m	FGS	Y	Y	Y	Y	Leaf at later stage,Tassel,Seed,Embryonic Leaf,Ear,Shoot	Ear
GRMZM2G013302	GRMZM2G013302_P01	Ovate	AT5G04820.1	LOC_Os11g05770.1	Millet_GLEAN_10001353	Si026477m	FGS	Y	Y	Y		Leaf at later stage,Tassel,Seed,Embryonic Leaf,Ear,Shoot	Embryonic Leaf
GRMZM5G807064	GRMZM5G807064_P02	zf-TAZ	AT5G67480.1	LOC_Os01g66890.2	Millet_GLEAN_10004483	Si001548m	FGS	Y	Y	Y	Y	Leaf at later stage,Tassel,Root,Seed,Embryonic Leaf,Ear,Shoot	Leaf at later stage
GRMZM2G009443	GRMZM2G009443_P01	Sigma54_activat	AT5G50920.1	LOC_Os12g12850.1	Millet_GLEAN_10016830	Si021139m	FGS	Y	Y	Y	Y	Leaf at later stage,Tassel,Root,Seed,Embryonic Leaf,Ear,Shoot	Leaf at later stage	Leaf
GRMZM2G137869	GRMZM2G137869_P01	Ovate		LOC_Os10g38880.1	Millet_GLEAN_10007996	Si036974m	FGS	Y	Y	Y	Y	Leaf at later stage,Seed,Embryonic Leaf	Seed
GRMZM2G028982	GRMZM2G028982_P01	Ovate		LOC_Os01g43610.1	Millet_GLEAN_10030776	Si003943m	FGS	Y	Y	Y
GRMZM2G033828	GRMZM2G033828_P01	RB	AT3G12280.2	LOC_Os08g42600.2	Millet_GLEAN_10010550	Si013200m	FGS	Y	Y	Y	Y	Leaf at later stage,Tassel,Root,Seed,Embryonic Leaf,Ear,Shoot	Ear
GRMZM2G087658	GRMZM2G087658_P01	Med12					WGS	Y	Y			Tassel	Tassel
GRMZM2G037043	GRMZM2G037043_P01	Ovate			Millet_GLEAN_10027770	Si032121m	FGS	Y	Y	Y	Y	Seed	Seed
GRMZM2G330159	GRMZM2G330159_P01	Ovate	AT1G06920.1	LOC_Os01g60810.1	Millet_GLEAN_10014660	Si022437m	FGS	Y		Y	Y	Tassel,Root,Seed,Embryonic Leaf,Ear	Ear
GRMZM2G104176	GRMZM2G104176_P01	AUX/IAA	AT3G16500.1	LOC_Os01g09450.1	Millet_GLEAN_10011846	Si002618m	FGS	Y	Y	Y	Y	Leaf at later stage,Tassel,Root,Seed,Embryonic Leaf,Ear,Shoot	Leaf at later stage

## Sheet: TableS3(C)
Table S3 (C) Annotation of TF genes and TFs encoded by them in millet Yugu1
Gene ID	Protein ID	Family	Arabidopsis Best Hit	Rice Best Hit	Maize Best Hit	Millet Zhang gu Best Hit	Ortholog in Arabidopsis or rice	Ortholog in Maize
Si004222m.g	Si004222m	AP2	AT3G54320.3	LOC_Os12g03290.1	GRMZM2G451031_P01	Millet_GLEAN_10014753	Y	Y
Si006371m.g	Si006371m	AP2	AT4G36920.2	LOC_Os06g43220.1	GRMZM2G160730_P02	Millet_GLEAN_10021421	Y	Y
Si007857m.g	Si007857m	AP2	AT3G54320.3	LOC_Os06g05340.1	GRMZM2G073982_P01	Millet_GLEAN_10004554	Y	Y
Si008325m.g	Si008325m	AP2	AT5G57390.1	LOC_Os04g55970.2	GRMZM2G139082_P01	Millet_GLEAN_10030628	Y	Y
Si010747m.g	Si010747m	AP2	AT1G72570.1		GRMZM2G022359_P01	Millet_GLEAN_10007438	Y	Y
Si012026m.g	Si012026m	AP2	AT3G54320.3	LOC_Os12g03290.1	GRMZM2G124524_P03	Millet_GLEAN_10005137	Y	Y
Si012635m.g	Si012635m	AP2	AT4G36920.2	LOC_Os04g55560.2	GRMZM2G174784_P01	Millet_GLEAN_10018289	Y	Y
Si013842m.g	Si013842m	AP2	AT1G79700.2	LOC_Os12g03290.1	GRMZM2G131266_P02	Millet_GLEAN_10001514	Y	Y
Si016558m.g	Si016558m	AP2	AT1G51190.1	LOC_Os02g40070.1	GRMZM2G366434_P01	Millet_GLEAN_10013807	Y	Y
Si017580m.g	Si017580m	AP2	AT1G72570.1		GRMZM2G130459_P02	Millet_GLEAN_10033585	Y	Y
Si021959m.g	Si021959m	AP2	AT5G57390.1	LOC_Os04g55970.2	GRMZM2G086573_P01	Millet_GLEAN_10013247	Y	Y
Si022186m.g	Si022186m	AP2	AT3G54320.3	LOC_Os05g45954.1	GRMZM2G113078_P01	Millet_GLEAN_10029858	Y	Y
Si025305m.g	Si025305m	AP2	AT2G28550.3	LOC_Os05g03040.1	GRMZM2G700665_P03	Millet_GLEAN_10025712	Y	Y
Si026433m.g	Si026433m	AP2	AT3G54320.3	LOC_Os12g03290.1	GRMZM2G124524_P03	Millet_GLEAN_10005137	Y	Y
Si026706m.g	Si026706m	AP2	AT1G72570.1		GRMZM2G022359_P01	Millet_GLEAN_10007438	Y	Y
Si028170m.g	Si028170m	AP2	AT5G17430.1	LOC_Os11g19060.1	GRMZM2G366434_P01	Millet_GLEAN_10003510	Y
Si029185m.g	Si029185m	AP2	AT4G37750.1	LOC_Os03g56050.1	GRMZM2G028151_P01	Millet_GLEAN_10031277	Y	Y
Si029636m.g	Si029636m	AP2	AT4G36920.2	LOC_Os07g13170.2	GRMZM2G176175_P01	Millet_GLEAN_10013705	Y	Y
Si030129m.g	Si030129m	AP2	AT1G16060.1	LOC_Os06g05340.1	GRMZM2G141219_P02	Millet_GLEAN_10036867	Y
Si034505m.g	Si034505m	AP2	AT4G37750.1	LOC_Os03g56050.1	GRMZM2G028151_P01	Millet_GLEAN_10005797	Y	Y
Si034722m.g	Si034722m	AP2	AT4G37750.1	LOC_Os03g56050.1	GRMZM2G021573_P01	Millet_GLEAN_10005029	Y	Y
Si035073m.g	Si035073m	AP2	AT1G72570.1	LOC_Os03g07940.1	GRMZM2G139082_P01	Millet_GLEAN_10014366	Y	Y
Si036068m.g	Si036068m	AP2	AT2G28550.3	LOC_Os03g60430.2	GRMZM5G862109_P01	Millet_GLEAN_10001543	Y	Y
Si040030m.g	Si040030m	AP2	AT1G51190.1	LOC_Os04g55970.2	GRMZM2G317160_P01	Millet_GLEAN_10029067	Y	Y
Si000340m.g	Si000340m	ARF	AT5G62000.3	LOC_Os01g70270.1	GRMZM2G116557_P03	Millet_GLEAN_10036422	Y	Y
Si000340m.g	Si000415m	ARF	AT5G62000.3	LOC_Os01g70270.1	GRMZM2G116557_P01	Millet_GLEAN_10036422	Y	Y
Si000340m.g	Si000464m	ARF	AT5G62000.3	LOC_Os01g70270.1	GRMZM2G116557_P01	Millet_GLEAN_10036422	Y	Y
Si000340m.g	Si000466m	ARF	AT5G62000.3	LOC_Os01g70270.1	GRMZM2G116557_P01	Millet_GLEAN_10036422	Y	Y
Si000540m.g	Si000540m	ARF	AT4G23980.1	LOC_Os01g13520.1	GRMZM2G475263_P01	Millet_GLEAN_10019371	Y	Y
Si000545m.g	Si000542m	ARF	AT2G33860.1	LOC_Os01g54990.1	GRMZM2G056120_P01	Millet_GLEAN_10032179	Y	Y
Si000545m.g	Si000545m	ARF	AT2G33860.1	LOC_Os01g54990.1	GRMZM2G056120_P01	Millet_GLEAN_10032179	Y	Y
Si000545m.g	Si000554m	ARF	AT2G33860.1	LOC_Os01g54990.1	GRMZM2G056120_P01	Millet_GLEAN_10032179	Y	Y
Si000545m.g	Si000555m	ARF	AT2G33860.1	LOC_Os01g54990.1	GRMZM2G056120_P01	Millet_GLEAN_10032179	Y	Y
Si004598m.g	Si004598m	ARF	AT2G33860.1	LOC_Os01g48060.3	GRMZM2G437460_P02	Millet_GLEAN_10025325	Y	Y
Si005741m.g	Si005741m	ARF	AT1G19220.1	LOC_Os06g48950.1	GRMZM2G317900_P01	Millet_GLEAN_10027435	Y	Y
Si005753m.g	Si005753m	ARF	AT1G19220.1	LOC_Os06g09660.1	GRMZM2G160005_P01	Millet_GLEAN_10006741	Y	Y
Si005802m.g	Si005802m	ARF	AT1G30330.2	LOC_Os06g46410.1	GRMZM2G028980_P01	Millet_GLEAN_10005337	Y	Y
Si005802m.g	Si005812m	ARF	AT1G30330.2	LOC_Os06g46410.1	GRMZM2G028980_P01	Millet_GLEAN_10005337	Y	Y
Si005802m.g	Si005819m	ARF	AT1G30330.2	LOC_Os06g46410.1	GRMZM2G028980_P01	Millet_GLEAN_10005337	Y	Y
Si005991m.g	Si005991m	ARF	AT4G30080.1	LOC_Os06g47150.1	AC207656.3_FGP002	Millet_GLEAN_10014184	Y	Y
Si009541m.g	Si009541m	ARF	AT4G30080.1	LOC_Os04g43910.1	GRMZM2G081406_P01	Millet_GLEAN_10004646	Y	Y
Si009558m.g	Si009558m	ARF	AT1G59750.2	LOC_Os04g36054.1	GRMZM2G017187_P02	Millet_GLEAN_10033768	Y	Y
Si013155m.g	Si013155m	ARF	AT1G19220.1	LOC_Os08g40900.1	GRMZM2G169820_P01	Millet_GLEAN_10008018	Y	Y
Si013155m.g	Si013158m	ARF	AT1G19220.1	LOC_Os08g40900.1	GRMZM2G169820_P01	Millet_GLEAN_10008018	Y	Y
Si016147m.g	Si016147m	ARF	AT5G20730.2	LOC_Os02g04810.1	GRMZM2G102845_P01	Millet_GLEAN_10025226	Y	Y
Si016262m.g	Si016262m	ARF	AT5G37020.1	LOC_Os02g06910.1	GRMZM2G028980_P01	Millet_GLEAN_10005337	Y	Y
Si016509m.g	Si016509m	ARF	AT4G30080.1	LOC_Os02g41800.1	GRMZM2G081406_P01	Millet_GLEAN_10023479	Y	Y
Si016509m.g	Si016559m	ARF	AT4G30080.1	LOC_Os02g41800.2	GRMZM2G081406_P01	Millet_GLEAN_10023479	Y	Y
Si016562m.g	Si016562m	ARF	AT1G59750.4	LOC_Os02g35140.1	GRMZM2G702026_P01	Millet_GLEAN_10035898	Y	Y
Si016562m.g	Si016563m	ARF	AT1G59750.4	LOC_Os02g35140.1	GRMZM2G702026_P01	Millet_GLEAN_10035898	Y	Y
Si021121m.g	Si021121m	ARF	AT1G19850.1	LOC_Os04g56850.1	GRMZM2G086949_P01	Millet_GLEAN_10013298	Y	Y
Si021157m.g	Si021157m	ARF	AT5G37020.1	LOC_Os12g41950.1	GRMZM2G081158_P01	Millet_GLEAN_10030129	Y	Y
Si021216m.g	Si021216m	ARF	AT5G62000.4	LOC_Os12g29520.2	GRMZM2G006042_P03	Millet_GLEAN_10018634	Y	Y
Si021216m.g	Si021333m	ARF	AT5G62000.3	LOC_Os12g29520.2	GRMZM2G352159_P02	Millet_GLEAN_10018634	Y	Y
Si021223m.g	Si021223m	ARF	AT5G37020.1	LOC_Os04g57610.1	GRMZM2G078274_P01	Millet_GLEAN_10008250	Y	Y
Si021589m.g	Si021589m	ARF	AT2G33860.1	LOC_Os05g43920.1	GRMZM2G441325_P01	Millet_GLEAN_10028287	Y	Y
Si021595m.g	Si021595m	ARF	AT2G33860.1	LOC_Os05g48870.1	GRMZM2G030710_P01	Millet_GLEAN_10028850	Y	Y
Si021595m.g	Si021613m	ARF	AT2G33860.1	LOC_Os05g48870.1	GRMZM2G030710_P01	Millet_GLEAN_10028850	Y	Y
Si021833m.g	Si021833m	ARF	AT1G77850.1	LOC_Os04g59430.1	GRMZM5G808366_P01	Millet_GLEAN_10025584	Y	Y
Si025988m.g	Si025988m	ARF	AT5G62000.3	LOC_Os11g32110.3	GRMZM2G378580_P01	Millet_GLEAN_10018634	Y	Y
Si025988m.g	Si025989m	ARF	AT5G62000.3	LOC_Os11g32110.4	GRMZM2G378580_P02	Millet_GLEAN_10018634	Y	Y
Si025988m.g	Si025990m	ARF	AT5G62000.3	LOC_Os11g32110.4	GRMZM2G378580_P02	Millet_GLEAN_10018634	Y	Y
Si034525m.g	Si034525m	ARF	AT4G30080.1	LOC_Os10g33940.1	GRMZM2G153233_P01	Millet_GLEAN_10018113	Y	Y
Si000815m.g	Si000812m	ARR-B	AT1G67710.1	LOC_Os01g67770.1	GRMZM2G177220_P01	Millet_GLEAN_10014975	Y	Y
Si000815m.g	Si000815m	ARR-B	AT1G67710.1	LOC_Os01g67770.1	GRMZM2G177220_P01	Millet_GLEAN_10014975	Y	Y
Si000815m.g	Si000822m	ARR-B	AT1G67710.1	LOC_Os01g67770.1	GRMZM2G177220_P01	Millet_GLEAN_10014975	Y	Y
Si006013m.g	Si006013m	ARR-B	AT2G25180.1	LOC_Os06g08440.1	GRMZM2G409974_P01	Millet_GLEAN_10022865	Y	Y
Si007844m.g	Si007844m	ARR-B	AT2G25180.1	LOC_Os06g43910.1	GRMZM2G360523_P01	Millet_GLEAN_10001326	Y	Y
Si008512m.g	Si008512m	ARR-B	AT4G31920.1	LOC_Os06g43910.1	GRMZM2G360523_P01	Millet_GLEAN_10030707	Y
Si012772m.g	Si012772m	ARR-B		LOC_Os04g28130.1	GRMZM2G013612_P01	Millet_GLEAN_10005352	Y	Y
Si016546m.g	Si016546m	ARR-B	AT2G25180.1	LOC_Os02g55320.1	GRMZM2G479110_P01	Millet_GLEAN_10031516	Y	Y
Si016630m.g	Si016630m	ARR-B	AT4G31920.1	LOC_Os02g08500.1	GRMZM2G060485_P01	Millet_GLEAN_10009150	Y	Y
Si034517m.g	Si034517m	ARR-B	AT4G16110.1	LOC_Os03g12350.2	GRMZM2G126834_P02	Millet_GLEAN_10016576	Y	Y
Si039992m.g	Si039992m	ARR-B	AT4G16110.1	LOC_Os10g32600.1	GRMZM2G379656_P01	Millet_GLEAN_10024614	Y	Y
Si000497m.g	Si000497m	B3	AT3G24650.1	LOC_Os01g68370.1	GRMZM2G133398_P03	Millet_GLEAN_10015023	Y	Y
Si002708m.g	Si002708m	B3		LOC_Os01g52514.1		Millet_GLEAN_10002818	Y
Si004140m.g	Si004140m	B3		LOC_Os01g67830.1	GRMZM2G177244_P01	Millet_GLEAN_10014979	Y	Y
Si004459m.g	Si004459m	B3	AT3G26790.1	LOC_Os01g51610.1	GRMZM2G035701_P01	Millet_GLEAN_10019921	Y	Y
Si004979m.g	Si004979m	B3	AT2G46870.1	LOC_Os04g49230.1	GRMZM2G423393_P01	Millet_GLEAN_10030893	Y	Y
Si005032m.g	Si005032m	B3		LOC_Os01g52540.1	GRMZM2G313737_P01	Millet_GLEAN_10002821	Y	Y
Si007342m.g	Si007342m	B3		LOC_Os06g02230.1	GRMZM2G102938_P05	Millet_GLEAN_10010243	Y	Y
Si008427m.g	Si008427m	B3		LOC_Os06g42630.1	GRMZM2G109879_P01	Millet_GLEAN_10021468	Y
Si008509m.g	Si008509m	B3	AT3G61970.1	LOC_Os06g01860.1	GRMZM2G027253_P01	Millet_GLEAN_10010218	Y	Y
Si010026m.g	Si010026m	B3		LOC_Os04g27960.1	GRMZM2G109879_P02	Millet_GLEAN_10000688	Y
Si010026m.g	Si010137m	B3		LOC_Os04g27960.1	GRMZM2G109879_P02	Millet_GLEAN_10000688	Y
Si010155m.g	Si010155m	B3		LOC_Os04g27960.1	GRMZM2G109879_P02	Millet_GLEAN_10000693	Y	Y
Si010378m.g	Si010378m	B3		LOC_Os04g27960.1	GRMZM2G109879_P01	Millet_GLEAN_10000689	Y
Si010849m.g	Si010849m	B3	AT5G06250.2	LOC_Os12g06080.1	GRMZM5G805685_P02	Millet_GLEAN_10001357	Y	Y
Si011653m.g	Si011653m	B3			GRMZM2G109879_P02	Millet_GLEAN_10005350	Y
Si011823m.g	Si011823m	B3	AT2G46870.1	LOC_Os02g45850.1	GRMZM2G102059_P01	Millet_GLEAN_10037139	Y	Y
Si012066m.g	Si012066m	B3		LOC_Os04g28000.1	GRMZM2G109879_P02	Millet_GLEAN_10000475	Y
Si012086m.g	Si012086m	B3		LOC_Os04g27960.1	GRMZM2G109879_P02	Millet_GLEAN_10000693	Y	Y
Si012124m.g	Si012124m	B3		LOC_Os04g27960.1	GRMZM2G109879_P02	Millet_GLEAN_10005350	Y
Si012142m.g	Si012142m	B3				Millet_GLEAN_10000473	Y
Si012375m.g	Si012375m	B3		LOC_Os04g27960.1	GRMZM2G109879_P01	Millet_GLEAN_10000694	Y
Si012530m.g	Si012530m	B3		LOC_Os04g27960.1	GRMZM2G109879_P01	Millet_GLEAN_10000694	Y
Si012575m.g	Si012575m	B3		LOC_Os04g31730.1	GRMZM2G126194_P01	Millet_GLEAN_10002735	Y	Y
Si014362m.g	Si014362m	B3	AT2G46870.1	LOC_Os08g06120.1	GRMZM2G180168_P01	Millet_GLEAN_10009617	Y	Y
Si014404m.g	Si014404m	B3	AT3G19184.1	LOC_Os06g09420.1	GRMZM2G106673_P02	Millet_GLEAN_10020137	Y	Y
Si015586m.g	Si015586m	B3		LOC_Os08g01090.2	GRMZM2G125596_P01	Millet_GLEAN_10016772	Y	Y
Si016245m.g	Si016245m	B3			GRMZM5G834874_P01	Millet_GLEAN_10035631	Y	Y
Si016245m.g	Si016326m	B3		LOC_Os02g38470.1	GRMZM5G834874_P01	Millet_GLEAN_10035631	Y	Y
Si020241m.g	Si020241m	B3	AT2G46870.1	LOC_Os02g45850.1	GRMZM2G024948_P01	Millet_GLEAN_10019313	Y	Y
Si022505m.g	Si022505m	B3	AT4G33280.1	LOC_Os12g40120.1	GRMZM2G065496_P04	Millet_GLEAN_10008996	Y
Si022802m.g	Si022802m	B3		LOC_Os12g40080.1	GRMZM2G098063_P01	Millet_GLEAN_10008994	Y
Si022916m.g	Si022916m	B3	AT5G58280.1	LOC_Os05g40280.1	GRMZM2G174610_P01	Millet_GLEAN_10026390	Y	Y
Si024120m.g	Si024120m	B3
Si024235m.g	Si024235m	B3	AT4G33280.1	LOC_Os12g40120.1	GRMZM2G065496_P04	Millet_GLEAN_10009001	Y	Y
Si024343m.g	Si024343m	B3		LOC_Os12g40080.1		Millet_GLEAN_10008993
Si024423m.g	Si024423m	B3	AT4G33280.1	LOC_Os12g40120.1	GRMZM2G065496_P04	Millet_GLEAN_10008996	Y	Y
Si024966m.g	Si024966m	B3	AT4G33280.1	LOC_Os12g40120.1	GRMZM2G065496_P04	Millet_GLEAN_10009000	Y	Y
Si025187m.g	Si025187m	B3		LOC_Os04g58000.1	GRMZM2G149940_P01	Millet_GLEAN_10001466	Y	Y
Si027380m.g	Si027380m	B3	AT3G18990.1	LOC_Os11g09160.2	GRMZM2G001048_P01	Millet_GLEAN_10012289	Y	Y
Si027632m.g	Si027632m	B3	AT3G11580.1	LOC_Os12g06080.1	GRMZM2G328742_P01	Millet_GLEAN_10001602	Y	Y
Si028829m.g	Si028829m	B3	AT4G32010.1	LOC_Os07g37610.1	GRMZM2G008356_P01	Millet_GLEAN_10015166	Y	Y
Si028829m.g	Si028832m	B3	AT2G30470.1	LOC_Os07g37610.1	GRMZM2G008356_P01	Millet_GLEAN_10015166	Y	Y
Si028834m.g	Si028834m	B3	AT2G30470.1	LOC_Os07g48200.1	GRMZM2G158162_P03	Millet_GLEAN_10005693	Y	Y
Si035046m.g	Si035046m	B3		LOC_Os03g42230.1	GRMZM2G344521_P01	Millet_GLEAN_10027222	Y
Si035266m.g	Si035266m	B3	AT4G33280.1	LOC_Os03g42230.1	GRMZM2G344521_P01	Millet_GLEAN_10027228	Y
Si035278m.g	Si035278m	B3		LOC_Os03g42240.1	GRMZM2G344521_P01	Millet_GLEAN_10027223	Y	Y
Si036864m.g	Si036864m	B3	AT2G46870.1	LOC_Os03g02900.1	GRMZM2G082227_P01	Millet_GLEAN_10008664	Y	Y
Si036918m.g	Si036918m	B3		LOC_Os03g11370.1		Millet_GLEAN_10016499	Y	Y
Si037266m.g	Si037266m	B3	AT3G19184.1	LOC_Os03g08620.1	GRMZM2G109480_P02	Millet_GLEAN_10019432	Y	Y
Si037821m.g	Si037821m	B3					Y
Si038567m.g	Si038567m	B3	AT4G33280.1	LOC_Os03g42410.1	GRMZM2G088427_P01	Millet_GLEAN_10027220	Y	Y
Si039093m.g	Si039093m	B3	AT3G18990.1	LOC_Os03g42410.1	GRMZM2G088427_P01	Millet_GLEAN_10027219	Y	Y
Si039191m.g	Si039191m	B3	AT4G33280.1	LOC_Os03g42240.1	GRMZM2G344521_P01	Millet_GLEAN_10027227	Y
Si039359m.g	Si039359m	B3		LOC_Os06g09420.1	GRMZM2G106673_P06	Millet_GLEAN_10004902	Y
Si039499m.g	Si039499m	B3		LOC_Os03g42240.1	GRMZM2G344521_P01	Millet_GLEAN_10027225	Y
Si039787m.g	Si039787m	B3		LOC_Os08g23470.1		Millet_GLEAN_10027221	Y
Si039972m.g	Si039972m	B3	AT3G61970.1	LOC_Os10g39190.1	GRMZM2G142999_P01	Millet_GLEAN_10004728	Y	Y
Si040023m.g	Si040023m	B3	AT4G33280.1	LOC_Os03g42430.1	GRMZM2G065496_P04	Millet_GLEAN_10027216	Y
Si006972m.g	Si006972m	BBR-BPC	AT5G42520.2	LOC_Os06g04010.1	GRMZM2G118690_P03	Millet_GLEAN_10026817	Y	Y
Si029480m.g	Si029480m	BBR-BPC	AT2G01930.2	LOC_Os10g02584.2	GRMZM2G164735_P02	Millet_GLEAN_10020783	Y	Y
Si036337m.g	Si036337m	BBR-BPC	AT2G01930.2	LOC_Os10g02584.2	GRMZM2G164735_P02	Millet_GLEAN_10037808	Y
Si000892m.g	Si000892m	BES1	AT1G78700.1	LOC_Os01g10610.1	GRMZM5G812774_P01	Millet_GLEAN_10035007	Y
Si006761m.g	Si006761m	BES1	AT1G78700.1	LOC_Os06g35900.1	GRMZM5G812774_P01	Millet_GLEAN_10036219	Y	Y
Si016592m.g	Si016592m	BES1	AT5G45300.1	LOC_Os02g03690.1	GRMZM2G069486_P01	Millet_GLEAN_10009199	Y	Y
Si016592m.g	Si016622m	BES1	AT5G45300.1	LOC_Os02g03690.1	GRMZM2G069486_P01	Millet_GLEAN_10009199	Y	Y
Si019582m.g	Si019582m	BES1		LOC_Os06g35900.1	GRMZM2G152172_P01			Y
Si024270m.g	Si024270m	BES1				Millet_GLEAN_10030228		Y
Si024823m.g	Si024823m	BES1		LOC_Os06g35900.1	GRMZM2G152172_P01			Y
Si024964m.g	Si024964m	BES1				Millet_GLEAN_10030226		Y
Si028957m.g	Si028957m	BES1	AT2G45880.1	LOC_Os09g39570.1	GRMZM2G446515_P05	Millet_GLEAN_10021944	Y	Y
Si030508m.g	Si030508m	BES1	AT1G75080.2	LOC_Os07g39220.1	GRMZM2G102514_P01	Millet_GLEAN_10021269	Y	Y
Si000698m.g	Si000694m	bHLH	AT1G09530.2	LOC_Os05g04740.1	GRMZM2G115960_P03	Millet_GLEAN_10033906	Y	Y
Si000698m.g	Si000695m	bHLH	AT1G09530.2	LOC_Os05g04740.1	GRMZM2G115960_P03	Millet_GLEAN_10033906	Y	Y
Si000698m.g	Si000696m	bHLH	AT1G09530.2	LOC_Os05g04740.1	GRMZM2G115960_P03	Millet_GLEAN_10033906	Y	Y
Si000698m.g	Si000697m	bHLH	AT1G09530.2	LOC_Os05g04740.1	GRMZM2G115960_P03	Millet_GLEAN_10033906	Y	Y
Si000698m.g	Si000698m	bHLH	AT1G09530.2	LOC_Os05g04740.1	GRMZM2G115960_P03	Millet_GLEAN_10033906	Y	Y
Si000698m.g	Si000700m	bHLH	AT1G09530.2	LOC_Os05g04740.1	GRMZM2G115960_P03	Millet_GLEAN_10033906	Y	Y
Si000845m.g	Si000845m	bHLH	AT1G63650.3	LOC_Os04g47040.1	GRMZM2G172795_P01	Millet_GLEAN_10004480	Y	Y
Si001123m.g	Si001123m	bHLH	AT1G05805.1	LOC_Os01g67480.1	GRMZM2G114873_P01	Millet_GLEAN_10014944	Y	Y
Si001242m.g	Si001242m	bHLH	AT3G07340.1	LOC_Os01g68700.2	GRMZM2G180406_P03	Millet_GLEAN_10036313	Y	Y
Si001242m.g	Si001252m	bHLH	AT3G07340.1	LOC_Os01g68700.2	GRMZM2G180406_P03	Millet_GLEAN_10036313	Y	Y
Si001328m.g	Si001328m	bHLH	AT5G56960.1	LOC_Os01g09990.1	GRMZM2G397755_P01	Millet_GLEAN_10022945	Y	Y
Si001494m.g	Si001494m	bHLH	AT5G56960.1	LOC_Os01g39330.1	GRMZM2G463133_P01	Millet_GLEAN_10004854	Y	Y
Si001592m.g	Si001592m	bHLH		LOC_Os01g01600.1	GRMZM2G163975_P01	Millet_GLEAN_10004174	Y	Y
Si001743m.g	Si001743m	bHLH	AT3G21330.1	LOC_Os01g51140.2	GRMZM2G111666_P02	Millet_GLEAN_10019878	Y	Y
Si001796m.g	Si001796m	bHLH	AT1G61660.1	LOC_Os01g57580.1	GRMZM2G440529_P01	Millet_GLEAN_10014553	Y	Y
Si001874m.g	Si001874m	bHLH	AT3G26744.4	LOC_Os01g70310.1	GRMZM2G173534_P02	Millet_GLEAN_10036424	Y	Y
Si002320m.g	Si002320m	bHLH		LOC_Os01g56690.1	GRMZM2G173862_P01	Millet_GLEAN_10000529	Y	Y
Si002517m.g	Si002517m	bHLH	AT2G40200.1	LOC_Os01g11910.1	GRMZM2G166642_P01	Millet_GLEAN_10034902	Y	Y
Si002655m.g	Si002655m	bHLH	AT2G40200.1	LOC_Os01g06640.1	GRMZM2G088443_P01	Millet_GLEAN_10019488	Y	Y
Si002720m.g	Si002720m	bHLH	AT3G56970.1	LOC_Os01g72370.2	GRMZM2G057413_P02	Millet_GLEAN_10036595	Y	Y
Si002821m.g	Si002821m	bHLH		LOC_Os01g01840.1	GRMZM2G169947_P01	Millet_GLEAN_10033007	Y
Si002847m.g	Si002847m	bHLH	AT1G10586.1	LOC_Os01g01870.1	GRMZM2G112629_P01	Millet_GLEAN_10033011	Y	Y
Si002881m.g	Si002881m	bHLH	AT4G20970.1	LOC_Os01g01840.1	GRMZM2G169947_P01	Millet_GLEAN_10033010	Y	Y
Si003350m.g	Si003350m	bHLH			GRMZM2G061052_P01	Millet_GLEAN_10034819		Y
Si003753m.g	Si003753m	bHLH	AT3G21330.1	LOC_Os01g38610.1	GRMZM2G164341_P01	Millet_GLEAN_10004513	Y	Y
Si003963m.g	Si003963m	bHLH	AT1G01260.3	LOC_Os01g13460.1	GRMZM2G148723_P02	Millet_GLEAN_10019375	Y	Y
Si004106m.g	Si004106m	bHLH	AT2G31210.1	LOC_Os01g18870.1	GRMZM2G021276_P06	Millet_GLEAN_10033943	Y	Y
Si004438m.g	Si004438m	bHLH	AT3G06120.1	LOC_Os05g51820.1	GRMZM2G417164_P01	Millet_GLEAN_10034904	Y	Y
Si004494m.g	Si004494m	bHLH		LOC_Os01g33400.1		Millet_GLEAN_10038355	Y
Si004520m.g	Si004520m	bHLH		LOC_Os01g61480.1	GRMZM2G397518_P01	Millet_GLEAN_10009878	Y	Y
Si004720m.g	Si004720m	bHLH	AT1G66470.1	LOC_Os01g02110.1	GRMZM2G066057_P01	Millet_GLEAN_10033030	Y	Y
Si004795m.g	Si004795m	bHLH	AT4G16430.1	LOC_Os01g50940.1	GRMZM2G159937_P01	Millet_GLEAN_10019868	Y	Y
Si005033m.g	Si005033m	bHLH	AT5G46760.1	LOC_Os09g34330.1	GRMZM2G038479_P01	Millet_GLEAN_10022492	Y
Si006199m.g	Si006199m	bHLH	AT2G16910.1	LOC_Os02g02820.1	GRMZM2G139372_P06	Millet_GLEAN_10000242	Y	Y
Si006332m.g	Si006332m	bHLH	AT5G58010.1	LOC_Os06g09370.2	GRMZM2G024530_P01	Millet_GLEAN_10018490	Y	Y
Si006332m.g	Si006447m	bHLH		LOC_Os06g09370.2	GRMZM2G024530_P01	Millet_GLEAN_10018490	Y	Y
Si006500m.g	Si006500m	bHLH	AT2G16910.1	LOC_Os02g02820.1	GRMZM2G139372_P01	Millet_GLEAN_10000242	Y	Y
Si006640m.g	Si006640m	bHLH	AT5G53210.1	LOC_Os06g33450.2	GRMZM2G045109_P01	Millet_GLEAN_10005609	Y	Y
Si006781m.g	Si006781m	bHLH	AT2G42300.1	LOC_Os06g41060.1	GRMZM2G378653_P02	Millet_GLEAN_10001321	Y	Y
Si006877m.g	Si006877m	bHLH	AT5G65640.1	LOC_Os03g04310.2	GRMZM2G128807_P01	Millet_GLEAN_10022296	Y	Y
Si007662m.g	Si007662m	bHLH	AT1G26945.1	LOC_Os02g51320.1	GRMZM2G036092_P01	Millet_GLEAN_10021752	Y	Y
Si007981m.g	Si007981m	bHLH	AT5G56960.1	LOC_Os06g37410.1	GRMZM2G340177_P01	Millet_GLEAN_10027496	Y	Y
Si007984m.g	Si007984m	bHLH	AT1G72210.1	LOC_Os02g52190.1	GRMZM2G008691_P03	Millet_GLEAN_10023066	Y	Y
Si009323m.g	Si009323m	bHLH	AT2G27230.2	LOC_Os12g06330.2	GRMZM2G031656_P01	Millet_GLEAN_10001340	Y	Y
Si009419m.g	Si009419m	bHLH	AT1G49770.1	LOC_Os04g35010.1	GRMZM2G147685_P01	Millet_GLEAN_10033679	Y	Y
Si010139m.g	Si010139m	bHLH	AT1G61660.3	LOC_Os04g53990.1	GRMZM2G155217_P01	Millet_GLEAN_10018178	Y	Y
Si010413m.g	Si010413m	bHLH	AT5G57150.3	LOC_Os04g23550.1	GRMZM2G042895_P01	Millet_GLEAN_10007267	Y	Y
Si010413m.g	Si010474m	bHLH	AT5G57150.1	LOC_Os04g23550.1	GRMZM2G042895_P01	Millet_GLEAN_10007267	Y	Y
Si010468m.g	Si010468m	bHLH	AT2G28160.1	LOC_Os04g31290.1	GRMZM2G173521_P01	Millet_GLEAN_10021794	Y	Y
Si010485m.g	Si010485m	bHLH	AT1G72210.1	LOC_Os02g46560.1	GRMZM2G086474_P02	Millet_GLEAN_10013194	Y	Y
Si010513m.g	Si010513m	bHLH	AT1G05805.1	LOC_Os04g41229.1	GRMZM2G437481_P01	Millet_GLEAN_10029627	Y	Y
Si010533m.g	Si010533m	bHLH	AT2G28160.1	LOC_Os04g31290.1	GRMZM2G173521_P01	Millet_GLEAN_10021795	Y
Si010685m.g	Si010685m	bHLH	AT5G57150.1	LOC_Os04g23550.1	GRMZM2G042893_P01	Millet_GLEAN_10007273	Y	Y
Si010736m.g	Si010736m	bHLH	AT5G57150.1	LOC_Os04g23550.1	GRMZM2G042893_P01	Millet_GLEAN_10007270	Y	Y
Si010812m.g	Si010812m	bHLH	AT5G57150.1	LOC_Os04g23550.1	GRMZM2G119823_P02	Millet_GLEAN_10007268	Y	Y
Si011424m.g	Si011424m	bHLH	AT3G28857.1	LOC_Os04g54900.1	GRMZM2G072820_P01	Millet_GLEAN_10018250	Y	Y
Si011709m.g	Si011709m	bHLH	AT4G37850.1	LOC_Os03g46860.1	GRMZM2G120021_P01	Millet_GLEAN_10002496	Y
Si011759m.g	Si011759m	bHLH	AT2G20180.1	LOC_Os04g52770.1	GRMZM2G080054_P03	Millet_GLEAN_10037419	Y	Y
Si011841m.g	Si011841m	bHLH	AT3G07340.1	LOC_Os04g28280.1	GRMZM5G882527_P04		Y
Si011972m.g	Si011972m	bHLH	AT4G37850.1	LOC_Os03g46860.1	GRMZM2G120021_P01	Millet_GLEAN_10033765		Y
Si012213m.g	Si012213m	bHLH	AT2G40200.1	LOC_Os01g06640.1	GRMZM2G369629_P02	Millet_GLEAN_10021629	Y	Y
Si012378m.g	Si012378m	bHLH	AT2G31210.1	LOC_Os04g51070.1	AC233960.1_FGP005	Millet_GLEAN_10037248	Y	Y
Si012401m.g	Si012401m	bHLH	AT4G09820.1	LOC_Os04g47080.1	GRMZM2G172795_P01	Millet_GLEAN_10004480	Y	Y
Si012497m.g	Si012497m	bHLH				Millet_GLEAN_10021664	Y	Y
Si013622m.g	Si013622m	bHLH	AT1G69010.1	LOC_Os08g38210.1	GRMZM2G089501_P02	Millet_GLEAN_10022692	Y
Si013853m.g	Si013853m	bHLH	AT1G61660.3	LOC_Os08g08160.1	GRMZM2G004732_P01	Millet_GLEAN_10006438	Y	Y
Si013867m.g	Si013867m	bHLH	AT3G07340.1	LOC_Os08g41320.1	GRMZM5G828396_P01	Millet_GLEAN_10030390		Y
Si013911m.g	Si013911m	bHLH	AT3G25710.1	LOC_Os08g33590.1	GRMZM2G526668_P02	Millet_GLEAN_10006832	Y	Y
Si013925m.g	Si013925m	bHLH	AT1G22490.1	LOC_Os08g37730.1	GRMZM2G082586_P01	Millet_GLEAN_10022641	Y	Y
Si013950m.g	Si013950m	bHLH	AT2G42280.1	LOC_Os08g39630.1	GRMZM2G153454_P02	Millet_GLEAN_10017201	Y	Y
Si014139m.g	Si014139m	bHLH	AT5G50915.2	LOC_Os08g42470.1	GRMZM5G882527_P03	Millet_GLEAN_10030300	Y	Y
Si014241m.g	Si014241m	bHLH	AT1G32640.1	LOC_Os09g34330.1	GRMZM2G038479_P01	Millet_GLEAN_10010503	Y
Si014339m.g	Si014339m	bHLH	AT5G54680.1	LOC_Os08g04390.2	GRMZM2G017586_P01	Millet_GLEAN_10020384	Y	Y
Si014356m.g	Si014356m	bHLH	AT3G56770.1	LOC_Os08g37290.1	GRMZM2G082630_P01	Millet_GLEAN_10022618	Y	Y
Si014772m.g	Si014772m	bHLH		LOC_Os08g34510.1	GRMZM2G389567_P01	Millet_GLEAN_10012964	Y	Y
Si015024m.g	Si015024m	bHLH	AT4G17880.1	LOC_Os09g34330.1	GRMZM2G038479_P01	Millet_GLEAN_10010496	Y
Si015026m.g	Si015026m	bHLH	AT1G32640.1	LOC_Os09g34330.1	GRMZM2G472671_P01	Millet_GLEAN_10010494	Y
Si015031m.g	Si015031m	bHLH	AT2G24260.1	LOC_Os06g09370.3	GRMZM2G024530_P01	Millet_GLEAN_10018490	Y	Y
Si015072m.g	Si015072m	bHLH	AT5G46760.1	LOC_Os09g34330.1	GRMZM2G472671_P01	Millet_GLEAN_10010494	Y
Si015197m.g	Si015197m	bHLH		LOC_Os08g01700.1	GRMZM2G354618_P01	Millet_GLEAN_10016705	Y	Y
Si015213m.g	Si015213m	bHLH	AT1G32640.1	LOC_Os09g34330.1	GRMZM2G038479_P01	Millet_GLEAN_10010503	Y
Si015343m.g	Si015343m	bHLH	AT5G46760.1	LOC_Os09g34330.1	GRMZM2G472671_P01	Millet_GLEAN_10010496	Y	Y
Si015349m.g	Si015349m	bHLH	AT3G50330.1	LOC_Os08g36740.1	GRMZM2G471635_P01	Millet_GLEAN_10022119	Y	Y
Si015513m.g	Si015513m	bHLH	AT1G32640.1	LOC_Os09g34330.1	GRMZM2G038479_P01	Millet_GLEAN_10010494	Y	Y
Si015793m.g	Si015793m	bHLH	AT1G68920.2	LOC_Os09g29830.3	GRMZM5G818643_P01	Millet_GLEAN_10022683	Y
Si016505m.g	Si016505m	bHLH	AT5G08130.1	LOC_Os02g49480.1	GRMZM2G317450_P03	Millet_GLEAN_10032623	Y	Y
Si016939m.g	Si016939m	bHLH	AT5G58010.1	LOC_Os02g35660.1	GRMZM5G839518_P02	Millet_GLEAN_10035850	Y	Y
Si017063m.g	Si017063m	bHLH	AT1G31050.1	LOC_Os02g45010.1	GRMZM2G002627_P01	Millet_GLEAN_10019256	Y	Y
Si017194m.g	Si017194m	bHLH	AT1G05805.1	LOC_Os02g39140.1	GRMZM2G137426_P01	Millet_GLEAN_10035595	Y	Y
Si017482m.g	Si017482m	bHLH	AT5G53210.1	LOC_Os02g15760.1	GRMZM2G085751_P01	Millet_GLEAN_10033205	Y	Y
Si017553m.g	Si017553m	bHLH	AT2G24260.1	LOC_Os02g55250.1	GRMZM2G067654_P01	Millet_GLEAN_10031509	Y	Y
Si017630m.g	Si017630m	bHLH	AT4G34530.1	LOC_Os02g47660.1	GRMZM2G101350_P02	Millet_GLEAN_10032767	Y	Y
Si017630m.g	Si017690m	bHLH	AT4G34530.1	LOC_Os02g47660.1	GRMZM2G101350_P03	Millet_GLEAN_10032767	Y	Y
Si017701m.g	Si017701m	bHLH	AT1G72210.1	LOC_Os02g52190.1	GRMZM2G008691_P03	Millet_GLEAN_10033504	Y	Y
Si017715m.g	Si017715m	bHLH	AT1G72210.1	LOC_Os02g46560.1	GRMZM2G111146_P01	Millet_GLEAN_10013194	Y	Y
Si017762m.g	Si017762m	bHLH		LOC_Os02g56140.1	GRMZM2G030744_P02	Millet_GLEAN_10031568	Y	Y
Si017762m.g	Si018003m	bHLH		LOC_Os02g56140.1	GRMZM2G030744_P02	Millet_GLEAN_10031568	Y	Y
Si017798m.g	Si017798m	bHLH	AT1G49770.1	LOC_Os04g35010.1	GRMZM2G147685_P01	Millet_GLEAN_10023797	Y
Si017804m.g	Si017804m	bHLH	AT3G19860.1	LOC_Os02g23823.1	GRMZM2G114444_P02	Millet_GLEAN_10014466	Y	Y
Si017908m.g	Si017908m	bHLH	AT1G49770.1	LOC_Os04g35010.1	GRMZM2G147685_P01	Millet_GLEAN_10023799	Y
Si017935m.g	Si017935m	bHLH	AT1G49770.1	LOC_Os02g34320.1	GRMZM2G147685_P01	Millet_GLEAN_10023798	Y
Si018232m.g	Si018232m	bHLH	AT5G54680.1	LOC_Os02g02480.1	GRMZM2G314882_P04	Millet_GLEAN_10012858	Y	Y
Si019192m.g	Si019192m	bHLH	AT1G06170.2	LOC_Os04g51070.1	AC233960.1_FGP005	Millet_GLEAN_10018454	Y	Y
Si019518m.g	Si019518m	bHLH	AT2G16910.1	LOC_Os02g02820.1	GRMZM2G139372_P06	Millet_GLEAN_10001930	Y	Y
Si019540m.g	Si019540m	bHLH	AT5G56960.1	LOC_Os02g12820.1	GRMZM2G170559_P01	Millet_GLEAN_10017832	Y	Y
Si019575m.g	Si019575m	bHLH	AT1G66470.1	LOC_Os02g48060.1	AC216731.3_FGP001	Millet_GLEAN_10032733	Y	Y
Si020208m.g	Si020208m	bHLH	AT5G57150.1	LOC_Os04g23550.1	GRMZM2G042895_P01	Millet_GLEAN_10035484	Y
Si020234m.g	Si020234m	bHLH		LOC_Os02g13670.1	GRMZM5G863198_P01	Millet_GLEAN_10019696	Y	Y
Si021472m.g	Si021472m	bHLH	AT1G09530.2	LOC_Os05g04740.1	GRMZM2G062541_P01	Millet_GLEAN_10032271	Y	Y
Si021472m.g	Si021594m	bHLH	AT1G09530.2	LOC_Os05g04740.1	GRMZM2G062541_P01	Millet_GLEAN_10032272	Y	Y
Si021549m.g	Si021549m	bHLH	AT1G01260.3	LOC_Os01g13460.1	GRMZM2G076636_P02	Millet_GLEAN_10004393	Y
Si021834m.g	Si021834m	bHLH	AT3G24140.1	LOC_Os05g50900.1	GRMZM2G162450_P01	Millet_GLEAN_10015649	Y	Y
Si022171m.g	Si022171m	bHLH	AT4G37850.1	LOC_Os12g43620.1	GRMZM2G068604_P01	Millet_GLEAN_10011647	Y	Y
Si022196m.g	Si022196m	bHLH	AT2G20180.3	LOC_Os12g41650.3	GRMZM5G865967_P01	Millet_GLEAN_10030223	Y	Y
Si022196m.g	Si022198m	bHLH	AT2G20180.3	LOC_Os12g41650.3	GRMZM5G865967_P01	Millet_GLEAN_10030223	Y	Y
Si022196m.g	Si022199m	bHLH	AT2G20180.3	LOC_Os12g41650.3	GRMZM5G865967_P01	Millet_GLEAN_10030223	Y	Y
Si022196m.g	Si022213m	bHLH	AT2G43010.2	LOC_Os12g41650.3	GRMZM5G865967_P01	Millet_GLEAN_10030223	Y	Y
Si022274m.g	Si022274m	bHLH		LOC_Os05g46370.1	GRMZM2G094892_P02	Millet_GLEAN_10029834	Y	Y
Si022548m.g	Si022548m	bHLH	AT1G61660.1	LOC_Os05g42180.1	GRMZM2G313058_P01	Millet_GLEAN_10026252	Y	Y
Si022813m.g	Si022813m	bHLH	AT2G14760.1	LOC_Os12g39850.1	AC198518.3_FGP005	Millet_GLEAN_10006645		Y
Si023133m.g	Si023133m	bHLH	AT5G54680.1	LOC_Os05g38140.1	GRMZM2G061906_P01	Millet_GLEAN_10027993	Y	Y
Si023133m.g	Si023299m	bHLH	AT5G54680.1	LOC_Os05g38140.1	GRMZM2G061906_P01	Millet_GLEAN_10027993	Y	Y
Si024086m.g	Si024086m	bHLH	AT4G37850.1	LOC_Os03g46860.1	GRMZM2G120021_P01	Millet_GLEAN_10032270	Y	Y
Si024311m.g	Si024311m	bHLH			GRMZM2G165090_P01	Millet_GLEAN_10009036	Y
Si024546m.g	Si024546m	bHLH	AT5G56960.1	LOC_Os05g11070.1	GRMZM2G175480_P01	Millet_GLEAN_10013365	Y	Y
Si024550m.g	Si024550m	bHLH		LOC_Os12g32400.1		Millet_GLEAN_10015478	Y
Si024601m.g	Si024601m	bHLH		LOC_Os12g40590.1	GRMZM2G018472_P01	Millet_GLEAN_10009035	Y	Y
Si024602m.g	Si024602m	bHLH		LOC_Os12g40590.1	GRMZM2G018472_P01	Millet_GLEAN_10009039	Y	Y
Si024958m.g	Si024958m	bHLH		LOC_Os12g40710.1	GRMZM2G018472_P01	Millet_GLEAN_10009040	Y	Y
Si025088m.g	Si025088m	bHLH		LOC_Os03g12760.1	GRMZM2G317317_P01	Millet_GLEAN_10013359	Y	Y
Si025089m.g	Si025089m	bHLH		LOC_Os12g40730.1	GRMZM2G018472_P01	Millet_GLEAN_10009036	Y
Si025174m.g	Si025174m	bHLH		LOC_Os12g35070.1	GRMZM2G054564_P02		Y	Y
Si026212m.g	Si026212m	bHLH	AT3G26744.4	LOC_Os11g32100.1	GRMZM2G033356_P01	Millet_GLEAN_10018633	Y	Y
Si026387m.g	Si026387m	bHLH	AT3G07340.1	LOC_Os11g25560.1	GRMZM2G080168_P01	Millet_GLEAN_10012361	Y	Y
Si026387m.g	Si026588m	bHLH	AT3G07340.1	LOC_Os11g25560.1	GRMZM2G080168_P01	Millet_GLEAN_10012361	Y	Y
Si026752m.g	Si026752m	bHLH	AT3G47640.3	LOC_Os11g38870.2	GRMZM2G133675_P01	Millet_GLEAN_10001016	Y	Y
Si027407m.g	Si027407m	bHLH	AT2G22760.1	LOC_Os03g12760.1	GRMZM2G150327_P01	Millet_GLEAN_10013359	Y
Si028242m.g	Si028242m	bHLH	AT1G27740.1	LOC_Os11g41640.1	GRMZM2G165188_P01	Millet_GLEAN_10035182	Y	Y
Si029106m.g	Si029106m	bHLH	AT5G41315.1	LOC_Os07g11020.1	GRMZM2G042733_P01	Millet_GLEAN_10027159	Y
Si029604m.g	Si029604m	bHLH	AT1G69010.1	LOC_Os09g29930.1	GRMZM2G089501_P01	Millet_GLEAN_10025074	Y	Y
Si029614m.g	Si029614m	bHLH	AT2G42280.1	LOC_Os09g31300.2	GRMZM2G085467_P02	Millet_GLEAN_10024964	Y	Y
Si029614m.g	Si030081m	bHLH	AT2G42280.1	LOC_Os09g31300.1	GRMZM2G085467_P02	Millet_GLEAN_10024964	Y	Y
Si029614m.g	Si030130m	bHLH	AT2G42280.1	LOC_Os09g31300.2	GRMZM2G085467_P02	Millet_GLEAN_10024964	Y	Y
Si029708m.g	Si029708m	bHLH	AT2G24260.1	LOC_Os09g25040.1	GRMZM2G350165_P01	Millet_GLEAN_10036825	Y	Y
Si029882m.g	Si029882m	bHLH	AT1G68920.3	LOC_Os09g29830.3	GRMZM5G818643_P01	Millet_GLEAN_10025081	Y	Y
Si030028m.g	Si030028m	bHLH		LOC_Os07g05010.2	GRMZM2G065374_P01	Millet_GLEAN_10031323	Y
Si030166m.g	Si030166m	bHLH	AT2G42280.1	LOC_Os08g39630.1	GRMZM2G153454_P02	Millet_GLEAN_10015196	Y	Y
Si030324m.g	Si030324m	bHLH	AT1G68920.2	LOC_Os09g32510.4	GRMZM2G144275_P04	Millet_GLEAN_10005488	Y	Y
Si030496m.g	Si030496m	bHLH	AT1G68810.1	LOC_Os09g24490.1	GRMZM2G176141_P01	Millet_GLEAN_10036781	Y	Y
Si030704m.g	Si030704m	bHLH	AT4G02590.3	LOC_Os03g58330.1	GRMZM2G162382_P01	Millet_GLEAN_10015708	Y	Y
Si030790m.g	Si030790m	bHLH	AT1G59640.1	LOC_Os07g09590.1	GRMZM2G008898_P01	Millet_GLEAN_10008197	Y	Y
Si030841m.g	Si030841m	bHLH	AT5G50915.2	LOC_Os09g33580.2	GRMZM2G131104_P02	Millet_GLEAN_10023922	Y	Y
Si030841m.g	Si030890m	bHLH	AT5G50915.2	LOC_Os09g33580.2	GRMZM2G131104_P02	Millet_GLEAN_10023922	Y	Y
Si030877m.g	Si030877m	bHLH	AT5G54680.1	LOC_Os07g35870.1	GRMZM2G058451_P01	Millet_GLEAN_10006998	Y	Y
Si030877m.g	Si030880m	bHLH	AT5G54680.1	LOC_Os07g35870.1	GRMZM2G058451_P01	Millet_GLEAN_10006998	Y	Y
Si030966m.g	Si030966m	bHLH	AT5G67060.1	LOC_Os09g28210.1	GRMZM2G045431_P01	Millet_GLEAN_10009312	Y	Y
Si031900m.g	Si031900m	bHLH	AT1G32640.1	LOC_Os09g34330.1	GRMZM2G107560_P01	Millet_GLEAN_10023987	Y	Y
Si032445m.g	Si032445m	bHLH	AT2G14760.1	LOC_Os07g39940.1	GRMZM2G383841_P01	Millet_GLEAN_10021329	Y	Y
Si032717m.g	Si032717m	bHLH	AT2G16910.1	LOC_Os07g36460.1	GRMZM2G163233_P02	Millet_GLEAN_10006968	Y
Si032741m.g	Si032741m	bHLH		LOC_Os09g34330.1	GRMZM2G107560_P01	Millet_GLEAN_10023987	Y	Y
Si033077m.g	Si033077m	bHLH	AT3G56770.1	LOC_Os09g28900.1	GRMZM2G113257_P02	Millet_GLEAN_10016965	Y	Y
Si035110m.g	Si035110m	bHLH	AT2G20180.1	LOC_Os03g43810.1	GRMZM2G165042_P01	Millet_GLEAN_10017376	Y	Y
Si035334m.g	Si035334m	bHLH	AT4G00050.1	LOC_Os10g40740.1	GRMZM2G062458_P01		Y	Y
Si035819m.g	Si035818m	bHLH	AT2G20180.3	LOC_Os03g56950.1	GRMZM2G065374_P01	Millet_GLEAN_10012420	Y	Y
Si035819m.g	Si035819m	bHLH	AT2G20180.3	LOC_Os03g56950.1	GRMZM2G065374_P01	Millet_GLEAN_10012420	Y	Y
Si036185m.g	Si036185m	bHLH	AT4G37850.1	LOC_Os03g46860.1	GRMZM2G095899_P01	Millet_GLEAN_10023721	Y	Y
Si036393m.g	Si036393m	bHLH	AT4G37850.1	LOC_Os03g51580.1	GRMZM2G019806_P01	Millet_GLEAN_10034296	Y	Y
Si036470m.g	Si036470m	bHLH	AT5G10570.1	LOC_Os03g04310.1	GRMZM2G173372_P01	Millet_GLEAN_10009731	Y	Y
Si036568m.g	Si036568m	bHLH	AT1G72210.1	LOC_Os03g08930.1	GRMZM2G006631_P01	Millet_GLEAN_10019465	Y	Y
Si036666m.g	Si036666m	bHLH	AT3G19500.1	LOC_Os03g55220.2	GRMZM2G074501_P01	Millet_GLEAN_10026595	Y	Y
Si036673m.g	Si036673m	bHLH	AT2G22760.1	LOC_Os10g01530.1	GRMZM2G150327_P01	Millet_GLEAN_10030961	Y
Si036678m.g	Si036678m	bHLH	AT1G10120.1	LOC_Os03g51910.1	GRMZM2G092091_P01	Millet_GLEAN_10034271	Y	Y
Si036678m.g	Si036685m	bHLH	AT1G10120.1	LOC_Os03g51910.1	GRMZM2G092091_P01	Millet_GLEAN_10034271	Y	Y
Si036716m.g	Si036716m	bHLH	AT5G43650.1	LOC_Os03g53020.1	GRMZM2G301089_P01	Millet_GLEAN_10001703	Y	Y
Si036929m.g	Si036929m	bHLH	AT4G02590.3	LOC_Os03g58330.1	GRMZM2G004356_P01	Millet_GLEAN_10023291	Y	Y
Si037016m.g	Si037016m	bHLH	AT3G47640.3	LOC_Os03g26210.3	GRMZM2G350312_P04	Millet_GLEAN_10014297	Y	Y
Si037131m.g	Si037131m	bHLH	AT1G59640.1	LOC_Os03g58830.1	GRMZM2G137358_P01	Millet_GLEAN_10023238	Y	Y
Si038219m.g	Si038219m	bHLH	AT1G26945.1	LOC_Os10g26460.1	GRMZM2G035156_P01	Millet_GLEAN_10008439	Y
Si038231m.g	Si038231m	bHLH	AT3G47710.1	LOC_Os10g26460.1	GRMZM2G035156_P01	Millet_GLEAN_10014399	Y	Y
Si038282m.g	Si038282m	bHLH	AT3G28857.1	LOC_Os10g26410.1	GRMZM2G159456_P01	Millet_GLEAN_10014396	Y	Y
Si038598m.g	Si038598m	bHLH	AT1G30670.1	LOC_Os12g31430.1	GRMZM2G137374_P01	Millet_GLEAN_10010947	Y	Y
Si038653m.g	Si038653m	bHLH	AT1G72210.1	LOC_Os10g23050.1	GRMZM2G006631_P01	Millet_GLEAN_10008486	Y
Si038695m.g	Si038695m	bHLH	AT2G14760.1	LOC_Os03g42100.1	AC198518.3_FGP005	Millet_GLEAN_10027235	Y
Si038721m.g	Si038721m	bHLH	AT4G37850.1	LOC_Os12g43620.1	GRMZM2G120021_P01	Millet_GLEAN_10023723		Y
Si038834m.g	Si038834m	bHLH	AT3G28857.1	LOC_Os10g26410.1	AC149829.2_FGP004	Millet_GLEAN_10008442	Y
Si039325m.g	Si039325m	bHLH	AT4G37850.1	LOC_Os03g46860.1	GRMZM2G120021_P01	Millet_GLEAN_10023722		Y
Si039393m.g	Si039393m	bHLH	AT2G22760.1	LOC_Os10g01530.1	GRMZM2G150327_P01	Millet_GLEAN_10030960	Y	Y
Si039620m.g	Si039620m	bHLH	AT1G26260.3	LOC_Os03g12940.2	GRMZM2G180452_P03	Millet_GLEAN_10005031	Y	Y
Si039675m.g	Si039675m	bHLH		LOC_Os03g17130.1	GRMZM2G150729_P02	Millet_GLEAN_10038061	Y	Y
Si039720m.g	Si039720m	bHLH	AT2G14760.1	LOC_Os03g55550.1		Millet_GLEAN_10026555	Y
Si039730m.g	Si039730m	bHLH	AT1G68810.1	LOC_Os03g15440.1	GRMZM2G043854_P01	Millet_GLEAN_10038022	Y	Y
Si039973m.g	Si039973m	bHLH	AT1G32640.1	LOC_Os10g42430.1	GRMZM2G001930_P01	Millet_GLEAN_10031075	Y	Y
Si040099m.g	Si040099m	bHLH	AT5G04150.1	LOC_Os01g72370.2	AC193786.3_FGP005	Millet_GLEAN_10037869	Y	Y
Si040271m.g	Si040271m	bHLH	AT2G46810.1	LOC_Os03g03000.1	GRMZM2G475289_P02	Millet_GLEAN_10008656	Y	Y
Si000955m.g	Si000955m	bZIP	AT1G08320.3	LOC_Os01g64020.1	GRMZM2G060216_P01	Millet_GLEAN_10013567	Y	Y
Si001292m.g	Si001292m	bZIP	AT3G12250.2	LOC_Os01g59350.1	GRMZM2G125243_P01	Millet_GLEAN_10014731	Y	Y
Si001731m.g	Si001731m	bZIP	AT2G36270.1	LOC_Os01g64000.2	GRMZM2G168079_P01	Millet_GLEAN_10013569	Y	Y
Si001929m.g	Si001929m	bZIP	AT2G46270.1	LOC_Os01g46970.1	GRMZM2G117851_P01	Millet_GLEAN_10001260	Y	Y
Si002173m.g	Si002173m	bZIP	AT3G56850.1	LOC_Os01g59760.1	GRMZM2G159134_P03	Millet_GLEAN_10014752	Y	Y
Si002195m.g	Si002192m	bZIP	AT3G12250.2	LOC_Os01g17260.2	GRMZM2G030280_P02	Millet_GLEAN_10033862	Y	Y
Si002195m.g	Si002194m	bZIP	AT3G12250.2	LOC_Os01g17260.2	GRMZM2G030280_P02	Millet_GLEAN_10033862	Y	Y
Si002195m.g	Si002195m	bZIP	AT3G12250.2	LOC_Os01g17260.2	GRMZM2G030280_P02	Millet_GLEAN_10033862	Y	Y
Si002311m.g	Si002311m	bZIP	AT3G58120.1	LOC_Os01g11350.1	AC233853.1_FGP002	Millet_GLEAN_10034946	Y	Y
Si002546m.g	Si002546m	bZIP	AT3G58120.1	LOC_Os01g55150.1	GRMZM2G027976_P01	Millet_GLEAN_10032162	Y	Y
Si002893m.g	Si002893m	bZIP	AT2G16770.1	LOC_Os05g41540.1	GRMZM2G175870_P04	Millet_GLEAN_10004091	Y
Si002989m.g	Si002989m	bZIP	AT5G11260.1	LOC_Os01g07880.1	GRMZM2G171912_P01	Millet_GLEAN_10025961	Y	Y
Si003247m.g	Si003247m	bZIP	AT1G03970.1	LOC_Os01g64730.1	GRMZM5G858197_P02	Millet_GLEAN_10008777	Y	Y
Si003289m.g	Si003289m	bZIP	AT1G75390.1	LOC_Os01g36220.1	GRMZM2G368491_P01	Millet_GLEAN_10026035	Y	Y
Si006417m.g	Si006417m	bZIP	AT5G06839.3	LOC_Os06g41100.1	GRMZM2G060290_P01	Millet_GLEAN_10001327	Y	Y
Si006417m.g	Si006521m	bZIP	AT5G06839.3	LOC_Os06g41100.1	GRMZM2G060290_P01	Millet_GLEAN_10001327	Y	Y
Si006667m.g	Si006667m	bZIP	AT1G68640.1	LOC_Os06g15480.1	GRMZM2G133331_P04	Millet_GLEAN_10032020	Y	Y
Si006889m.g	Si006889m	bZIP	AT1G49720.1	LOC_Os06g10880.2	GRMZM2G033413_P01	Millet_GLEAN_10022992	Y	Y
Si006978m.g	Si006978m	bZIP		LOC_Os06g41770.1	GRMZM2G025812_P01	Millet_GLEAN_10021508	Y	Y
Si007043m.g	Si007043m	bZIP	AT5G24800.1	LOC_Os06g45140.1	GRMZM2G103647_P01	Millet_GLEAN_10030586	Y	Y
Si007043m.g	Si007123m	bZIP	AT5G24800.1	LOC_Os06g45140.1	GRMZM2G103647_P01	Millet_GLEAN_10030586	Y	Y
Si007043m.g	Si007220m	bZIP	AT5G24800.1	LOC_Os06g45140.1	GRMZM2G103647_P03	Millet_GLEAN_10030586	Y	Y
Si007043m.g	Si007389m	bZIP	AT5G24800.1	LOC_Os06g45140.3	GRMZM2G103647_P03	Millet_GLEAN_10030586	Y	Y
Si007107m.g	Si007107m	bZIP	AT4G35040.1	LOC_Os06g50310.1	GRMZM2G000171_P05	Millet_GLEAN_10022275	Y	Y
Si007412m.g	Si007412m	bZIP		LOC_Os06g50600.2	GRMZM2G402862_P01	Millet_GLEAN_10022290	Y	Y
Si007892m.g	Si007892m	bZIP		LOC_Os02g49560.1	GRMZM2G396632_P01	Millet_GLEAN_10031956	Y	Y
Si010177m.g	Si010177m	bZIP	AT5G10030.2	LOC_Os04g54474.1	GRMZM2G131961_P02	Millet_GLEAN_10018222	Y	Y
Si010177m.g	Si010386m	bZIP	AT5G10030.2	LOC_Os04g54474.2	GRMZM2G131961_P05	Millet_GLEAN_10018222	Y	Y
Si010440m.g	Si010440m	bZIP	AT1G58110.2	LOC_Os12g09250.1	GRMZM2G024851_P01	Millet_GLEAN_10021587	Y	Y
Si010549m.g	Si010549m	bZIP	AT1G43700.1	LOC_Os12g06520.1	GRMZM2G146020_P02	Millet_GLEAN_10017103	Y	Y
Si012481m.g	Si012481m	bZIP		LOC_Os11g05640.1	GRMZM2G091555_P01	Millet_GLEAN_10001462	Y
Si013320m.g	Si013320m	bZIP			GRMZM2G166566_P01	Millet_GLEAN_10020193		Y
Si013904m.g	Si013904m	bZIP	AT1G45249.1	LOC_Os08g36790.1	GRMZM2G478417_P01	Millet_GLEAN_10022115	Y	Y
Si013904m.g	Si013979m	bZIP	AT1G45249.1	LOC_Os08g36790.1	GRMZM2G478417_P01	Millet_GLEAN_10022115	Y	Y
Si013962m.g	Si013962m	bZIP	AT1G77920.1	LOC_Os08g07970.1	GRMZM2G094352_P02	Millet_GLEAN_10006448	Y	Y
Si014433m.g	Si014433m	bZIP		LOC_Os08g38020.1	AC186606.4_FGP003	Millet_GLEAN_10022679	Y	Y
Si014523m.g	Si014523m	bZIP	AT1G75390.1	LOC_Os08g26880.1	AC203957.3_FGP004	Millet_GLEAN_10031427	Y
Si014546m.g	Si014546m	bZIP				Millet_GLEAN_10024086	Y
Si014861m.g	Si014861m	bZIP	AT1G08320.2	LOC_Os11g05480.1	GRMZM2G030877_P01	Millet_GLEAN_10005571	Y	Y
Si015587m.g	Si015587m	bZIP	AT1G06070.1	LOC_Os09g34060.1	AC190609.3_FGP001	Millet_GLEAN_10010524	Y	Y
Si015823m.g	Si015823m	bZIP	AT4G38900.3	LOC_Os08g43090.1	GRMZM2G175280_P01	Millet_GLEAN_10010492	Y	Y
Si017618m.g	Si017618m	bZIP	AT1G49720.2	LOC_Os02g52780.1	GRMZM2G479760_P01	Millet_GLEAN_10033456	Y	Y
Si017618m.g	Si017640m	bZIP	AT1G45249.1	LOC_Os02g52780.1	GRMZM2G479760_P01	Millet_GLEAN_10033456	Y	Y
Si017637m.g	Si017637m	bZIP	AT1G32150.1	LOC_Os02g03580.3	GRMZM2G019106_P01	Millet_GLEAN_10009185	Y	Y
Si017778m.g	Si017778m	bZIP	AT5G24800.1	LOC_Os02g07840.1	GRMZM2G098904_P01	Millet_GLEAN_10011535	Y	Y
Si017778m.g	Si017841m	bZIP	AT5G24800.1	LOC_Os02g07840.1	GRMZM2G098904_P01	Millet_GLEAN_10011535	Y	Y
Si017778m.g	Si017846m	bZIP	AT5G24800.1	LOC_Os02g07840.2	GRMZM2G098904_P01	Millet_GLEAN_10011535	Y	Y
Si017778m.g	Si017850m	bZIP	AT5G24800.1	LOC_Os02g07840.2	GRMZM2G098904_P01	Millet_GLEAN_10011535	Y	Y
Si017809m.g	Si017809m	bZIP	AT5G04840.1	LOC_Os02g33560.1	GRMZM2G118870_P02	Millet_GLEAN_10023831	Y	Y
Si017847m.g	Si017847m	bZIP		LOC_Os06g41770.1	GRMZM2G025812_P01	Millet_GLEAN_10028653	Y	Y
Si018161m.g	Si018161m	bZIP	AT2G42380.2	LOC_Os02g14910.1	GRMZM2G158313_P01	Millet_GLEAN_10033139	Y	Y
Si018524m.g	Si018524m	bZIP	AT5G11260.1	LOC_Os02g10860.1	GRMZM2G137046_P01	Millet_GLEAN_10028563	Y	Y
Si019099m.g	Si019099m	bZIP		LOC_Os02g09830.1	GRMZM2G080111_P01	Millet_GLEAN_10001532	Y	Y
Si019656m.g	Si019656m	bZIP				Millet_GLEAN_10002442
Si019897m.g	Si019897m	bZIP	AT3G30530.1	LOC_Os02g49560.1	GRMZM2G020799_P01	Millet_GLEAN_10032615	Y	Y
Si021442m.g	Si021442m	bZIP	AT2G40950.1	LOC_Os05g34050.1	GRMZM2G045236_P01	Millet_GLEAN_10022057	Y	Y
Si022106m.g	Si022106m	bZIP	AT1G08320.2	LOC_Os05g37170.6	GRMZM2G000842_P01	Millet_GLEAN_10028049	Y	Y
Si022106m.g	Si022158m	bZIP	AT1G08320.2	LOC_Os05g37170.6	GRMZM2G000842_P01	Millet_GLEAN_10028049	Y	Y
Si022106m.g	Si022342m	bZIP	AT1G08320.2	LOC_Os05g37170.8	GRMZM2G000842_P01	Millet_GLEAN_10028049	Y	Y
Si022325m.g	Si022324m	bZIP	AT2G35530.1	LOC_Os12g13170.2	GRMZM2G074373_P02	Millet_GLEAN_10016818	Y	Y
Si022325m.g	Si022325m	bZIP	AT2G35530.1	LOC_Os12g13170.2	GRMZM2G074373_P02	Millet_GLEAN_10016818	Y	Y
Si022331m.g	Si022331m	bZIP	AT5G28770.2	LOC_Os12g40920.1	GRMZM2G073427_P02	Millet_GLEAN_10030272	Y	Y
Si022388m.g	Si022388m	bZIP	AT2G46270.1	LOC_Os05g49420.1	GRMZM2G011932_P03	Millet_GLEAN_10028918	Y	Y
Si022388m.g	Si022470m	bZIP	AT2G46270.1	LOC_Os05g49420.1	GRMZM2G011932_P03	Millet_GLEAN_10028918	Y	Y
Si022388m.g	Si022577m	bZIP	AT2G46270.1	LOC_Os05g49420.1	GRMZM2G011932_P03	Millet_GLEAN_10028918	Y	Y
Si022388m.g	Si022754m	bZIP	AT2G46270.1	LOC_Os05g49420.1	GRMZM2G011932_P02	Millet_GLEAN_10028918	Y	Y
Si022626m.g	Si022626m	bZIP	AT3G12250.2	LOC_Os01g59350.1	GRMZM2G125243_P01	Millet_GLEAN_10026321	Y	Y
Si022639m.g	Si022639m	bZIP	AT3G56850.1	LOC_Os05g41070.1	GRMZM2G161009_P01	Millet_GLEAN_10026347	Y	Y
Si023448m.g	Si023448m	bZIP		LOC_Os06g50600.2	GRMZM2G073892_P01	Millet_GLEAN_10028119	Y	Y
Si023541m.g	Si023541m	bZIP	AT3G62420.1	LOC_Os12g37415.1	GRMZM2G479885_P01	Millet_GLEAN_10019051	Y	Y
Si023562m.g	Si023562m	bZIP	AT3G62420.1	LOC_Os05g03860.1	GRMZM2G448607_P01	Millet_GLEAN_10025759	Y	Y
Si024325m.g	Si024325m	bZIP		LOC_Os12g43790.1	GRMZM2G370026_P01		Y	Y
Si026421m.g	Si026421m	bZIP	AT1G08320.3	LOC_Os11g05480.1	GRMZM2G030877_P01	Millet_GLEAN_10005571	Y	Y
Si026452m.g	Si026452m	bZIP		LOC_Os11g05640.1	GRMZM2G011119_P01	Millet_GLEAN_10001607	Y
Si026561m.g	Si026561m	bZIP	AT1G58110.2	LOC_Os11g11100.1	GRMZM2G120167_P01	Millet_GLEAN_10004216	Y	Y
Si026605m.g	Si026605m	bZIP	AT1G43700.1	LOC_Os12g06520.1	GRMZM5G821024_P01	Millet_GLEAN_10017103	Y	Y
Si029351m.g	Si029351m	bZIP	AT3G56660.1	LOC_Os07g44950.1	GRMZM2G060109_P01	Millet_GLEAN_10027090	Y	Y
Si029351m.g	Si029890m	bZIP	AT3G56660.1	LOC_Os07g44950.1	GRMZM2G060109_P01	Millet_GLEAN_10027090	Y	Y
Si029606m.g	Si029606m	bZIP	AT5G06839.3	LOC_Os09g31390.1	GRMZM2G006578_P03	Millet_GLEAN_10024954	Y	Y
Si029966m.g	Si029966m	bZIP	AT5G06839.3	LOC_Os09g10840.1	GRMZM2G006578_P03	Millet_GLEAN_10038731	Y
Si029970m.g	Si029970m	bZIP	AT5G28770.2	LOC_Os03g58250.1	GRMZM2G015534_P02	Millet_GLEAN_10015710	Y	Y
Si030114m.g	Si030114m	bZIP	AT3G56850.1	LOC_Os09g28310.1	GRMZM2G002075_P01	Millet_GLEAN_10009303	Y	Y
Si030114m.g	Si030300m	bZIP	AT3G56850.1	LOC_Os09g28310.1	GRMZM2G002075_P01	Millet_GLEAN_10009303	Y	Y
Si030123m.g	Si030123m	bZIP	AT4G36730.1	LOC_Os07g10890.1	GRMZM2G095078_P01	Millet_GLEAN_10027165	Y	Y
Si030182m.g	Si030182m	bZIP	AT2G31370.5	LOC_Os09g34060.1	GRMZM2G180847_P01	Millet_GLEAN_10023962	Y	Y
Si030224m.g	Si030224m	bZIP	AT2G40620.1	LOC_Os07g48180.1	GRMZM2G149040_P01	Millet_GLEAN_10005694	Y	Y
Si031077m.g	Si031077m	bZIP	AT2G17770.2	LOC_Os09g36910.1	GRMZM2G067921_P01	Millet_GLEAN_10027968	Y	Y
Si031238m.g	Si031238m	bZIP	AT3G30530.1	LOC_Os09g29820.1	GRMZM2G137532_P01	Millet_GLEAN_10025082	Y	Y
Si031353m.g	Si031353m	bZIP	AT1G75390.1	LOC_Os09g13575.1	AC203957.3_FGP004	Millet_GLEAN_10038655	Y	Y
Si031399m.g	Si031399m	bZIP		LOC_Os07g47460.1	GRMZM2G474462_P01	Millet_GLEAN_10026949	Y	Y
Si032429m.g	Si032429m	bZIP				Millet_GLEAN_10031263	Y	Y
Si032507m.g	Si032507m	bZIP	AT4G38900.3	LOC_Os08g43090.1	GRMZM2G037910_P01	Millet_GLEAN_10010492	Y	Y
Si035062m.g	Si035062m	bZIP	AT5G28770.2	LOC_Os03g58250.1	GRMZM2G016150_P01	Millet_GLEAN_10012527	Y	Y
Si035841m.g	Si035841m	bZIP	AT4G38900.3	LOC_Os03g03550.1	GRMZM2G428184_P01	Millet_GLEAN_10005092	Y	Y
Si036380m.g	Si036380m	bZIP	AT2G40620.1	LOC_Os03g21800.2	GRMZM2G151295_P02	Millet_GLEAN_10029212	Y	Y
Si036527m.g	Si036520m	bZIP	AT3G12250.2	LOC_Os03g20310.1	GRMZM2G056099_P02	Millet_GLEAN_10029092	Y	Y
Si036527m.g	Si036527m	bZIP	AT3G12250.2	LOC_Os03g20310.1	GRMZM2G056099_P02	Millet_GLEAN_10029092	Y	Y
Si037105m.g	Si037105m	bZIP	AT4G35040.1	LOC_Os06g50310.1	GRMZM2G000171_P05	Millet_GLEAN_10012486	Y	Y
Si038381m.g	Si038381m	bZIP		LOC_Os07g48660.1			Y	Y
Si039367m.g	Si039367m	bZIP	AT4G36730.2	LOC_Os07g10890.1	GRMZM2G171370_P04	Millet_GLEAN_10023169	Y	Y
Si039558m.g	Si039558m	bZIP					Y
Si039566m.g	Si039566m	bZIP	AT4G38900.3	LOC_Os10g38820.1	GRMZM2G353553_P01	Millet_GLEAN_10007988	Y	Y
Si039895m.g	Si039895m	bZIP		LOC_Os03g19375.1	GRMZM2G038015_P01	Millet_GLEAN_10013466	Y	Y
Si040286m.g	Si040286m	bZIP	AT2G35530.1	LOC_Os03g13614.2	GRMZM2G157177_P02	Millet_GLEAN_10037822	Y	Y
Si000766m.g	Si000766m	C2H2		LOC_Os12g35490.1		Millet_GLEAN_10014958
Si001053m.g	Si001053m	C2H2	AT1G34370.2	LOC_Os01g65080.3	GRMZM2G075956_P02	Millet_GLEAN_10008801	Y	Y
Si001053m.g	Si001061m	C2H2	AT1G34370.2	LOC_Os01g65080.3	GRMZM2G075956_P02	Millet_GLEAN_10008801	Y	Y
Si001165m.g	Si001165m	C2H2	AT5G54630.1	LOC_Os01g57650.1	GRMZM2G105224_P01	Millet_GLEAN_10014546	Y	Y
Si001287m.g	Si001287m	C2H2	AT1G55110.1	LOC_Os01g39110.1	GRMZM2G027333_P01	Millet_GLEAN_10025279	Y	Y
Si001316m.g	Si001316m	C2H2	AT3G50700.1	LOC_Os01g70870.1	GRMZM2G035625_P01	Millet_GLEAN_10036470	Y	Y
Si001334m.g	Si001334m	C2H2	AT1G55110.1	LOC_Os01g09850.3	GRMZM2G143723_P01	Millet_GLEAN_10022936	Y	Y
Si001504m.g	Si001504m	C2H2	AT1G55110.1	LOC_Os01g39110.1	GRMZM2G027333_P01	Millet_GLEAN_10004839	Y	Y
Si002175m.g	Si002175m	C2H2		LOC_Os01g68160.1	GRMZM2G054805_P01	Millet_GLEAN_10015005	Y	Y
[truncated: 1,664 more rows]

## Sheet: TableS3(D)
Table S3 (D) Annotation of TC genes and TCs encoded by them in millet Yugu1
[truncated: 119 more rows]

[truncated: 2 more sheets: TableS3(E), TableS3(F)]
