# Supplementary material for: Maize and millet transcription factors annotated using comparative genomic and transcriptomic data
Source: BMC Genomics. 2014 Sep 27;15(1):818. doi: 10.1186/1471-2164-15-818 (PMC4189582; doi:10.1186/1471-2164-15-818)
Supplement: Supplementary file 4 — Additional file 4: Table S4: RNA-seq samples used in our study. For each sample, we listed tissue group it belongs to, and also the reference of the sample. (XLS 30 KB) [file 12864_2014_6495_MOESM4_ESM.xls]

## Sheet: Additional file 4
Additional file 4 RNA-seq samples used in our study
Species/strain	Tissue group	Sample ID	Sample	Source
maize	Ear	Pre-emergence cob	Pre-emergence cob	Davidson, R.M., Hansey, C.N., Gowda, M. et al. (2011)
maize	Ear	Post-emergence cob	Post-emergence cob	Davidson, R.M., Hansey, C.N., Gowda, M. et al. (2011)
maize	Ear	Ovule	Ovule	Davidson, R.M., Hansey, C.N., Gowda, M. et al. (2011)
maize	Ear	Silk	Mature silk	Davidson, R.M., Hansey, C.N., Gowda, M. et al. (2011)
maize	Ear	Ear primordia	Ear primordia	Bolduc N, Yilmaz A, Mejia-Guerra MK, Morohashi K, O’Connor D, Grotewold E, Hake S (2012)
maize	Embryonic Leaf	T000_Embryonic Leaf	Embryonic leaf from dry seed	Liu, W.-Y., Chang, Y.-M., Chen, S.C.-C. et al. (2013)
maize	Embryonic Leaf	T006_Embryonic Leaf	Embryonic Leaf, 6 hrs after germination	Liu, W.-Y., Chang, Y.-M., Chen, S.C.-C. et al. (2013)
maize	Embryonic Leaf	T012_Embryonic Leaf	Embryonic Leaf, 12 hrs after germination	Liu, W.-Y., Chang, Y.-M., Chen, S.C.-C. et al. (2013)
maize	Embryonic Leaf	T018_Embryonic Leaf	Embryonic Leaf, 18 hrs after germination	Liu, W.-Y., Chang, Y.-M., Chen, S.C.-C. et al. (2013)
maize	Embryonic Leaf	T024_Embryonic Leaf	Embryonic Leaf, 24 hrs after germination	Liu, W.-Y., Chang, Y.-M., Chen, S.C.-C. et al. (2013)
maize	Embryonic Leaf	T030_Embryonic Leaf	Embryonic Leaf, 30 hrs after germination	Liu, W.-Y., Chang, Y.-M., Chen, S.C.-C. et al. (2013)
maize	Embryonic Leaf	T036_Embryonic Leaf	Embryonic Leaf, 36 hrs after germination	Liu, W.-Y., Chang, Y.-M., Chen, S.C.-C. et al. (2013)
maize	Embryonic Leaf	T042_Embryonic Leaf	Embryonic Leaf, 42 hrs after germination	Liu, W.-Y., Chang, Y.-M., Chen, S.C.-C. et al. (2013)
maize	Embryonic Leaf	T048_Embryonic Leaf	Embryonic Leaf, 48 hrs after germination	Liu, W.-Y., Chang, Y.-M., Chen, S.C.-C. et al. (2013)
maize	Embryonic Leaf	T054_Embryonic Leaf	Embryonic Leaf, 54 hrs after germination	Liu, W.-Y., Chang, Y.-M., Chen, S.C.-C. et al. (2013)
maize	Embryonic Leaf	T060_Embryonic Leaf	Embryonic Leaf, 60 hrs after germination	Liu, W.-Y., Chang, Y.-M., Chen, S.C.-C. et al. (2013)
maize	Embryonic Leaf	T066_Embryonic Leaf	Embryonic Leaf, 66 hrs after germination	Liu, W.-Y., Chang, Y.-M., Chen, S.C.-C. et al. (2013)
maize	Embryonic Leaf	T072_Embryonic Leaf	Embryonic Leaf, 72 hrs after germination	Liu, W.-Y., Chang, Y.-M., Chen, S.C.-C. et al. (2013)
maize	Leaf at later stage	Bundle Sheath Cells	Bundle Sheath Cells	Chang Y. M., Liu W. Y., Shih A. C., Shen M. N., Lu C. H., Lu M. Y., et al. (2012).
maize	Leaf at later stage	Mesophyll Cells	Mesophyll Cells	Chang Y. M., Liu W. Y., Shih A. C., Shen M. N., Lu C. H., Lu M. Y., et al. (2012).
maize	Leaf at later stage	Leaf Base	Leaf Base	Li P, Ponnala L, Gandotra N, Wang L, Si Y, Tausta SL, Kebrom TH, Provart N, Patel R, Myers CR, Reidel EJ, Turgeon R, Liu P, Sun Q, Nelson T, Brutnell TP (2010)
maize	Leaf at later stage	Leaf Tip	Leaf Tip	Li P, Ponnala L, Gandotra N, Wang L, Si Y, Tausta SL, Kebrom TH, Provart N, Patel R, Myers CR, Reidel EJ, Turgeon R, Liu P, Sun Q, Nelson T, Brutnell TP (2010)
maize	Leaf at later stage	Seedling Leaves Field	Leaves 20-day old seedling (field)	Davidson, R.M., Hansey, C.N., Gowda, M. et al. (2011)
maize	Leaf at later stage	Seedling Leaves GC	Leaves 20-day old seedling (growth chamber)	Davidson, R.M., Hansey, C.N., Gowda, M. et al. (2011)
maize	Leaf at later stage	Leaf primordia	Leaf primordia	Bolduc N, Yilmaz A, Mejia-Guerra MK, Morohashi K, O’Connor D, Grotewold E, Hake S (2012)
maize	Root	Seedling Roots	Seedling Roots	Wang X, Elling AA, Li X, Li N, Peng Z, He G, Sun H, Qi Y, Liu XS, Deng XW. (2009) et al (2009)
maize	Seed	Seed 5DAP	Seed 5 days after pollination	Davidson, R.M., Hansey, C.N., Gowda, M. et al. (2011)
maize	Seed	Seed 10DAP	Seed 10 days after pollination	Davidson, R.M., Hansey, C.N., Gowda, M. et al. (2011)
maize	Seed	Embryo 14DAP	Embryo 25 days after pollination	Davidson, R.M., Hansey, C.N., Gowda, M. et al. (2011)
maize	Seed	Embryo 25DAP	Embryo, 14DAP	Waters AJ, Makarevitch I, Eichten SR, Swanson-Wagner RA, Yeh CT, Xu W, Schnable PS, Vaughn MW, Gehring M, Springer NM. (2011)
maize	Seed	Endosperm 14DAP	Endosperm 14DAP	Waters AJ, Makarevitch I, Eichten SR, Swanson-Wagner RA, Yeh CT, Xu W, Schnable PS, Vaughn MW, Gehring M, Springer NM. (2011)
maize	Seed	Endosperm 25DAP	Endosperm 25 days after pollination	Davidson, R.M., Hansey, C.N., Gowda, M. et al. (2011)
maize	Shoot	Seedling Shoots	Seedling Shoots	Wang X, Elling AA, Li X, Li N, Peng Z, He G, Sun H, Qi Y, Liu XS, Deng XW. (2009)
maize	Shoot	Shoots field1	Shoots	Maize Gametophyte Project (PRJNA80075)
maize	Shoot	Shoots field3	Shoots	Maize Gametophyte Project (PRJNA80075)
maize	Shoot	Shoots field3	Shoots	Maize Gametophyte Project (PRJNA80075)
maize	Shoot	Shoot apex	Shoot apex	Bolduc N, Yilmaz A, Mejia-Guerra MK, Morohashi K, O’Connor D, Grotewold E, Hake S (2012)
maize	Tassel	Anthers	Whole Anther	Davidson, R.M., Hansey, C.N., Gowda, M. et al. (2011)
maize	Tassel	Post-pollination Tassel	Post-pollination tassel	Davidson, R.M., Hansey, C.N., Gowda, M. et al. (2011)
maize	Tassel	Pret-pollination Tassel	Pre-pollination tassel	Davidson, R.M., Hansey, C.N., Gowda, M. et al. (2011)
maize	Tassel	Tassel Primordia	Tassel Primordia	Bolduc N, Yilmaz A, Mejia-Guerra MK, Morohashi K, O’Connor D, Grotewold E, Hake S (2012)
maize	Tassel	Pollen2	Pollen	Davidson, R.M., Hansey, C.N., Gowda, M. et al. (2011)
maize	Tassel	Pollen1	Pollen	Maize Gametophyte Project (PRJNA80075)
millet (Zhang gu)	Leaf	Leaf	Leaf	Zhang G., Liu X., Quan Z., Cheng S., Xu X., Pan S., et al. (2012).
millet (Zhang gu)	Root	Root	Root	Zhang G., Liu X., Quan Z., Cheng S., Xu X., Pan S., et al. (2012).
millet (Zhang gu)	Tassel	Tassel	Tassel	Zhang G., Liu X., Quan Z., Cheng S., Xu X., Pan S., et al. (2012).
millet (Zhang gu)	Stem	Stem	Stem	Zhang G., Liu X., Quan Z., Cheng S., Xu X., Pan S., et al. (2012).
