# Supplementary material for: Maize and millet transcription factors annotated using comparative genomic and transcriptomic data
Source: BMC Genomics. 2014 Sep 27;15(1):818. doi: 10.1186/1471-2164-15-818 (PMC4189582; doi:10.1186/1471-2164-15-818)
Supplement: Supplementary file 5 — Additional file 5: Table S5: Normalized expression values of all maize protein-coding genes in all RNA-seq samples. (XLSX 16 MB) [file 12864_2014_6495_MOESM5_ESM.xlsx]

## Sheet: ad5
Additional file 5 Normalized expression values of all maize protein-coding genes in all RNA-seq samples
Gene ID	T000_Embryonic Leaf	T006_Embryonic Leaf	T012_Embryonic Leaf	T018_Embryonic Leaf	T024_Embryonic Leaf	T030_Embryonic Leaf	T036_Embryonic Leaf	T042_Embryonic Leaf	T048_Embryonic Leaf	T054_Embryonic Leaf	T060_Embryonic Leaf	T066_Embryonic Leaf	T072_Embryonic Leaf	Anthers	Bundle Sheath Cells	Pre-emergence Cob	Leaf Base	Pre-pollination Tassel	Post-emergence Cob	Ear primordia	Embryo 14DAP	Embryo 25DAP	Endosperm 14DAP	Endosperm 25DAP	Leaf Primordia	Leaf Tip	Post-pollination Tassel	Mesophyll Cells	Ovule	Pollen1	Pollen2	Seed 10DAP	Seed 5DAP	Seedling Roots	Seedling Shoots	Seedling Leaves Field	Seedling Leaves GC	Shoot apex	Shoots Field1	Shoots Field2	Shoots Field3	Silk	Tassel primordia
AC147602.5_FG004	0	0	0	0	0	0	0	0.034	1.96e-05	0.113	0.147	0.494	4.3	12.8	1770	0.584	50.6	19.7	0.669	0	0.282	0.548	0	0.254	17.9	1240	27.2	76.1	0.366	0	0	2.37	5.59	0.709	134	782	1200	1.7	25.4	27.3	247	10.1	0.174
AC148152.3_FG001	0	0	0	0	0	0	0	0	0	0	0	0	0	0	0	0	0	0	0	0	0	0	0	0	0	0.709	0.0597	0	0	0	0	0.0488	0.0479	0.345	0.161	0.325	0.229	0.0325	0	0.255	0	0	0
AC148152.3_FG005	1.48	0.0881	0.199	0.675	29.4	3.24	7.14	15.5	31	28.8	16.5	7.57	13.3	0	2.43	1.68	2.04	0.0548	0.724	2.95	23.4	1.63	20	0.292	33.1	0.535	0.0908	27.6	0.217	13.1	2.02	0.638	1.76	76.3	9.84	2.42	1.02	9.5	64.1	69.9	82.5	7.16	8.85
AC148152.3_FG006	0	0	0	0	0	0	0	0	0	0	0	0	0	0	0	0	0	0	0	0	0	0	0	0	0	1.15	0	0	0	0	0	0	0	0	0	0.239	0	0	0	0	0	0.118	0
AC148152.3_FG008	0.699	1.31	0.987	0.349	0.112	0.145	0.0538	0.000147	0.0416	0.168	0.243	0.428	0.217	38.9	66.8	0.351	2.9	11.4	0.682	0.841	0.584	1.36	0.214	0.16	3.11	74.9	19	65.1	1.25	25.1	22.6	0.227	0.937	0.186	21.9	54.9	16.3	0.0517	19.7	14.3	13.9	1.06	0.0334
AC148167.6_FG001	17.5	8.67	10.7	13.1	16.3	5.65	32.7	29.2	25.7	28	33.4	57.3	41.5	271	48.7	29.5	14.1	52.4	23.3	53.8	18.5	25.3	20.5	26.7	31.8	34.2	77.3	47.7	20.9	415	474	31.4	20.8	24	39.8	30	15.4	62.2	36.9	24.4	25.1	21.6	41
AC149475.2_FG002	75.6	86.4	83.1	123	176	236	233	162	251	413	500	379	390	47.6	3.75	128	127	50.2	146	295	118	161	145	98.8	291	13	42.7	5.25	89.9	47.2	40.4	46.3	61.9	27.7	20.8	4.28	3.4	240	77.2	54.7	49.9	66.8	242
AC149475.2_FG003	81.1	101	90.7	76.6	89.9	142	133	134	149	204	233	187	195	14.6	21	87.9	112	49.7	92.9	190	71.9	116	76.9	106	161	24.9	32.7	17.9	75.6	19.2	16	57.6	60	105	73.8	23.4	22.3	198	140	139	113	42.8	184
AC149475.2_FG004	0	0	0	0	0	0	0	0	0	0	0	0	0	0	1.4	0	0	0	0	0.119	0.255	0	0.194	0	0.278	0	0	4.07	0	12.7	0	0	0	0	0	0	0	0.236	1.26	0.737	1.03	0	0.104
AC149475.2_FG005	8.17	4.09	5.63	13.2	27.1	23.2	29	20.2	14.8	13.6	10.6	13.4	8.4	3.97	8.27	6.98	3.48	2.92	6.78	13.4	5.85	9.06	4.25	3.57	9.87	6.59	3.04	7.6	3.14	8.5	7.12	4.23	3.88	7.37	6.03	7.11	4.99	12.3	7.56	4.87	5.98	4.37	14.2
AC149475.2_FG007	67.1	81.3	65.3	67.2	87.6	119	127	154	112	82.5	95.3	78.6	124	3.94	0.223	12	29.4	14.1	13	12.8	48.4	11.7	35.4	6.81	12.2	4.06	10.4	2.12	15.3	2.5	14.1	4.05	3.56	5.2	5.05	1.9	5.65	14.2	0.776	1.01	1.27	4.46	9.27
AC149810.2_FG003	9.15	4.49	5.66	6.78	12.4	3.84	17.8	14.9	10.6	14	11.6	13	15.8	5.99	7.97	8.81	3.72	6.28	8.35	18.9	7.43	11.7	15.8	12.6	14.3	5.46	6.21	3.77	6.33	7.84	8.57	9.51	6.93	5.77	5.41	6.26	6.5	20.9	3.52	2.57	2.49	6.34	16.4
AC149810.2_FG004	4.74	8.6	5.87	4.3	3.69	5.44	3.79	3.43	6.01	4.11	5.79	6.3	7.36	0.161	6.53	0.866	27.2	0.742	1.4	0.86	0.737	0.236	0.176	0.532	6.01	12.8	0.802	42.8	1.59	0	0	0.223	0.285	0.674	0.734	8.99	8.18	0.477	0	0.217	2	0.651	0.246
AC149810.2_FG008	0	0	0	0	0.0322	0.421	0.186	0.0923	0.283	0.952	0.386	0.0605	0.699	0.814	0.117	0.23	0	2.28	0.496	0.606	0.244	0.223	0.206	0.98	0.866	1.39	3.37	0.492	1	0	0	2.87	2.87	1.72	1.44	4.31	22.3	1.34	0	0	0	0.397	0.45
AC149818.2_FG001	29.2	17.5	21.3	24.6	10.7	3.97	3.21	2.07	2.34	2.2	2.26	4.81	3.93	14.4	0.288	2.14	1.14	5.31	2.22	3.17	4.33	5.6	11.2	15	2.7	2.31	6.07	0.569	4.37	21.3	22.2	4.57	6.25	61.9	10.3	1.29	0.944	2.96	5.73	4.03	3.4	3.42	4.61
AC149818.2_FG004	210	278	251	226	249	265	225	217	274	588	626	325	569	20.5	2.19	526	128	54.5	385	500	574	229	112	73.7	229	4.1	52.8	8.86	297	22.1	24.7	89.1	105	20.5	11.4	0	3.29	626	2.64	37.5	30.4	27.8	515
AC149818.2_FG005	0.648	1.21	0.936	0.378	0.645	1.13	0.635	0.466	0.399	0.721	0.674	0.472	0.686	59.8	0	2.62	6.09	115	2.56	3.77	10.1	6.85	3.65	1.65	2.62	0	125	0	2.73	39.6	44.8	0.716	1.97	0.559	0.28	0	0.702	2.64	3.79	1.81	2.79	0.592	2.4
AC149818.2_FG006	14.7	8.09	12.4	14.2	14.7	19.6	22.6	18.2	21.7	26.9	26.4	14.3	24.1	38.5	32.5	38.2	21.3	49.2	46.4	26.9	14.9	32.2	8.27	34.6	27.7	22.5	53.6	34.3	39.8	67.8	33.4	29.1	45.7	61.6	43.6	25.3	18.6	54.5	40.1	32.6	15.9	20.1	32.4
AC149818.2_FG007	7.2	10.7	9.67	9.84	9.78	10.4	5.6	3.6	3.78	2.78	2.89	2.88	3.54	1	2.51	1.58	1.91	1.03	2.26	2.84	5.23	2.09	1.74	2.25	2.08	1.31	0.8	0.461	2.06	2.34	1.46	0.632	1.49	1.24	1.27	0.424	0.739	2.72	4.61	1.75	2.42	0.699	2.34
AC149818.2_FG008	22	12.2	15.4	25.4	18.5	11	10.4	11.2	9.19	4.83	4.54	7.39	3.42	2.68	5.04	3.68	2.1	1.79	3.42	3.59	2.98	4.71	4.42	5.77	2.54	5.58	2.27	9.01	2.28	6.18	4.51	2.09	2.3	6.53	5.01	4.57	2.93	3.58	5.76	1.14	4.08	2.01	3.08
AC149818.2_FG009	0.198	0.561	0.555	1.01	1.16	1.06	0.496	0.66	0.18	0.223	0.167	1.16	0.0565	0	0.241	0	0	0	0	0	0.213	0.185	0.549	0.799	0	0	0	0.732	0.0334	0	0	0.0142	0	0.208	0	0.417	0.497	0	0	0	0	0	0
AC149828.2_FG002	46.1	34.4	42.9	68.4	124	209	218	231	234	264	279	219	184	18	41.4	81	74.7	40.6	90.2	241	73.8	91.3	57.4	65	177	17.3	31.6	43.3	64	26.8	16.8	42.7	50.9	66.2	30.9	20.2	16.7	241	68	78.4	59.6	44.9	214
AC149828.2_FG004	0	0	0	0	0	0	0	0	0	0	0	0	0	0	5.38	0.174	2.3	0.631	0.227	0	0	0	0	0	0	8.48	0.473	2.27	0.62	0	0	1.33	1	4.48	0	6.73	7.35	0	0	0	0	0.356	0
AC149828.2_FG005	0	0	0	0	0	0	0	0	0	0	0	0	0	0	0	0	0	0	0	0	0	0	0	0	0	0	0.0692	0	0	0	0	0	0	0	0	0	0.105	0	0	1.07	0	0	0
AC149829.2_FG002	227	287	277	752	1660	3630	2700	3600	3790	387	283	25.4	5.54	0	61.4	0.625	0.994	1.09	1.3	0	128	41.4	301	376	0.514	10.3	0.593	111	0.846	0	0	2.9	1.25	1100	71.3	3.45	0.694	0.699	0	0	0	5.32	219
AC149829.2_FG003	17.1	8.79	16.9	8.92	16.1	25.6	29.8	24.8	21.5	32.3	33.1	24.9	23.4	0.378	0.465	10.9	4.43	2.43	10.1	30.5	9.3	13.7	10.7	8.6	20.6	2.01	1.75	1.73	8.12	1.28	1.64	6.06	5.78	2.73	2.76	1.27	0.732	28.4	8.52	6.15	6.44	4.02	30.6
AC149829.2_FG004	0.178	0.409	1.16	0.262	2.4	11.2	6.96	7.52	6.36	11.3	10.4	2.77	7.3	3.96	2.37	0	11.1	2.21	1.32	0	4.26	3.35	4.02	7.84	9.01	17.6	2.73	11.8	7.45	0	0	9.18	11.3	1.48	1.29	15.4	50.7	0.632	4.04	14.6	18	0	0.642
AC149829.2_FG006	5.53	8.55	9.88	10.7	16.2	34.3	32.2	24.3	26.1	26.9	28.6	26.3	22.4	29.4	16.6	8.22	38.4	21	13.4	11.2	20.4	18.2	29.1	54.7	48.8	15.8	25.7	20.7	22.2	35.1	24.3	67.3	44.3	79.7	33.5	13.7	8.11	20.2	64.8	33.5	66.3	43.8	7.73
AC150739.3_FG001	9.16	10.7	11.1	7.92	10.3	15.9	10.5	10.3	8.57	8.4	9.05	9.95	7.59	1.04	1.14	3.15	3.01	1.37	3.26	5.37	3	3.69	3.74	2.25	3.81	1.74	0.874	1.04	2.37	1.27	1.35	2.13	1.75	1	1.46	1.67	1.66	5.62	4.46	1.88	2.45	2.02	5.32
AC152495.1_FG002	0.515	0.169	0.193	0.57	0.83	0.576	0.545	0.569	0.184	0.186	0.168	0.543	0.144	0.331	2.53	0.634	0.191	0.524	0.549	1.2	0.421	0.521	0.189	0.243	0.845	2.38	0.398	1.4	0.451	0	0	1.28	1.11	0.55	1.59	5.77	2.96	0.85	4.34	5.48	3.55	0.876	0.724
AC152495.1_FG003	1.69	0.89	1.15	3.12	3.11	3.34	3.17	3.66	1.99	2.33	2.14	5.03	1.49	1.27	13.9	1.45	0.505	2.45	1.88	3.08	0.702	1.38	1.16	1.04	2.02	7.92	2.61	8.62	0.586	1.53	1.31	3.48	2.85	2.12	2.99	7.43	5.67	2.94	3.62	4.94	3.4	3.94	3.36
AC152495.1_FG005	0	0	0	0	0	0	0	0	0	0	0	0	0	0	0.687	0	0	0	0	0.091	0	0	0	0.129	0.206	0	0	0.298	0	0	0	0	0	0	0	0	0	0.167	0	0	0	0	0.0692
AC152495.1_FG006	0	0	0	0	0	0	0	0	0	0	0	0	0	0	0	0	0	0	0	0	0	0	0	0	0	0	0	0	0	0	0	0	0	0	0	0	0	0	0	0	0	0	0
AC152495.1_FG010	0.53	0.111	0.192	0.808	1.29	0.83	0.685	0.899	0.241	0.316	0.236	1.01	0.185	0.243	2.61	0.532	0.18	0.549	0.486	1.83	0.246	0.545	0.198	0.224	0.679	1.95	0.707	1.4	0.192	1.22	1.31	1.14	0.693	0.485	1.7	4.37	3.7	2	3.28	4.08	2.08	0.737	1.84
AC152495.1_FG011	0	0	0	0	0	0	0	0	0	0	0	0	0	0.196	0	0.237	0	0.0473	0.0787	0.944	0.277	0.44	0	0	0.333	0.496	0.0423	0	0	0	0	0.441	0.212	0	0	0.256	0.331	1.2	0	0	0	0.532	0.834
AC152495.1_FG012	2.35	2.41	2.05	2.2	2.55	3.34	2.51	2.51	2.21	1.56	1.56	1.54	2.3	2.43	0.41	1.7	0.845	0.749	1.91	2.94	1.86	2.16	3	1.01	1.98	0.799	0.952	0.175	1.14	3.88	7.07	1.11	1.17	0.486	0.612	1.19	0.699	2.76	1.33	1.56	1.33	2.3	2.61
AC152495.1_FG013	0	0	0	0	0	0	0	0	0	0	0	0	0	0	0	0	0	0	0	0	0	0	0	0	0	0	0	0	0	0	0	0	0	0	0	0	0	0	0	0	0	0	0
AC152495.1_FG015	0	0	0	0	0	0	0	0	0	0	0	0	0	0	0.054	0	0	1.68e-07	0	0.0495	0	0	0	0	0	0	0	0	0	0	0	0	0	0	0	0.232	0.0889	0	0	0	0	0	0
AC152495.1_FG017	0.208	0.046	0.114	0.198	0.506	0.343	0.281	0.448	0.167	0.168	0.0854	0.421	0.0198	0.52	1.41	0.247	0.132	0.611	0.236	0.167	0.122	0.169	0.223	0.209	0.0771	2.33	0.581	0.213	0.0423	0	0	0.578	0.177	0.902	1.28	1.17	0.482	0.434	0.884	1.14	1.12	1.12	0.206
AC155352.2_FG001	0	0	0	0	0	0	0	0	0	0	0.0482	0	0.0359	1.44	0	0.326	0.442	0.194	0.434	0.109	0.217	0.569	0.246	0.267	0	0.889	0.232	0	0.14	3.91	7.83	0.381	0.305	0.45	0.288	0.588	0.505	5.2e-07	0.927	0.255	0	0.665	0
AC155352.2_FG009	0	0	0	0	0	0	0	0	0	0	0	0	0	0	0	0	0	0	0	0	0	0	0	0	0	0	0	0	0	0	0	0	0	0	0	0	0	0	0	0	0	0	0
AC155352.2_FG010	1.45	2.07	1.51	1.67	2.5	6.85	7.25	13	11.3	2.15	2.56	1.97	0.457	2.06	0	130	0.345	12.4	176	2.42	169	35.5	120	146	0	0	14.7	0.981	1140	0	4	300	1050	15.3	8.34	0.444	0	1.25	1.5	6.51	6.13	3.3	2.03
AC155376.2_FG002	0	0.17	0.185	0.154	0.0451	1.16	0.307	0.463	0.579	0.116	0.302	0.251	0.239	0	0	0	0	0	0	0	0	0	0	0	0	0	0	0	0	0	0	0	0	0	0	0	0	0	0	0	0	0	0
AC155376.2_FG004	11.5	14.4	12.9	18.2	12.6	8.32	5.98	5.51	6.5	6.24	6.89	8.75	5.56	3.24	1	5.45	17.5	7.43	10.7	3.58	11.7	9.96	6.27	4.39	13.8	1.55	6.56	0.238	14.6	0	3.99	11.7	21.7	9.06	6.65	1.05	0.419	3.87	8.96	10.2	16.8	6.25	3.72
AC155376.2_FG005	2.48	0.948	1.92	1.34	1.13	0.944	1.31	1.67	1.35	1.7	1.51	1.55	1.56	1.21	22.8	5.56	2.18	4.05	4.93	4.07	1.34	3.68	3.96	5.98	3.47	14.5	3.4	0.293	5.93	1.61	0	5.09	7.42	48.8	12.3	12.7	7.94	4.98	13.3	15.5	12.9	3.9	6.67
AC155377.1_FG001	4.49	3	3.62	4.19	6.83	1.52	8.8	7.28	5.26	7.61	6.15	4.54	4.05	3.87	37	8.97	6.9	6.05	10.1	11.6	4.05	9.02	12.3	11.1	11.5	16.2	5.45	11.7	6.08	1.9	1.32	16.5	14.8	18.5	15.2	15.7	7.61	11.9	11.6	15.2	14.4	23	12.9
AC155377.1_FG002	12.8	8.83	12.8	13.3	16.2	24.8	17.7	16.6	17	15.7	17.3	20.4	14.2	4.65	6.9	6.1	10.4	6.23	6.83	9.36	5.28	9.6	6.79	5.86	13.5	4.91	5.18	12.1	6.63	18.3	5.86	8.61	6.13	5.99	6.84	6.72	7.75	9.41	13.6	11.6	13.1	7.92	7.66
AC155390.2_FG002	2.58	3.85	2.33	2.28	2.81	2.61	3.12	3.13	3.08	2.66	2.38	2.17	2.65	0.246	0.282	1.23	0.808	0.614	1.62	2.35	1.52	1.34	2.04	1.51	1.81	1.59	0.588	0	1.2	1.88	2.07	1.78	1.29	1.67	1.05	1.06	0.918	2.79	1.69	2.13	1.64	1.83	1.56
AC155434.2_FG001	0	0	0	0	0	0	0	0	4.49e-17	0.238	0.282	6.52e-07	0.223	14.5	1.07	0.244	3.94	0.582	0.167	0.117	0	0	0	0.172	0.865	9.7	2.64	15.7	0.213	3.62	11.7	0.0591	0.146	0.488	2.41	7.79	0.808	0.256	1.63	1.53	4.86	0.287	0.526
AC155434.2_FG003	1.5	0.936	1.31	0.486	0.17	0.246	0.223	0.12	0.331	0.354	0.44	0.234	0.316	0	77.6	0	0	0	0	21.3	0	0	0	0	10.4	0	0	55.5	0	0	0	0	0	0	0	0	0	16.4	0	0	0	0	20.7
AC155434.2_FG004	16.3	15.1	12.4	8.61	17.5	5.71	36.5	34.1	21.7	31.3	22.9	29.7	23.3	4.64	4.71	18.1	4.4	9.81	17.2	28.2	10.8	16.1	21.3	15.1	17.2	3.35	8	0.758	9.19	6.93	11.6	18.3	14.3	6.77	5.58	5.07	4.54	27.1	5.46	4.49	4.38	9.64	31.9
AC155434.2_FG005	0.112	0.232	0.211	0.247	0.464	0.332	0.538	0.608	0.686	1.08	1.73	0.61	0.952	0.646	14	1.44	3.97	1.68	2.37	0.954	2.08	2.09	0.262	0.885	2.48	3.32	1.83	0.033	7.43	0	0	3.22	4.25	2.45	1.83	2.39	4.27	0.467	4.05	5.68	8.89	0.855	0.857
AC155434.2_FG006	1.27	1.69	1.54	3.18	3.67	5.01	4.17	3.2	2.51	1.98	4.44	3.68	1.53	11.8	131	13.9	15.7	6.96	11.1	10.5	20.6	14.8	15.6	22.2	9.96	66	7.87	61.6	6.81	4.76	3.18	3.5	7.84	10.4	19.8	65.5	30.3	7.67	3.86	6.95	5	2.45	12.2
AC155434.2_FG008	0	0	0	0	0	0	0	0	0	0	0	0	0	0	0	0	0	0	0	0	0	0	0	0	0	0	0	0	0	0	0	0	0	0	0	0	0	0	0	0	0	0	0
AC155496.2_FG009	9.67	3.48	3.8	8.39	12.2	4.73	20.1	18.5	15.6	19.6	19.5	12.3	15.9	6.04	7.62	13.6	13.6	11.2	16	30.9	13.7	17.7	27.7	23.6	42	7.38	9.63	11.6	10.4	6.24	5.36	13.4	11.5	10.5	12.1	9.92	8.53	27.4	11.3	6.84	11.6	12.7	25.8
AC155610.2_FG007	0.0703	0.167	0.0941	0	0	2.11e-06	0	0	0	2.5e-05	0.0384	0	0.0294	0.551	0	0.748	1.73	0.433	1.25	0.894	1.05	0.545	0.942	0.869	0.586	0.272	0.798	0.0464	5.61	0	1.85	5.47	12.8	22.6	8.61	0.645	0.291	1.52e-07	8.37	11.1	7.57	0.619	4.5e-06
AC155610.2_FG009	133	174	167	189	224	261	230	239	234	326	373	190	239	35.9	57.5	469	922	116	392	472	1010	375	517	465	289	291	142	133	379	31.6	22.1	301	191	125	92.3	138	95.3	695	82.9	132	126	248	464
AC155622.2_FG001	20.5	17.5	22.3	21.8	62.6	77.8	89.8	74	54.4	68.8	68.6	51.9	52.8	35.3	24.2	23.9	44	35.2	36.8	43	24.2	39.3	37.7	39.7	70.6	12	36.5	15.5	33.5	52.4	39	72	60.9	60.7	42.8	21.3	16.5	38.3	42.8	44.6	28.2	42.3	50.6
AC155622.2_FG004	11.2	13.1	13.8	24.4	65.7	87.1	91.8	68.7	33.8	41	25.6	24.3	16.9	26.9	13.4	19.4	27.9	11.1	21.1	35.1	21.8	25.1	21.4	17.6	50.4	9.6	19.4	4.25	13.5	32.7	33.2	26.2	32.4	8.9	5.63	10.2	14.3	23.1	12.1	26.5	10.3	9.92	36.2
AC155624.2_FG006	12.1	13.5	14.3	15.2	15	21.2	15.4	11.8	12.5	12.1	11.5	10.5	11.6	7.24	14.8	3.79	6.83	4.34	4.05	19.8	3.81	4.73	6.56	10.5	16.8	3.29	4.74	7.32	5.28	1.91	0	7.58	6.27	5.87	5.41	5.73	4.95	14.3	14.4	16.6	22.1	4.96	16.5
AC155624.2_FG008	0	0	0	0	0	0	0	0	0	0	0	0	0	0	0	0	0.753	0	0	0	0	0	0	0	0	0	0	0	0	0	0	0	0	0	0	0	0	0	0	0	0	0	0
AC155624.2_FG011	30.2	47.2	37.9	28.4	22.6	28.4	13.7	14.4	13.9	11.6	9.29	15.6	14	14.5	219	7.24	13.1	13.5	6.09	5.08	5.51	8.61	14.3	25.3	7.51	105	15.2	297	5.57	20.3	23.9	8.71	8	6.76	22.7	112	121	6.08	34.2	25.9	23.3	7.26	5.12
AC155624.2_FG012	0	0	0	0	0	0	0	0	0	0	0	0	0	0	0	0	0	0	0	0	0	0	0	0	0	0	0	0	0	0	0	0	0	0	0	0	0	0	0	0	0	0	0
AC159612.1_FG007	14.2	17	13.1	13	7.92	6.16	5.15	3.15	3.72	6.17	9.67	3.12	8.34	10	4.01	2.18	8.38	7.13	3.47	1.59	22.2	10.3	6.15	3.24	3.24	4.25	7.55	18.4	4.62	0	2.59	2.43	3.41	12	2.88	0.846	0.952	3.49	0	0.414	0.825	4.35	4.08
AC165171.2_FG002	0.0263	0	0	0	0.036	0.0768	0.161	0.231	0.514	0.909	1.22	5.01	3.39	0	0	0	16.2	0	0.19	0	0.508	0.325	0	1.35	10.9	0	0	0	1.29	0	0	15.2	6.04	0.866	1.47	0	0	4.25e-05	3.04	3.05	4.46	0	0.0449
AC165178.2_FG001	0.292	0.177	0.209	0.0994	0	0	0.11	0.0533	0.162	0.262	0.536	0.235	0.402	0.556	0	9.64	10.1	0.428	10.8	0.891	8.88	11.7	11.3	1.07	0.625	0.522	0.267	0	7.23	0	0	0.615	1.44	2.38	5.07	0.645	0.11	0.724	13.5	9.37	7.28	5.19	0.589
AC165178.2_FG002	0	0	0	0	0	0	0	0	0	0	0	0	0	0	0	0	0	0	0	0	0.176	0	0.284	0	0	0	0	0	0	1.41	0	0	0	0	0	0	0	0	0	0	0	0	0
AC165178.2_FG003	0	0	0	0	0	0	0	0	0	0	0	0	0	0	0.242	0	0	0	0	0	0	0	0	0	0	0	0	0	0	0	0	0	0	0	0	0	0	0	0	0	0	0	0
AC165178.2_FG004	1.09	1.73	1.35	1.33	1.94	3.19	2.4	2.43	2.46	1.72	1.58	1.46	1.26	1.64	0.421	0.78	5.71	3.32	0.559	0.472	8.77	1.32	1.73	3.76	1.37	2.34	2.27	0.51	1.59	0	3.52	0.915	1.5	0.455	2.09	3.3	1.53	3.12	0.87	1.58	2.73	10.1	0.344
AC166636.1_FG007	2.59	4.46	2.95	4.1	6.17	16.3	13.1	16.6	15.9	8.83	6.74	17.7	2.53	6.39	2.35	10.8	20.9	2.12	6.54	13.8	7.31	1.07	3.15	5.87	10.1	3.21	1.05	1.11	15.4	0	0	2.56	5.49	0	1.25	0.402	1.75	23.9	0	0	1.22	6.12	8.82
AC166636.1_FG008	1.46	1.44	1.83	0.398	0.526	0.459	0.604	0.595	0.579	0.737	1.06	0.628	0.215	8.68	0.221	4.16	1.73	4.54	3.05	4.23	1.04	2.19	3.34	9.08	2.19	4.67	4.76	0.978	2.44	5.81	3.05	6.1	3.58	9.51	1.47	6.16	3.8	6.07	2.92	4.31	4.94	8.1	5.8
AC166636.1_FG009	0.0585	0.057	0.111	0	0	0.0894	0.0315	4.5e-06	0	0	0	0	0.0447	0.433	0	0.104	0	3.63	0.13	0.134	0.492	0.537	0.255	0.153	0	0.375	3	0	0.138	2.19	2.48	0.201	0.0985	0.21	0.243	0.581	0.241	0.2	0	0	0	0	0.131
AC177815.2_FG001	0	0.0499	0	0.000118	0	0	0	0.177	0	0	0	0	0	0	0	0	0	0	0	0.182	0.226	0	0	0	0	0	0	0	0.0379	0	0	0.114	0	0	0	0	0.345	0	0	0	0	0.219	0
AC177815.2_FG003	0	0	0	0	0	0	0	0	0	0	0	0	0	0	0	0	0	0	0	0	0	0	0	0	0	0	0	0	0	0	0	0	0	0	0	0	0	0	0	0	0	0	0
AC177819.2_FG005	0	0	0	0	0	0	0	0	0	0	0	0	0	0	0	0	0	0	0	0	0	0	0	0	0	0	0	0	0	0	0	0	0	0	0	0	0	0	0	0	0	0	0
AC177820.3_FG007	0	0	0	0	0	0	0	0	0	0	0	0	0	0	1.36	0	0	0	0	0	0	0	0	0	0	0	0	0.00337	0	0	0	0	0	0	0	0	0	0	0	0	0	0	0
AC177820.3_FG009	0	0	0	0	0	0	0	0	0	0	0	0	0	0	0.488	0	0	0	0	0.0442	0	0	0	0	3.24e-06	0	0	0	0	0	2.29	0	0	0	0	0.317	0	0.0015	0	0	0	0	0
AC177821.2_FG002	0	0	0	0	0	0	0	0	0	0	0	0	0	0	0	0	0	0	0	0	0	0	0	0	0	0	0	0	0	0	0	0	0	0	0	0	0	0	0	0	0	0	0
AC177821.2_FG003	0	0.11	0	0	0	0.144	9.23e-08	0	0.0909	0	0.0664	0	0.106	0	0	0.182	0.251	0	0.173	0	0.247	0.277	0	0.436	0	0	0	0	0.288	0	0	0.0679	0.488	0	0	0.525	0	0	0	0	0	0.239	0.0431
AC177821.2_FG005	0	0	0	0	0	0	0	0	0	0	0	0	0	0	0.0591	0	0	0	0	0.0342	0	0	0	0	0.184	0	0	0.0863	0	2.32	0	0	0	0	0	0	0	0.0539	0	0	0	0	0
AC177824.2_FG003	0	0	0	0	0	0	0	0	0	0	0	0	0	0	0.288	0	0	0	0	0	0	0	0	0	0	0	0	0	0	0	0	0	0	0	0	0	0	0	0	0	0	0	0
AC177831.3_FG004	0	0	0	0	0	0	0	0	0	0	0	0	0	0	0	0.87	0.231	0.683	0.355	0.568	0	0	0	0	0.317	1.85	0.244	0	2.18	0	0	0.322	1.27	0	0.255	2.16	0.752	0	5.54	3.31	3.78	0	0.37
AC177833.2_FG001	0	0	0	0	0	0	0	0	0	0	0	0	0	0	0	0.209	0.446	0.0183	0	0	0	0	0	0	0	0	0.0435	0	0	0	0	0	0	0	0	0.265	0.108	0	0	0	0	0	0
AC177837.3_FG002	0	2.19e-07	0	0	0	0	0	0	0	0	0	0	0	0	0	0	0	0	0	0	0	0	0	0	0	0	0	0	0	0	0	0	0	0	0	0	0	0	0	0	0	0	0
AC177837.3_FG007	0	0	0	0	0	0	0	0	0	0	0	0	0	6.1	0	5.56	1.55	3.54	3.79	0.547	2.52	4.95	1.24	0.634	2.07	5.55	2.13	0	3.87	0	0	9.76	7.37	2.05	1.35	2.88	2.35	0.147	0	0.804	0	9.94	2.39
AC177837.3_FG012	4.38e-08	0	1.3e-08	0.0363	0.519	0.103	0.26	0.242	0.55	0.216	0.565	0.482	0.575	0	0	2.78	0.51	0.429	2.29	3.45	4.45	2.94	0	2.36	0.723	2.97	0.239	0	0.353	0	6.36	0.288	1.08	1.47	1.28	0	0.608	3.6	2.58	1.07	0	0.473	3.48
AC177838.2_FG002	0	0	0	0	0	0	0	6.31e-08	0	0	0	0	0	0	0	0	0	0.0605	0.144	0.267	0	0	2.28	0	0	0	0.0939	0	0	0	0	0.113	0	0	0	0	0	0.193	0	0	0	0	6.91e-05
AC177838.2_FG009	12.8	13.9	14.8	15	21.8	16.6	11.4	12.5	9.4	8.91	12.2	20	12.6	0	14.4	0	0	0	0	0	0	0	0	0	0	0	0.657	11.5	0	0	0	0	0	0	0	0	0	0	0	0	0	0	0
AC177838.2_FG012	0.251	0.0198	0.0851	5.3	12	10.7	9.39	24.8	11	3.91	3.24	8.66	3.97	0	2.75	0.603	0	0	0	2.63	0	1.45	0.587	0	0.0948	0	0	0.353	0.354	0	0	0.0846	0.171	0	0.337	0	0	2.74	0	0	0	0	3.32
AC177838.2_FG013	0.0359	0.19	0	0.528	0.114	0.194	0	0	0	0.199	0.522	0.621	0	0	0.116	0.774	0.253	0	0.508	0	0.812	0.505	0.333	0	0.0869	0	0	0	0.211	3.09	0	0	0	0	0	0	0	0.178	0	0	0	0	0
AC177838.2_FG015	8.57	5.01	5.55	8.3	7.17	2.79	5.07	7.84	6.21	7.23	5.72	6.05	5.1	3.87	6.37	9.24	2.36	3.42	6.28	7.48	6.07	6.93	6.11	4.23	5.59	3.83	2.31	0	6.41	4.25	7.38	9.41	6.93	0.408	0.606	2.45	5.53	9.55	1.42	0	0.824	7.38	11.9
AC177838.2_FG017	0	0	0	0	0	0	0	0	0	0	0	0	0	0	0	0	0	0	0	0	0	0	1.92	0	0	0	0	0	0	0	0	0	0	0	0	0	0	0	0	0	0	0	0
AC177838.2_FG018	0	0	0	0	0	0	0	0	0	0	0	0	0	0	0	0	0	0	0	0	0	0	0	0	0	0	0	0	0	0	0	0	0	0	0	0	0	0	0	0	0	0	0
AC177840.3_FG003	0	0	0	0	0	0	0	0	0	0	0	0	0	0	0	0	0	0	0	0	0	0	0	0	0	0	0	0	0	0	0	0	0	0	0	0	0	0	0	0	0	0	0
AC177840.3_FG005	0	0.154	0	0	0	0	8.03e-05	0	0.0691	0	0	0	0	0	0	0	0.858	0	0.547	0	0	0	0	0.497	0	0	0	0.0949	0.545	0	0	0	0	0	0	0	0	0.329	0	0	0	0	0
AC177844.2_FG003	0	0	0	0	0	0	0	0	0	0	0	0	0	0	0	0	0	0	0	0	0	0	0	0	0	0	0	0	0	0	0	0	0	0	0	0	0	0	0	0	0	0	0
AC177845.2_FG001	2.19	3.38	3.39	0.939	0.615	0.388	0.178	0.351	0.238	0.749	0.695	0.222	0.931	0	0	0.5	2.13	0	0.225	7.46e-08	0.392	0.245	0.169	0	0	0	6.55e-06	0	0.221	0	0	1.99	1.17	0	0.261	0	0	0.147	0	0	0	0	0
AC177846.2_FG001	0	0	0	0	0	0	0	0	0	0	0	0	0	0	0	0	0	0	0	0	0	0	0	0	0	0	0	0	0	0	0	0	0	0	0	0	0	0	0	0	0	0	0
AC177846.2_FG002	0	0	0	0	0	0	0	0	0	0	0	0	0	0	0	0	0	0	0	0	0	0	0	0	0	0	0	0	0	0	0	0	0	0	0	0	0	0	0	0	0	0	0
AC177849.3_FG001	0	0	0	0	0	0	0	0	0	0	0	0	0	0	0	0	0	0	0	0	0	0	0	0	0	0	0	0	0	0	0	0	0	0	0	0	0	0	0	0	0	0	0
AC177850.2_FG003	0	0	0	0	0	0.0273	0	0	0	0	0	0	0	0	0	0	0.198	0	0	0	0.251	0	1.4	0.179	9.58e-05	0	0	0	2.04e-05	0	0	0.0391	0	0	0	0	0	0.0896	0	0	0	0	0.117
AC177850.2_FG005	49.4	45.2	40.1	41.2	69.4	50.7	118	84.9	71.8	68.8	72.3	56	61.5	4.92	5.69	25	29.8	16.7	17.1	31.5	71.8	42.4	45.8	35.2	21.5	12.2	14.8	8.16	24.5	3.16	6.1	6.42	13.2	18.3	15.7	7.59	6.07	34	11.5	16.7	17.6	12	35.9
AC177850.2_FG006	0	0	0	0	0	0	0	0	0	0	0	0	0	0	0	0	0	0	0	0	0	0	0	0	0	0	0	0	0	0	0	0	0	0	0	0	0	0	0	0	0	0	0
AC177852.2_FG003	0	0	0	0	0	0	0	0	0	0	0	0	0	0	0	0	0	0	0	0	0	0	0	0	0	0	0	0.562	0	0	0	0	0	0	0	0	0	0	0	0	0	0	0
AC177854.5_FG003	0	0	0	0	0	0	0	0	0	0	0	0	0	0	0	0	0	0	0	0	0	0	0	0	0	0	0	0	0	0	0	0	0	0	0	0	0	0	0	0	0	0	0
AC177859.4_FG006	0.843	0	0.213	0.577	0.593	0.224	0.163	0.19	0	0.398	1.03	0.0332	0.151	0	12.2	0.0536	2.78	0	0.0472	6.6	14.1	0.123	3.04	0	6.02	4.72	1.41e-05	13.4	0.691	0	0	3.18	0	0	0.133	0.21	0.0677	6.08	0	0	0	0.132	4.76
AC177859.4_FG010	0	0	0	0	0	0	0	0	0	0	0	0	0	0	0	0	0	0	0	0	0	0	0	0	0	0	0	0	0	0	0	0	0	0	0	0	0	0	0	0	0	0	0
AC177860.4_FG002	0	0	0	0	0	0	0	0	0	0	0	0	0	0.725	0.0376	0	0	0.0949	0	0	0	0	0	0	0	0	0.22	0.117	0	1.38	1.49	0	0	0	0	0	0	0	0	0	0	0	0
AC177860.4_FG009	0	0	0	0	0	0	0	0	0	0	0	0	0	0	0	0	0	0	0	0	0	0	0	0	0	0	0	0.0691	0	0	0	0	0	0	0	0	0	0	0	0	0	0	0
AC177862.3_FG002	0	0	0	0	0	0	0	0	0	0	0	0	0	0	0	0	0	0	0	0	0	0	0	0	0	0	0	0	0	0	0	0	0	0	0	0	0	0	0	0	0	0	0
AC177863.3_FG013	0	0	0	0	0	0	0	0	0	0	0	0	0	0	0.176	20.8	4.87	0.407	18.4	24.1	29.4	18.8	6.88	3.49	2.93	0	0.794	1.05	5.41	0	0	0.961	4.1	0.667	1.24	0	0.321	17.5	0	1.03	0	4.18	26.3
AC177863.3_FG014	0	0	0	0	0	0	0	0	0	0	0	0	0	0	0	0	0	0	0	0	0	0	0	0	0	0	0	0	0	0	0	0	0	0	0	0	0	0	0	0	0	0	0
AC177867.2_FG001	0	0	0	0	0	0	0	0	0	0	0	0	0	0	0	0	0	0	0	0	0	0	0	0	0	0	0	0	0	0	0	0	0	0	0	0	0	0	0	0	0	0	0
AC177868.3_FG005	0	0	0	0	0	0	0	0	0	0	0	0	0	0	1.36e-07	0	0	0	0	0	0	0	0	0	0	0	0	1.9	0	0	0	0	0	0	0	0	0	0	0	0	0	0	0
AC177871.2_FG004	0	0	0	0	0	0	0	0	0	0	0	0	0	0	0	0	0	0	0	0	0	0	0	0	0	0	0	0	0	0	0	0	0	0	0	0	0	0	0	0	0	0	0
AC177873.3_FG003	0	0	0	0.112	0.0533	0	0	0.25	2.12e-52	0.0334	0	0.0556	0	0	0	0.205	0	0.116	0	0	0	0	0	0	0	0	0	0	0	0	0	0.0941	0.577	0	0.403	0	0.217	0	0	0	0	0.508	1.61e-09
AC177875.2_FG005	0.191	0.293	0	0	0	0	0	0	0.0537	0	0	0	0	8.86	0.456	0	0	1.39	0	0	0	0	0	2.55	0	0	0	0	0	0	0	0	0	0	0	0	0	0	0	0	0	0	0
AC177878.4_FG002	0	0	0	0	0	0	0	0	0	0	0	0	0	0	0	0	0	0	0	0	0	0	0	0	0	0	0	0	0	0	0	0	0	0	0	0	0	0	0	0	0	0	0
AC177882.3_FG005	0	0	0	0	0	0	0	0	0	0	0	0	0	0	0	0	0	0	0	0	0	0	0	0	0	0	0	0	0	0	0	0	0	0	0	0	0	0	0	0	0	0	0
AC177882.3_FG006	0	0	0	0	0	0	0	0	0	0	0	0	0	0	0	0	0	0	0	0	0	0	0	0	0	0	0	0.0941	0	0	0	0	0	0	0	0	0	0	0	0	0	0	0
AC177883.2_FG003	0	0	0	0	0	0	0	0	0	0	0	0	0	0	0	0	0	0	0	0	0	0	0	0	0	0	0	0	0	0	0	0	0	0	0	0	0	0	0	0	0	0	0
AC177884.3_FG008	0	0	0	0	0	0	0	0	0	0	0	0	0	0	0.0808	0	0	0	0	0	0	0	0	0	0	0	0	0	0	0	0	0	0	0	0	0	0	0	0	0	0	0	0
AC177886.2_FG001	0	0	0	0	0	0	0	0	0	0	0	0	0	0	0	0	0	0	0	0	0	0	0	0	0	0	0	0.191	0	0	0	0	0	0	0	0	0	0	0	0	0	0	0
AC177888.2_FG002	0	0	0	0	0	0	0	0	0	0	0	0	0	0	0	0	0	0	0	0	0	0	0	0	0	0	0	0	0	0	0	0	0	0	0	0	0	0	0	0	0	0	0
AC177889.2_FG004	0	0	0	0	0	0	0	0	0	0	0	0	0	0	0	0	0	0	0	0	0	0	0	0	0	0	0	0	0	0	0	0	0	0	0	0	0	0	0	0	0	0	0
AC177889.2_FG006	0.429	1.41	1.17	1.63	1.83	4.6	2.17	2.19	0.957	0.903	0.533	0.468	0.553	3.24	3.93	3.18	10.5	1.84	3.3	4.03	9.57	3.26	3.61	3.14	2.28	14	2.47	3.66	2.4	0	0	3.51	3.29	2.19	1.24	4.54	5.66	6.05	1.24	0.616	1.95	5.44	3.36
AC177890.3_FG005	0	0	0	0	0	0	0	0	0	0	0	0	0	0	0	0.292	0.538	0	0	0.414	2.28	0.214	1.14	0.695	0.172	0	0.257	0	0.346	0	6.78	0.0875	0.282	0	0	0	0.947	0.19	0	0	0	0	0.257
AC177893.3_FG003	0	0	0	0	0	0	0	0	0	0	0	0	0	0.853	0	0.967	1.98	0.209	0.283	0.277	0.693	1.75	0	0.948	0	2.47	0.25	0	0.577	4.24	3.13	0.175	0.473	0.739	0.644	0.476	0.115	0.054	4.8	2.55	2.6	1.44	0
AC177893.3_FG005	0	0	0	0	0	0	0	0	0	0	0	0	0	0	0	0	0	0	0	0	0.699	0.336	0.247	0	0	0.514	0.291	0	0	2.4	0	0.0452	0.111	0.446	0	0	0.156	0	0.737	0.642	0	0.205	0
AC177893.3_FG006	0	0	0	0	0	0	0	0	0	0	0	0	0	0	0	0	0	0	0	0	0	0	0	0	0	0	0	0	0	0	0	0	0	0	0	0	0	0	0	0	0	0	0
AC177897.2_FG002	6.28	3.7	6.42	7.63	6.49	8.35	4.85	4.17	5.02	3.19	2.53	1.95	1.63	3.9	7.81	0.404	0.702	1.63	0.592	1.4	1.26	1.3	3.93	7.14	0.785	0.853	1.41	0.248	0.523	92.3	67	0.862	0.876	18.9	2.52	1.07	0.496	0.637	2.47	1.83	0.909	0.58	1.04
AC177897.2_FG020	0.193	0.195	0.213	0.0421	0	0	0	0	0	0	0	0	0	0	0	0	0	0	0	0.0469	0	0	0	0	0	0	0	0	0	1.46	0	0	0	0	0	0.241	0	0.0461	0.517	0.249	0	0	0
AC177897.2_FG021	62.1	16.6	25	63.5	92.1	34	106	119	80	113	109	121	68	9.3	1.59	27.3	43	11.7	24.6	27	131	42	62.3	17.1	17.5	13.3	14.7	2.04	9.18	0	14.8	10.9	16.9	5.11	2.32	7.78	4.33	25.4	0	4.23	0	5.12	35.4
AC177897.2_FG022	12.8	17.6	21.6	21.6	16.9	35	24.8	19.4	10.6	13.1	14.6	11.8	8.12	0.223	0	1.59	6.2	0.24	1.92	3.39	6.19	1.56	1.42	0.54	3.62	0	0.182	0	3.91	2.1	3.3	0.539	0.844	2.98	0.975	0	0.0927	2.93	2.27	3.62	3.47	1.03	4.17
AC177897.2_FG025	6.96	5.34	3.86	20	42.7	18.6	54.8	59.1	24.9	17.8	9.75	8.49	8.86	16.5	25.9	15.4	6.76	9.8	14.3	22.6	14.4	10.7	8.19	9.2	15.1	22.9	11.6	4.91	4.78	16	9.72	13.1	9.28	19.1	11.2	10.4	10.5	18.1	7.5	10.3	8.13	7.85	30.3
AC177897.2_FG029	0	0	0	0	0	0	0	0	0.056	0	0	0	0	0.23	0	0.246	0	0	0	0.398	0.189	0	1.38	0	0	0	0	0.0437	1.82e-06	0	3.43	0	0	0	0	0	0	0.5	0	0	0	0	0.118
AC177897.2_FG036	0	0	0	0	0	0	0	0	0	0	0	0	0	14.3	0	0	0	3.4	0	0	0	0	0	0	0	0	2.04	0	0.124	26.9	24.9	0	0	0	0	0	0	0	0	0	0	0	0
AC177899.2_FG009	3.87	5.42	4.71	2.95	3.23	3.95	3.54	3.55	2.69	2.56	2.32	1.31	2.93	0.442	0.0427	0.293	0.291	0.315	0.639	1.48	0.606	2.08	0.856	0.288	0.909	0.735	0.252	0	0.473	0	1.23	0.532	0.285	0.288	0.193	0.235	0.611	1.45	0.873	0.574	0.88	0.605	0.93
AC177899.2_FG012	0	0	0	0	0	0	0	0	0	0	0	0	0	0	0	0	0	0.0931	0	0	0	0	0	0	0	0	0.0581	0	0	0	0	0	0	0	0	0.228	0	0	0	0	0	0	0
AC177900.4_FG001	0	0	0	0	0	0	0	0	0	0	0	0	0	0	0	0	0	0	0	0	0	0	0	0	0	0	0	0	0	0	0	0	0	0	0	0	0	0	0	0	0	0	0
AC177901.3_FG002	0	0	0	0	0	0	0	0	0	0	0	0	0	0	0	0	0	0	0	0	0	0	0	0	0	0	0	0	0	0	0	0	0	0	0	0	0	0	0	0	0	0	0
AC177901.3_FG004	0	0	0	0	0	0	0	0	0	0	0	7.04e-05	0	0.175	0	0.203	0.221	0.0559	0.196	0.385	0.134	0.162	0.324	0.112	0.274	0.356	0.0444	0	0.109	0	0	0.142	0.225	0.183	0.189	0	0.283	0.557	0	0	0	0.331	0.437
AC177902.2_FG003	0	0	0	0	0	0	0	0	0	0	0	0	0	0	0	0	0	0	0	0	0	0	0	0	0	0	0	0	0	0	0	0	0	0	0	0	0	0	0	0	0	0	0
AC177903.4_FG002	0	0	0	0	0	0	0	0	0	0	0	0	0	0	0	0	0	0	0	0.127	0	0.206	0.232	0.178	0.0501	0	0	0	0.0821	0	0	0	0	0	0	0	0.13	0.131	0	0.381	0	0	0.0939
AC177905.2_FG001	0	0	0	0	5.87e-07	0	0	0	0.0456	0.0753	0	0.422	3.51	0	8.44	0	0	0	0	0	0	0	0	0	0	0	0	1.62e-08	0	0	0	0	0	0	0	0	0	0	0	0	0	0	0
AC177905.2_FG003	0	0	0	0	0	0	0	0	0	0	0	0	0	0	2.12	1.56	0.117	0	0.7	1.59	2.95	2.24	1.22	2.17	1.32	0	0.218	1.52	0.497	0	0	0.0786	0.222	0	0	0	0.867	2.6	1	2.09	0	0.586	0.769
AC177905.2_FG007	1.93	3.64	2.92	2.87	1.95	0.887	0.431	0.844	2.07	1.05	0.994	0.608	0.559	0	0	0	0	0	0	0	0	0	0	0	0.0438	0	0	0	0	0	0	0	0	0	0	0	0	0	0	0	0	0	0
AC177907.4_FG006	0.167	0.0912	0.29	0	0.0586	0.193	0.0526	0.518	0	0.492	0.457	0.0763	0.11	2.39	2.64	3.66	4.57	0	1.56	3.15	2.97	2.37	1.61	0	2.16	0	0.732	0	1.08	0	0	5.08	2.31	0	0	0	11.4	1.98	0	0	0	0	4.49
AC177908.3_FG002	3.86	2.15	3.34	4.68	6.78	5.17	4.94	3.47	4.17	5.84	6.18	9.36	6.42	2.73	4.79	3.78	11.1	9.33	4.21	6.68	5.63	4.5	7.5	9.17	10.8	3.26	6.78	4.01	3.5	3.63	1.64	16	12	14.8	8.06	6.69	3.56	5.81	9.5	12.9	12.5	6.42	6.28
AC177908.3_FG003	0	0	0	0	0	0	0	0	0	0	0	0	0	0	0	0	0	0	0	0	0	0	0	0	0	0	0	0	0	0	0	0	0	0	0	0	0	0	0	0	0	0	0
AC177908.3_FG006	0	0	0	0	0	0	0	0	0	0	0	0	0	0	0	0	0	0	0	0	0	0	0	0	0	0	0	0.0595	0	0	0	0	0	0	0	0	0	0	0	0	0	0	0
AC177909.3_FG007	0	0	0	0	0	0	0	0	0	0	0	0	0	0	0	0	0	0	0	0	0	0	0	0	0	0	0	0	0	0	0	0	0	0	0	0	0	0	0	0	0	0	0
AC177910.2_FG004	0	0	0	0	0	0	0	0	0	0	0	0	0	0	0	0	0	0	0	0	0	0	0	0	0	0	0	0	0	0	0	0	0	0	0	0	0	0	0	0	0	0	0
AC177911.4_FG005	0	0	0	0	0	0	0	0	0	0	0	0	0	0	0	0	0	0	0	0	0	0	0	0	0	0	0	0	0	0	0	0	0	0	0	0	0	0	0.911	0.286	0	0	0
AC177913.4_FG002	0.167	0.0923	0.112	0	0	0	3.02e-07	0	0.0533	0	0	0.0568	0.497	0	0	0	0	0	0	0	0	0	0	0	0.0544	0	0	0	0	0	0	0	0	0	0	0	0	0	0	0	0	0	0
AC177914.2_FG004	0	0	0	0	0	0	0	0	0	0	0	0	0	0	0	0	0	0	0	0	0	0	0	0	0	0	0	0.418	0	0	0	0.209	0	0	0	0	0	0	0	0	0	0	0
AC177915.2_FG022	0.209	0.149	0.0522	5.11e-09	0	0	0	0	0	0	0	0	0	0.921	0.423	0.256	0.489	3.09	0.349	0.372	1.61	0.862	0	0.0863	0.0404	1.28	1.65	0.103	1.11	0	3.36	0.528	1.73	1.26	0.873	2.26	2.66	0.136	0	0	0	0.217	0.237
AC177917.1_FG005	0	0	0	0	0	0	0	0	0	0	0	0	0	0	0	0	0	0	0	0	0	0	0	0	0	0	0	0	0	0	0	0	0	0	0	0	0	0	0	0	0	0	0
AC177919.3_FG004	0	0	0.83	0	0	0.698	0	0.552	0.524	0.206	1.09	0	0.671	26.2	2.92	7.16	14.9	3.55	7.45	92.9	44.4	4.97	0	0	112	0	4.53	11.2	56.1	0	0	39.5	18.8	7.92	12.5	8.65	38.9	21.7	0	0	0	36.7	70.4
AC177920.3_FG008	0	0	0	0	0	0	0	0	0	0	0	0	0	0	0	0	0	0	0	0	0	0	0	0	0	0	0	0	0	0	0	0	0	0	0	0	0	0	0	0	0	0	0
AC177922.2_FG001	0.252	0.179	0.777	0.506	0.31	0.849	0.0533	0	0.288	0.213	0.17	0.239	0.0494	0	0	0	0	0	0	0	0	0	0	0	0.403	0	0	0	0.463	0	0	0	0	0	0	0	2.39	0	0	0	0	0	0
AC177922.2_FG002	3.77e-07	8.7e-05	0	0	0	0	0	0	0.195	0.0296	0.0448	0	0.0478	0	0	0.168	0	0.0642	0.045	0	0	0	0	0	0	0	0.00842	0	0	0	0	0	0.202	0	0	0	3.87	0.0544	0	0	0	0	0
AC177922.2_FG003	0	0	0	0	0	0	0	0	0	0	0	0	0	0	1.54e-05	0	0	0	0	0	0	0	0	0	0	0	0	0	0	0	0	0	0	0	0	0	0	0	0	0	0	0	0
AC177924.2_FG001	0	0	0	0	0	0	0	0	0	0	0	0	0	0.193	0	0.188	0	4.92e-05	0	0	0.164	0	0.235	0	0	0	0	0	0.0488	0	0	0.167	0.0988	0	0	0	0.0999	0	0	0	0	0.261	0
AC177924.2_FG003	0.423	0.289	0.445	0.156	0	0	0	0	0	0	0	0	0	0	102	0	0	0.472	0	0	0	0	0	0	0	10.5	0.251	1.28	0.388	0	0	0	0	0	4.15	17.5	74.3	0	0	2.65	0	0.494	0
AC177925.2_FG003	0	0	0	0	0	0	0	0	0	0	0	0	0	0.303	0.853	0	0	0	0	0	1.28	0.237	0.936	0.739	0	0	0	4.35	0	0	0	0.0508	0	0	0	0	0	0	0	0	0	0	0
AC177926.2_FG003	0	0	0	0	0	0	0	0	0	0	0	0	0	0	0	0	0	0	0	0	0	0	0	0	0	0	0	0	0	0	0	0	0	0	0	0	0	0	0	0	0	0	0
AC177926.2_FG017	0	0	0	0	0	0	0	0	0	0	0	0	0	0	0.419	0	0	0	0	0	0	0	0	0	0	0	0	0	0	0	0	0	0	0	0	0	0	0	0	0	0	0	0
AC177930.2_FG001	1.06	1.57	1.53	1.96	1.47	0.168	0.0378	0.217	0.367	0	0.0304	0.216	0.0516	0	0	0	0	0	0	0	0	0	0	0	0.0911	0	0	0	0	0	0	0	0	0	0	0	0.196	0	0	0	0	0	0
AC177930.2_FG002	0.392	0.183	0.192	0.281	0.128	0.0608	0	0.0435	0	0	0	0.114	0	0	0	0.16	0.34	0	0.133	0.0416	0	0	0	0	0.0906	0	0	0	0	0	0	0	0	0	0	0	0.785	0	0	0.368	0	0	0.142
AC177933.2_FG002	0	0	0	0	0	0	0	0	0	0	0	0	0	0	0	0.206	0.221	0.0515	0.239	0	0.134	0.184	0.186	0.537	0	0.625	0.168	0	0.203	0	0	0.725	0.246	0	0.189	0.402	0.218	0.0442	0	0.242	0	0.57	0
AC177933.2_FG003	0	0	0	0	0	0	0	0	0	0	0	0	0	0	0	0	0	0	0	0	0	0	0	0	0	0	0	0	0	0	0	0	0	0	0	0	0	0	0	0	0	0	0
AC177933.2_FG005	0	0	0	0	0	0	0	0	0	0	0	0	0	0	0	0	0	0	0	0	0	0	0	0	0	0	0	0	0	0	0	0	0	0	0	0	0	0	0	0	0	0	0
AC177934.2_FG001	0	0	0	0	0	0	0	0	0	0	0	0	0	0	0	0	0	0	0	0	0	0	0	0	0	0	0	1.12	0	0	0	0	0	0	0	0	0	0	0	0	0	0	0
AC177936.6_FG008	75.9	25	24.8	46.5	52.1	15.1	82.4	77.8	75.3	91.4	95.3	53.1	89.6	25.3	53.6	34.2	22.8	35.7	35.8	54.8	29.1	51.2	60.1	48.4	64.3	29.1	32.5	80.5	37	29.7	21.7	42.3	35.5	69	69.1	46.9	20.1	54.5	47.5	21.8	34.2	41	55.3
AC177939.3_FG004	0	0.226	0.233	0.537	0.378	1.92	0.276	0.442	0.479	1.1	1.1	0.399	0.495	1.35	0.552	16.5	3.18	2.93	11.2	3.1	7.38	14.4	0	0.393	3.85	5.87	4.43	0	6.19	0	0	0	5.73	0.162	1.96	0.203	0.0644	7.29	6.8	0.22	0	1.64	1.97
AC177940.4_FG006	0.202	0.2	0.129	0.24	0.679	0.289	0.659	1.83	0.481	0.173	0.0588	0.385	0.057	0	3.1e-05	0	0.176	0	0.0555	0.188	0.168	0.158	0.185	0.101	2.55e-08	0.251	0	0	0	0	0	0	0.0501	0	0	0.221	0.106	0.0571	0	0	0.695	0.173	0.00873
AC177941.3_FG001	0	0	0	2.5e-05	0.0887	0	0.1	0.211	0.054	0.0202	0	0.161	0	0	0	0	0.127	0	0	0.153	0.188	0.142	0	0	0	0	0	0	0	0	0	0	0	0	0	0	0	0.149	0	0	0	0	0.0484
AC177941.3_FG006	0	0	0	0	0	0	0	0	0	0	0	0	0	0	0	0	0	0	0	0	0	0	0	0	0	0	0.0787	0	0	2.38	0	0	0	0	0	0	0	0	0	0	0	0	0
AC177941.3_FG008	0	0	0	0	0	0	0	0	0	0	0	0	0	0	0	0	0	0.118	0	0	0	0	0	0	0.191	0	0	0.28	0	0	0	0	0	0	0	0	0	0.284	0	0	0	0	0
AC177944.2_FG001	0	0	0	0	0	0	0	0	0	0	0	0	0	0	0	0	0	0	0	0	0	0	0	0	0	0	0	0	0	0	0	0	0	0	0	0	0	0	0	0	0	0	0
AC177945.3_FG009	0.19	0.582	0.275	0.442	0.0808	0.0573	0	0	0	0	0	0	0	0.281	0.601	0.141	0	0.213	0.119	0	0.209	0	0	0.283	0	1.34	0.449	0.548	0.547	0	0	0.597	2.19	0.582	0.545	1.04	0.283	0	0	0	0	1.9	0
AC177946.2_FG004	4.43	8.43	14.9	34.3	43.1	30.5	14.9	15.3	15.4	6.09	7.26	4.71	5.73	16	6.03	12.2	87.7	2.96	14.7	16.5	151	11.2	42.5	13.8	10.6	7.46	3.97	33.9	24.7	0	14.8	2.48	6.46	25	6.77	1.77	5.61	11.1	0	0.623	0	4.71	14.3
AC177946.2_FG006	0	0	0	0	0	0	0	0	0	0	0	0	0	0	1.78e-07	0.34	0.237	0.167	0.301	0.191	0.184	0	0	0	0.309	0.582	0.197	0.566	0.041	0	0	0	0.211	0	0	0	0	0.473	0	0.824	0	0	0.23
AC177946.2_FG009	0	0	0	0	0	0	0	0	0	0	0	0	0	0	0	0	0	0	0	0	0	0	0	0	0	0	0	0	0	0	0	0	0	0	0	0	0	0	0	0	0	0	0
AC177947.2_FG003	3.21	4.71	5.19	2.58	1.05	0.463	0.512	0.154	0.733	0.255	0.286	0.349	0.431	0	0	0.45	0.616	0.157	0.864	0.184	0.229	0.421	0	0	0.604	0.918	0.19	0	0.211	0	0	0.46	0.205	0	0	0.998	2.54	0.443	0	0	0	0.331	0.336
AC182101.3_FG001	0	0	0	0	0	0	0	0	0	0	0	0	0	0	0	0	0	0	0	0	0	0	0	0	0	0	0	0.0924	0	0	0	0	0	0	0	0	0	0	0	0	0	0	0
AC182101.3_FG006	0	0	0	0	0	0	0	0	0	0	0	0	0	0	0	0	0	0	0	0	0	0	0	0	0	0	0	0	0	0	0	0	0	0	0	0	0	0	0	0	0	0	0
AC182105.3_FG001	0	0	0	0	0	0	0	0	0	0	0	0	0	0	0	0	0	0	0	0	0	0	0	0	0	0	0	0	0	0	0	0	0	0	0	0	0	0	0	0	0	0	0
AC182105.3_FG005	0	0	0	0	0	0	0	0	0	0	0	0	0	0.231	0	0	0	0	0	0	0	0	0	0	0	0	0	0	0	0	0	0	0.0923	0	0	0	0.227	0	0	0	0	0	0
AC182105.3_FG006	0	0	0	0	0	0	0	0	0	0	0	0	0	0	0	0	0	0	0	0	0	0	0	0	0	0	0	0	0	0	0	0	0	0	0	0	0	0	0	0	0	0	0
AC182110.4_FG002	0	0	0	0	0	0	0	0	0	0	0	0	0	0	0.092	0	0	2.47	0.595	0	0	0	0	0	0	0	0	0	0	11.6	0	0	0	3.06	0	1.98	0	0	2.84	0	0	0	0
AC182413.4_FG002	0	0	0	0	0	0	0	0	0	0	0	0	0	0	0	0	0	0	0	0	0	0	0	0	0	0	0	0	0	0	0	0	0	0	0	0	0	0	0	0	0	0	0
AC182413.4_FG012	0	0	0	0	0	0	0	0	0	0	0	0	0	0	0	0	0	0	0	0	0	0	0	0	0	0	0	0	0	0	0	0	0	0	0	0	0	0	0	0	0	0	0
AC182414.3_FG001	0	0	0	0	0	0	0	0	0	0	0	0	0	0	0	0	0	0	0	0	0	0	2.08	0	0	0	0	0	0	0	0	0	0	0	0	0	0	0	0	0	0	0	0
AC182414.3_FG003	0	0	0	0	0	0	0	0	0	0	0	0	0	0	0	0	0	0	0	0	0	0	0	0	0	0	0	0	0	0	0	0	0	0	0	0	0	0	0	0	0	0	0
AC182415.4_FG001	0	0	0	0	0	0	0	0	0	0	0	0	0	0.292	0	0	0	0	0	0	0	0	0	0	0	0	0	0.0939	0	0	0	0	0	0	0	0	0	0	0	0	0	0	0
AC182417.4_FG004	15.6	23.9	23.9	16.2	12.2	7.43	4.08	3.17	5.96	3.6	2.84	5.41	2.82	0.202	0.806	1.39	2.32	0.933	0.605	3.71	0.433	0.251	0.174	3	0.604	2.77	0.438	0	0.609	0	0	0	1.22	0.582	0.121	1.53	2.15	2.43	1.54	1.98	0.628	0.942	3.19
AC182420.4_FG001	0	0	0	0	0	0	0	0	0	0	0	0	0	0	0	0	0	0	0	0	0	0	0	0	0	0	0	0	0	0	0	0	0	0	0	0	0	0	0	0	0	0	0
AC182439.4_FG004	0.0363	0	1.42e-07	0	0.0927	0.215	0.0545	0.242	0.0769	0	0	0	0	0	0	0	0	0	0	0	0	0	0	0	0	0	0	0.0324	0.0577	0	0	0	0	0.457	0	0	0	0	0	0	0	0	0
AC182440.4_FG002	0	0	0	0	0	0	0	0	0	0	0	0	0	0	0	0	0	0	0	0	0	0	0	0	0	0	0	0	0	5.95	0	0	0	0	0	0	0	0	0	0	0	0	0
AC182440.4_FG003	0	0	0	0	0	0	0	0	0	0	0	0	0	0	0	0	0	0	0	0	0	0	0	0	0	0	0	0	0	0	0	0	0	0	0	0	0	0	0	0	0	0	0
AC182481.3_FG003	0	0	0	0	0	0	0	0	0	0	0	0	0	0	0	0	0	0.212	0	0	0	0	0	0	0	0	0	0	0	0	0	0	0	0	0	0	0	0	0	0	0	0	0
AC182482.3_FG003	61.3	66.1	59.4	54.6	18.8	20	9.46	6.72	5.47	4.62	3.64	10.8	3.82	20.6	88.4	1.4	0.163	37.4	0.432	5.52	0.563	0.954	1.19	1.49	0.288	21.6	23	1.28	0.919	21.6	10.4	1.94	2.52	1.56	7.92	20.5	20.5	0.783	28.2	25.4	27.4	0.166	2.92
AC182603.4_FG003	0	0	0	0.054	0.0717	0	0.0936	0.201	0	0	0	0.0334	0	0	0	0.243	0.15	6.45e-07	0	0.904	0.264	0	0.519	0.155	0.185	0.541	0	0	5.67e-10	0	0	0.126	0	0.212	0.17	0.236	0.307	0.473	0.582	0	0	0.247	0.702
AC182606.4_FG001	0.25	0.605	0.688	0.7	0.5	0.171	0.0754	0.0532	0.0548	0	0	0.227	0.0591	0	0	0.364	0	0.0455	0.0749	0.214	0.369	0.438	0	0	0.0262	0	0.129	0	0.091	0	0	0.0811	0.101	0	0	0	0.25	0.239	0	0	0	0	0.288
AC182606.4_FG002	25.1	31.9	24.1	25	18.5	5.81	3.77	2.69	2.65	2.2	0.927	13	0.582	0	0	0	0	0	0.534	0	0	0	0	0	0	0	0.523	0	0	7.32	0	0	0	0	0	0	0	0	0	0	0	0	0.287
AC182608.4_FG001	0	0	0	0	0	0	0	0	0	0	0	0	0	0	0	0	0	0	0	0	0	0	0	0	0	0	0	0	0	0	0	0	0	0	0	0	0	0	0	0	0	0	0
AC182611.4_FG004	0	0	0	0	0	0	0	0	0	0	0	0	0	0	0	0	0	0	0	0	0	0	0	0	0	0	0	0.421	0	0	0	0	0	0	0	0	0	0	0	0	0	0	0
AC182615.4_FG001	0	0	0	0	0	0	0	0	0	0	0	0	0	0	0	0	0	0	0	0	0.16	0	0	0	0	0	0.0397	0.0787	0	0	0	0	0	0	0	0	0	0	0	0	0	0	0
AC182615.4_FG002	0	0	0	0	0	0	0	0	0	0	0	0	0	0	0	0	0	0	0	0	0	0	0	0	0.116	0	0	0	0	0	0	0	0	0	0	0	0	0	0	0	0	0	8.52e-15
AC182615.4_FG003	0	0	0	0	0	0	0	0	0	0	0	0	0	0	0	0	0	0	0	0	0	0	0	0	0	0	0	0	0	0	0	0	0	0	0	0	0	0	0	0	0	0	0
AC182617.3_FG001	8.51	10.7	9.47	7.09	15.5	42.5	51.6	44.2	43.5	61.8	64.4	39.7	37.1	14.2	24.3	15.9	30.5	14.1	18.6	28.9	19.2	20.7	21.3	21.3	45.8	18.6	13.1	46.9	18.6	13.9	13.6	10.2	11.3	25.2	45.7	16.7	14.9	40.4	18.8	12.6	17	10.9	25.2
AC182618.3_FG001	0	0	0	0	0	0	0	0	0	0	0	0	0	0	0	0	0	0	0	0	0	0	0	0	0	0	0	0	0	0	0	0	0	0	0	0	0	0	0	0	0	0	0
AC182622.3_FG004	0	0.284	0	0.184	0	0.0992	0	0	0	0	0	0	0	0.654	0.0171	0	0	0	0	0	0	0	0	0	0	4.34	0	0.78	0	0	0	0	0	0	0.537	4.13	0.754	0	6.23	0.89	2.26	0	0
AC182622.3_FG005	0	0	0	0	0	0	0	0	0	0	0	0	0	0	0	0	0	0	0	0	0	0	0	0	0	0	0	0	0	0	0	0	0	0	0	0	0	0	0	0	0	0	0
AC182623.3_FG004	0	0	0	0	0	0	0	0	0	0	0	0	0	0	0	0	0	0	0	0	0	0	0	0	0	0	0	0	0	0	0	0	0	0	0	0	0	0	0	0	0	0	0
AC182627.2_FG003	0	0	0	0	0	0	0	0	0	0	0	0	0	8.68	0	0	0	0	0	0	0	0	0	0	0	0	0.17	0	0	0	26.6	0	0	0	0	0	0	0	0	0	0	0	0
AC182819.4_FG002	0	0	0	0	0	0	0	0	0	0	0	0	0	0	0	0	0	0	0	0	0	0	0	0	0	0	0	0	0	0	0	0	0	0	0	0	0	0	0	0	0	0	0
AC182819.4_FG003	0	0	0	0	0	0	0	0	0	0	0	0	0	0	0	0	0	0	0	0	0	0	0	0	0	0	0	0	0	0	0	0	0	0	0	0	0	0	0	0	0	0	0
AC182823.3_FG007	2.85	4.36	2.92	4.52	3.01	3.62	2.31	2.67	3.28	1.51	0.607	0	0	3.15	0	0	0	0	0	0	0	0	0	0	0	0	0	0	0	34.2	19.3	0	0	0	0	0	0	0	0	0	0	0	0
AC182824.4_FG001	0	0	0	0	0	0	0	0	0	0	0	0	0	0	0	0	0	0	0	0	0	0	0	0	0	0	0	0	0	0	0	0	0	0	0	0	0	0	0	0	0	0	0
AC182826.4_FG003	0	0	0	0	0	0	0	0	0	0	0	0	0	0	0	0	0	0.211	0	0	0	0	0	0	0	0	0	0	0	0	0	0	0	0	0	0	0	0	0	0	0	0	0
AC182828.4_FG004	0	0	0	0	0	0	0	0	0	0	0	0	0	0	0.0269	0.507	0	0.133	0	0	0	0.117	0	1.55	0	0	0.307	1.33	0	0	0	0.953	0.151	0	0	1.9	1.07	0	0	0	0	0.706	0
AC182830.3_FG003	0	0	0	0	0	0	0	0	0	0	0	0	0	0	0	0	0	0	0	0	0	0	0	0	0	0	0.412	0	0	0	0	0	0	0	0	0	0	0	0	0	0	0	0
AC182830.3_FG004	0	0	0	0	0	0	0	0	0	0	0	0	0	0	0	0	0	0	0	0	0	0	0	0	0	0	0	0	0	0	0	0	0	0	0	0	0	0	0	0	0	0	0
AC182831.3_FG004	0	0	0	0	0	0	0	0	0	0	0	0	0	0	0.178	0	0	0	0	0	0	0	0	0	0	0	0	0	0	0	0	0	0	0	0	0	0	0	0	0	0	0	0
AC182833.3_FG013	0	0	0	0	0	0	0	0	0	0	0	0	0	0	0	0	0	0	0	0	0	0	0	0	0	0	0	0	0	0	0	0	0	0	0	0	0	0	0	0	0	0	0
AC182833.3_FG014	0	0	0	0	0	0	0	0	0	0	0	0	0	0	0	0	0	0	0	0	0	0	0	0	0	0	0	0	0	0	0	0	0	0	0	0	0	0	0	0	0	0	0
AC182835.3_FG004	0	0	0	0	0	0	0	0	0	0	0	0	0	0	0	0	0	0	0	0	0	0	0	0	0	0	0	0	0	7.87	0	0	0	0	0	0	0	0	0	0	0	0	0
AC182838.3_FG006	0.127	0.555	0.51	0.129	0.28	0.519	0.792	0.488	0.0538	0.606	0.762	0.47	1.72	10.5	0	46.9	9.22	10.5	24.4	24.6	8.47	8.84	2.57	2.96	9.29	9.48	13.3	0	6.44	10.8	10.1	3.8	13.7	4.91	7.31	12.1	13	12.5	4.59	9.73	9.47	13.9	19.1
AC183307.5_FG001	0.194	0.291	0	0	0	0	0	0	0	0	0	0	0	0	0.413	1.49	2.22	0	1.49	0	1.13	4	0	0	0	0	0	0	1.42	0	0	2.81	0	0	0	0	9.94	0	0	0	0	0	0.414
AC183314.3_FG001	0	0	0	0	0	0	0	0	0	0	0	0	0	0	0	0	0.22	0	0	0	0	0	0	0	0	0	0	0	0	0	0	0	0	0	0	0	0	0	0	0	0	0	0
AC183314.3_FG007	0	0	0	0	0	0	0	0	0	0	0	0	0	0	0	0	0	0	0	0	0	0	0	0	0	0	0	0	0	0	0	0	0	0	0	0	0	0	0	0	0	0	0
AC183315.4_FG006	65.3	71.3	55.5	43.5	25.2	12.3	7.16	4.76	5.29	3.56	3.52	5.01	4.54	1.95	17.2	1.65	1.15	3.05	1.55	3.09	0.787	0.391	0.546	1.25	2.04	19.4	2.29	3.64	3.24	3.21	0	4.5	7.76	2.26	3.68	14.6	11.2	1.49	18	12.2	18.5	2.14	2.28
AC183318.3_FG001	0.296	0.257	0.361	0.196	0.351	0.668	0.283	0.567	1.31	0.613	0.738	1.9	3.34	76.3	36.7	0	4.68	3.9	1.59	0	0	0.681	0	0	1.47	59.7	8.96	92.6	1.99	296	117	0.209	1.99	0	7.39	42.3	53.2	0	56.7	97.1	75	1.06	0
AC183319.3_FG001	2.18	2.63	2.43	1.12	0.572	0.991	0.36	0.264	0.189	0.0331	0.171	0.168	0.497	0	3.79	0.185	0	0.246	0	0	0	0	0	0	9.18e-05	25.3	0.12	50.1	0	3.11	3.73	0.161	0.166	1.3	6.5	34.2	35.2	0	3.08	4.36	9.88	0.424	0
AC183372.4_FG006	0	0	0	0	0	0	0	0	0	0	0	0	0	0	0	0	0	0	0	0.0476	0	0	0	0	0	0	0	0	0	0	0	2.38e-05	0	0	0	0	0	0	0	0	0	0	0
AC183372.4_FG008	0.221	1.29	0.243	0.22	0.166	0.045	0.182	0.675	0.393	0.291	1.7e-09	0.28	0.0668	0	0.0923	0.344	0	0	0.589	0.465	0	0	0	0	0.233	0	0.587	0	0.434	0	0	1.89	0	0	0.675	0	0	0.204	0	2.06	0	0	0.36
AC183412.5_FG005	0.349	0.198	0.17	0.14	0.186	0.217	0.57	1.17	0.502	0.477	0.221	0.305	0.482	0.13	0	0.064	0.113	0	0.0434	0.0907	0.167	0.116	0.165	0.0993	0.171	0.233	7.97e-07	0	0	1.12	1.31	2.24e-06	0.0476	0.148	0.117	0.202	0.0791	0.0904	0.468	0.321	0	0.156	2.25e-06
AC183413.3_FG006	0	0	0	0	0	0	0	0	0	0	0	0	0	0	0.367	0	0	0	0	0.171	0	0	0	0	0	0	0	0.0509	0	0	0	0	0	0	0	0	0	0.177	0	0	0	0	0.0446
AC183503.2_FG001	0	0	0	0	0	0	0	0	0	0	0	0	0	0	0	0	0	0	0	0	0	0	0	0	0	0	0	0	0	0	0	0	0	0	0	0	0	0	0	0	0	0	0
AC183503.2_FG002	0	0	0	0	0	0	0	0	0	0	0	0	0	80.8	0	0	0	12.8	0	0	0	0	0	0	0	0	42.4	0	0.131	195	125	0	0	0	0	0	0	0	0	0	0	0	0.0563
AC183503.2_FG003	0	0	0	0	0	0	0	0	0	0	0	0	0	0.468	0	0	0	0	0	0	0	0	0	0	0	0	0.139	0	0	6.22	0	0	0	0	0	0	0	0	0	0	0	0	0
AC183504.4_FG003	0	0	0	4.86e-05	0	0	0	0	0	0	0	0	0	0	0	0	0	0	0	0	0	0	0	0	0.164	0	0	0.036	0	3.96	0	0	0.203	0.526	0	0	0.242	0	0	0	0	0.325	0.101
AC183509.1_FG001	0.228	0.197	0.0527	0.0482	0	0.0443	1.21e-07	0	6.74e-05	0.064	0.124	0	0.107	0	0	0.357	0.317	0.179	0.0443	0	0	0	0	0	0.0894	0.506	0.245	0	0.178	0	0	0	0	0	0.494	1.1	2.86	0	0	0.22	1.06	0	0
AC183509.1_FG002	0	0	0	0	0	0	0	0	0	0	0	0	0	0	0.284	0	0	0	0	0	0	0	0	0	0	0	0	0	0	0	0	0	0	0	0	0	0	0	0	0	0	0	0
AC183510.4_FG001	0	0	0	0	0	0	0	0	0	0	0	0	0	0	0	0	0	0	0	0	0	0	0	0	0	0	0	0	0	0	0	0	0	0	0	0	0	0	0	0	0	0	0
AC183511.4_FG003	0.582	0.539	0.559	0.431	0.218	0.0972	0.11	0.202	0.0446	0	0.000101	3.07e-07	3.03e-08	7.5	0.21	0.127	0	1.08	0	0	0.202	0.214	0.901	0.702	0	0	1.4	0	0.000225	12.4	6.32	0.0425	0	0	0	0	0	0	0	0	0	0	0
AC183514.3_FG005	0	0	0	0	0	0	0	0	0	0	0	0	0	0	0	0	0	0	0	0.276	0	0.367	11.1	1.77	0.287	0	0	0	0	0	0	0.106	0	0	0	0	0	0.218	0	0	0	0	0.183
AC183514.3_FG006	0	0	0	0	0	0	0	0	0	0	0	0	0	0	0	0	0	0	0	0	0.545	0	2.7	0.198	0	0	0.0904	0	0	0	0	0	0	0	0	0	0	0	0.576	0.47	1.26	0	0
AC183518.2_FG001	0.0465	0	0	0.0353	2.69e-07	0.0771	0.245	0.559	0.192	0.171	0.127	0	0.0367	0.179	0	0.125	0	9.07e-07	0.14	0.446	0.506	0.35	0.267	0.161	0.218	0.287	0.0484	0	0.0443	1.43	0	0.137	0.184	0	0.225	0	0.202	0.442	0.587	0.408	0	0	0.247
AC183521.2_FG002	0.205	0.651	0.247	0.158	0	0.211	3.37e-06	0	0	0	0	0	0	0	0.0692	0.184	0.177	0.224	0.247	0	0	0.36	0	1.72	0	0	0.0903	3.55	0	0	3.68	0.993	0.114	0	0	1.35	1.24	3.15e-07	0	0	0	1.35	0
AC183521.2_FG006	0	0	0	0	0	0	0	0	0	0	0	0	0	0	1.37	0	0	0	0	0	0	0	0	0	0	9.28	0	0	0	0	0	0	0	0	11.8	8.08	0	0	0	0	0	0	0
AC183590.4_FG001	0	0	0	0	0	0	0	0	0	0	0	0	0	0	0	1.06	0.899	0.189	1.04	0	0	0.877	0	1.78	0	0	0.552	0	0.466	0	0	0.0762	0.541	0	0	0.538	0.296	0	0	0	0	0	0
AC183590.4_FG003	1.36	1.32	0.673	0.878	0.186	0.637	0.58	0.669	0.713	0.0936	0.207	0.5	0.19	0	0.827	0	0	0	0	0	0	0	0	0	0	0	0	2.16	0	0	0	0	0	0	0	0	0	0	0	0	0	0	0
AC183591.3_FG003	0	0	0	0	0	0	0	0	0	0	0	0	0	0	0	0	0	0	0	0	0	0	0	0	0	0	0	0	0	0	0	0	0	0	0	0	0	0	0	0	0	0	0
AC183656.2_FG005	0	0	0	0	0	0	0	0	0	0	0	0	0	0	0	0	0	0	0	0.0456	0	0	0	0	0	0	0	0	0	0	0	0	0	0	0	0	0	0	0	0	0	0	0
AC183657.2_FG001	0	0	0	0	0	0	0	0	0	0	0	0	0	0	0	0	0	0	0	0	0	0	0	0	0	0	0	0	0	0	0	0	0	0	0	0	0	0	0	0	0	0	0
AC183659.4_FG005	0	0	0	0	0	0	0	0	0	0	0	0	0	0	0	0	0	0	0	0	0	0	0	0	0	0	0	0	0	0	0	0	0	0	0	0	0	0	0	0	0	0	0
AC183659.4_FG006	0.811	0.442	0.0381	1.07	0.179	0.886	0.663	1.3	1.99	1.85	0.853	0.232	1.19	0	1.91	0	0	0	0	0	0	0	0	0	0	0	0	0	0	0	0	0	0	0	0	0	0	0	0	0	0	0	0
AC183661.3_FG004	0	0.848	0.904	0.118	0.118	0.115	0	0	0	0	0	0.512	0	0	0	0.625	0	0	0	0	0	0	0	0	0.72	0	0	0	0	0	0	0	0	0	1.44	0	0	0	0	0	0	0	0.184
AC183757.3_FG001	0.91	2.39	1.11	1.12	1.21	0	0	0	0.178	0.0971	0	0.367	0.111	0	0	0	0	0	0	2.23	0	0	0	0	0	0	0	0	0	0	0	0	0	0	0	0	7.31	0	0	0	0	0	0
AC183758.4_FG005	0	0	0	0	0	0	0	0	0	0	0	0	0	0	0	0	0	0	0	0.333	0	0	0	0	0	0	0	0	0	0	0	0	0	0	0	0	0	0.437	0	0	0	0	0.141
AC183758.4_FG006	0.0337	3.77e-06	0	0	0	0	0	0	0	0	0	0	0	0	1.47e-20	0	0	0	0	0	0	0	0	0	0	0	0	0	0	0	0	0	0	0	0	0	0	0	0	0	0	0	0
AC183758.4_FG007	0	0.116	0	0.0684	0.424	0.533	0.584	1.49	1.6	0.257	0.199	0.384	0.206	0	2.52	0	0	0	0	0	0	0	0	0	0	0	0	0.374	0	0	0	0	0	0	0	1.31	1.26	0	0	0	0	0	0
AC183782.3_FG002	0.233	0.0595	0.0473	0.702	0.513	0.0911	0.521	0.374	0.248	0.156	0.205	0.117	0.191	0	0	0	0	0	0	0	0	0	0	0	0	0	0	0	0	0	0	0	0	0	0	0	0	0	0	0	0	0	0
AC183783.4_FG004	0	0	0	0	0	0	0	0	0	0	0	0	0	0	0	0	0	0	0	0	0	0	0	0	0.171	0	0	0	0	0	0	0	0	0	0	0	0	0	0	0	0	0	0.111
AC183788.3_FG002	0	0	0	0	0	0	0	0	0	0	0	0	0	0	0.206	0	0	0	0	0	0	0	0	0	0	0	0	0.0511	0	0	0	0	0	0	0	0	0	0	0	0	0	0	0
AC183811.3_FG003	0	0	0	0	0	0	0	0	0	0	0	0	0	0	0	0	0	0	0	0	0	0	0	0	0	0	0	0	0	0	0	0	0	0	0	0	0	0	0	0	0	0	0
AC183815.4_FG004	0	0	0	0	0	0	0	0	0	0	0	0	0	0	0	0	0	0	0	0	0	0	0	0	0	0	0	0	0	0	0	0	0	0	0	0	0	0	0	0	0	0	0
AC183817.2_FG002	0	0	0	0	0	0	0	0	0	0	0	0	0	0	0	0	0	0	0	0	0	0	0	0	0	0	0	0	0	0	0	0	0	0	0	0	0	0	0	0	0	0	0
AC183818.2_FG001	0	0	0	0	0	0	0	0	0	0	0	0	0	0	0	0	0	0	0	0	0	0	0	0	0	0	0	0	0	0	0	0	0	0	0	0	0	0	0	0	0	0	0
AC183820.4_FG002	0	0	0	0	0	0	0	0	0	0	0	0	0	0	11	0	0	0	0	14.6	0	0	0	0	32.9	0	0	0	0	0	0	0	0	0	0	0	0	17.2	0	6.04	0	0	26.9
AC183822.3_FG001	1.5	1.39	2.85	0.699	0.503	0.862	0.414	0.523	0.582	1.14	0.979	2.8	1.24	11.8	4.4	13.4	0.117	21.7	23.1	8.63	0.112	23	5.05	3.26	8.78	4.17	18.3	10.2	21.2	1.22	0	20.3	35.4	3.01	2.26	0.219	2.09	8.8	7.75	4.37	0.598	16.8	12.9
AC183822.3_FG003	0.242	0.359	0.582	0.252	0.668	1.44	0.99	0.799	0.619	0.57	0.735	0.306	0.0394	1.41	0	0.266	0.644	0.185	0.737	0.208	4.56	1.41	0.798	0.791	0.228	4.36	7.04e-05	2.83	0.506	0	1.27	0.148	0.632	5.91	2.99	0.651	1.95	0.519	0.974	2.71	2.37	0.472	0.77
AC183823.3_FG006	0	0	0	0	0	0	0	2.48e-05	0	0	0	0	0	0	0.0568	0	0	0	0	0	0	0	0	0	0	0	0	0	0	0	0	0	0	0	0	0	0	0	0	0	0	0	0
AC183825.3_FG003	0	0	0	0	0	0	0	0	0	0	0	0	0	0	0	0	0	0	0	0	0	0	0	0	0	0	0	0	0	0	0	0	0	0	0	0	0	0	0	0	0	0	0
AC183888.4_FG006	0.0941	0	0.0461	0	0	0	0	0	0	0	0	0	0	11.7	9.76	1.26	0.512	0.515	1.16	0.605	2.57	1.73	9.57	4.69	1.15	3.23	1.74	10.2	1.07	109	45.6	1.37	1.3	1.21	2.27	2.49	1.34	1.44	6.59	6.33	4.53	2.41	1.34
AC183888.4_FG008	0	0	0	0	0	0	0	0	0	0	0	0	0	0.865	0	1.08	0.675	0.335	0.898	0.352	0.226	0.598	0.217	0.513	0.0844	0.918	0.244	0	1.01	1.46	0	0.703	0.8	0.849	0.498	0.571	0.586	0.141	0.896	0.248	0.737	0.714	0.116
AC183895.3_FG001	0.51	0.776	0.814	0.255	1.28	2.06	1.26	1.7	1.33	1.77	0.703	1.2	1.5	0	0	3.35	1.19	0.232	5.36	0.802	0.958	0.873	0	1.69	0.607	1.94	0	0	1.9	0	0	3.25	2.88	0	2.86	0	0	1.25	0	0	0	1.37	1.17
AC183895.3_FG003	0	0	0	0	0	0	0	0	0	0	0	0	0	0	0	0	0	0	0	0	0	0	0	0	0	0	0	0	0	0	0	0	0	0	0	0	0	0	0	0	0	0	0
AC183899.3_FG001	0	0	0	0	0	0	0	0	0	0	0	0	0	0	0	0	0	0	0	0	0	0	0	0	0	0	0	0.625	0	0	0	0	0	0	0	0	0	0.162	0	0	0	0	0
AC183900.3_FG002	0	0	0	0	0	0	0	0	0	0	0	0	0	0	0.0374	0	0	0	0	0	0	0	0	0	0	0	0	0	0	0	0	0	0	0	0	0	0	0	0	0	0	0	0
AC183901.2_FG010	0	0	0	0	0	0	0	0	0	0	0	0	0	0	0	0	0	0.092	0	0	0	0	0	0	0	0	0.117	0	0	0	0	0	0	0	0	0	0	0.0809	0	0	0	0	0.0927
AC183907.3_FG001	0	0	0	0	0	0	0	0	0	0	0	0	0	0	0	0	0	0	0	0	0	0	0	0	0	0	0	0.806	0	0	0	0	0	0	0	0	0	0	0	0	0	0	0
AC183907.3_FG003	0	0	0	0	0	0	0	0	0	0	0	0	0	0	0	0	0	0	0	0	0	0	0	0	0	0	0	0	0	0	0	0	0	0	0	0	0	0	0	0	0	0.505	0
AC183912.3_FG002	0	0	0	0	0	0	0	0	0	0	0	0	0	0	0	0	0	0	0	0	0	0	0	0	0	0	0	0	0	0	0	0	0	0	0	0	0	0	0	0	0	0	0
AC183914.3_FG002	0	0	0	0	0	0	0	0	0	0	0	0	0	0	0.636	0	1.52	0	0	0	0	0	0	0	0.191	1.96	0	0.28	0	0	0	0	0	0	0	0	0	0	0	0.953	0	0	0
AC183914.3_FG004	0	0	0	0	0	0	0	0	0	0	0	0	0	0	0	0	0	0	0	0	0	0	0	0	0	0	0	0	0	0	0	0	0	0	0	0	0	0	0	0	0	0	0
AC183915.4_FG001	0	0	0	0	0	0	0	0	0	0	0	0	0	0.293	0	0	0	0	0	0	0	0	0	0	0	0	0	0	0	0	0	0	0	0.281	0	0	0	0	0	0	0	0	0
AC183915.4_FG002	0	0	0	0	0	0	0	0	0	0	0	0	0	0	0	0	0	0	0	0	0	0	0	0	0	0	0	0	0	0	0	0	0	0	0	0	0	0	0	0	0	0	0
AC183917.3_FG004	0	0	0	0	0	0	0	0	0	0	0	0	0	0	0.117	0	0	0	0	0	0	0	0	0	0	3.28	0	0	0	3.75	2.99	0	0	0	0.246	1.67	2.47	0	0	0.489	0	0	0
AC183926.3_FG003	2.94e-05	0	0	0	0	0.0533	0	0	0	0	0	0	0	0	0	0	0	0	0	0	0	0	0	0	0	0	0	0	0	0	0	0	0	0	0	0	0	0	0	0	0	0	0
AC183926.3_FG005	0	0	0	0	0	0	0	0	0	0	0	0	0	0	0	0	0	0	0	0	0	0	0	0	0	0	0	0	0	0	0	0	0	0	0	0	0	0	0	0	0	0	0
AC183927.3_FG003	0	0	0	0	0	0	0	0	0	0	0	0	0	0	0	0	0	0	0	0	0	0	0	0	0	0	0	0	0	0	0	0	0	0	0	0	0	0	0	0	0	0	0
AC183927.3_FG004	0.0263	0.109	0.027	0.0192	0	0.0544	0.0404	0.106	0.11	0.0943	0.0912	0.0451	0	0.251	0.116	1.09	0.775	0.286	0.559	0.153	0.399	0.454	0.241	0.187	0.0605	0.981	0.201	0	0.559	0	0	0.25	0.7	0.56	0	0.568	0.44	0.194	0	0	0	0.594	0.0923
AC183928.4_FG001	0	0	0	0	0	0	0	0	0	0	0	0	0	0	0	0	0	0	0	0	0	0	0	0	0	0	0	0	0	0	0	0.0361	0	0	0	0	0	0	0	0	0	0	0
AC183928.4_FG006	0	0	0	0	0	0	0	0	0	0	0	0	0	0	0	0	0	0	0	0	0	0	0	0	0	0	0	0	0	0	0	0	0	0	0	0	0	0	0	0	0	0	0
AC183929.4_FG003	1.71	1.9	1.26	0.7	0.579	0	0	0	0.0476	0	0	0	0	0	0	0	0	0	0	0	0	0	0	0	0	0	0	0.115	0	0	0	0	0	0	0	0	0	0	0	0	0	0	0
AC183932.3_FG004	3.12	6.79	4.84	5.04	10.7	11.6	8.54	10.2	8.9	3.73	2.62	3.87	2.35	26.4	9.75	12.7	12.9	1.56	8.38	5.6	13.1	6.8	0	0.967	4.61	3.68	3.81	1.25	11.5	14.5	33.3	6.82	3.74	1.95	0.795	0	1.32	6.92	0	0	0	4.71	7.52
AC183932.3_FG007	4.17	6.46	5.53	6.31	6.61	13.9	12.2	11.7	10.4	10.2	10.3	7.92	14.1	24.8	6.16e-06	9.54	14.7	2.09	9.4	10.5	9.36	5.89	8.5	5.85	19.5	0.693	2.76	0.66	21.5	14.9	59.7	2.95	3.68	6.74	4.37	0.631	0.176	7.82	1.33	1.22	2.17	3.71	8.4
AC183933.2_FG003	0	0	0	0	0	0	0	0	0	0	0	0	0	0.559	0	0	0	0	0	0	0	0	0	0	0.0479	0	0	0	0	3.83	4.78	0	0	0	0	0	0	0	0	0	0	0	0
AC183938.4_FG004	0	0	0	0	0	0	0	0	0	0	0	0	0	0	0	0	0	0	0	0.0451	0	0	0	0	0.0421	0	0	0	0	0	0	0	0	0	0	0	0	0	0	0	0	0	0
AC183938.4_FG011	0	0	0	0	0	0	0	0	0	0	0	0	0	0	0	0	0	0	0	0.134	0	0	0	0	0	0	0	0	0	0	0	0	0	0	0	0	0	0	0	0	0	0	0
AC183938.4_FG014	0	0	0	0	0	0	0	0	0	0	0	0	0	0	0.0358	0	0	0	0	0	0	0	0	0	0	0	0	0.184	0	0	0	0	0	0	0	0	0	0	0	0	0	0	0
AC183939.3_FG003	0	0	0	0	0	0	0	0	0	0	0	0	0	0	0	0	0	0	0	0	0	0	0	0	0	0	0	0	0	0	0	0	0	0	0	0	0	0	0	0	0	0	0
AC183939.3_FG005	1.85	2.39	0.102	2.27	1.12	0.111	0.255	0.235	0	0	0	0	0	0	0	0	0	0	0	0	0	0	0	0	0	0	0	0	0	0	0	0	0	0	0	0	0	0	0	0	0	0	0
AC183943.3_FG001	0	0	0	0	0	0	0	0	0	0	0	0	0	0	0	0	0.413	0	0	0	0	0	0	0.681	0	0	0	0	0	0	0	0	0	0	0	0	0	0	0	0	0	0	0
AC183944.4_FG002	0	0	0	0	0	0	0	0	0	0	0	0	0	0	0	0	0	0	0	0	0	0	0	0	0	0	0	0	0	0	0	0	0	0	0	0	0	0	0	0	0	0	0
AC183944.4_FG003	0	0	0	0	0	0	0	0	0	0	0	0	0	0	0	0	0	0	0	0	0	0	0	0	0	0	0	0	0	0	0	0	0	0	0	0	0	0	0	0	0	0	0
AC183950.2_FG002	0	0	0	0	0	0	0	0	0	0	0	0	0	0	0	0	0	0	0	0	0	0	0	0	0	0	0	0	0	0	0	0	0	0	0	0	0	0	0	0	0	0	0
AC183950.2_FG003	0.684	0.295	0.252	0.34	0.228	0.807	1.53	1.28	1.55	1.98	3.15	1.42	0.885	0.769	5.12e-07	0.489	0.321	1.54	0.434	0.745	0	1.55	0.436	2.51	0.32	0	0.56	0.0887	0.55	4.67	6.09	0.568	0.2	0.645	0	0	0.224	2.17	0	0	0	0.317	0.434
AC183950.2_FG004	0.0535	0.21	0.0454	0	0	0	0	0	0	7.01e-07	0.0378	0	0	0.233	0	0.199	0.582	1.41e-05	0	0.253	0.244	0.234	0.386	0.119	0.274	0.306	0.178	0	0.253	0	1.67	0.0374	0.117	0	0	0.248	0.0941	0.0335	0	0.368	1.04	0.264	0.165
AC183950.2_FG005	5.72	6.47	6.8	9.8	10.4	11.8	9.28	9.31	8.83	3.47	3.27	5.41	3.37	0.645	3.6	1.28	1.46	0.541	1.43	2.79	2.29	1.98	2.65	1.2	1.34	1.94	0.43	0.844	0.988	0	0	0.575	0.712	1.41	0.907	1.72	1.26	2.7	0.541	0.669	0	0.952	2.52
AC183956.3_FG002	0	0	0	0	0	0	0	0	0	0	0	0	0	0	0.237	0	0	0	0	0	0.845	0	0	0	0	0	0	0	0	0	13.8	0	0	0	0	0	0	0.594	0	0	0	0	0.283
AC183968.2_FG001	0	0	0	0	0	0	0	0	0	0	0	0	0	0	0	0.702	1.01	0.22	1.1	1.77	2.74	1.72	1.44	1.45	0.724	0	0.225	0	1.22	0	0	0.494	0.685	0.379	0.219	0	0.478	0.907	0.994	0.775	1.58	0.958	0.922
AC183969.3_FG001	0	0	0	0	0	0	0	0	0	0	0	0	0	0	0	0	0	0	0	0	0	0	0	0	0	0	0	0	0	5.95	0	0	0	0	0	0	0	0	0	0	0	0	0
AC183969.3_FG003	0	0	0	0	0	0	0	0	0	0	0	0	0	0	0	0	0	0	0	0	0	0	0	0	0	0	0	0.224	0	0	0	0	0	0	0.515	2.73	0.483	0	0	0	0	0	0
AC183969.3_FG008	0	0	0	0	0	0	0	0	0	0	0	0	0	0	0	0	0	0	0	0	0	0	0	0	0	0	0	0	0	0	0	0	0	0	0	0	0	0.425	0	0	0	0	0
AC183974.4_FG001	0.294	0.0894	0.116	0	0	7.49e-19	0	0	0	0	0	0	0	3.5	0	0.225	0	0.632	0	0	0	0	0	0	0.538	0	0.724	0	0.177	24	14.4	0	0.201	0	0	0	0	0	0	0	0	0.559	6.05e-05
AC184048.4_FG002	0	0	0	0	0	0	0	0	0	0	0	0	0	0	0	0	0	0	0	0	0	0	0	0	0	0	0	0	0	7.61	4.14	0	0	0	0	0	0	0	0	0	0	0	0
AC184048.4_FG011	0	0	0	0	0	0	0	0	0	0	0	0	0	0	0	0	0	0	0	0	0	0	0	0	0	0	0	0	0	0	0	0	0	0	0	0	0	0	0	0	0	0	0
AC184048.4_FG013	0	0	0	0	0	0	0	0	0	0	0	0	0	0	0	0	0	0	0	0	0	0	0	0	0	0	0	0.0764	0	0	0	0	0	0	0	0	0	0	0	0	0	0	0
AC184050.2_FG002	0	0	0	0	0	0	0	0	0	0	0	0	0	0	3.4	0	0	0	0	0	0	0	0	0	0	0	0	3.93	0	0	0	0	0	0	0	0	0	0	0	0	0	0	0
AC184050.2_FG004	0	0	0	0	0	0	0	0	0	0	0	0	0	0	0	0	0	0	0	0	0	0	0	0	0	0	0	0	0	0	0	0	0	0	0	0	0	0	0	0	0	0	0
AC184112.4_FG010	0	0	0	0	0	0	0	0	0	0	0	0	0	0	2.75e-05	0	0.8	0.0552	0	0	0	0	0	0	0.131	0	0	0	0	0	0	0	0	0.629	0	0	0	0	0	0	0	0	0
AC184113.4_FG001	0	0	0	0	0	0	0	0	0	0	0	0	0	0	0	0	0	0	0	0	0	0	6.43	0	0	0	0	0	0	0	0	0	0	0	0	0	0	0	0	0	0	0	0
AC184116.3_FG001	0.931	1.25	0.903	0.543	0.316	0.323	0.0564	0.171	0.361	0.129	0.0535	0.11	0	0	0	0.153	0	0.033	0	0	0	0.363	0	0	0	0	0	0.0979	0.0345	0	0	0	0	0	0	0.425	0.224	0	0	0	0	0	0
AC184119.3_FG004	0	0	0	0	0	0	0	0	0	0	0	0	0	0	0	0	0	0	0	0	0	0	0	0	0	0	0	0	0	0	0	0	0	0	0	0	0	0	0	0	0	0	0
AC184127.3_FG003	0	0	0	0	0	0	0	0	0	0	0	0	0	0.248	3.43	0.193	14.3	0.0471	0.115	0	0	0	0	0	0.102	16.8	0	23.4	0.188	0	2.58	0.182	0.172	0	2.93	3.7	10.7	0	0	1.17	3.35	0.199	0
AC184129.2_FG002	42.9	62.5	42.5	38.1	22.1	11.6	6.24	5.98	4.9	4.65	4.43	25.9	9.78	0.708	0.695	1.32	2.02	1.5	1.32	1.42	2.66	1.79	4.46	3.37	1.28	3.33	1.46	0.866	1.21	0	2.52	0.924	1	0.35	0.762	2.54	2.18	1.49	0.727	1.71	1.95	2.02	0.92
AC184130.4_FG001	0	0	0	0	0	0	0	0	0	0	0	0	0	0	2.5	0	0	0	0	0	0	0	0	0	0	0	0	3.77	0	0	0	0	0	0	0	0	0	0	0	0	0	0	0
AC184130.4_FG005	0.253	0.863	0.566	0.0707	0.21	0.167	0.0571	0	0	0	0	0	0	9.98	0	0	0.248	113	0	0	0	0	0	0	0	0	93.6	0	0	7.09	11.5	0	0	0.231	0	0	0	0	0	0.366	0	0	0
AC184130.4_FG012	0.569	0.221	0.301	0.504	1.11	3.04	3.45	3.55	2.85	3.68	4.36	2.45	2.82	0.561	0.0421	2.43	2.57	0.779	2.19	6.29	0.904	3.27	3.05	1.73	1.94	0	0.968	0.371	1.49	1.89	3.03	3.75	1.25	1.53	1.12	1.21	0.699	5.74	1.46	0.883	3.7	4.57	5.09
AC184131.5_FG003	0.0435	0	0.0545	0	0	0	0	0	0	0	0	0	0	0	0	0	0	0	0	0	0	0	0	0	0	0	0	0	0	0	0	0	0	0	0	0	0	0	0	0	0	0	0
AC184131.5_FG010	6.72	4.18	7.92	5.54	7.69	3.95	4.49	3.04	5.63	5.62	8.46	9.81	6.65	10.6	1.63	0.77	11.4	7.37	3.13	0.0806	0	1.3	0	2.87	1.94	11.9	5.98	0	2.73	0	0	13.3	11.7	17.1	12.2	1.27	0.86	0.507	6.42	4.37	3.23	2.04	0.213
AC184132.3_FG007	0	0	0	0	0	0	0	0	0	0	0	0	0	0	0	0	0	0	0	0	0	0	0	0	0	0	0	0	0	0	0	0	0	0	0	0	0	0	0	0	0	0	0
AC184133.3_FG001	0	0	0	8.38e-09	0	0.0446	0	0.0522	0	0	0	0	0.0928	0.446	3.58	0.8	0.845	0.406	0.611	0	0.26	0.211	0	2.07	1.63	4.24	0.527	7.8	0.677	17.6	12.9	1.33	0.511	1.04	0.642	5.7	2.63	0	3.17	2.69	2.46	3.24	0.193
AC184133.3_FG004	0	0	0	0	0	0	0	0	0	0	0	0	0	0	0	0	0	0	0	0	0	0	0	2.67	0	0	0	0	0.25	0	0	0	0	0	0	0	0	0	0	0	0	0	0
AC184138.4_FG003	0	0	0	0	0	0	0	0	0	0	0	0	0	0	0	0	0	0	0	0	0	0	0	0	0	0	0	0	0	0	0	0	0	0	0	0	0	0	0	0	0	0	0
AC184164.2_FG004	0	0	0	0	0	0	0	0	0	0	0	0	0	0	0	0	0	0	0	0	0	0	0	0	0	0	0	0	0	0	0	0	0	0	0	0	0	0	0.783	0	0	0	0
AC184164.2_FG005	0	0	0	0	0	0	0	0	0	0	0	0	0	0	0	0	0	0	0	0	0	0	0	0	0	0	0	0	0	0	0	0	0	0	0	0	0	0	0	0	0	0	0
AC184164.2_FG006	0.134	0.436	0.174	0.0451	0	0.202	0.118	0.181	0.189	0.216	0.254	0	0	2.61	0	0.609	0	0.814	0.162	0	0	0	0	0.218	0	0	1.39	0	0.201	12.1	12.1	0	0.21	0	0	0	0	0	0	0	0	0	0
AC184165.4_FG001	0	0	0	0	0	0	0	0	0	0	0	0	0	0	0	0	0	0	0	4.72	3.63	0	32.8	0	0	0	0	0	0	0	0	0	0	0	0	0	0	2.38	0	0	0	0	5.24
AC184168.3_FG004	0	0	0.0703	0	0	0	0	0	0	0	0	0	0	0	0	0	0	0	0	0	0	0	0	3.1	0	0	0	0	0	0	0	0	0	0	0	0	0	0	0	0	0	0	0
AC184169.3_FG001	9.01	7.81	6.39	17.5	16.4	8.18	30.4	31.4	26.2	20.2	15.3	17	13.7	0.326	1.21	12.5	13.3	3.71	10.3	15.7	18.6	11	16.4	15.1	12.1	4.07	2.33	0.207	6.32	0	0	3.19	4.17	4.37	4.46	1.56	3.9	17.1	4.43	8.64	7.26	2.17	13.6
AC184170.4_FG002	1.05	2.83	2.06	2.37	1.34	0.628	0.255	0.349	0.56	0.304	0.142	1	0.184	0	0	0.22	0	0	0	0.177	0.221	0	0.582	0	0.0986	0.552	0.093	0.821	0.172	0	0	0	0	0	0.248	0	0.113	0.331	0	0	0	0	0.168
AC184171.4_FG002	0	0	0	0	0	0	0	0	0	0	0	0	0	0	0.0505	0	0.179	0	0	0	0	0	0	0	0.255	2.59	0	0.184	0.0915	0	0	0	0	0	0	0.443	1.01	0.0501	0	0	0	0	4.34e-06
AC184171.4_FG003	0	0	0	0	0	0	0	0	0	0	0	0	0	0	0	0	0	0	0	0	0	0	0	0	0	0	0	0	0	0	0	0	0	0	0	0	0	0	0	0	0	0	0
AC184172.3_FG001	0	0	0	0	0	0	0	0	0	0	0	0	0	0	0	0	0	0	0	0	0	0	0	0	0	0	0	0	0	0	0	0	0.133	0	0	0	0	0	0	0	0	0	0
AC184172.3_FG004	0	0	0	0	0	0	0	0	0	0	0	0	0	0	0	0	0	0	0	0	0	0	0	0	0	0	0	0	0	0	0	0	0	0	0	0	0	0	0	0	0	0	0
AC184691.2_FG001	0	0	0	0	0	0	0	0	0	0	0	0	0	0	0.0568	0	0	0	0	0	0	0	0	0	0	0	0	0	0	0	0	0	0	0	0	0	0	0	0	0	0	0	0
AC184694.3_FG007	0	0	0	0	0	0	0	0	0	0	0	0	0	0	0.0451	0	0	0	0	0	0	0	0	0	0	0	0	0	0	0	0	0	0	0	0	0	0	0	0	0	0	0	0
AC184698.4_FG004	0	0	0	0	0	0	0	0	0	0	0	0	0	0	1.36e-07	0	0	0	0	0	0	0	0	0	0	0	0	0	0	0	0	0	0	0	0	0	0	0	0	0	0	0	0
AC184699.3_FG005	2.23	2.5	2.81	1.5	0.757	0.469	0.253	0.277	0.116	0.0666	0.0384	0.126	0.0527	0	0	0.0753	0	0	0.0523	0.119	0	0	0	0	0	0.252	0	0	0	0	0	2.92e-07	0	0	0	0	0.0754	0.0365	0	0	0	0	0
AC184700.4_FG003	0	0	0	0	0	0	0	0	0	0	0	0	0	0	0	0	0	0	0	0	0	0	0	0	0	0	0	0	0	0	0	0	0	0	0	0	0	0	0	0	0	0	0
AC184702.3_FG001	0	0	0	0	0	0	0	0	0	0	0	0	0	0	0	0	0	0	0	0	0	0	0	0	0	0	0	0	0	0	0	0	0	0	0	0	0	0	0	0	0	0	0
AC184703.5_FG001	24.1	24.3	24.1	36.4	64.4	31.7	33.2	44.1	61	39.4	38.6	21.4	24.4	15.3	8.67	25	37.7	13.6	32	30.6	44.5	21.6	29.1	14.5	22.8	7.02	14.6	2.51	21.6	13.1	11.3	22.3	27.8	11.7	9.17	12.3	18.5	29.5	4.12	10.5	12.4	19.9	28.8
AC184705.4_FG001	0	0	0	0	0	0	0	0	0	0	0	0	0	4.21	0	0	0	0	0	0	0	0	0	0	0	0	0	0	0	0	15.7	0	0	0	0	0	0	0	0	0	0	0	0
AC184706.2_FG001	0	0	0	0	0	0	0	0	0	0	0	0	0	0	0	0	0	0	0	0	0	0	0	0	0	0	0	0.171	0	0	0	0	0	0	0	0	0	0	0	0	0	0	0
AC184707.3_FG004	0	0	0	0	0	0	0	0	0	0	0	0	0	0	0	0	0	0	0	0	0	0	0.298	0	0	0	0	0	0	0	0	0	0	0	0	0	0	0	0	0	0	0	0
AC184764.3_FG003	0	0	0	0	0	0	0	0	0	0	0	0	0	0	0	0	0	0	0	0	0	0	0	0	0	0	0	0	0	0	0	0	0	0	0	0	0	0	0	0	0	0	0
AC184764.3_FG006	0	0	0	0	0	0	0	0	0	0	0	0	0	0	0	0	0	0	0	0	0	0	0	0	0	0	0	0	0	0	0	0	0	0	0	0	0	0	0	0	0	0	0
AC184765.4_FG004	0	0	0	0	0	0.044	0	0	0	0	0	0	0	0	0	0	0	0	0	0	0	0	0	0	0	0	0	0	0	0	0	0.32	0	0	0	0	0	0	0	0	0	0	0.543
AC184765.4_FG005	0	0.0428	0	0	0	0	0	0	0	0	0	0	0	0	0	0	0	0	0	0	0	0	0	0	0	0	0	0.0396	2.05e-07	0	0	0	0	0	0.201	0.295	0.116	0	0	0	0	0	0
AC184766.3_FG002	0	0	0	0	0	0	0	0	0	0	0	0	0	0	0	0	0	0	0	0	0	0	0	0	0	0	0	0	0	0	0	0	0	0	0	0	0	0	0	0	0	0	0
AC184768.3_FG001	0	0	0	0	0	0	0	0	0	0	0	0	0	0	0	0	0	0	0	0	0	0	0	0	0	0	0	0	0	0	0	0	0	0	0	0	0	0	0	0	0	0	0
AC184770.3_FG001	0	0	0	0	0	0	0	0	0	0	0	0	0	0	0	0	0	0	0	0	0	0	0	0	0	1.07	0	0	0	0	0	0	0	0	0	0	0	0	0	0	0	0	0
AC184771.4_FG003	0	0	0	0	0	0	0	0	0	0	0	0	0	0	0	0	0	0	0	0	0	0	0	0	0	0	0	0.0426	0	0	0	0	0	0	0	0	0	0	0	0	0	0	0
AC184772.3_FG001	0	0	0	0	0	0	0	0	0	0	0	0	0	0	0	0	0	0.072	0.159	0.188	0	0	0	0	0	0.58	0	0.218	0	2.74	0	0	0.133	0	0	0	0.178	0	0	0	0	0	0
AC184774.4_FG002	0	0	0	0	0	0	0	0	0	0	0	0	0	0	0	0	0	0	0	0	0	0	0	0	0	0	0	0	0	0	0	0	0	0	0	0	0	0	0	0	0	0	0
AC184775.2_FG002	0	0	0	0	0	0	0	0	0	0	0	0	0	0	0	0	0	0	0	0	0	0	0	0	0	0	0	0	0	0	0	0	0	0	0	0	0	0	0	0	0	0	0
AC184776.3_FG003	7.56e-06	0	0	0	0	0	0	0	0	0	0	0	0	0	0	0	0	0	0	0	0	0	0	0	0	0	0	0	0	0	0	0	0	0	0	0	1.92	0	0	0	0	0	0
AC184778.3_FG002	61.1	66.2	71.3	72.3	92.5	109	125	113	116	148	126	45.7	53.1	0.147	8.37	8.98	80.5	4.61	13.4	5.89e-06	198	34.9	24.6	27.3	1.17	128	35.7	0	0.61	0	0	2.34	0	6.31	0.15	22.4	17.2	1.03	0	0	0	0.117	0.998
AC184780.3_FG004	0	0	0	0	0	0	0	0	0	0	0	0	0	0	0	0	0	0	0	0	0	0	0	0	0	0	0	0	0	0	0	0	0	0	0	0	0	0	0	0	0	0	0
AC184781.4_FG010	0	0	0	0	0	0	0	0	0	0	0	0	0	0	0	0	0	0	0	0	0	0	0	0	0	0	0	0.144	0	0	0	0	0	0	0	0	0	0	0	0	0	0	0
AC184782.3_FG004	0.498	0.839	1.35	1.03	0.55	0.426	0.0337	8.79e-05	0.199	6.94e-08	0.0832	0.365	0.0933	0	0	0	0	0	0	0.361	0	0	0	0	0.0892	0	0	0.187	0.0458	0	0	0.0669	0	0	0	0	0.285	0.179	0	0	0	0	0
AC184783.3_FG005	0	0	0	0	0	0	0	0	0	0	0	0	0	0	0	0	0	0	0	0	0	0	0	0	0	0	0	0.27	0	0	3.97	0	0	0	0	0	0	0	0	0	0	0	0
AC184787.2_FG002	114	70.3	93.6	88.6	71.6	28.1	52	64.7	52	23.9	20.3	25.9	19.4	2.7	2.03	8.66	5.07	1.52	6.42	6.63e-07	7.75	3.82	5.45	3.2	0	7.4	0.0221	0	8.82	1.27	7.66	3.16	1.96	0.175	0.843	3.42	5.48	0	0.508	7.24	2.01	3.78	0
AC184787.2_FG003	0	0.0532	0	0	8.71e-05	0	0	0	0	0	0	0	0	0	0	0	0	0	0	0	0	0	0	0	0	0	0	0	0	0	0	0	0	0	0	0	0	0	0	0.864	0	0	0
AC184788.2_FG001	5.06	7.01	5.39	4.37	4.05	1.01	0.398	0.537	4.1	0.957	0.573	0.0431	0.0325	0	0	0	0	0	0.117	0	0	0	0	0.19	0.0427	0	0.157	0	0	0	0	0	0	0	0	0	2.79	0	0	0	0	0	0.178
AC184789.4_FG002	0	0	0	0	0	0	0	0	0	0	0	0	0	0	0	0	0	0	0	0	0	0	0	0	0	0	0	0	0	0	0	0	0	0	0	0	0	0	0	0	0	0	0
AC184790.3_FG003	0	0	0	0	0	0	0	0	0	0	0	0	0	5.16	0.175	0	0	1.53	0	0	0	0	0	0	0	0	5.39	0	0	28.2	37.1	0	0	0	0	0	0	0	0	0	0	0	0
AC184794.2_FG003	0	0	0	0	0	0	0	0	0	0	0	0	0	0	0	0	0	0	0	0	0.543	0.175	0.327	1.37	0	0	0	0	0	0	0	0.124	0	0	0	0	0	0	0	0	0	0	0
AC184831.3_FG003	0	0	0.112	0.609	0.495	0.665	0.0387	0.165	0.173	0	0	0	0	0	1.75	0.594	0.344	0.179	0.355	0.867	1.9	0.382	0	0.176	0.727	0.451	0.056	1.9	0.238	0	0	0.446	0.392	0	0.212	0.82	1.93	1.09	0	0	0	1.37	0.803
AC184831.3_FG005	0	0	0	0	0	0	0	0	0	0	0	0	0	0	0	0	0	0	0	0	0	0	0	0	0	0	0	0	0	0	0	0	0	0	0	0	0	0	0	0	0	0	0
AC184831.3_FG008	0	0	0	0	0	0	0	0	0	0	0	0	0	0	0	0	0	0	0	0	0	0	0	0	0	0	0	0	0	0	0	0	0	0	0	0	0	0	0	0	0	0	0
AC184832.2_FG001	0	0	0	0.545	0.243	0	0	0	0	0	0	0	0	0	2.04	0	0	0	0	0	0	0	0	0	0	0	0	0	0	0	0	0	0	0	0	0	1.53	0	0	0	0	0	0
AC184832.2_FG002	115	151	118	122	83.9	11.4	3.96	6.62	15.2	4.17	3.47	4.57	1.52	0	0.478	0.239	0	0.862	0.61	0	0	0	0	0.381	0.058	0	0.594	0	0.493	0	0	1.98	1	0	0	1.39	33.6	0.162	0	0	0	4.83	0.233
AC184834.3_FG005	21.9	23.1	23.3	16.3	15.1	11.3	7.68	9.61	7.14	1.24	2.27	1.08	1.83	14.9	0	0	0	0	0	0	2.11	0	0	2.56	0	0	1.77	1.64	0	12.8	16.6	0	0	0	4.52	0	1.82	0	0	2.4	0	0	0.636
AC184834.3_FG007	0	0	0	0	0	0	0	0	0	0	0	0	0	0	0	0.0529	0.359	0	0.0451	1.05e-07	0.113	0.118	1.5	0.0894	0	0	0	0	0	0	0	0.127	0.0415	0	0	0	0	0	0	0	0	0.12	0
AC184835.3_FG003	0	0	0	0	0	0	0	0	0	0	0	0.11	0	0.211	0	0.22	0.224	0.0582	0	0.257	0	0	0.267	0	0	0.552	0.181	0	0.0925	0	0	0.281	0.0809	0	0	0	0.17	0.125	3.02	3.07	2.58	0	0.0518
AC184836.3_FG002	0	0	0	0	0	0	0	0	0	0	0	0	0	0	0	0	0	0	0	0	0	0	0.202	0	0	0	0	0	0	0	0	0	0	0	0	0	0	0	0	0	0	0	0
AC184836.3_FG003	0	0	0	0	0	0	0	0	0	0	0	0	0	0	0	0	0	0	0	0	0	0	0	0	0	0	0	0	0	0	0	0	0	0	0	0	0	0	0	0	0	0	0
AC184845.4_FG004	0	0	0	0	0	0	0	0	0	0	0	0	0	0	0	0	0	0	0	0	0	0	0	0	0	0	0	0	0	0	0	0	0	0	0	0	0	0	0	0	0	0	0
AC184851.4_FG005	0	0	0	0	0	0	0	0	0	0	0	0	0	0	0.203	0	0	0	0	0	0	0	0	0	0	0	0	1.22	0	0	0	0	0	0	0	0	0	0	0	0	0	0	0
AC184854.4_FG001	0	0	0	0	0	0	0	0	0	0	0	0	0	0	0	0	0	0	0	0	0	0	0	0	0	0	0	0	0	0	0	0	0	0	0	0	0	0	0	0	0	0	0
AC184854.4_FG003	0	0	0	5.37e-92	0	0	0.0435	0.0485	0.0159	0	0	0.0244	0	0	0	0.211	0.229	4.56e-07	0.203	0.277	0.312	0.5	10.9	2.35	0.173	0	0.0943	0	0.135	0	0	0.0964	0.215	0.289	0.193	0.284	0	0.182	0.506	0.243	0.711	0.289	0.135
AC184856.3_FG002	0	0	0	0	0	0	0	0	0	0	0	0	0	0	0	0	0	0	0	0	0	0	0	0	0	0	0	0	0	0	0	0	0	0	0	0	0	0	0	0	0	0	0
AC184856.3_FG007	0	0	0	0	0	0	0	0	0	0	0	0	0	0	0	0	0	0	0	0	0	0	0	0	0	0	0	0	0	0	0	0	0	0	0	0	0	0	0	0	0	0	0
AC184857.2_FG006	0	0	0	0	0	0	0	0	0	0	0	0	0	0	0	0	0	0	0	0	0	0	0	0	0	0	0	0	0	0	0	0	0	0	0	0	0	0	0	0	0	0	0
AC184858.3_FG003	0	0	0	0	0	0	0	0	0	0	0	0	0	0	0	0	0	0	0	0	0	0	0	0	0	0	0	0	0	0	0	0	0	0	0	0	0	0	0	0	0	0	0
AC184859.3_FG001	0	0	0	0	0	0	0	0	0	0	0	0	0	0	0	0	0	0	0	0	0	0	0	0	0	0	0	0	0	0	0	0	0	0	0	0	0	0	0	0	0	0	0
AC184859.3_FG002	0	0	0	0	0	0	0	0	0	0	0	0	0	0	0	0	0	0	0	0	0	0	0	0	0	0	0	0	0	0	0	0	0	0	0	0	0	0	0	0	0	0	0
AC184865.4_FG003	0	0	0	0	0	0	0	0	0	0	0	0	0	0	0	0	0	0	0	0	0	0	0	0.285	0	0	0	0	0	0	0	0	0	0	0	0	0	0	0	0	0	0	0
AC184866.3_FG004	0	0	0	0	0	0	0	0	0	0	0	0	0	0	0	0	0	0	0	0	0	0	0	0	0	0	0	0	0	0	0	0	0	0	0	0	0	0	0	0	0	0	0
AC184866.3_FG005	0	0	0	0	0	0	0	0	0	0	0	0	0	0	0	0	0	0	0	0	0	0	0	0	0	0	0	0	0	0	0	0	0	0	0	0	0	0	0	0	0	0	0
AC184866.3_FG007	0	0	0	0	0	0	0	0	0	0	0	0	0	0	0	0	0.216	0.0533	0	0	0	0	0	0	0	0	0	0	0.0611	0	0	0.0472	0	0	0	0	0	0.114	0	0	0	0.208	1.16e-07
AC184868.2_FG005	0	0	0	0	0	0	0	0	0	0	0	0	0	0	0	0	0	0	0	0	0	0	0	0	0	0	0	0	0	15	16.9	0	0	0	0	0	0	0	0	0	0	0	0
AC184868.2_FG006	0	0	0	0	0	0	0	0	0	0	0	0	0	1.69	0	0	0	0	0	0	0	0	0	0	0	0	0	0	0	13.3	14.8	0	0	0	0	0	0	0	0	0	0	0	0
AC184871.2_FG002	0	0	0	0	0	0	0	0	0	0	0	0	0	0	0	0	0	0	0	0	0	0	0	0	0.357	0	0	0	0	0	0	0	0	0	0	0	0	0	0	0	0	0	0.407
AC184871.2_FG009	0	0	0	0	0	0	0	0	0	0	0	0	0	0	0	0	0	0	0	0	0	0	0	0	0	0	0	0	0	0	0	0	0	0	0	0	0	0	0	0	0	0	0
AC184873.4_FG001	0	0	0	0	0	0	0	0	0	0	0	0	0	0	0.0666	0	0	0	0	0	0	0	0	0	0.11	0	0	0	0	0	0	0	0	0	0	0	0	0	0	0	4.3	0	0
AC185108.3_FG006	0	0	0	0	0	0	0	0	0	0	0	0	0	0	0	0	0	0	0	0	1.19	0	0	0	0	0	0	0	0	0	0	0	0	0	0	0	0	0	0	0	0	0	0
AC185108.3_FG007	0	0	0	0	0	0	0	0	0	0	0	0	0	0	0	0	0	0	0	0	0	0	0	0	0	0	0	0	0	0	0	0	0	0	0	0	0	0	0	0	0	0	0
AC185108.3_FG008	0	0	0	0	0	0	0	0	0	0	0	0	0	0.999	0	1.62	0	1.96	2.56	2.75	1.98	0.737	14.9	4.06	2.02	1.39	0.595	0	1.53	0	0	2.06	1.87	3.31	2.31	0.832	0.706	3.85	3.68	2.76	3.86	5.38	3.91
AC185108.3_FG010	0.0548	0.23	0.342	0.476	0.412	0.568	0.286	0.139	0.141	0.0822	1.05e-05	0	0.0556	0.141	0.193	0.0908	0.181	0.292	0.0455	0.188	0.431	0	0.531	0.165	0	0.899	0.118	5.06	0.0517	0	0	0	0	0.234	0	0.343	0.503	0.0585	0	0	0	0	0
AC185108.3_FG011	0	0	0	0	0	0	0	0	0	0	0	0	0	0	0	0	0	0	0	0	0	0	0	0	0	0	0	0.179	0	0	0	0	0	1.98	0	0	0	0	0	0	0	0	0
AC185111.3_FG003	0	0	0	0	0	0	0	0	0	0	0	0	0	0	1.08	0	0	0	0	0	0	0	0	0	0	0	0	0	0	0	0	0	0	0	0	0	0	0	4.74	0	0	0	0
AC185111.3_FG004	0	0	0	0	0	0	0	0	0	0	0	0	0	0	0	0	0	0	0	0	0	0	0	0	0	0	0	0	0	0	0	0	0	0	0	0	0	0	0	0	0	0	0
AC185112.2_FG002	0	0	0	0	0	0	0	0	0	0	0	0	0	0	0	0	0	0	0	0	0	0	0	0	0	0	0	0	0	0	0	0	0	0	0	0	0	0	0	0	0	0	0
AC185115.2_FG005	0	0	0	0	0	0	0	0	0	0	0	0	0	0	0	0	0	0	0	0	0	0	0	0	0	0	0	0	0	0	0	0	0	0	0	0	0	0	0	0	0	0	0
AC185121.3_FG001	0	0	0	0	0	0	0	0	0	0	0	0	0	0	0	0	0	0	0	0	0	0	0	0	0	0	0	0	0	0	0	0.034	0	0	0	0	0	0	0	0	0	0	0
AC185122.3_FG008	0	0	0	0	0	0	0	0	0	0	0	0	0	0	0	0	0	0	0	0	0	0	0	0	0	0	0	0	0	0	0	0	0	0	0	0	0	0	0.561	0	0	0	0
AC185122.3_FG009	0	0	0	0	0	0	0	0	0	0	0	0	0	0	0	0	0	0	0	0	0	0	0	0	0	0	0	0	0	0	0	0	0	0	0	0	0	0	0	0	0	0	0
AC185126.3_FG002	0	0	0	0	0	0	0	0	0	0	0	0	0	0	0	0	0	0	0	0	0	0	0	0	0	0	0	0	0	0	0	0	0	0	0	0	0	0	0	0	0	0	0
AC185126.3_FG006	0	0	0	0	0	0	0	0	0	0	0	0	0	0	0	0	0	0	0	0	0	0	0	0	0	0	0	0	0	3.2	0	0	0.17	0	0	0	0	0	0	0.591	0	0	0
AC185128.2_FG002	0	0	0	0	0	0	0	0	0	0	0	0	0	0	0	0	0	0	0	0	0	0	0	0	0	0	0	0	0	0	0	0	0	0	0	0	0	0	0	0	0	0	0
AC185130.2_FG004	0.163	0.497	0.329	0.217	0.0424	0.36	0.091	0.452	0.137	0.091	0.0438	0.0446	0.0443	0	0.639	0	0	0	0	0.0456	0	0	0	0	0	0	0	0.315	0	0	0	0	0	0	0	0	0	0	0	0	0	0	0
AC185130.2_FG005	0	0	0	0	0	0	0	0	0	0	0	0	0	0	0	0	0	0	0	0	0	0	0	0	0	0	0	0	0	0	0	0	0	0	0	0	0	0	0	0	0	0	0
AC185213.3_FG003	0	0	0	0.0675	0.225	0.111	0.212	0.497	0.195	0.117	2.33e-27	0.12	0	0.476	0.398	1.66	1.11	0.541	1.92	1.45	2.45	1.56	4.65	1.28	0.482	0.394	0.142	0	0.835	1.92	4.91	0.907	1.7	6.1	2.25	0.563	0.401	2.03	1.28	1.06	1.68	0.826	1.57
AC185216.4_FG002	0	0	0	0	0	0	0	0	0	0	0	0	0	0	0	0	0	0	0	0	0	0	0	0	0	0	0	0	0	0	0	0	0	0	0	0	0	0	0	0	0	0	0
AC185217.3_FG002	1.42	3.39	4.32	0.575	5.12	4.53	3.2	5.1	3.12	5.12	7.91	3.86	4.84	6.17	0	39.4	45	1.5	11.6	0	18	10.1	17.7	0	0	4.31	3.3	0	18.4	0	0	7.58	14.5	2.45	9.92	13.4	3.85	0	5.03	15.4	8.78	15.7	0
AC185217.3_FG003	0	0	0	0	0	0	0	0	0	0	0	0	0	0	0.843	0	0	0	0	0	0	0	0	0	0	0	0	0.473	0	0	0	0	0	0	0	0	0	0	0	0	0	0	0
AC185217.3_FG004	0	0	0	0	0	0	0	0	0	0	0	0	0	0	0	0	0	0	0	0	0	0	0	0	0	0	0	0	0	0	0	0	0	0	0	0	0	0	0	0	0	0	0
AC185217.3_FG007	0.172	7.52e-06	0.0495	0.0452	0.0906	0.177	0.186	0.255	0.199	0.0963	0.049	0.219	0.0388	0	0	0.129	0.206	0.169	0.0797	0.21	0	0.216	0	0	0.0856	0	0	0.0339	0	0	0	0.0431	0.173	0.467	0.228	0.597	0	0.243	0	0.418	0	0	0.121
AC185218.4_FG004	0	0	0	0	0	0	0	0	0	0	0	0	0	0	0	0	0	0	0	0	0	0	0	0	0	0	0	0	0	4.56	0	0	0	0	0	0	0	0	0	0	0	0	0
AC185218.4_FG007	0	0	0	0	0	0	0	0	0	0	0	0	0	0	0	0	0	0	0	0	0	0	0	0	0	0	0	0	0	0	0	0	0	0	0	0	0	0	0	1.34	0	0	0
AC185222.5_FG001	0	0	0	0	0	0	0	0	0	0	0	0	0	0	0	0	0	0	0	0	0	0	0	0	0	0	0	0	0	0	0	0	0	0	0	0	0	0	0	0	0	0	0
AC185222.5_FG002	0	0	0	0	0	0	0	0	0	0	0	0	0	0	0	0	0	0	0	0	0	0	0	0	0	0	0	0.257	0	0	0	0	0	0	0	0	0	0	0	0	0	0	0
AC185223.3_FG005	0	0	0	0	0	0	0	0	0	0	0	0	0	0.244	0	0	0	0	0	0	0	0	0	0	0	0	0	0	0	0	0	0	0	0	0	0	0	0	0	0	0	0	0
AC185223.3_FG007	0	0	0	0	0	0	0	0	0	0	0	0	0	0	0	0	0	0	0	0.118	0	0	0	0	0	0	0	0	0	0	0	0	0	0	0	0	0	0	0	0	0	0	0
AC185224.4_FG005	0	0	0	0	0	0	0	0	0	0	0	0	0	0	0	0	0	0	0	0	0	0	0	0	0	0	0	0	0	0	0	0	0	0	0	0	0	0	0	0	0	0	0
AC185226.4_FG001	20.1	9.26	9.96	14.3	23.1	12.3	61.2	59.2	32.9	49.5	39.5	25.9	18.2	6	5.99	9.13	7.86	16.5	10.7	20.4	8.94	17.1	18	15.9	21.2	10	13.1	5.82	7.59	4.98	3.97	13.9	10.5	11	8.88	9.24	7.35	17.6	14	12.7	11	11.9	18.7
AC185226.4_FG006	0.112	0	0.0515	0	0.0922	0.056	0	0	3.71e-06	0	0	0	0	0	19.1	0	0	0	0	0	0	0	9.64	0	0	0	0	0	0	0	0	0	0	0	0	0	0	0	0	0	0	0	0
AC185226.4_FG007	23.1	20.5	21.6	39.6	38.5	31.8	27.2	25.6	20.9	13.9	11.3	9.3	10.9	3.04	10.8	1.59	18.2	7.84	6.21	5.64	23.2	5.46	0.178	1.95	4.95	37.5	11	5.97	2.38	7.66	0	9.24	13.4	0.16	0.129	9.14	30.9	5.03	0.417	0.212	0.614	6.21	4.87
AC185228.4_FG002	0	0	0	0	0	0	0	0	0	0	0	0	0	0	0	0	0	0	0	0	0	0	0	0	0	0	0	0	0	0	0	0	0	0	0	0	0	0	0	0	0	0	0
AC185233.3_FG012	1.7e-07	0.0309	0.0548	0.0351	0	0	0	0	0	0	0	0	0	0	0.188	0.809	0	7.97e-07	1.61	0.586	0	0.774	0.213	0	1.27	0	0.0478	0	1.29	0	0	7.5	0.38	0	0	0.562	0.442	0.633	0	0	0.907	10.6	0.393
AC185234.4_FG001	0	0	0	0	0	0	0	0	0	0	0	0	0	0	0	0	0	0	0	0	0	0	0	0	0	0	0	0	0	0	0	0	0	0	0	0	0	0	0	0	0	0	0
AC185234.4_FG005	0	0	0	0	0	0	0	0	0	0	0	0	0	0	0	0	0	0	0	0	0	0	0	0	0	0	0	0	0	0	0	0	0	0	0	0	0	0	0	0	0	0	0
AC185251.3_FG002	0.262	0	0.411	0	0	0	0	0	0	0	0	0	0	0	0	0	0	0	0	0	0	0	0	0	0	0	0	0	0	0	0	0	0	0	0	0	0	0	0	1.5	0	0	0
AC185251.3_FG005	0	0	0	0	3.1e-05	0	0.156	0.236	0.0442	0	0	0.215	0.0457	0	0	0.178	0.173	0	0	0.2	0	0	0	0	0	0.352	0	0	0	0	0	0.114	0.111	0	0	0	0	0.11	0	0	0	0.235	0.12
AC185252.4_FG002	0	0	0	0	0	0	0	0	0	0	0	0	0	0	0	0	0	0	0	0	0	0	0	0	0	0	0	0	0	0	0	0	0	0	0	0	0	0	0	0	0	0	0
AC185254.4_FG002	1.53	3	2.19	1.14	0.724	1.47	1.05	1.73	0.915	0.738	0.599	0.0554	0.632	0	0.134	0.547	0.399	0.272	0.523	2.19	2.65	1.9	2.16	0	0.598	0	0.109	0.542	0.144	0	0	0.533	0.281	1.89	0	0	0.25	1.95	0	0	0	0	1.2
AC185254.4_FG004	0	0	0	0	0	0	0	0	0	0	0	0	0	0	0	0	0	0	0	0	0	0	0	0	0	0	0	0	0.0446	0	0	0	0	0	0	0	0	0	0	0	0	0	0
AC185254.4_FG005	0	0	0	0	0	0	0	0	0	0	0	0	0	0	1.57	0.331	1.46	0	0.295	0	0	0	0	0	0.114	3.15	0	0.203	0	0	0	0	0	0	0	1.93	0	0.379	0	0	0	0.833	0.171
AC185256.3_FG002	1.26	0.977	0.938	0.47	0.194	0.0941	0	0	0.183	0	0	0.131	1.3e-06	0	0	0	0.19	0	0	0	0	0	0	0	0.0423	0	0	0	0.0426	0	0	0.0354	0	0	0.206	0	0.559	0.0156	0	0	0	0	0
AC185256.3_FG003	0	0	0	0	0	0	0	0	0	0	0	0	0	0	0	0	0	0	0	0	0	0	0	0	0	0.275	0	0	0	0	0	0	0	0	0	0	0	0	0.5	0	0	0	0
AC185257.3_FG002	0	0	0	0	0	0	0	0	0	0	0	0	0	0	0	0	0	0	0	0	0	0	0	0	0	0	0	3.68e-05	0	0	0	0	0	0	0	0	0	0	0	0	0	0	0
AC185260.3_FG003	0	0	0	0	0	0	0	0	0	0	0	0	0	0	0	0	0	0	0	0	0	0	0	0	0	0	0	0	0	0	0	0	0	0	0	0	0	0	0	0	0	0	0
AC185261.4_FG002	0	0	0	0	0	0	0	0	0	0	0	0	0	0	0	0	0	0	0	0	0	0	0	0	0	0	0	0	0	0	0	0	0	0	0	0	0	0	0	0	0	0	0
AC185262.2_FG003	0	0	0	0	0	0	0	0	0	0	0	0	0	0	0	0	0	0	0	0	0	0	0	0	0	0	0	0	0	0	0	0	0	0	0	0	0	0	0	0	0	0	0
AC185265.3_FG003	0	0	0	0	0	0	0	0	0	0	0	0	0	0	0	0	0	0	0	0	0	0	0	0	0	0	0	0	0	0	0	0	0	0	0	0	0	0	0.552	0	0	0	0
AC185269.4_FG003	0	0	0	0	0	0	0	0	0	0	0	0	0	0	0.0941	0	0	0	0	0	0	0	0	0	0	0	0	0	0	0	0	0	0	0	0	0	0	0	0	0	0	0	0
AC185272.3_FG005	0	0	0	0	0	0	0	0	0	0	0	0	0	0	0.706	0	0	0	0	0.88	0.23	0	0	0	0.872	0	0	0.774	0	0	0	0	0	0	0	0	0	0.84	0	0	0	0	0.345
AC185276.2_FG003	0	0	0	0	0	0	0	0	0	0	0	0	0	0	0	0	0	0	0	0.706	0	0	0	0	1.22	14.3	0.609	0	0	0	0	0	0	0	1.49	7.93	9.23	0	0	0	0	0	0.172
AC185276.2_FG004	0	0	0	0	0	0	0	0	0	0	0	0	0	0	0.591	0	0	0.148	0	0.0515	0	0	0	0	0.0361	11.5	0.186	10.5	0	0	0	0	0	0	1.51	5.97	3.68	0	1.67	1.36	3.12	0	0
AC185276.2_FG006	0.761	1.18	1.29	2.16	9.62	9.53	27.2	19.2	25.4	82.6	68.6	25.6	71.1	28.6	0	38.5	33.5	1.96	33.4	106	27.7	49.7	16.2	8.16	68.5	1.46	5.25	0	13.5	35.9	27	7.88	7.94	19.5	17.7	0	2.44	85.5	5.41	10.7	2.98	0.523	100
AC185277.2_FG001	0	0	0	0	0	0	0	0	0	0	0	0	0.213	0	0.0503	0	0	0	0	0	0	0	0	0	0.0425	0	0	0	0	0	0	0	0	0	0	0	0	0	0	0	0	0	0
AC185279.3_FG002	7.26	12	8.16	8.05	5.85	0.607	0.465	0.918	2.69	1.14	1.52	3.41	1.19	1.63	0	0.55	0	0.378	1.59	1.27	0	0.89	2.09	0	1.3	0	1.81	0	0.653	0	0	0.257	0	0	0	1.65	9.67	1.93	0	0	3.88	0	1.67
AC185281.5_FG006	0	0	0	0	0	0	0	0	0	0	0	0	0	0	0	0.11	0	0	0	0	0	0	0	0	0	0.4	0	0.331	0	0	0	0.0528	0.085	0	0	0	0	0	0	0	0	0	0.000154
AC185286.3_FG012	0.95	3.06	1.17	0.586	0.434	0.0465	0	0.0273	0.227	0	0	1.17e-09	0	0	0	0	0	0	0	0	0	0	0	0	2.3e-05	0	0	0	9.96e-06	0	0	0	0	0	0	0	0.193	0.0826	0	0.567	0	0	0.0435
AC185287.3_FG001	0.0595	0	0	0.0515	0	0	0	0	0	0	0	0	0	0	0	0	0	0	0	0	0.81	0	6.63	0.91	0.1	0	0	0	0	0	0	0	0.523	0	0	0	0	0	0	0	0	0	0
AC185296.2_FG006	6.45	8.81	6.63	3.04	2.14	0.509	0.0733	0.131	1.37	0.118	0.125	0	0	0	0	0	0	0	0	0	0	0	0	0	0	0	0	0	0	0	0	0	0	0	0	0	0	0	0	0	0	0	0
AC185299.3_FG002	0	0.0397	0	0	0	0	0	0	0	0	2.26e-10	0	0	0	0	0	0	0	0	0	0	0	0	0	0.51	0	0	0	0	0	0	0	0	0	0	0	0	0	0	0	0	0	1.12
AC185300.4_FG002	29	44.6	35.6	53.3	47.3	76.5	35.3	27.2	26.5	16.5	15.5	13.2	13.8	2.32	0.685	1.12	5.93	4.1	1.29	1.1	3.35	1.83	2.05	2.92	2.75	4.09	3.61	0.18	2.22	5.5	1.27	3.22	3.4	6.31	3.4	4.61	2.58	0.974	6.32	4.38	0.647	3.25	0.866
AC185301.3_FG001	0	0	0	0	0	0	0	0	0	0	0	0	0	0	0	0	0	0	0	0	0	0	0	0	0	0	0	0	0	0	0	0	0	0	0	0	0	0	0	0	0	0	0
AC185301.3_FG005	0	0	0	0	0	0	0	0	0	0	0	0	0	0	0	0	0	0	0	0	0	0	0	0	0	0	0	0	0	0	0	0	0	0	0	0	0	0	0	0	0	0	0
AC185304.4_FG008	0.248	1.11	1.12	1.05	4.17	8.91	7.22	12.4	12.3	13.7	19.4	8.9	21.8	3.14	1.52	34.6	81.8	5.96	42.9	16.2	11.3	5.42	0.507	7.36	85.2	14.6	11.6	0.931	25.2	0	0	4.44	7.28	2.1	2.92	9.48	2.91	7.09	0	1.13	0	6.31	8.35
AC185304.4_FG010	0	0	1.07e-05	0.111	0.236	0	0.098	0.289	0.0446	0	0	0.0436	0	0.188	0.032	0.0875	0.2	0	0.0643	0.274	0.124	0	0	0	0.0477	0	0	0	0	0	0	0.0485	0.0556	0	0.161	0	0	0.516	0	0	0	0.19	0.247
AC185305.3_FG003	18.8	25.6	20.7	24.2	20.6	7.94	2.98	2.31	4.45	5.84	4.92	4.43	1.98	0	3.06	1.55	0	3.02	1.56	0	0	0	0	0	1.91	4.8	1.77	8.45	3.57	0	0	0.889	3.08	0	7.24	18.2	44.8	0	0	2.4	0	2.85	0.211
AC185306.4_FG004	0	0	0	0	0	0	0	0	0	0	0	0	0	0	0	0.115	0.192	0	0.234	0	0	0	0	0.173	0	0	0.0548	0.282	1.82e-06	0	0	0.0363	0	0	0	0.319	0	0	0	0	0	0	0
AC185309.5_FG001	0	0	0	0	0	0	0	0	0	0	0	0	0	0	0.199	0	0	0	0	0	0	0	0	0	0	0	0	0	0	0	0	0	0	0	0	0	0	0	0	0	0	0	0
AC185310.4_FG002	3.83	6.4	5.51	5.21	2.79	0.593	0.431	0.608	2.65	0.743	0.384	1.5	0.622	0	0.0482	0	1.68	0	0	0	0	0	0	0	1.09	0	0	0.337	0	0	0	0	0	0	0	0	1.94	0	0	0	0	0	0
AC185313.5_FG001	0.049	1.69	0	0.213	0.0806	0	2.88e-06	0.333	0	0.0747	0.109	0	0	0	0	0	0	0	0	0	0	0	0	0	0	0	0	0	0	0	0	0	0	0	0	0	0	0	0	0	0	0	0
AC185313.5_FG006	0	0	0	0	0	0	0	0	0	0	0	0	0	0	0.0366	0	0	0	0	0	0	0	3.44	0	0	0	0	0.0605	0	0	0	0	0	0	0	0	0	0	0	0	0	0	0
AC185314.4_FG008	0.497	0.496	0.498	0	0.193	0.000374	0	0	0.0687	0	0.0304	0.105	0.196	0	0	0	0	0.513	0	0.213	0	0	0.35	0.628	0.0212	0	0	0	0	9.04	9.7	0	0.24	0	0	0.545	0.198	0	0	0	0	0.703	0.0485
AC185321.3_FG003	0	0	0	0	0	0	0	0	0	0	0	0	0	0	0	0	0	0	0	0	0	0	0	0	0	0	0	2.73	0	0	0	0	0	0	0	0	0	0	0	0	0	0	0
AC185322.3_FG008	0	0	0	0	0	0	0	0	0	0	0	0	0	0	7.12e-05	0	0	0	0	0	0	0	0	0	0	0	0	0.509	0	0	5.46	0	0	0	0	0	0	0	0	0	0	0	0
AC185322.3_FG010	0	0	0	0	0	0	0	0	0	0	0	0	0	0	0	0	0	0	0	0	0	0	0	0	0	0	0	0	0	0	0	0	0	0	0	0	0	0	0	0	0	0	0
AC185322.3_FG011	0	1.51e-05	0	0	0	0	0	0	0	0	0	0	0	0	0	0	0	0	0	0	0	0	0	0	0	0	0	0	0	2.07	0	0	0.0556	0	0	0	0.12	0	0	0	0	0	0
AC185323.3_FG001	0	0	0	0	0	0	0	0	0	0	0	0	0	0	0	0	0	0	0	0	0	0	0	0	0	0	0	0	0	0	0	0	0	0	0	0	0.217	0	0	0	0	0	0
AC185323.3_FG002	0	0	0	0	0	0	0	0	0	0	0	0	0	0.895	0	0	0	0	0	0	0	0	0	0	0	0	0	0	0	5.29	0	0	0	0	0	0	0	0	0	0	0	0	0
AC185411.3_FG003	0.27	0	0.232	1.22	7.92e-07	0	0	0	0	0	0	0	0	0	0.235	0	0	0	0	0	0	0	0	0	0	0	0	4.79e-05	0	0	0	0	0	0	0	0	0	0	0	0	0	0	0
AC185413.3_FG002	0	0	0	0	0	0	0	0	0	0	0	0	0	0	0	0	0	0	0	0	0	0	0	0	0	0	0	0.0663	0	0	0	0	0	0	0	0	0	0	0	0	0	0	0
AC185413.3_FG005	0	0	0	0	0	0	0	0	0	0	0	0	0	0	0	0	0	0	0	0	0	0	0	0	0	0	0	0	0	0	0	0	0	0	0	0	0	0	0	0	0	0	0
AC185414.3_FG002	0.252	0.0619	0.0929	0.213	0.168	0.192	0.185	0.12	0.177	0	0.0608	0.399	0.154	0.287	0.895	0.212	0	0.055	0.337	0.172	0.216	0.523	0	0.486	0.129	1.47	0	0.549	0.0676	0	4.98	0.445	0.0753	0	0	0.617	0.514	0.248	0	0.477	0	0.595	0.0873
AC185414.3_FG003	0	0.0485	0	0	0	0	0	0	0	0	0	0	0	0	0	0	0	0	0	0	0	0	0	0	0	0	0	0	0	0	0	0	0	1.38	0	0	0	0	0	0	0	0	0
AC185415.3_FG005	5.38	4.11	4.59	4.84	4.79	2.72	7.39	6.73	6.5	6.51	7.72	10	4.99	3.55	8.64	4.73	3.8	3.17	3.94	4.65	3.87	3.73	4.05	3.68	3.42	4.99	2.72	8.13	4.71	3.12	3.74	2.95	2.65	13.5	11.3	5.1	3.35	5.25	4.76	5.64	2.77	3.79	5.02
AC185418.3_FG006	0	0	0	0	0	0	0	0	0	0	0	0	0	0	0.159	0.198	0	0	0	0	0	0	0	0	0	0	0	1.87	0.0548	0	0	0	0	0	0	0	1.22	0	0	0	0	0	0
AC185418.3_FG007	0	0	0	0	0	0	0	0	0	0	0	0	0	0	0.293	0.199	0	0	0	0	0	0	0	0	0	0	0	1.63	0	0	0	0	0	0	0	0	0.356	0.198	0	0	0	0	0
AC185421.3_FG003	0	0	0	0	0	0	0	0	0	0	0	0	0	0	3.89	0	0	0	0	0	0	0	0	0	0	0	0	0	0	0	0	0	0	0	0	0	0	0	0	0	0	0	0
AC185421.3_FG005	0	0	0	0	0	0	0	0	0	0	0	0	0	0	0	0	0	0	0	0	0	0	0	0	0	0	0	1.22	0	0	0	0	0	0	0	0	0	0	0	0	0	0	0
AC185422.3_FG005	0	0.0605	0	0	0	0.0443	0	0	0	0	0.0422	0	0	0	4.94	0.199	1.63	0	0.117	0	0	0	0	0	0.18	6.7	0.0749	0.189	0.257	0	0	0.131	0.178	0	0.231	1.89	3.48	0.0419	0	0.429	0	0.203	0
AC185427.5_FG001	0	0	0	0	0	0	0	0	0	0	0	0	0	0	0	0	0	0	0	0	0	0	0	0	0	0	0	0	0	0	0	0	0	0	0	0	0	0	0	0	0	0	0
AC185427.5_FG004	0	0	0	0	0	0	0	0	0	0	0	0	0	0.862	0	2.72	0	0.651	1.34	1.44	0.283	0	0	0	0.335	0	0.153	0	0.924	0	0	0.417	0.641	0	0.628	0.573	0.519	0.655	0	0	0	0.601	0.327
AC185429.3_FG005	0	0	0	0	0	0	0	0	0	0	0	0	0	0	0	0	0	0	0	0	0	0	0	0	0	0	0	0	0	0	0	0	0	0	0	0	0	0	0	0	0	0	0
AC185430.3_FG003	0	0	0	0	0	0	0	0	0	0	0	0	0	0	0.295	0	0	0	0	0	0	0	0	0	0	2.27	0	0	0	0	0	0	0	0	0	0	0.65	0	4.1	1.99	0	0	0
AC185434.4_FG004	0.0703	0	0	5.28e-05	0	0	0	0	0	0.0484	0	0	0.174	0	0	0	0	0	0	0	0	0	0	0	0	0	0	0	0	0	0	0	0	0	0	0	0	0	0	0	0	0	0
AC185436.3_FG004	7.39	13.3	10.9	5.38	1.49	1.34	0.203	0.622	0.655	0.0363	0	0	0	0	0.189	0	0	0.204	0.841	0	0	0	0	0.508	0	0	0	0	0.233	0	0	0	0.175	0	0	0	0	0	0	0	0	0	0
AC185436.3_FG005	0	0	0	0	0	0	0	0	0	0	0	0	0	0	0	0	0	0	0	0	0	0	0	0	0	0	0	0	0	0	0	0	0	0	0	0	0	0.124	0	0	0	0	0.141
AC185438.2_FG001	0	0	0	0	0	0	0	0	0	0	0	0	0	0.933	0	0	0	0	0	0	0	0	0	0	0	0	0	0	0	0	16.9	0	0	0	0	0	0	0	0	0	0	0	0
AC185442.3_FG002	0.0696	0.233	0.258	0.479	0.182	0.24	0.0585	0.24	0	0	0	0.0509	0	0	4.85	2.29	0.821	0.389	2.65	4.92	5.6	1.21	2.59	0	0.0463	3.06	0.515	0.75	3.8	0	0	0.197	0.509	0	1.57	0	2.89	5.43	0	0	0	0.536	3.87
AC185443.3_FG004	0	0	0	0	0	0	0	0	0	0	0	0	0	0	0	0	0	0	0	0	0	0	0	0	0	0	0	0	0	0	0	0	0	0	0	0	0	0	0	0	0	0	0
AC185445.3_FG001	0	0	0	0	0	0	0	0	0	0	0	0	0	0	0	0	0	0	0	0	0	0	0	0	0	0	0	0	0	0	0	0	0	0	0	0	0	0	0	0	0	0	0
AC185448.2_FG005	0.146	0.178	0.11	0	0.0486	0.0963	0.431	0.273	0.446	0.843	0.639	0.106	0.769	0	3.19	0	0	0	0	0.552	0	0	0	0	1.14	0	0	7.06	0	4.96	0	0	0	0	0	0	0	0.325	3.85	3.06	2.52	0	0.592
AC185449.3_FG006	0	0	0	0	0	0	0	0	0	0	0	0	0	0	0	0	0	0	0	0	0	0	0	0	0	0	0	0	0	0	0	0	0	0	0	0	0	0	0	0	0	0	0
AC185453.3_FG002	0	0	0	0	0	0	0	0	0	0	0	0	0	0	0	0	0	0	0	0	0	0	0	0	0	0	0	0	0	0	0	0	0	0	0	0	0	0.167	0	0	0	0	0
AC185455.3_FG001	0	0	0	0	0	0	0	0	0	0	0	0	0	0	0	0	0	0	0	0	0	0	0	0	0	0	0	0	0	0	0	0	0	0	0	0	0	0	0	0	0	0	0
AC185458.4_FG003	0	0	0	0	0	0	1.71e-05	0	0	0	0	0	0	0	0	0	0	0	0	0	0	0	0	0	0	0	0	0	0.179	0	0	0.209	0	0	0	0	0	0	4.05	1.41	0	0.566	0
AC185460.3_FG004	0	0	0	0	0	0	0	0	0	0	0	0	0	0.228	0	0	0	0	0	0	0	0	0	0.172	0	0.597	0.0544	0	1.32e-06	0	0	0	0	0	0	0	0	0	0	0	0	0	0
AC185464.3_FG001	0	0	0	0	0	0	0	0	0	0	0	0	0	0	0	0	0	0	0	0	0	0	0	0	0	0	0	0	0	0	0	0	0	0	0	0	0	0	0	0	0	0	0
AC185464.3_FG003	0	0	0	0	0	0	0	0	0	0	0	0	0	0	0	0	0	0	0	0	0	0	0	0	0	50.7	0	0	0	0	0	0	0	0	168	154	84.8	0	22	89.8	27	0	0
AC185466.3_FG001	0	0	0	0	0	0	0	0	0	0	0	0	0	0.931	1.06	0	0.434	0.0692	0.156	7.25	1.98	0	3.17	0.216	6.61	0.414	0	0.127	0.102	0	2.18	0.214	0.207	0.298	0.202	1.32	0.247	6.21	1.74	5.41	2.67	0.68	5.95
AC185467.3_FG001	0	0	0	0	0	0	0	0	0	0	0	0	0	0	0	0.594	0	0	0	0	0	0	0	0	0	0	0	0	0	0	0	0	0	1.53	0	0	0	0	0	0	0	0	0
AC185468.3_FG002	0	0	0	0	0	0	0	0	0	0	0	0	0	0	3.13	0	0	0	0	0	0	0	0	0	0	26.7	0	9.2	0	0	0	0	0	0	150	124	63.4	0	11.1	28.3	5.68	0	0
AC185468.3_FG003	0	0	0	0	0	0	0	0	0	0	0	0	0	0	0	0	0	0	0	0	0	0	0	0	0	0	0	0.562	0	0	0	0	0	0	0	0	0	0	0	1.36	0	0	0
AC185471.3_FG005	0.171	0.279	0.23	0.326	0.105	0.5	0.255	0.201	0.331	0.7	0.889	0.331	0.583	17	0.422	4.94	1.67	0.491	3.35	2.08	8.65	3.29	1.83	1.88	0.184	0	2.36	2.64	3.47	20	30.9	0.676	1.01	3.29	6.95	1.53	0.534	2.43	2.24	0.638	0	0.639	1.44
AC185473.3_FG005	0	0	0	0	0	0	0	0	0	0	0	0.0515	0.0646	0	0	0	0	0	0	0.152	0	0	0	0	0	0	0	0	0	0	0	0	0	0	0	0	0	0.0402	0	0	0	0	0
AC185474.3_FG005	2.87	2.6	1.17	3.91	2.83	0.799	0.187	0.286	0.255	0.247	0.499	0.197	0.162	149	0.251	0	0	85.3	0	0	0.537	0.118	0.166	2.73	9.18e-05	0.241	86.8	21.3	0.0595	86.2	127	0	0.235	23	3.34	0.966	0.347	0	0.986	0	1.57	0.117	0.145
AC185474.3_FG009	0	0	0	0	0	0	0	0	0	0	0	0	0	11.1	0	0.0591	50.9	0	0.0461	7.11	20.5	0.127	4.72	0.0862	0	17	6.17e-05	0.178	9.5	0	0	0	0.0382	2.72	0.129	0.218	0.0695	13.1	0.445	2.99	0	0.116	12.3
AC185475.3_FG001	0	2.21e-05	0	0.098	0.0964	0.242	0.181	0.236	0.147	0	0	0	0	0.581	0.503	0.449	0.763	0.152	0.292	0.358	2.12	0.414	0.625	0.34	0.0447	0.569	0	0	0.139	0	6.64	0.246	0.202	0	0	0	0.174	0.308	1.31	0	0	0	0.216
AC185478.4_FG004	0.248	0	0	2.05	5.04	8.34	4.07	3	4.23	2.19	1	0.926	1.04	9.67	9.39	5.01	16.1	3.34	3.39	1.91	6.86	0	0	7.72	0	5.23	2.01	0	3.48	22.9	0	3.28	7.13	0	0	4.41	3.84	0.902	5.62	7.81	0	0	2.34
AC185478.4_FG005	0	0	0	0	0	0	0	0	0	0	0	0	0	31.2	0.0923	0	0	0.887	0	0	0	0	0	0	0	0.245	2.2	0.0554	0	5.41	20.3	0	0	0	0.152	0.375	0.528	0	0	0	1.16	0	0
AC185478.4_FG007	0	0	0	0	0	0	0	0	0	0	0	0	0	0	0	0	0	0	0	0	0	0	0	0	0	0	0	0	0	0	0	0	0	0	0	0	0	0	0	0	0	0	0
AC185479.3_FG006	89.9	141	76	85.1	34	7.5	2.56	1.77	1.45	0.788	0.34	5.14	11.7	0	2.66	0	0	0	0	0	0	0	0	0	0.514	13.9	0	0	0	0	0	0	0	1.62	0	0	5.87	0	0	0	0	0	0
AC185481.5_FG001	0	0	0	7.94e-05	1.88e-05	0	7.52e-06	0	0	0	0	0	0	0	0	0	0	0	0	0	0	0	0	0	0	0	0	0	0	0	0	0	0	0	0	0	0	0	0	0	0	0	0
AC185482.3_FG001	0	0	0	0	0	0	0	0	0	0	0	0	0	0	0	0	0	0	0	0	0	0	0	0	0	0	0	0	0	0	0	0	0	0	0	0	0	0	0	0	0	0	0
AC185487.4_FG001	0	0	0	0	0	0	0	0	0	0	0	0	0	0	0	0	0	0	0	0	0	0	0	0	0	0	0	0	0	0	0	0	0	0	0	0	0	0	0	0	0	0	0
AC185487.4_FG003	0	0	0	0	0	0	0	0	0	0	0	0	0	0	0	0	0	0	0	0	0	0	0	0	0	0	0	0	0	0	0	0	0	0	0	0	0	0	0	0	0	0	0
AC185489.3_FG001	0	0	0.962	0	0	0	0	0	0	0	0	0	0	0	0	0	0	0	0	0	0	0	0	0	0	0	0	0	0	0	0	0	0	0	0	0	0	0	0	0	0	0	0
AC185489.3_FG002	21.5	28.2	22	20.4	21.9	22.4	17.2	20.2	18	12.3	12.5	16.1	10.4	12.8	0	3.52	3.87	2.15	6.7	0.0345	6.81	1.43	1.45	1.87	0	7.14	0.000151	0	7.67	0	0	7.11	2.22	0.168	0.147	7.12	12.4	1.29	0	0.213	0.624	11.8	1.09
AC185490.4_FG001	0	0	0	0	0	0	0	0	0	0	0	0	0	0	0	0	0	0	0	0	0	0	0	0	0	0	0	0	0	43	0	0	0	0	0	0	0	0	6.59	22.4	2.57	0	0
AC185492.2_FG005	0	0	0	0	0	0	0	0	0	0	0	0	0	0	0	0	0	0	0	0	0	0	0	0	0	0	0	0	0	0	0	0	0	0	0	0	0	0	7.38	0	0	0	0
AC185498.3_FG007	0	0	0	0	0	0	0	0	0	0	0	0	0	0	0.317	0	0	0	0	0	0	0	0	0	0	0	0	0.184	0	2.5	0	0	0	0	0	0.284	0	0	0	0	0	0	0
AC185500.3_FG001	0.117	0.11	0.101	0	0.0473	0.0565	0	0	0.0825	0	0	0.0367	0.0403	0.14	0	0.0526	0	0	0	0.497	0.112	0.119	0.178	0	0.0568	0	0	0	0	1.13	0	0	0.0401	0	0	0	0	0.215	0	0.542	0	0	0
AC185500.3_FG004	0	0	0	0	0	0	0	0	0	0	0	0	0	0	0	0.199	0.118	0	0.0468	0	0	0	0	0	0	0.46	2.87e-06	0	0	0	2.4	0	0	0	0	0.331	0.0615	0	0	0	0	0.193	0
AC185500.3_FG005	0	0	0	0	0	0	0	0	0	0	0	0	0	0	0	0	0	0	0	0	0	0	0	0	0	0	0	0	0	0	0	0	0	0	0	0	0	0	0	0	0	0	0
AC185501.3_FG001	0	0	0	0	0	0	0	0	0	0	0	0	0	1.28	0	1.35	1.69	0.46	1.5	0.441	0.116	1.14	0.172	1.57	0.317	0.655	0.523	0.0936	2.84	0	2.51	1.13	1.46	1.35	1.87	1.66	0.198	0.198	6.16	2.12	4.76	4.57	0
AC185501.3_FG006	0.238	0.062	0.0792	0.295	0.217	0.26	0.539	0.515	0.564	0.543	0.792	0.715	0.783	0	1.79	0.574	0.596	0.705	1.53	0	0	0.957	0	1.28	0	0.87	1.2	0	0.565	0	0	0.533	0.856	0.515	0	0.668	0.46	0.129	1.28	0	0	1.28	0
AC185504.4_FG001	0	0	0	0	0	0	0	0	0	0	0	0	0	4.46	0	0	0	1.3	0	0	0	0	0	0	0	0	3.04	0	0	8.72	0	0	0	0	0	0	0	0	0	0	0	0	0
AC185504.4_FG002	0	0	0	0	0	0	0	0	0	0	0	0	0	0	0	0	0	0	0	0	0	0	0	0	0	0	0	4.86e-09	0	0	0	0	0	0	0	0	0	0	0	0	0	0	0
AC185504.4_FG006	0	0	0	0.484	1.07	0	0.138	0.184	0	0	0	0.719	0.038	0	0	0	0	0	0	0	0	0	0	0	0	0	0	0	0	0	0	0	0	0	2.16	0	0	0	0	0	0	0	0
AC185504.4_FG008	0	0	0	0	0	0	0	0	0	0	0	0	0	0	0	0	0	0	0	0	0	0	0	0	0	0	0	0	0	0	0	0	0	0	0	0	0	0	0	0	0	0	0
AC185504.4_FG009	0	0	0	0	0	0	0	0	0	0	0	0	0	0	0	0	0	0	0	0	0	0	0	0	0	0	0	0	0	0	0	0	0	0	0	0	0	0	0	0	0	0	0
AC185510.3_FG001	0	0	0	0	0	0	0	0	0	0	0	0	0	0	0.151	0	0	0	0	0	0	0	0	0	0	0	0	0	0	0	0	0	0	0	0	0	0	0	0	0	0	0	0
AC185514.3_FG007	0	0	0	0	0	0	0	0	0	0	0	0	0	0	0	0	0	0	0	0	0	0	0	0	0	0	0	0	0	0	0	0	0	0	0	0	0	0	0	0	0	0	0
AC185519.3_FG002	0	0	0	0	0	0	0	5.7e-10	0	0	0	0	0	0	0	0	0	0	0	0.0605	0	0	0	0	0	0	0	0	0	0	0	0	0	0	0	0	0	0	0	0	0	0	0
AC185522.2_FG001	0	0	0	0	0	0	0	0	0	0	0	0	0	0	0	0	0	0	0	0	0	0	0	0	0	0	0	0	0	0	0	0	0	0	0	0	0	0	0	0	0	0	0
AC185522.2_FG002	0	0	0	0	0	0	0	0	0	0	0	0	0	0	0.0392	0.531	0	0	0	0.24	0	0	0	0	0.0423	0.78	0	0.287	0.21	11.5	10.7	0.556	0.29	0	0	0.605	1.74	0.114	2.81	2.83	0	1.12	0
AC185530.2_FG003	2.63	1.66	1.83	1.44	1.62	0.436	0.338	0.332	0.752	0.107	0.12	8.99e-07	0.179	0	0	0	0	0	0	0.693	0	0	0	0	0.0562	0	0	0	0	0	0	0	0	0	0	0	3.94	0.473	0	0	0	0	1.69e-05
AC185530.2_FG004	0	0	0	0	0	0	0	0	0	0	0	0	0	0	0	0	0	0	0	0	0	0	0	0	0	0	0	0	0	0	0	0	0	0	0	0	0	0	0	0	0	0	0
AC185530.2_FG005	0	0.109	0	0	0	0	0	0	0	0	0	0	0	0	0	0	0	0	0	0	0	0	0	0	0	0	0	0	0	0	0	0	0	0	0	0	0	0	0	0	0	0	0
AC185531.2_FG001	0.293	0.552	0.57	0.116	0.28	0.678	0.693	0.367	0.217	0.0749	0.0908	0.085	0.164	0	3.69	0	0	0	0	0.378	0	0	0	0	0	0	0.321	1.34	0	0	0	0	0	0	0	0	0	0.195	0	0	0	0	1.68e-07
AC185586.4_FG003	0	0	0	0	0	0	0	0	0	0	0	0	0	0	0	0	0	0	0	0	0	0	0	0	0	0	0	0	0	0	0	0	0	0	0	0	0	0	0	0	0	0	0
AC185587.3_FG003	0	0	0	0	0	0	0	0	0	0	0	0	0	0	0	0	0	0	0	0	0	0	0	0	0	0	0	0	0	0	0	0	0	0	0	0	0	0	0	0	0	0	0
AC185588.2_FG002	0.189	0.573	0.571	0.233	0.0942	0	0	0.159	0.0523	0	0	0	0.0845	0	0	0.368	0.218	0.359	0.434	0.244	0.541	0.509	0.253	0.199	0.317	0	0.388	0	0.0345	0	0	0.369	0.188	0	0	0.612	1.93	0.555	0	0.472	0	0.288	0.148
AC185588.2_FG008	0	0.537	0	0	0	0	0	0	0	0	0	0	0	20.6	0	0	0	0	0	0	0	0	0	0	0	0	4.71	0	0	11.8	35.3	0	1.21	0	0	0	0	0	0	0	0	0	0
AC185591.4_FG017	0	0	0	0	0	0	0	0	0	0	0	0	0	0	0	0	0	0	0	0	0	0	0	0	0	0	0	0	0	0	0	0	0	0	0	0	0	0	0	0	0	0	0
AC185593.3_FG002	0	0	0	0	0	0	0	0	0	0	0	0	0	3.28	0	0	0	0	0	0	0	0	0	0	0	0	0.519	0	0	20.6	9.62	0	0	0	0	0	0	0	1.6	0	0	0	0
AC185593.3_FG003	0.575	1.22	0.513	0.241	0.23	1.06	0.437	0.209	0.267	0.139	0.0893	6.31e-26	0	0	1.11	0	0.687	0	0	0.839	0.419	0.771	0.925	0.717	0.987	2.46	0.425	11.6	0.504	0	5.53	0.231	0.597	1.71	0	0.778	2.12	0.423	0	0	0	0	0.631
AC185596.3_FG014	0	0	0	0	0	0	0	0	0	0	0	0	0	0	0	0.192	0	0.285	0.424	0.566	0	0.531	1.9	0	0.429	0	0	0	0.0514	6.3	0	0.386	0.171	0	0	0	0.201	0.954	2.16	1.46	3.34	0	0.703
AC185596.3_FG015	0.203	0.551	0.601	0.217	0	0.413	0.136	0.0276	0	0	0	0	0	0.569	0.261	0.419	0	0.569	0.211	0	0	0.4	0	2.78	0	0	0.539	4.41	0.174	0	7.68	1.69	0.198	0	0	1.25	1.76	0	0	0	0	1.52	0
AC185601.3_FG007	0	0	0	0	0	0	0	0	0	0	0	0	0	0	0	0	0	0	0	0	0	0	0	0	0	0	0	0	0	0	0	0	0	0	0	0	0	0	0	0	0	0	0
AC185601.3_FG008	0	0	0	0	0	0	0	0	0	0	0	0	0	0	0	0	0	0	1.25	0	0	0	0	0	0	0	0	2.58	0	0	0	0	0	0	0	0	0	0	0	0	0	0	0
AC185602.3_FG004	0	0	0	0	0	0	0	0	0	0	0	0	0	0	0	0	0	0	0	0	0	0	0	0	2.82e-06	0	0	0	0	2.94	0	0	0	0	0	0	0	0	0	0	0	0	0
AC185603.4_FG007	0	0	0	0	0	0	0	0	0	0	0	0	0	1.23	0	0.452	0	0	0.755	0	0	2.44	0	0	0	0	0	0.055	0.32	0	0	0	0	0	0	0	0	0	0	0	0	0	0
AC185604.3_FG002	0	0	0	0	0	0	0	0	0	0	0	0	0	0	0	0	0	0	0	0	0	0	0	0	0	0	0	0.116	0	0	0	0	0	0	0	0	0	0	0	0	0	0	0
AC185605.3_FG003	0	0	0	0	0	0	0	0	0	0	0	0	0	0	0	0	0	0	0	0	0	0	0	0	0	0	0	0	0	0	0	0	0	0	0	0	0	0	0	0	0	0	0
AC185605.3_FG004	6	4.59	4.01	7.5	4.27	1.72	2.99	0.921	2.06	1.31	2.12	1.98	1.12	0	1.27	0	0	0	0	0	0	0	0	0	0	0	0	2.67	0	0	0	0	0	0	0	0	0	0	0	0	0	0	0
AC185606.2_FG003	0	0	0	0	0	0	0	0	0	0	0	0	0	0	0	0	0	0	0	0	0	0	0	0	0	0	0	0	0	0	0	0	0	0	0	0	0	0	0	0	0	0	0
AC185608.3_FG001	0	0	0	0	0	0	0	0	0	0	0	0	0	0	0	0	0	0	0	0	0	0	0	0	0	0	0	0.0347	0	0	0	0	0	0	0	0	0	0	0	0	0	0	0
AC185610.3_FG001	0	0	0	0	0	0	0	0	0	0	0	0	0	0	0	0	0	0	0	0.445	0	0	0	0.523	0	0	0	0	0	0	0	0	0	0	0	0	0	0.199	0	0	0	0	0.242
AC185610.3_FG003	0	0	0	0	0	0	0	0	0	0	0	0	0	0	0	0	0	0	0	0	0	0	0	0	0	0	0	0	0	0	0	0	0	0	0	0	0	0	0	0	0	0	0
AC185611.3_FG001	0	0	0	0.041	0	0	0	0	0	0	0	0	0	2.07	0.363	0	0	0	0	0	4.38	0.588	1.97	0	0	0	0.28	0.165	0	0	0	0	0.291	0.814	0	0	0	0	0	0	0	0	0
AC185611.3_FG004	0	0	0	0	0	0	0	0	0	0	0	0	0	0	1.14	0	0	0	0	0	0	0	0	0	0	0	0	0.496	0	0	0	0	0	0	0	0	0	0	0	0	0	0	0
AC185612.3_FG002	0	0	0	0	0	0	0	0	0	0	0	0	0	0.933	0	0	0.301	0	0.194	0	0	0	0	0	0.233	0	0.26	0.144	0.434	5.41	6.81	0.555	0.574	0.778	0	0	0	0.204	0	0	0	0	0
AC185612.3_FG006	0	0	0.618	0	0	0.321	0	0	0.248	0	0	0	0.521	0	0	0	0	0	0	0	0	0	0	0	0	0	0	0	0	0	0	0	0	0	0	0	0	0	0	0	0	0	0
AC185619.4_FG005	0	0	0	0	0	0	0	0	0	0	0	0.608	2.32e-41	0.13	0	0.213	0.305	0.499	0.0434	0	0	0	0	0.287	0.187	1.36	0.271	0	0.0582	0	1.19	0.242	0.184	0	0.392	0.6	0.391	0	0	2.03	0	0.641	0
AC185623.4_FG010	2	2.24	2.29	2.18	1.12	1.53	1.4	0.704	0.954	0.862	1.02	1.35	0.607	8.72	0.284	1.21	0.919	4.18	0.571	0.737	1.66	0	0	3.05	0.932	0	1.51	3.92	1.16	25.5	14.6	0	0.552	0	0	1.88	0.638	0.653	2.71	0	0	0	0.529
AC185623.4_FG012	0	0	0	0	0	0	0	0	0	0	0	0	0	0	0	0	0	0	0	0	0	0	0	0	0	0	0	0	0	0	0	0	0	0	0	0	0	0	0	0	0	0	0
AC185625.4_FG004	0	0	0	0	0	0	0	0	0	0	0	0	0	0	0.106	0	0.316	0	0.198	0	0.542	0.588	0	0.287	0	0	0	0.165	0.0618	0	0	0.355	0	0	0	0	0	0	0	0	0	0	0
AC185628.3_FG010	0	0	0	0	0	0	0	0	0	0	0	0	0	0	0	0	0	0.202	0	0	0	0	0	0	0	0	0.145	0	0	0	0	0	0	0	0	0	0	0	0	0	0	0	0
AC185630.3_FG002	0	0	0	0	0	0	0	0	0	0	0	0	0	0	0	0	0.413	0	0	0	0	0	0	0.381	0	0	0	0	0	0	0	0	0	0	0	0	0	0	0	0.846	0	0	0
AC185631.4_FG001	0	0	0	0	0	0	0	0	0	0	0	0	0	0	0	0	0	0	0.93	0	0	0	0	0	0.685	0	0	0	0.412	0	0	0	0	0	0	0	0	0	0	0	0	0	0
AC185632.3_FG001	0	0	0	0	0	0	0	0	0	0	0	0	0	0	0	0	0	0	0	0	0	0	0	0	0	0	0	0.428	0	0	0	0	0	0	0	0	0	0	0	0	0	0	0
AC185642.4_FG001	0	0	0	0	0	0	0	0	0	0	0	0	0	0.519	0	0	0	0	0	0	0	0	0	0	0.382	0	0	0.155	0	5.49	6.92	0	0	0	0	0	0	0	0	0	0	0	0.0709
AC185642.4_FG006	0	0	0	0	0	0	0	0	0	0	0	0	0	0	0	0	0	0	0	0	0	0	0	0	0	0	0	0	0	0	0	0	0	0	0	0	0	0	0	0	0	0	0
AC185645.4_FG006	0	0.149	1.7e-07	0	0	0	0	0	0	0	0	0	0	0	0	0	0	0	0	1.55	0	0	0	0.199	0.202	0	0	0.0304	0	0	0	0	0	0	0	0	0	1.15	0	0	0	0	1.52
AC185648.3_FG001	3.01	0.622	1.97	1.96	0.922	2.11	1.3	0.934	1.45	1.83	2.38	0.714	2.44	0	16.4	0.502	0	0	0.233	1.58	0	0	0	0	0.689	0	0	3.96	0	0	0	0	0.43	0	0	0	0	1.24	0	0	0	0	1.07
AC185648.3_FG007	0	0	0	0	0	0	0	0	0	0	0	0	0	62.1	0	0	0	8.01	0.116	0.0926	0	0	0.184	0	0	0	19.8	0	0.0764	25.3	27.2	5.66e-05	0.0629	0.181	0.166	0	0	0	0	0.239	0	0	0
AC185649.2_FG003	0.529	0	0.19	0.569	0.141	0	0	0.0393	0.0792	0	0	0.429	0	0	0.11	0	0	0.206	0	0	0	0	0	0	0	0	0	3.58	0	0	0	0	0	0	0	0	0	4.22e-06	0	0	0	0	0
AC185651.3_FG005	0	0	0	0	0	0	0	0	0	0	0	0	0	0	0	0	0	0	0	0	0	0	0	0	0	0	0	2.42e-62	0	0	0	0	0	0	0	0	0	0	0	0	0	0	0
AC185654.3_FG006	5.01	5.16	3.75	8.82	13	14.3	10.2	31	50.6	6.7	5.18	3.03	3.2	6.88	2.26	8.42	1.45	10.6	6.57	4.52	2.4	5.08	0	0	4.46	9.05	9.31	4.61	6.39	6.72	12.8	7.47	4.73	9.95	5.42	7.78	1.06	5.99	7.93	2.71	0	12.5	3.74
AC185655.3_FG004	0	0	0	0	0	0	0	0	0	0	0	0	0	0	0	0	0	2.79e-08	0	0	0	0	0	0	0	0	0	0	0	0	0	0	0	0	0	0	0	0	0	0	0	0	0
AC185655.3_FG005	0	0	0	0	0	0	0	0	0	0	0	0	0	0	0	0	0	0.0589	0	0	0	0	0	0	0	0	0.0397	0	0	0	0	1.03e-05	0	0	0	0	0	0	0	0	0	0	0
AC185655.3_FG008	0	0	0	0	0	0	0	0	0	0	0	0	0	1.11	0	0	0	0.134	0	0	0	0	0	0	0	0	0.18	0	0	3.83	0	0	0	0	0	0	0	0	0	0	0	0	0
AC185655.3_FG010	0.016	0	0	0	2.63e-08	0	0	0	0	0	0	0	0	0.419	0	0	0	0.0435	0	0	0	0	0	0	5e-05	0	0.119	0	0	0	0	0	0	0	0	0	0	0	0	0	0	0	0
AC185656.3_FG002	0	0	0	0	0	0	0	0	0	0	0	0	0	0	0	0	0	0	0	0	0	0	0	0	0	0	0	0.0553	0	31.7	24.9	0	0	0	0	0.804	0	0	0	0	0	0	0
AC185660.3_FG003	0.119	0.0407	0.188	0.193	0.0505	0	0	0	0	0	0	0.278	0	0	0	0	0	0	0	0	0	0	0	0	0	0	0	0.816	0	0	0	0	0	0	0	0	0	0	0	0	0	0	0
AC185662.2_FG003	0	0	0	0	0	0	0	0	0	0	0	0	0	0	0	0	0	0	0	0	0	0	0	0	0	0	0	0	0	0	0	0	0	0	0	0	0	0	0	0	0	0	0
AC185665.3_FG004	0	0	0	0	0	0	0	0	0	0	0	0	0	0	1.54e-05	0	0	0	0	0	0	0	0	0	0	0	0	0	0	0	0	0	0	0	0	0	0	0	0	0	0	0	0
AC185665.3_FG008	0	0	0	0	0	0	0	0	0	0	0	0	0	0	0	0	0	0	0	0	0	0	0	0	0	0	0	0	0	0	0	0	0	0	0	0	0	0	0	0	0	0	0
AC185667.3_FG007	0	0	0	0	0	0	0	0	0	0	0	0	0	0	0	0	0	0	0	0	0	0	0	0	0	0	0	0	0	0	0	0.254	0	0	0	0	0	0.579	0	0	0	1.4	0
AC185667.3_FG008	0	0	0	0	0	0	0	0	0	0	0	0.0374	0	0	0	0	0	0	0	0	0	0	0	0	0	0	0	0.132	0.142	0	0	0	0	0	0	0	0	0	0	0	0	0	0
AC185668.3_FG001	0	0	0	0	0	0	0.0637	0.0586	0.111	0.218	0.223	0.187	0.216	0	0.0347	0.216	0.538	0.0511	0.193	0.215	0.209	0.222	0.205	0.143	0.802	1.63	0.0811	0.29	0.0717	2.4	0	0	0.0688	0	2.08	1.29	0.597	0.189	3.02	1.31	3.38	0.293	0.154
AC185668.3_FG004	0	0	0	0	0	0	0	0	0	0	0	0	0	0	0.0405	0	0	0	0	0	0	0	0	0	0	0	0	0.291	0	0	0	0	0	0	0	0	0	0	0	0	0	0	0
AC186009.3_FG001	0	0	0	0	0	0	0	0	0	0	0	0	0	0	0.205	0	0	0	0	0.12	0	0	0	0	0	0	0	0	0	0	0	0	0	0	0	0	0	0.034	0	0	0	0	0
AC186013.3_FG001	0.402	0.995	0.844	1.08	0.826	0.255	0.184	0.21	0.201	0	0	0.0932	0	0	0	0.216	0	0	0	0.165	0.521	0	0	0	0.0399	0	0.0446	0.504	0.032	0	0	0.000182	0.182	0	0	0.274	0.282	0	0	0	0	0	2.2e-10
AC186013.3_FG002	0	0	0	0	0	0	0	0	0	0	0	0	0	0	0	0	0	0.283	0	0	0	0	0	0	0.174	0	0	0	0.0527	0	0	0	0	0	0	0	2.81	0.0963	0	0	0	0	0
AC186015.3_FG005	0.312	0.327	0.228	0.23	0.248	0.221	0.176	0.0363	0	0	0	0.371	0	0	0	0	0	0	0	0.327	0	0	0	0	0	0	0	0.811	0.105	0	0	0	0	0	0	0	0	0	1.48	0	0	0	0.0392
AC186020.3_FG003	1.32	0.987	1.58	5.14	5.82	9.4	2.76	2.52	1.92	2.36	1.71	3.79	1.95	2.28	0.653	5.5	0.867	1.07	2.52	3.78	4.5	3.13	7.84	1.55	3	0	1.62	0	1.92	0	0	4.87	2.89	0.506	0.247	1.76	1.27	3.84	0	0	1.98	4.71	2.87
AC186021.3_FG001	0	0	0	0	0	0	0	0	0	0	0	0	0	2.85	0	0	0	0.212	0	0	0	0	0	0	0	0	2.55	0	0	12.5	10.4	0	0	0	0	0	0	0	0	0	0	0	0
AC186023.2_FG004	0	0	0	0	0	0	0	0	0	0	0	0	0	0	0	0	0	0	0	0	0	0	0	0	0	0	0	0	0	0	0	0	0	0	0	0	0	0	0	0	0	0	0
AC186026.3_FG003	0	0	0	0	0	0	0	0	0	0	0	0	0	0	0	0	0	0	0	0	0	0	0	0	0	0	0	0	0	0	0	0	0	0	0	0	0	0	0	0	0	0	0
AC186026.3_FG004	0	0	0	0	0	0	0	0	0	0	0	0	0	0	0.56	0	0	0	0	0	0	0	0	0	0	0	0	0.714	0	0	0	0	0	0	0	0	0	0	0	0	0	0	0
AC186028.3_FG002	0	0	0	0	0	0	0	0	0.0595	0	0	0	0	0	3.11	0	0	0	0	0	0	0	0.373	0	0	0	0	1.36	0	3.29	0	0	0	0	0	0	0	0	0	0	0	0	0
AC186028.3_FG003	0	0	0	0	0	0	0	0	0	0	0	0	0	1.63	0	0.55	0.49	1.49	0.253	0	0	1.73	0	5.01	0.2	6.17	0	0.31	0.695	0	0	0.165	0.238	1.33	6.93	0.886	2.42	0	0	0	0	1.42	0
AC186030.3_FG003	0	0	0	0	0	0	0	0	0	0	0	0	0	0	0	0	0	0	0	0	0	0	0	0	0	0	0	1.41	0	0	0	0	0	0	0	0	0	0	0	0	0	0	0
AC186143.3_FG001	0	0	0	0	0	0	0	0	0	0	0	0	0	25.2	0	0	0	0.532	0	0	0	0	0	0	0	0	1.08	0	0	23	24.8	0	0	0	0	0	0	0	0	0	0	0	0
AC186143.3_FG008	0	0	0	0	0	0	0	0	0	0	0	0	0	0	0	0	0	0	0	0	0	0	0	0	0	0	0	0	0	0	0	0	0	0	0	0	0	0	0	0	0	0	0
AC186145.3_FG002	0.218	0.209	0.274	0.0931	6.25e-131	3.07e-05	1.15e-07	0	0	0	0	0	0	12.2	1.3	1.19	1.59	0.205	0.52	0.226	0.934	1.69	1.47	0.594	0.292	3.77	0.5	0.991	0.608	16.7	22.6	0.415	0.417	0.424	0.526	1.21	0.908	0.473	2.6	0.884	1.88	0.26	0.563
AC186146.3_FG002	0	0	0	0	0	0	0	0	0	0	0	0	0	0	0.183	0	0	0	0	0	0	0	0	0	0	0	0	0	0	0	0	0	0	0	0	0	0	0	0	0	0	0	0
AC186147.3_FG008	1.11	2.57	1.44	0.907	0.36	0.729	0.443	0.588	0.523	0.635	0.959	1.75	3.28	1.4	0	2.45	13.6	0.571	0.964	3.06	5.17	1.09	18.7	15	7.57	0.34	0.702	0.0564	0.112	0	1.86	0.198	0.0632	0.202	1.76	0	0	7	0.885	1.19	3.51	0.237	0.954
AC186156.3_FG004	84.3	94.1	79.7	65.7	22.6	6.92	3.23	2.45	3.77	1.08	0.591	0.312	0.195	0	0.938	0	0	0	0	0.112	0	0	0	0	0.115	0	0	0.98	0	0	0	0	0.129	0	0	0	0.176	2.95e-05	0	0	0	0	0.0677
AC186156.3_FG005	199	201	172	145	66.3	14.3	7.34	6.47	12.4	3	2.12	1.55	0.649	0	1.74	0	0	0	0	0.112	0	0	0	0	0.115	0.409	0	2.45	0	0	0	0.0337	0	0	0	0	0.263	2.95e-05	0	0	0	0	0.245
AC186159.3_FG005	0	0	0	0	0	0	0	0	0	0	0	0	0	0	0	0	0	0	0	0	0	0	0.347	0	0	0	0	0	0	0	0	0	0	0	0	0	0	0	0	0	0	0	0
AC186164.3_FG001	3.24	1.45	2.57	4.17	5.07	2.17	5.05	5.43	5.59	6.3	4.11	6.88	2.8	0	1.03	5.18	2.64	0.398	2.55	5.33	7.02	5.65	0	0.245	2.56	0	0.523	0.839	0.687	3.2	6.17	0.367	1.32	1.72	0.877	2.07	3.25	3.77	0	0	0	2.12	3.84
AC186165.2_FG002	9.96	6.44	8.17	6.43	6.07	5.45	7.57	7.7	7.86	8.5	8.03	10.2	6.78	3.33	0.944	3.71	1.16	1.4	2.07	2.34	1.12	2.81	1.73	2.16	1.9	1.48	1.41	0.582	1.53	14.4	8.4	1.65	1.11	0.862	1.12	1.93	0.911	3.93	3.13	1.31	0.852	2	2.99
AC186166.3_FG008	2.1	4.91	3.01	1.69	0.289	0.557	0.111	0.0595	0.151	0	0.0954	0	0	0.127	0.0365	0	0	0	0.0433	0	3.94	2.88	0.751	0.0821	0	0.233	0.208	8.39	0	0	0	0.111	0.0379	0.95	0.787	0.203	0.558	0	0	0	0	0.134	0
AC186166.3_FG015	0	0	0	0	0	0	0	0	0	0	0	0	0	0.202	0	0	0	0	0	0	0	0	0	0	0	0	0	0	0	0	0	0.0453	0	0	0	0	0	0.0435	0	0	0	0	0
AC186166.3_FG018	0	0	0	0	0	0	0	0	0	0	0	0	0	0.237	0.0906	0.118	0.606	0	0	0.206	0.249	0.281	0	0	0.471	0.467	0	0.289	0.173	0	0	0.0707	0.0941	0	0.302	0.34	0.193	0.178	0.969	0	0	0.564	0
AC186189.3_FG004	0	0	0	0	0	0	0	0	0.0727	0	0	0	0	0	0	0	0	0	0	0	0	0	0	0	0	0	0	0	0	0	0	0	0	0	0	0	0	0	0	0	0	0	0
AC186189.3_FG005	0	0	0	0	0	0	0	0	0	0	0	0	0	0	0	0	0.55	0	0	0	0	0	0	0	0	0	0	0	0	0	0	0	0	0	0	0	0.157	0	0	0	0	0	0
AC186195.4_FG001	0	0	0	0	0	0	0	0	0	0	0	0	0	0	0	0	0	0	0	0	0	0	0	0	0	0	0	0	0	0	0	0	0	0	0	0	0	0	0	0	0	0	0
AC186220.4_FG002	2.92	3.37	3.18	2.57	2.15	0.239	0.198	0.223	0.576	0.39	0.281	0.579	0.115	0.24	0	0.119	0.255	0.0441	0.111	0	0.197	0	0	0	0.159	0	0	0	0.0481	0	0	0.0391	0.235	0.236	0	0	0.132	0	0	0	1.08	0.244	0.149
AC186220.4_FG004	0	0	0	0	0	0	0	0	0	0	0	0	0	0	0	0	0	0	0	0	0	0	0	0	0	0	0	0	0	0	0	0	0	0	0	0	0	0	0	0	0	0	0
AC186222.3_FG003	0	0	0	0	0	0	0	0	0	0	0	0	0	0	0	0	0	0	0	0	0	0	0	0	0	0	0	0	0.63	0	0	0	0	0.616	0	0	0	0	0	0	0	0	0
AC186222.3_FG004	0	0	0	0	0	0	0	0	0	0	0	0	0	0	0.505	0	0	0	0	0	0	0	0	0	0	0	0	0.586	0	0	0	0	0	0	0	0	0	0	0	0	0	0	0
AC186223.3_FG003	2.96	3.93	6.56	3.11	1.66	0.703	0.325	0.526	0.814	0.192	9.75e-06	0.0938	0	0	0	1.09	0	0	0.61	0	3.8	5.74	1.73	0.221	0	0	0.199	0	0	0	0	0.0568	0.594	0	0	0	0	0.162	0	0	0	0	0
AC186226.5_FG004	1.91e-05	0	0.0385	0	0	0	0	0	0	0	0	0	0	0	0	0	0	0	0	0	0	0	0	0	0	0	0	0	0	0	0	0	0	0	0	0	0	0	0	0	0	0	0
AC186227.3_FG003	2.28	5.09	2.42	2.25	4.55	3.1	4.11	7.19	4.51	2.02	1.73	8.73	3.18	1.44	15	4.98	0	1.23	0.901	2.48	0.688	2.18	0	2.32	0.356	4.4	1.56	4.08	2.58	0	0	3.01	1.89	3.29	4.54	5.79	8.58	4.13	0	0	0	4.96	2.26
AC186227.3_FG005	0	0	0	0	0	0	0	0	0	0	0	0	0	19.2	0	0	0	0.874	0	0	0	0	0	0	0	0	1.91	0	0	7.17	11.9	0	0	0	0	0	0	0	0	0	0	0	0.0492
AC186227.3_FG009	0	0	0	0	0	0	0	0	0	0	0	0	0	0	0	0	0	0	0	0	0	0	0	0	0	0	0	0	0	0	0	0	0	0	0	0	0	0	0	0	0	0	0
AC186228.4_FG003	0.286	0	0.12	0.309	0.162	0.194	0.114	8.78e-05	2.48e-05	0	0	0	0	0	0	0	0	0	0	0	0	0	0	0	0	0	0	0.922	0	0	0	0	0	0	0	0	0	0	0	0	0	0	0
AC186231.4_FG002	0	0	0	0	0	0	0	0	0	0.0315	0.0937	0.209	2.16	1.17	0	63	0.198	45.1	94.6	53.6	0	0	0	0	8.07	0	65	0	355	0	9.38	105	196	15.4	4.64	0	0	1.5	6.09	6.99	1.56	6.72	24.6
AC186233.3_FG007	0	0	0	0	0	0	0	0	0	0	0	0	0	0	0	0.0992	0	0	0	0	0.119	0	0	0	0	0	0.0331	0	2.43e-06	0	0	0	0.0502	0	0	0	0.0868	0	0	0	0	0	0
AC186233.3_FG009	0.213	0.292	0.406	0.452	0.0533	0.0359	0	0	0	0	0	0	0	0	0	0	0	0	0	0	0	0	0	0.312	0	0	0	0	0	0	0	0	0	0	0	0	0	0	0	0	0	0	0
AC186234.3_FG002	0.196	0	0.0556	0	0	0	0.169	0.292	0.0404	0	0	1.8e-05	0	0	2.55	0	0	0	0	0.419	0.5	0	1.7	0	0	0	0	0.39	0	0	0	0	0	0	0	0	0	0.788	0	0	0	0	0.577
AC186234.3_FG003	0	0	0	0	0	0	0	0	0	0	0	0	0	0	0	0	0	0	0	0	0	0	0	0	0	0	0	0	0	0	0	0	0	0	0	0	0	0	0	0	0	0	0
AC186234.3_FG005	0	0.178	0	0	0	0	0	0	0	0	0	0	0	0	0	0	0	0	0	0	0	0	0	0	0	0	0	0	0	0	0	0	0	0	0	0	0	0	0	0	0	0	0
AC186282.3_FG003	0	0	0	0	0	0	0	0	0	0	0	0	0	0	0	0	0	0	0	0	0	0	0	0	0	0	0	0	0	0	0	0	0	0	0	0	0	0	0	0	0	0	0
AC186283.4_FG002	0	0	0	0	0	0	0	0	0	0	0	0	0	0	0	0	0	0	0	0	0	0	0	0	0	0	0	0	0	0	0	0	0	0	0	0	0	0	0	0	0	0	0
AC186284.3_FG007	0	0	0	0	0.0134	0	0.184	0.419	0.0781	0	0	1.96e-06	0	0.169	0	0.0856	0	4.5e-06	0	0.0769	0.123	0.171	0	0	0	0	0	0	0	0	0	0.103	0	0	0	0	0.0792	0.186	0	0.253	0	0	0.0356
AC186284.3_FG008	0.287	0.191	0.284	0.598	0.821	0.569	0.932	1.03	0.335	0.723	0.57	1.29	0.379	0	0.21	0	0	0	0	0	0	0	0	0	0	0	0	0.117	0	0	0	0	0	0	0	0	0.227	0	0	0	0	0	0.091
AC186287.7_FG003	4.43	7.6	3.96	8.78	3.63	1.83	0.706	1.66	2.7	2.07	1.9	1.76	0.197	0	0	0.173	0	0	0.226	0.294	0	0.25	0.292	0	0.235	0	0	0.23	0.0416	0	0	0.0567	0	0	0	0.5	5.42	0.247	0	0	0	0	0.164
AC186287.7_FG005	0.0359	0.118	0	0	0	8.66e-41	0	0	0	0	0	0	0	0.561	0.396	0	0	0	0	0	0	0	0	0	1.86e-07	0.602	0	0.201	2.27e-05	8.59	5.47	0	0	0	0	0	0.0593	0	0	0	1.56	0	0
AC186287.7_FG013	0	0	0	0	0.0528	0	0.205	0.122	0.109	0.582	0.5	0.172	0.703	0.394	0.382	1.01	0.597	0.0446	1.36	2.43	0.818	1.23	0.255	0.201	1.82	0.303	0.0381	0	0.247	2.57	1.65	0.504	0.284	0.282	0.289	0.323	0.189	2.18	0	0.361	0	0.339	1.85
AC186288.3_FG003	0	0	0	0	0	0	0	0	0	0	0	0	0	0	0	0	0	0	0	0	0	0	0	0	0	0	0	0	0	0	5.81	0	0	0	0	0	0	0	0	0	0	0	0
AC186302.3_FG004	0	0	0	0	0	0	0	0	0	0	0	0	0	0	0	0	0	0	0	0	0	0	0	0	0	0	0	0	0	0	0	0	0	0	0	0	0	0	0	0	0	0	0
AC186302.3_FG005	0	0	0	0	0	0	0	0	0	0	0	0	0.121	0	0	2.54	0	0	0	0	0	0	0	0	0	0	0	0	0	0	0	0	0	0	0	0	0	0	0	0	0	0	0.685
AC186302.3_FG006	0	0	0	0	0	0	0	0	0	0	0	0	0	0	0	0	0	0	0	0	0	0	0	0	0	0	0	0	0	0	0	0	0	0	0	0	0	0.0416	0	0	0	0	0
AC186302.3_FG013	0	0	0	0	0	2.81e-06	0.0206	0.044	0	0	0	0	0	0.241	0	0.901	1.32	0.249	0.521	0.533	2.27	0.582	0.566	0.629	0.426	0.48	0.0987	0	0.278	0	0	0.65	0.528	0.198	0.49	0.252	0.57	0.618	0	0	0	0.872	0.423
AC186306.3_FG001	0	0	0	0	0	0	0	0	0	0	0	0	0	0	0	0	0	0	0	0	0	0	0	0	0	0	0	0	0	0	0	0	0	0	0	0	0	0	0	0	0	0	0
AC186307.4_FG001	0	0	0	0	0	0	0	0	0	0	0	0	0	0	0	0	0	0	0	0	0	0	0	0	0	0	0	0.922	0	0	0	0	0	0	0	0	0	0	0	0	0	0	0
AC186308.4_FG006	0	0	0	0	0	0	0	0	0	0	0	0	0	0	0.0475	0	0	0	0.405	0	0	0	0	0	0	0	0	0	0	0	0	0.205	0	0	0	0	0	0	0	0	0	0.542	0
AC186309.3_FG002	0	0	0	0	0	0	0	0	0	0	0	0	0	0	0	0	0	0	0	0	0	0	0	0	0	0	0	0	0	0	0	0	0	0	0	0	0	0	0	0	0	0	0
AC186309.3_FG005	0	0	0	0	0	0	0	0	0	0	0	0	0	0	0	0	0	0	0	0	0	0	0	0	0	0	0	0	0	0	0	0	0	0	0	0	0	0	0	0	0	0	0
AC186309.3_FG006	0	0	0	0	0	0	0	0	0	0	0	0	0	0	1.86	0	0	0	0	0	0	0	0	0	0	0	0	0.167	0	0	0	0	0	0	0	0	0	0	0	0	0	0	0
AC186310.4_FG004	0	0	0	0	0	0	0	0	0	0	0	0	0	0	0	0	0	0	0	0	0.142	0	0	0	0	0	0.0352	0	0	1.42	0	5.1e-07	0	0	0.156	0.223	0.0914	3.38e-06	0.48	0	0	0.18	0
AC186314.4_FG003	0	0	0	0	0	0	0	0	0	0	0	0	0	0	0	0	0	0	0	0	0	0	0	0	0	0	0	0	0	0	0	0	0	0	0	0	0	0	0	0	0	0	0
AC186317.3_FG002	0	0	0	0	0	0	0.0666	0	0	0	0	0	0	0	0	0	0	0	0	0	0	0	0	0	0	0	0	0	0	0	0	0	0	0	0	0	0	0	0	0	0	0	0
AC186322.4_FG001	0	0	0	0	0	0	0	0	0	0	0	0	0	0	0	0	0	0	0	0	0	0	0	0	0	0	0	0	0	0	0	0	0	0	0	0	0	0	0	0	0	0	0
AC186322.4_FG003	0	0	0	0	0	0	0	0	0	0	0	0	0	0	0	0	0	0	0	0	0	0	0	0	0	0	0	0	0	0	0	0	0	0	0	0	0	0	0	0	0	0	0
AC186322.4_FG005	0	0	0	0	0	0	0	0	0	0	0	0	0	0.515	0	0	0	0	0	0	0	0	0	0	0	0.426	0.0529	0	0	7.41	6.13	0	0	0	0	0	0	0	0	0	0	0	0
AC186323.3_FG008	0	0.0761	0	0	0.0459	1.95e-10	0.0536	0	0.056	0	7.09e-08	0.153	0	0	0	2.68	8.25	0	0	0	21.9	1.17	28.2	15.9	0.543	0	0.631	0	1.34	0	0	0	0	0	0	0	0	0.751	5.98	3.66	0	0	0.396
AC186329.3_FG006	0	0	0	0	0	0	0	0	0	0	0	0	0	0	0	0.0575	2.48	2.57	0.0505	0	0	0.137	0	1.09	0	0.248	0.000137	0	0.454	0	0	0	0.045	0.174	0.149	0	0.0713	0	0.464	0.245	4.92	0.138	0
AC186329.3_FG007	0	0	0	0	0	0	0	0	0	0	0	0	0	0	0	0	0	0	0	0	0	0	0	0	0	0	0	0	0	0	0	0	0	0	0	0	0	0	0	0	0	0	0
AC186329.3_FG009	0	0	0	0	0	0	0	0	0	0	0	0	0	0	0	0	0	0	0	0	0	0	0	0	0	0	0	0	0	0	0	0	0	0	0	0	0	0	0	0	0	0	0
AC186333.2_FG006	0.433	0.0787	0	0.229	0.0797	0.121	0.26	0.394	0.2	0.28	0.456	0.238	0.429	0	8.7	0	0	0	0	12.4	0	0	0.445	0.291	11.6	0	0	6.7	0	0	0	0	0	0	0	0	0	12.6	0	0.699	0	0	13.6
AC186335.3_FG003	0	0	0	0	0	0	0	0	0	0	0	0	0	0	0	0	0	0	0	0	0	0	0	0	0	0	0	0	0	0	0	0	0	0	0	0	0	0	0	0	0	0	0
AC186336.4_FG006	0	0	0	0	0	0	0	0	0	0	0	0	0	0	0	0	0	0	0	0	0	0	0	0	0	0	0	0	0	0	0	0	0	0	0	0	0	0	0	0	0	0	0
AC186336.4_FG011	0	0	0	0	0	0	0	0	0	0	0	0	0	0	0	0	0	0	0	0	0	0	0	0	0	0	0	0.0537	0	0	0	0	0	0	0	0	0	0	0	0	0	0	0
AC186337.3_FG003	0	0	0	0	0	0	0	0	0	0	0	0	0	0	0	0	0	0	0	0	0	0	0	0	0	0	0	0	0	0	0	0	0	0	0	0	0	0	1.72	1.53	1.74	0	0
AC186337.3_FG006	0	0	0	0	0	0	0	0	0	0	0	0	0	0	0	0	0	0	0	0	0	0	0	0	0	0	0	0	0	0	0	0	0	0	0	0	0	0	0	0	0	0	0
AC186339.3_FG001	0.189	0.248	0.239	0.0379	0	1.53e-07	0	0	0	0	0	0	0	0.479	0.0574	0	0	0.283	0.278	0	1.37	0	0	1.47	0	0	0	1.54	0.0527	0	0	0.559	0.173	0	0	0.564	1.17	0	0	0	0	1.16	0
AC186339.3_FG004	0	0	0	0	0	0	0	0	0	0	0	0	0	0	0	0	0	0	0	0	0	0	0	0	0	0	0	0	0	0	0	0	0	0	0	0	0	0	0	0	0	0	0
AC186339.3_FG008	0	0	0	0	0	0.115	0	0.167	0	0	0.18	0	0	2.25	0	0	0	0	0	0	0	0	0	0	0	0	0	0	0	0	0	0	0	0	0	0	0	0	0	0	0	0	0
AC186340.4_FG004	0	0	0	0	0	0	0	0	0	0	0	0	0	0	2.82e-06	0	0	0	0	0	0	0	0	0	0	0	0	0.232	0	0	0	0	0	0	0	0	0	0	0	0	0	0	0
AC186341.4_FG002	0.519	1.23	0.466	0.526	0.433	0.96	0.592	0.291	0.639	0.49	0.381	0.116	0.257	0	0.772	0	0	0	0.199	0.169	0	0	0.553	0	0	0	0	0	0	0	0	0	0.114	0	0	0	0.221	0.291	0	0	0	0	0.0802
AC186370.2_FG007	6.48	6.24	7.47	5.85	3.32	0.234	0.0381	0.17	1.14	0.226	0.284	0.0773	0.454	0	0	0	0	0	0	0	0	0	0	0	0.525	0	0	0.532	0	0	0	0	0	0	0	0	0	0.181	0	0	0	0	0
AC186371.3_FG005	0	0	0	0	0	0.127	0	0	0	0	0	0	0	0	0	0	0	0	0	0	0	0	0	0	0	0	0	0	0	0	0	0	0	0	0	0	0	0	0	0	0	0	0
AC186372.4_FG001	0	0.102	0	0	0	0	0	0	0	0	0	0	0	0	0	0	0	0	0	0	0	0	0	0	0	0	0	0	0	0	0	0	0	0	0	0	0	0	0	0	0	0	0
AC186374.4_FG003	0	0	0	0	0	0	0	0	0	0	0	0	0	0	0	0	0	0	0	0	0	0	0	0	0	0	0	1.5	0	0	0	0	0	0	0	0	0	0	0	0	0	0	0
AC186374.4_FG004	0	0	0	0	0	0	0	0	0	0	0	0	0	0	0	0	0	0	0	0	0	0	0	0	0	0	0	0	0	0	0	0	0	0	0	0	0	0	0	0	0	0	0
AC186375.3_FG001	0	0	0	0	0	0	0	0	0	0	0	0	0	0	0	0	0	0	0	0	0	0	0	0	0	0	0	0	0	0	0	0	0	0	0	0	0	0	0	0	0	0	0
AC186377.3_FG005	0	0	0	0	0	0	0	0	0	0	0	0	0	0	0	0	0	0	0	0	0	0	0	0	0	0	0	0	0	0	0	0	0	0	0	0	0	0	0	0	0	0	0
AC186379.3_FG001	0	0	0	0	0	0	0	0	0	0	0	0	0	1.26	0	0.171	0.235	0	0	0	0	0	6.45	0.217	0	0	0.193	0	0.0399	0	3.23	0.235	0.132	0.541	0	0	0	0	0	0	0	0.34	0
AC186399.3_FG002	0	0	0	0	0	0	0	0	0	0	0	0	0	0	0.0792	0	0	0	0	0	0	0	0	0	0	0	0	0.627	0	6.12	0	0	0	0	0	0	0	0	0	0	0	0	0
AC186404.3_FG002	0	0	0	0	0	0	0	0	0	0	0	0	0	0	0	0	0	0	0	0	0	0	0	0	0	0	0	0	0	0	0	0	0	0	0	0	0	0	0	0	0	0	0
AC186406.4_FG005	0	0	0	0	0	0	0	0	0.041	0	0	0	0	0	0	0	0	0	0	0	0	0	0	0	0	0	0	0.5	0	0	0	0	0	0	0	0	0	0	0	0	0	0	0
AC186406.4_FG006	0	0	0	0	0	0	0	0	0	0	0	0	0	0	0	0	0	0	0	0	0	0	0	0	0	0	0	0	0	0	0	0	0	0	0	0	0	0	0	0	0	0	0
AC186406.4_FG008	0	0	0	0	0	0	0	0	0	0	0	0	0	0.153	0	0	0	0	0	0	0	0.126	0	0	0	0	2.51e-05	0	0	8.02	9.44	0	0.0433	0.247	0	0	0.0605	0	0	0	0	0	0
AC186408.5_FG005	0	0	0	0	0	0	0	0	0	0	0	0	0	0.25	0	0	0	0	0	0	0	0	0	0	0	0	0	0	0	0	11.1	0	0	0	0	0	0	0	0	0	0	0	0
AC186409.4_FG002	0.231	0.429	0.167	9.09e-05	0.182	0	0.0389	0.306	0	0.0614	0	0.559	0.154	1.25	0	0	0	1	0	0.986	0	0.698	0	0.638	0.167	0	0	0	0.53	6.21	0	0.944	0.715	0	0	0	0.49	0.504	3.22	2.43	3.26	0.575	0.335
AC186412.4_FG011	0	0	0	0	0	0	0	0	0	0	0	0	0	0.256	0	0	0	0	0	0	0	0	0	0	0	0	0	0	0	0	0	0	0	0	0	0	0	0.108	0	0	0	0	0
AC186412.4_FG012	0	0	0	0	0	0	0	0	0	0	0	0	0	0	0	0	0	0	0	0.0556	0	0	0	0	0.0556	0	0	0	0	0	0	0	0	0	0	0	0	0.123	0	0	0	0	0.0665
AC186414.3_FG009	0.595	2.1	0.856	1.52	3.8	9.65	7.21	10.5	8.86	1.03	0.874	0.558	0.198	0	0.864	0	0	0	0	0	0	0.587	0.772	1.53	0	0	0.112	0.645	0	0	0	0	0	0.771	0	0	0	0	0	0	0	0.86	0.0629
AC186415.2_FG003	0	0	0	0	0	0	0	0	0	0	0	0	0	0	0	0	0	0	0	0	0	0	0	0	0	0	0	0	0	0	0	0	0	0	0	0	0	0	0	0	0	0	0
AC186416.3_FG001	0	0	0	0	0	0	0	0	0	0	0	0	0	0	1.07	0	0	0	0	0	0	0	0	0	0	0	0	2.52	0	0	0	0	0	0	0	0	0	0	0	0	0	0	0
AC186417.3_FG002	0	0	0	0	0	0	0	0	0	0	0	0	0	0	0	0.243	0	0	0	0	0	0	0	0	0	0	0	0	0	0	0	0	0	0	0	0	0	0	0	0	0	0	0.479
AC186417.3_FG004	0	0	0	0	0	0	0	0	0	0	0	0	0	0	5.86	0	0	0	0	0	0	0	0	0	0	0	0	11.7	0	0	0	0	0	0	0	0	0	0	0	0	0	0	0
AC186417.3_FG005	0	0	0	0	0	0	0	0	0	0	0	0	0	0	0	0	0	0	0	0	0	0	0	0	0	0	0	0	0	0	0	0	0	0	0	0	0	0	0	0	0	0	0
AC186417.3_FG006	0	0.0361	0	0	0	0	0	0	0	0	0	0	0	0	0.408	0	0	0	0	0	0	0	0	0	0	0	0	0.0731	0	0	0	0	0	0	0	0	0	0	0	0	0	0	0
AC186417.3_FG007	0	0	0	0	0	0	0	0	0	0	0	0	0	0	0	0	0	0	0	0	0	0	0	0	0	0	0	3.83	0	0	0	0	0	0	0	0	0	0	0	0	0	0	0
AC186419.4_FG002	0.0367	0	0.0549	0.0976	0	0	0	0	0	0	0	0	0	0	1.07	0	0	0	0	4.96	0	0	0	0	3.58	0	0	0.876	0	3.37	0	0	0	0	0	0	0	3.43	0	0	0	0	2.86
AC186420.3_FG002	2.72	0.0711	0.0914	1.13	2.06	0.305	2.9	2.68	1.64	2.28	1.49	1.52	1.15	0	1.04	0	0	0	0	3.58	0	0	0	0	2.78	0	0	0.142	0	0	0	0	0	0	0	0	0	3.35	0	0	0	0	3.46
AC186424.4_FG006	0	0	0	0	0	0	0	0	0	0	0	0	0	0.774	0	0	0	0	0	0	0.433	0.204	2.58	0.972	0	0	0.211	0.0595	0	7.52	7.6	0.0372	0	0	0	0	0	0	0	0	0	0	0
AC186424.4_FG008	0	0	0	0	0	0	0	0	0	0	0	0	0	0	0	0	0	0	0	0	0.163	0	0	0	0	0	0	0	0	0	0	0	0	0	0	0	0	0	0	0	0	0	0
AC186424.4_FG009	0	0	0	0	0	0	0	0	0	0	0	0	0	0	0.14	0	0	0	0	0	0	0	0	0	0	0	0	0.27	0	0	0	0	0	0	0	0	0	0	0	0	0	0	0
AC186424.4_FG010	0	0	0	0	0	0	0	0	0	0	0	0	0	0	0	0	0	0	0	0	0	0	0	0	0	0	0	0	0	0	0	0	0	0	0	0	0	0	0	0	0	0	0
AC186431.5_FG001	0	0	0	0	0	0	0	0	0	0	0	0	0	0	0	0	0	0	0	0	0	0	0	0	0	0	0	0	0	0	0	0	0	0	0	0	0	0	0	0	0	0	0
AC186433.4_FG001	0	0	0	0	0	0	0	0	0	0	0	0	0	0	0	0.111	0.185	0.0364	0	0	0.182	0.244	0	0	0	1	0	0	0.0391	0	0	0	0	0	0	0	0.116	0.0556	0	0	2.22	0	0
AC186438.3_FG004	14.9	23.4	18.3	29.1	25	9.13	3.51	4.46	6.43	4.46	3.3	5.3	2.75	0	0	0.532	0	0.404	0.998	0	1.56	0	0	0	1.02	0	0.497	0	0	0	0	0.503	0	0	1.94	2.52	0.978	1.18	0	0	0	0	0.733
AC186493.4_FG002	0	0	0	0	0	0	0	0	0	0	0	0	0	0	0	0.139	0	0	0.0591	0.347	0	0	0.243	0.215	0.00094	0	0	0	0	0	0	0	0.0866	0	0	0	0	0.163	0	0	0	0	0.398
AC186500.3_FG001	0	0	0	0	0	0	0	0	0	0	0	3.36e-248	0	0	0	0	0	0	0	0	0	0	0	0	0	0	0	0	0	0	0	0	0	0	0	0	0	0	0	0	0	0	0
AC186506.3_FG001	0	0	0	0	0	0	0	0	0	0	0	0	0	0	0	0	0	0	0	0	0.356	0.657	0	0	0	0	0	0.398	0.231	0	0	0	0	0	0	0	0	0.231	0	0	0	0	0
AC186506.3_FG002	0	0	0	0	0	0	0	0	0	0	0	0	0	0	0	0.402	0	0	0	0	0	0	0	0	0.141	0	0	0	0.605	0	0	0	0.329	0	0	0	0	0	1.99	0	0	0	0
AC186512.3_FG007	10.2	14.7	11.5	33.1	20	12.9	6.6	8.74	4.26	7.73	3.57	25.6	3.34	7.09	11.4	1.64	23.5	10.1	3.12	1.67	2.2	0.74	7.15	4.64	1.95	84	8.57	18.9	3.46	21.3	13.9	3.64	3.03	3.33	6.78	25	20.4	4.3	24.5	22.4	16	2.95	1.21
AC186516.3_FG003	0	0	0	0	0	0	0	0	0	0	0	0	0	0	0	0	0	0	0	0	0	0	0	0	0	0	0	0	0	0	0	0	0	0	0	0	0	0	0	0	0	0	0
AC186518.3_FG003	1.32	1.39	0.55	0.481	0.111	0	0	0	0	0	0	0	0	0	0	0	0	0	0	0	0	0	0	0	0	0	0	0	0	0	0	0	0	0	0	0	0	0	0	0	0	0	0
AC186519.4_FG002	0	0	0	0	0	0	0	0	0	0	0	0	0	0	2.25e-06	0	0	0	0	0	0	0	0	0	0	0	0	0.0935	0	0	0	0	0	0.577	0	0.791	0.186	0	0	0	0	0	0
AC186519.4_FG009	0	0	0	0	0	0	0	0	0	0	0	0	0	0	0	0	0	0	0	0	0	0	0	0	0	0	0	0	0	0	0	0	0	0	0	0	0	0	0	0	0	0	0
AC186522.3_FG001	0.786	1.57	1.51	0.931	1.26	0.599	0.355	0.512	0.577	1.21e-05	0.073	0.51	0.0349	0	0.0487	0.0518	0	0	0	0	2.74	0.523	0	0	0	0	1.83e-05	0.343	0	0	0	0	0.242	0	0	0	0.702	0.316	0	0	0	0	0.0753
AC186522.3_FG003	0	0	0	0	0	0	0	0	0	0	0	0	0	0	0	8.18	5.38	0	8.63	0	0	17.1	0	0	0	0	0	0	6.15	0	0	2.31	0	4.15	18.1	0	0	0	0	0	0	0	0
AC186524.3_FG005	0	0	0	0	0	0	0	0	0	0	0	0	0	0.221	0	4.61	2.64	0.486	3.95	0	0.739	4.54	0	2.25	0	0.42	0.267	0	0.186	0	0	0.186	1.08	0.304	0.203	1.36	0.249	0	0	0	0	0.225	0.0378
AC186524.3_FG006	0	3.2e-07	0	0	0	0	0	0	0	0	0	0	0	0	0	0	0	0	0	0	0	0.319	0	0.257	0	0	0	0.164	0	0	0	0	0	0	0	0	0	0	0	0	0	0	0
AC186525.4_FG005	0	0	0	0	0	0	0	0	0	0	0	0	0	0	0	0	0	0	0	0	0	0	0	0	0	0	0	0	0	0	0	0	0	0	0	0	0	0	0	0	0	0	0
AC186529.4_FG001	0	0	0	0	0	0	0	0	0	0	0	0	0	0	0	0	0	0	0	0	0	0	0	0	0	0	0	0	0	0	0	0	0	0	0	0	0	0	0	0	0	0	0
AC186529.4_FG009	0	0.0451	0	0	0.18	0.545	1.89	2.05	0.872	1.86	2.56	0.197	0.289	0	7.85e-07	0.653	12.5	0	0.914	6.94e-08	0	0	0	0.381	0	1.26	0.199	0	2.77	0	5.36	1.41	1.19	7.4	3.32	0.748	0.181	0	0	0	0	3.84	0
AC186529.4_FG014	0	0	0	0	0	0	0	0	0	0	0	0	0	0	34.7	0.178	4.77	0.165	0.168	0	0	0	0	0	0	38.8	0.207	35.9	0.0439	0	0	0	0	0.336	20.8	18.2	0.0707	0	10.4	12	12.8	0.119	0
AC186563.4_FG004	0	0	0	0	0	0	0	0	0	0	0	0	0	0	0	0	0	0	0	0	0	0	0	0	0	0	0	0	0	0	0	0	0	0	0	0	0	0	0	0	0	0	0
AC186565.3_FG002	0	0	0	0	0	0	0	0	0	0	0	0	0	0.685	0	0.253	0	0.179	0	0	0	0.814	0	1.88	0	1.07	0.212	0	0.415	0	0	0.588	0.226	4.52	1.05	0.818	0	0	0	0	0.607	0.633	0
AC186566.4_FG001	0	0	0	0	0	0	0	0	0	0	0	0	0	0	0	0	0	0	0	0	0	0	0	0	0	0	0	0	0	0	0	0	0	0	0	0	0	0	0	0	0	0	0
AC186570.3_FG001	0	0	0	0	0	0	0.0397	0	0	0.000167	0.0325	0.0949	2.94e-05	0	0	0	0	0	0	0	0	0	0	0	0.0256	0	0	0	0	0	0	0	0	0	0	0	0	0	0	0	0	0	0
AC186573.3_FG002	0	0	0	0	0	0	0	0	0	0	0	0	0	0	0	0	0	0	0	0	0	0	0	0	0	0	0	0	0	0	0	0	0	0	0	0	0	0	0	0	0	0	0
AC186574.3_FG002	4.68	12.4	10.2	10.7	12.2	14.9	11.3	12.5	13.5	11.5	10.2	4.24	21.6	7.38	3.33	5.75	3.7	10	5.1	12.9	7.38	2.51	8.26	9.78	7.65	0	7.77	5.43	4.94	18.3	0	1.57	0.747	0	1.88	0	0.935	20.6	8.32	2.55	5.63	1.13	8.92
AC186577.3_FG006	0	0	0	0	0	0	0	0	0	0	0	0	0	0.267	0.176	0.268	5.23	0.233	0.359	0	0.209	0	0	0.535	1.09	0	0.536	0	1.15	0	0	2.48	3.01	2.68	0.366	0.399	1.2	0	0	0	0	61	0
AC186579.3_FG006	14	19.7	17.6	21	13.5	15.2	5.12	7.26	6.94	2.43	1.8	4.07	1.07	2.07	2.44	1.19	1.63	0.537	0.612	0.969	0.113	0.569	0.857	0.788	0.28	2.64	0.587	2.04	0.936	10.6	1.22	0.594	1.38	0.173	0.125	2.83	0.902	0.572	1.37	2.16	0	1.09	1.13
AC186579.3_FG007	0	0	0	0	0	0	0	0	0	0	0	0	0	0	0	0	0	0	0	0	0	0	0	0	0	0	0	0	0	0	0	6.96e-05	0	0	0	0	0	0	0	0	0	0	0
AC186580.4_FG004	0	0	0	0	0	0	0	0	0	0	0	0	0	0.755	0	0	0	1.43	0	0	0	0.89	0	0	0	0	0.508	0	0	0	9.48	0	0	0	0	0	0	0	0	0	0	0	0
AC186581.3_FG003	0	0	0	0	0	0	0	0	0	0	0	0	0	0	0	0	0	0	0	0	0	0	0	0	0	0	0	0	0	2.1	0	0	0	0	0	0	0	0	0	0	0	0	0
AC186582.3_FG005	0	0	0	0	0	0	0	0	0	0	0	0	0	0	0	0	0	0	0	0	0	0	0.731	0	0	0	0	0	0	0	0	0	0	0	0	0	0	0	0	0	0	0	0
AC186582.3_FG012	0	0	0	0	0	0	0	0	0	0	0	0	0	0	0	0	0	0	0	0	0	0	0	0	0	0	0	0	0	0	0	0	0	0	0	0	0	0	0	0	0	0	0
AC186583.3_FG004	0	0	0	0	0	0	0	0	0	0	0	0	0	0	0	0	0	0	0	0	0	0	0	0	0	0	0	0	0	0	0	0	0	0	0	0	0	0	0	0	0	0	0
AC186585.4_FG002	0.65	0.45	0.737	1.56	1.94	0.462	0.228	0.715	1.67	2.09	1.34	1.73	1.51	0	0	0	0	0.0363	0.153	0	0	0.244	0.283	0.166	0	0	0	0	1.41e-07	0	0	0	0	0	0	0	0	0	0	0	0	0	0
AC186585.4_FG003	0	0	0	0	0	0	0	0	0	0	0	0	0	0	0	0	0	0	0	0.391	0	0	0	0	0.171	0	0	0.111	0.117	0	0	0	0	0	0	0	0	0	0	0	0	0	0
AC186586.4_FG001	0	0	0	0	0	0	0	0	0	0	0	0	0	0	0	0	0	0	0	0	0	0	0	0	0	0	0	0	0	0	0	0	0	0	0	0	0	0	0	0	0	0	0
AC186588.3_FG002	0.795	2.39	1.73	0.903	0.711	0.448	1.13	0.672	0.727	1.44	1.47	2.12	2.42	0.586	0.178	2.49	1.95	0.664	5.39	1.63	2.49	1.95	7.19	5.48	2.92	9.53	0.716	0	1.91	0	5.08	0.287	4.11	1.53	2.88	9.98	3.23	0.574	6.56	15.8	4.33	0.835	0.247
AC186589.3_FG003	0.137	0.61	0.367	0.115	0.205	0.414	0.21	0.174	0.2	0.193	0.0556	0.175	0.108	0.165	0	3.54	0.117	2.63	2.24	7.41e-07	0.299	1.94	0	3.12	0	3.86	1.92	0	1.34	19.3	16.6	0.631	1.33	0.741	2.57	0.218	3.71	0.511	0.452	0.221	0	7.54	0.51
AC186589.3_FG007	0	0	0	0	0	0	0	0	0	0	0	0	0	0	0	0	0	0	0	0	0	0	0	0	0	0	0	0	0	0	0	0	0	0	0	0	0	0	0	1.69	0	0	0.134
AC186590.3_FG005	0	0	0	0	0	0	0	0	0	0	0	0	0	0	0	0	0	0.0533	0	0	0	0	0	0.197	0	0.525	0	2.42e-62	0	0	0	0	0	0	0.414	0	0.451	0	0	0	0	0	0
AC186590.3_FG006	0	0	0	0	0	0	0	0	0	0	0	0	0	0	0	0	0	0.0533	0	0	0	0	0	0.197	0	0.525	0	2.42e-62	0	0	0	0	0	0	0.414	0	0.451	0	0	0	0	0	0
AC186592.3_FG002	0	0.0334	0.0425	0.247	0.623	0.307	0.294	0.448	0.11	0.0629	0	0.219	0	0	0.0131	0.0605	0	0	0	0.178	0	0	0	0	0.0801	0	0	0	0	0	1.31	0	0	0	0	0	0	0.12	0	0	0	0	0.168
AC186592.3_FG003	0	0	0	0	0	0	0	0	0	0	0	0	0	0	0	0	0	0	0	0	0.272	0	0	0	0	0	0.139	0	0	0	0	0	0	0	0	0	0.94	0.0941	0	0	0	0	0.169
AC186601.4_FG003	0	9.26e-22	0	0	0	0	0	0	0	0	0	0	0	0	0	0	0	0	0	0	0	0	0	0	0.0515	0	0	0.2	0	0	0	0	0	0	0	0	0	0	0	0	0	0	0
AC186602.4_FG003	0	0	0	0	0	0	0	0	0	0	0	0	0	0	0	0	0	0	0	0	0	0	0	0	0	0	0	0	0	0	0	0	0	0	0	0	0	0	0	0.854	0	0	0
AC186603.6_FG003	0.566	0.921	0.554	0.273	0.215	0	0	0	0	0	0	0.051	0.0662	2.24	0.519	1.24	0.261	6.9	1.33	0.384	0.559	0.21	0	1.55	0	0.485	5.59	6.05	1.84	0	0	1.83	1.01	0	0.18	2.63	1.76	0.223	0	0	0	1.8	0.205
AC186604.4_FG003	2.41	2.96	2.9	1.95	0.605	0.833	0.21	0.309	0.801	0.582	0.582	1.45	0.533	0.734	0.934	2.76	2.04	3.95	3.37	3.54	4.92	4.13	0.83	3.62	3.76	5.03	1.55	6.28	3.37	2.43	0	3.1	4.15	4.13	3.46	4	3.86	3.7	0.504	0	1.24	3.15	3.49
AC186606.4_FG003	1.21	1.81	1.11	0.637	0.292	0.591	0.357	0.437	0.359	0.182	0.0729	0.168	0.379	0	0.506	0.618	0.385	0.244	0.626	0.185	2.58	1.26	0	0	0.251	0.921	1.06e-06	0.164	0.807	0	0	0.547	0.279	0.295	0	1.58	0.61	0.728	0	0.799	0	1.46	0.209
AC186607.3_FG001	0	0	0	0	0	0	0	0	0	0	0	0	0	0	0	0	0	0	0	0	0	0	0	0	0	0	0	0	0	0	0	0	0	0	0	0	0	0	0	0	0	0	0
AC186607.3_FG003	0.321	0.489	0.276	0.121	0.173	0	0.424	0.244	0.272	0.387	0.581	0.639	0.533	2.27	3.71	2.54	8.16	1.21	2.02	1.3	1.71	2.98	2.02	2.42	8.21	19.3	1.21	15.8	1.55	4.54	0	0.952	1.53	3.1	7.03	10.1	12.1	1.78	8.59	13.8	10.4	0.58	1.28
AC186611.4_FG005	0	0	0	0	0	0	0	0	0	0	0	0	0	0	0	0	0	0	0	0	0	0	0	0	0	0	0	0	0	0	0	0	0	0	0	0	0	0	0	0	0	0	0
AC186612.3_FG001	10.5	12.3	10.2	11.4	13.3	10.2	10.5	10.6	15.4	24.6	30.7	15.8	17.6	0	5.71	0	0	0	0	0.402	0.575	0	2.12	0	0	0	0	4.51	0	0	0	0	0	0	0	0	0	0.185	0	0	0	0	0
AC186613.4_FG003	0	0	0	0	0	0	0	0	0	0	0	0	0	0	0	0	0	0	0	0	0	0	0	0	0	0	0	0	0	0	0	0	0	0	0	0	0	0	0	0	0	0	0
AC186614.3_FG002	0	0	0	0	0	0	0	0	0	0	0	0	0	0	0	0	0	0	0	0	0	0	0	0.202	0	0	0	0.333	0	0	0	0	0	0	0	0	0	0	0	0	0	0	0
AC186619.3_FG001	0	0	0	0	0	0	0	0	0	0	0	0	0	0	0	0	0	0	0	0	0	0	0	0	0	0	0	0	0	0	0	0.0349	0.183	0	0	0	0.18	0	0	0	0	0	0.0348
AC186620.3_FG011	0.367	0.74	1.16	0.106	0.15	0.433	0	0.141	0	0	0	0	0.04	0	0.207	0	0	0	0	0	0	0	0	0	0.186	0	0	1.5	0.204	0	0	0	0.465	0	0	0	1.66	0	0	0	0	0	0
AC186623.5_FG003	0	0	0	0	0	0	0	0	0	0	0	0	0	0	0	0	0	0	0	0	0	0	0	0	0	0	0	0	0	0	0	0	0	0	0	0	0	0	0	0	0	0	0
AC186626.4_FG004	0	0	0	0	0	0	0	0	0	0	0	0	0	0	0	0	0	0	0	0	0	0	0	0	0	0	0	0	0	0	0	0	0	0	0	0	0	0	0	0	0	0	0
AC186626.4_FG005	0	0	0	0	0	0	0	0	0	0	0	0	0	0	0	0	0	0	0	0	0	0	0	0	0	0	0	0	0	0	0	0	0	0	0	0	0	0	0	0	0	0	0
AC186627.4_FG002	0.0564	0.156	0.221	0	0	0	0	0	0	0	0	0	0	0	0	0	0	0	0	0	0	0	0	0	0	0	0	0	0	0	0	0	0	0	0	0	0	0	0	0	0	0	0
AC186627.4_FG005	1.73	2.58	1.52	2.9	3.37	2.39	0.818	1.92	2.55	1.83	1.55	3.11	1.44	116	87.4	71.1	124	26.8	64.8	128	69.7	47.3	34.1	83.1	48.6	27.7	39.7	65.7	95.9	118	205	113	40.1	35.3	18.7	11.8	19.4	110	8.86	12.6	20.9	101	95.3
AC186645.3_FG002	0	0	0	0	0	0	0	0	0	0	0	0	0	0	0	0	0	0	0	0	0	0	0	0	0	0	0	0	0	0	0	0	0	0	0	0	0	0	0	0	0	0	0
AC186647.3_FG001	0	0	0	0	0	0	0	0	0	0	0	0	0	0	0	0	0	0	0	0	0	0	0	0	0	0	0	0	0	0	0	0	0	0	0	0	0	0	0	0	0	0	0
AC186648.3_FG004	0	0	0	0	0	0	0	0	0	0	0	0	0	0	0	0	0	0	0	0	0	0	0	0	0	0	0	0	0	0	0	0	0	0	0	0	0	0	0	0	0	0	0
AC186653.4_FG003	0	0	0	0	0	0	0	0	0	0	0	0	0	0	0	0	0	0	0	0	0	0	0	0	0	0	0	0	0	0	0	0	0	0	0	0	0	0	0	0	0	0	0
AC186653.4_FG005	0	0	0	0	0	0	0	0	0	0	0	0	0	0	0	0.2	0	0	0	0	0	0	0	0	0	0	0	0	0	0	0	0	0	0	0	0	0	0	0	0	0	0	0
AC186656.4_FG004	0	0	0	0	0	0	0	0	0	0	0	0	0	0	0	0.72	0	0	0	0.479	0.302	0.35	0	0	0	0.771	0.269	0	0	0	4.38	0.565	0	0	0	0	0.218	0	0	0	0	0.512	0.254
AC186656.4_FG012	0	0	0	0	0	0	0	0	0	0	0	0	0	2.31	0	0	0	0	0	0	0	0	0	0	0	0	0.0936	0	0	11.9	14.1	0	0	0	0	0	0	0	0	0	0	0	0
AC186657.3_FG004	0	0	0	0	0	0	0	0	0	0	0	0	0	0	0	0	0	0	0	0	0	0	0	0	0	0	0	1.07	0	0	0	0	0	0	0	0	0	0	0	0	0	0	0
AC186661.3_FG004	110	77.4	77.2	165	227	47.1	60.8	73.2	262	242	229	115	158	14.1	12.6	21.1	35.2	23	27.2	24.8	26.6	9.81	31.1	34.2	23.6	25.3	23.4	35.4	9.99	24.1	18.4	13.1	17.9	20.3	25.5	18.6	16.3	11	18.6	32.9	61.3	6.67	17.3
AC186663.3_FG002	0	0	0	0	0	0	0	0	0	0	0	0	0	0	4.48	0	0	0.484	0	0	0	0	0	0	0	0	0	4.05	0	0	0	0	0	0	0	0	0	0	0	0	0	0	0
AC186663.3_FG006	0.0369	0.0703	5.1e-05	0	0.0903	0.108	0.284	0.331	0.483	0	0	0.12	0.0485	0	0.0457	0	0	0.0546	0	0.0911	0	0	0	0	0.0518	0	0	1.22e-06	0	9.31	9.37	0	0	0	0	0	0	0	0	0	0	0	0
AC186667.3_FG007	0	0	0	0	0	0	0	0	0	0	0	0	0	0	0	0	0	0	0	0	0.24	0	0.693	0	0	0	0	0	0	0	0	0	0	0	0	0	0	0	0	0	0	0	0
AC186667.3_FG008	0	0	0	0	0	0	0	0	0	0	0	0	0	0	0	0	0	0	0	0	0	0	0	0	0	0	0	0	0	0	0	0	0	0	0	0	0	0	0	0	0	0	0
AC186669.3_FG002	0.0552	0	0	0.0906	0.14	0	0.0542	0.358	0.115	0	0	0.109	0.0503	0	0.726	0.109	0	0	0.0578	0	0	0.145	0.528	0	0.0332	0	0	0	0.000109	0	0	0.178	0	0	0	0.223	0.17	0.156	0.512	0.545	0.91	0.216	0
AC186680.3_FG005	0	0	0	0	0	0	0	0	0	0	0	0	0	0	0	0	0	0	0	0	0	0	1.33	0	0	0	0	0	0	0	0	0	0	0	0	0	0	0.207	0	0	0	0	0.0709
AC186680.3_FG006	0	0	0	0	0	0	0	0	0	0	0	0	0	0	0	0	0	0	0	0	0	0	0	0	0	0	0	0	0	0	0	0	0	0	0	0	0	0	0	0	0	0	0
AC186683.3_FG004	0	0	0	0	0	0	0	0	0	0	0	0	0	0	0	0	0	0	0	0	0	0	0	0	0	0	0	0	0	0	0	0	0	0	0	0	0	0	0	0	0	0	0
AC186684.4_FG001	0	0	0	0	0	0	0	0	0	0	0	0	0	0.338	0.132	0	0.186	0.257	0.302	0.186	1.27	0.428	0	0.167	0	0.577	0.374	0.131	0.186	0	0	0.214	0.377	0.576	0.536	0.298	0.116	0.0564	0	0.331	0	0.223	0.0596
AC186684.4_FG005	1.75	3.36	2.09	2.39	1.53	1.44	0.543	0.473	0.51	0.486	0.363	1.94	0.173	4.74	7.26	13	21.8	6.75	7.47	10.8	13.9	9.29	10.8	13.8	8.97	11.8	6.3	11.7	6.82	21.6	11.8	4.54	9.29	6.21	6.27	6.24	3.97	15.1	10.7	17.6	15	5.89	13.6
AC186689.3_FG001	0	0	0	0	0	0	0	0	0	0	0	0	0	0	0	0	0	0	0	0	0	0	0	0	0	0	0	0	0	0	0	0	0	0	0	0	0	0	0	0	0	0	0
AC186691.4_FG003	0	0	0	0	0	0	0	0	0	0	0	0	0	0	1.77	0	0.497	0	0.259	0.667	0	0.525	0	0	0	1.2	0	0	0	0	0	0.168	0.243	0	0.592	0	1.43	0.313	0	0	0	0	0
AC186691.4_FG006	0	0	0	0	0	0	0	0	0	0	0	0	0	0	0.523	0	0	0	0	0	0	0	0	0	0	0	0	1.79	0	0	0	0	0	0	0	0	3.84	0	0	0	0	0	0
AC186691.4_FG009	0	0	0	0	0	0	0	0	0	0	0	0	0	0	0	0	0	0	0	0	0	0	0	0.508	0	1.28	0	0	0.233	0	0	0	0.254	0	0	0	0.621	0.193	0	0	0	0	0
AC186743.4_FG003	0	0	0	0	0	0	0	0	0	0	0	0	0	0	0	0	0	0	0	0	0	0	0	0.523	0	0	0	0	0	5.29	0	0	0	0	0	0	0	0	1.76	2.65	0	0	0
AC186743.4_FG011	0	0	0	0	0	0	0	0	0	0	0	0	0	0	0	0	0	0	0	0	0	0	0	0	0	0	0	0	0	0	0	0	0	0	0	0	0	0	0	0	0	0	0
AC186744.4_FG002	1.37	0	0.221	0.85	0.153	0.223	0.166	0.202	1.16	0.233	0.0358	0.549	0.185	0	0	0	0	0	0	0	2.43	0	0	0	0	0	0	0	0	0	0	0	0	0	0	0	0	0	0	0	0	0	0.498
AC186780.4_FG001	0	0	0	0	0	0	0	0	0	0	0	0	0	0	0	0	0	0	0	0	0	0	0	0	0	0	0	0	0	0	0	0	0	0	0	0	0	0	0	0	0	0	0
AC186781.4_FG006	7.5	3.33	5.47	7.2	3.41	6.9	3.87	5.11	3.91	1.29	0.85	0.707	0.529	0	2.39	0	0	0.052	0	0.113	0	0	0.653	0.195	0	0	0	1.56	0	2.43	10.6	0	0	0	0	0	0	1.21e-07	0	0	0	0	3.5e-125
AC186782.4_FG001	0	0	0	0	0	0	0	0	0	0	0	0	0	0	1.89	0	0	0	0	0	0	0	0	0	0	0	0	0.536	0	0	0	0	0	0	0	0	0	0	0	0	0	0	0
AC186782.4_FG003	0	0	0	0	0	0	0	0	0	1.24e-85	0.0423	0	0	0	0	0.185	0	0.0528	0	2.09	0.173	0	0	0	1.47	0	0.034	0	0	0	0	0	0	0	0	0	0	1.4	0	0	0	0.177	1.42
AC186783.3_FG002	0	0	0	0	0	0	0	0	0	0	0	0	0	0	0	0	0	0	0	0	0	0	0	0	0	0	0	0	0	0	0	0	0	0	0	0	0	0	0	0	0	0	0
AC186783.3_FG003	0	0	0	0	0	0	0	0	0	0	0	0	0	0	9.35e-05	0	0	0	0	0	0	0	0	0	0	0	0	0.0511	0	0	0	0	0	0	0	0	0	0	0	0	0	0	0
AC186785.4_FG002	0	0	0	0	0	0	0	0	0	0	0	0	0	0	0	0	0	0	0	0	0	0	0	0	0	0	0	0	0	0	0	0	0	0	0	0	0	0	0	0	0	0	0
AC186789.4_FG001	0	0	0	0	0	0	0	0	0	0	0	0	0	0	0	0	0	0	0	0	0	0	0	0	0	0	0	0	0	0	0	0	0	0	0	0	0	0	0	0	0	0	0
AC186792.3_FG002	0	0	0	0	0	0	0	0	0	0	0	0	0	0	0	0	0	0	0	0	0	0	0	0	0	0	0	0	0	0	0	0	0	0	0	0	0	0	0	0	0	0	0
AC186798.2_FG002	0	0	0	0	0	0	0	0	0	0	0	0	0	0	0	0	0	0	0	0	0	0	0	0	0	0	0	0.604	0	0	0	0	0	0	0	0	0	0	0	0	0	0	0
AC186800.3_FG002	0	0.13	0.116	0.0634	0.0721	0.144	0	0.0413	3.98e-08	0	0	0	0	1.02	0.399	0	0	0	0	0	0	0	0	0	0	0	0	2.47e-07	0	0	0	0	0	0	0	0	0	0	0	0	0	0	0
AC186800.3_FG005	0	0	0	0	0	0	0	0	0	0	0	0	0	0	0	0	0	0	0	0	0	0	0	0	0	0	0	0	0	0	0	0	0	0	0	0	0	0	0	0	0	0	0
AC186802.4_FG002	0	0	0	0	0	0	0	0	0	0	0	0	0	0	0	0	0	0	0	0	0	0	0	0	0	0	0	0	0	0	0	0	0	0.212	0	0	0	0	0	0	0	0	0
AC186805.5_FG005	0	0	0	0	0	0	0	0	0	0	0	0	0	0.312	0	9.56	3.93	2.54	6.15	3.57	2.99	2.46	0	0.762	3.38	3.04	2.34	0.0333	3.65	0	0	2	5.91	2.06	1.12	3.36	1.69	6.36	0.421	2.16	2.58	5.47	4.49
AC186807.4_FG002	0	0	0	0	0	0	0	0	0.0457	0	0	0	0	0	0	0	0	0	0	0	0	0	0	0	0	0	0	0	0	0	0	0	0	0	0	0	0	0	0	0	0	0	0
AC186808.4_FG004	0	0	0	0	0	0	0	0	0	0	0	0	0	0.5	0	0	0	0.209	0	0	0	0	0	0	0	0	0	0	0	16.5	8.77	0	0	0	0	0	0	0	2.28	0	0	0	0
AC186809.3_FG003	0	0	0	0	0	0	0	0	0	0	0	0	0	18.9	0	0	0	2.47	0	0	0	0	0	0	0	0	5.01	0	0	33	25.9	0	0	0	0	0	0.225	0	0	0	0	0	0
AC186811.3_FG003	8	12.9	9.17	5.76	3.94	1.01	0.235	0.615	2.01	0.541	0.0292	1.9	0.381	0	0	0	0	0	0	0	0	0	0	0	0	0	0	0	0	0	0	0	0	0	0	0	0	0	0	0	0	0	0.441
AC186815.3_FG002	0	0	0	0	0	0	0	0	0	0	0	0	0	0	0	0	0	0	0	0	0	0	0	0	0	0	0	0.115	0	0	0	0	0	0	0	0	0	0	0	0	0	0	0
AC186815.3_FG003	0	0	0	0	0	0	0	0	0	0	0	0	0	0.523	0	0.242	0.19	3.71e-06	0.062	3.15	0	0.471	0	0.234	2.16	0	0	0	0.399	0	0	0.506	0.189	0.191	0.206	0	0.262	3.71	0.524	0.566	0	0.808	3.01
AC186818.3_FG003	2.23	3.19	4.23	0.546	0.216	0	0	0	0	0	0	0	0.173	0	0	0	0	0	0	0	1.27	0	0	0	0	0	0	0.844	0	0	0	0	0	0	0	0	0	0	0	0	0	0	0
AC186819.3_FG004	0	0	0	0	0	0	0	0	0	0	0	0	0	0	0	0	0	0	0	0	0	0	0	0	0	0	0	0	0	0	0	0	0	0	0	0	0	0	0	0	0	0	0
AC186828.3_FG001	0	0	0	0	0	0	0	0	0	0	0	0	0	0	0.0769	0	0	0	0	0	0	0	0	0	0	0	0	0	0	0	0	0	0	0	0	0	0	0	0	0	0	0	0
AC186831.3_FG002	0	0	0	0	0	0	0	0	0	0	0	0	0	0	0	0	0	0	0	0	0	0	0	0	0	0	0	0	0	0	0	0	0	0	0	0	0	0	0	0	0	0	0
AC186845.4_FG009	0	0.129	0.152	0.0462	0.178	0.487	0.793	0.23	0.29	2.61	3.23	2.84	3.23	1.13	0.895	2.41	27.2	0.473	2.51	10.4	0.768	0.758	4.71	2.7	51.6	3.82	7.08e-05	0.41	24.4	0	1.52	12.3	2.71	2	3.11	0.203	0.0717	25.5	1.24	0.226	0	5.74	2.99
AC186862.2_FG001	0	0	0	0	0	0	0	0	0	0	0	0	0	0	0	0	0	0	0	0	0	0	0	0	0	0	0	0.0691	0	0	0	0	0	0	0	0	0	0	0	0	0	0	0
AC186884.3_FG005	0.598	0.546	0.499	1.46	1.47	0.833	1.2	1.86	0.983	1.62	0.975	1.45	1.34	0.207	0.15	0.235	0.203	0.054	0.175	0.538	0.425	0.255	0.209	0.171	0.578	0.255	0.054	0.0432	0.0515	0	0	0.198	0.179	0	0.192	0.317	0.194	0.524	0	0.321	0.651	0.27	0.565
AC186885.3_FG003	0	0	0	0	0	0	0	0	0	0	0	0	0	0	0	0	0	0	0	0	0	0	0	0	0	0	0.19	0	0	0	0	0	0	0	0	0	0	0	0	0	0	0	0
AC186887.4_FG002	2.42	2.74	2.34	2.43	2.73	2.81	1.7	2.43	3.03	1.1	0.632	1.41	2.61	0.517	0	2.25	1.55	0.745	1.46	2.44	1.53	1.09	1.3	0.283	1.67	0	2.15	0	2.53	0	0	1.53	2.02	0	0.137	0.598	0.623	1.63	0	0	2.8	2.91	0.855
AC186888.2_FG006	0	0	0	0	0	0	0	0	0	0	0	0	0	0	0	0	0	0	0	0	0	0	0	0	0	0	0	0	0	0	7.01	0	0	0	0	0	0	0	0	0	0	0	0
AC186891.3_FG004	0.0402	0	0.0544	0	0.0472	0	0	0	0	0	0	0	0	0	0	0	0	0	0	0	0	0	0	0	0	0	0	0.202	0	0	0	0	0	0	1.74	0	0.482	0	0	0	3.21	0	0
AC186891.3_FG005	0	0	0.000329	0	0	0	0	0	0	0	0	0	0	0	0	0	0	0	0	0	0	0	0	0	0	0	0	0.11	0	0	0	0	0	0	0	0	0.781	0	0	0	0	0	0
AC186893.4_FG004	0	0	0	0	0	0	0	0	0	0	0	0	0	0	0	0	0	0	0	0	0	0	0	0	0	0	0	0	0	0	0	0	0	0	0	0	0	0	0	0	0	0	0
AC186894.3_FG002	0	0	0	0	0	0	0	0	0	0	0	0	0	0	0	0	0	0	0	0	0	0	0	0	0	0	0	0	0	0	0	0	0	0	0	0	0	0	0	0	0	0	0
AC186897.4_FG005	0	0	0	0	0	0	0	0	0	0	0	0	0	0	0	0	0	0	0	0	0	0	0	0	0	0	0	0	0	0	0	0	0	0	0	0	0	0	0.669	0	0	0	0
AC186897.4_FG006	0	0	0	0	0	0	0	0	0	0	0	0	0	0	0	0	0	0	0	0	0	0	0	0	0	0	0	0	0	0	0	0	0	0	0	0	0	0	0.771	0	0	0	0
AC186897.4_FG009	12.3	11.1	9.49	22	24.8	10.2	39.8	50.9	21.5	15.1	14.9	12.3	8.49	5.81	2.27	7.5	9.87	0.718	7.92	25.4	18.6	0	7.9	7.14	10.2	3.19	0.949	2.09	6.83	0	0	1.88	1.93	2.31	3.77	2.69	8.77	20.2	0	0	6.14	4.47	24.5
AC186897.4_FG016	0	0	0	0	0	0	0	0	0	0	0	0	0	0.549	0.087	0.216	0	0	0.352	0.888	1	0	0	2.93	0.138	0	0.515	6.9	1.56	0	0	0.586	0.808	0	0.448	0	2.1	0.537	0	0	0	0	0.0911
AC186902.4_FG001	0	0	0	0	0	0	0	0	0	0	0	0	0	0	2.05	0.834	0.506	0	0	0.696	0	0	0	0.91	0	10.5	0	31.4	0	0	0	0	0.247	0	2.39	16.8	13.8	0.335	50.8	16.7	22.8	0	0
AC186902.4_FG002	0	0	0	0	0	0	0	0	0	0	0	0	0	0	0	0	0	0	0	0	0	0	0	0	0	0	0	0	0	0	0	0	0	0	0	0	0	0	0	0	0	0	0
AC186902.4_FG006	0	0	0	0	0	0	0	0	0	0	0	0	0	0	0	0	0	0	0	0	0	0	0	0	0	0	0	0	0	0	0	0	0	0	0	0	0	0	0	0	0	0	0
AC186902.4_FG009	0	0	0	0	0	0	0	0	0	0	0	0	0	0	0	0	0	0	0	0.112	0.181	0	1	0	0	0	0	1.22e-07	0	0	2.15	0	0	0	0	0	0	0	0	0	0	0	0
AC186904.4_FG006	0	0	0.163	0	0	0	0	0	0	0	0	0	0	0	0.203	0.331	0	0	0	0	0.523	0	0	0	0	0	0.254	0	0.243	0	0	0	0	0	0	1.03	0	0.201	0	0	0	0	0
AC186904.4_FG007	0	0	0	0	0	0	0	0	0	0	0	0	0	0	0	0	0	0	0	0	0	0	0	0	0	0	0	0	0	0	0	0	0	0	0	0	0	0	0	0	0	0	0
AC186905.3_FG013	0	0	0	0	0	0	0	0	0	0	0	0.0512	0.0635	0	0.116	0	0	0	0	0.152	0	0	0	0	0	0	0	0	0	0	0	0	0	0	0	0	0	0.0402	0	0	0	0	0
AC187032.5_FG003	0	0	0	0	0	0	0	0	0	0	0	0	0	0	1.15e-06	0	0	0	0	0	0.143	0	0	0	0	0	0	0	0	0	0	0	0	0	0	0	0.115	0	0	0	0	0	0
AC187034.3_FG002	0	0	0	0	0	0	0	0	0	0	0	0	0	0	0	0	0	0	0	0	0	0	0	0	0	0	0	0	0	0	0	0	0	0	0	0	0	0	0	0	0	0	0
AC187037.4_FG005	0	0	0	0	0	0	0	0	0	0	0	0	0	0	0	0	0	0	0	0	0	0	0	0	0	0	0	1.07	0	0	0	0	0	0	0	0	0	0	0	0	0	0	0
AC187037.4_FG008	8.78	9.89	6.87	6.27	1.75	1.72	0.261	0.504	0.61	0.286	0.578	0.414	0.152	0	0.0374	0.178	0.246	0.0896	0	0	0	0	0	0	0	2.05	0	0.201	0.201	0	0	0.537	0	0.344	0	0	1.37	0	0	0	0	0	0
AC187038.3_FG003	0	0	0	0	0	0	0	0	0	0	0	0	0	0	0	0	0	0	0	0	0	0	0	0	0	0	0	0	0	0	0	0	0	0	0	0	0	0	0	0	0	0	0
AC187038.3_FG005	0	2.03e-06	0	0	0.0432	0.133	0.0954	0	0.0469	6.51e-07	0.211	0.0742	6.67e-05	12.5	3.1	0.702	0.436	1.71	0.904	0	0.422	0.482	0.941	0.228	0	1.02	1.88	1.79	0.392	2.94	20.4	0.253	0.221	0	0	0.512	0.186	0	0	0	0	0.682	0.0379
AC187039.3_FG005	0	0	0	0	0	0	0	0	0	0	0	0	0	0	0.0223	0	0	0	0	0	0	0	0	0	0	0	0	0.792	0	0	0	0	0	0	0	0	0	0	0	0	0	0	0
AC187046.3_FG009	0	0	0	0	0	0	0	0	0	0	0	0	0	0	0	0	0	0	0	0	0	0	0	0	0	0	0	0	0	0	0	0	0	0	0	0	0	0	0	0	0	0	0
AC187047.5_FG006	0	0	0	0	0	0	0	0	0	0	0	0	0	0	0	0	0	0	0	0	0	0	0	0	0	0	0	1.72	0	0	0	0	0	0	0	0	0	0	0	0	0	0	0
AC187050.4_FG004	0.991	0	0.722	1.26	0.0955	0	0.116	0.211	0.168	1.44	1.26	0.674	0.973	2.01	0.654	18.5	7.58	6.77	9.48	14.9	7.18	6.74	13.9	6.79	18.1	9.02	3.88	6.26	6.77	0	0	4.15	9.71	7.07	11.5	9.1	8.9	24.5	13.8	7.18	0	9.25	14.7
AC187055.3_FG001	0	0	0	0	0	0	0	0	0	0	0	0	0	0	0	0	0	0	0	0	0	0	0	0	0	0	0	0	0	0	0	0	0	0	0	0	0	0	0	0	0	0	0
AC187055.3_FG006	0	0	0	0	0	0	0	0	0	0	0	0	0	0	0	0	0	0	0	0	0	0	0	0	0	0	0	0	0	0	0	0	0	0	0	0	0	0	0	0	0	0	0
AC187056.3_FG002	0	0	0	0	0	0	0	0	0	0	0	0	0	0	0	0	0	0	0	0	0	0	0	0	0	0	0	0	0	0	0	0	0	0	0	0	0	0	0	0	0	0	0
AC187057.3_FG001	0	0	0	0	0	0	0	0	0	0	0	0	0	131	0	0	0	0	0	0	0	0	0	0	0	0.583	9.99	0	0.148	23.7	174	0	0	0	0	0.499	0	0	0	0	0	0	0
AC187065.3_FG002	0	0	0	0	0	0	0	0	0	0	0	0	0	8.49	0	0	4.83	4.43	0	0	0	0	0	0	0	8.18	13.4	0.582	0.602	0	22.6	0.824	0	0	0	7.84	14.3	0	0	0	0	0	0
AC187065.3_FG003	0	0.0613	0	0	0	0.0524	0.0339	0	0.0337	0	0	0	0	0	0	0.267	0	0	0.176	0.208	0	0.508	0	0	0.48	0	0	0	0.0476	0	0	0	0	0	0.307	0	1.79	0.0873	0	0	0	0	0.0452
AC187067.4_FG001	0	0	0	0	0	0	0	0	0	0	0	0	0	0	0	0	0	0	0	0	0	0	0	0	0	0	0	0	0	0	0	0	0	0	0	0	0	0	0	0	0	0	0
AC187072.4_FG001	0	0	0	0	0	0	0	0	0	0	0	0	0	0	0	0	0	0	0.0924	0	0	0	0	0	0	0	0	0	0	0	0	0	0	0	0	0	0	0	0	0	0	0	0
AC187072.4_FG002	0	0	0	0	0	0	0	0	0	0	0	0	0.0701	0	0	0	0	0	0	0	0	0	0	0	0	0	0	0	0	0	0	0	0	0	0	0	0	0	0	0	0	0	0
AC187073.4_FG007	1.22	3.9	3.77	0	1.48	0.246	0.182	0	0	0	0	0	0	0	0	0	0	0	0	0	0	0	0	2.2	0	0	1.45	8.86	0	0	0	0	0	0	0	0	0	0	0	0	0	0	0
AC187076.4_FG004	0	0	0	0	0	0	0	0	0	0	0	0	0	0	0	0	0	0	0	0	0	0	0	0	0	0	0	0	0	0	0	0	0	0	0	0	0	0	0	0	0	0	0
AC187078.3_FG002	0.217	0.592	0.175	0	0.036	1.5e-06	0	0	0	0	0	0	0	0	0	0	0	0	0	0	0	0	0	0	0	0	0	0	0	0	0	0	0	0	0	0	0	0	0	0	0	0	0
AC187078.3_FG005	0	0	0	0	0	0	0	0	0	0	0	0	0	0	1.91	0	0	0	0	0	0	0	0	0	0	0	0	11.4	0	0	0	0	0	0	0	0	0	0	0	0	0	0	0
AC187080.3_FG006	0.537	0.248	0.242	0.675	0.833	0.127	0.563	1.12	0.523	0.194	0.162	0.414	0.0998	0	0.223	0.0598	0	0	0.0514	0.0753	0	0	0	0.1	4.51e-07	0	0	0	0	0	0	1.26e-09	0	0	0	0	0.105	0.111	0	0.23	0	0	0.0797
AC187080.3_FG007	0	0	0	0	0	0	0	0	0	0	0	0	0	0.21	0	0.217	0	0	0	0.253	0.289	0.165	0	0	0	0	0	0	0.0363	0	0	0.153	0.0786	0	0	0	0.113	0.46	0	0	0.902	0.214	0.195
AC187082.3_FG002	0.52	0	0.189	2.41	4.12	4.52	4.58	3.44	1.17	1.57	0.47	0.71	0.536	5.85	3.04	3.82	2.16	2.71	4.46	3.88	2.42	5.44	6.51	8.4	3.17	6.66	3.09	0.443	1.63	6.01	12.5	5.57	4.62	2.71	2.31	7.14	4.16	3.11	1.55	3.2	1.88	3.23	3.2
AC187082.3_FG003	0	0	0	0	0	0	0	0	0	0	0	0	0	0	0	0	0	0	0	0.0383	0	0	0	0	0	0	0	0	0	0	0	0	0	0	0	0	0	0.04	0	0	0	0	0
AC187085.3_FG003	0	0	0	0	0	0	0.0377	0.0432	0	0	0	0	0	0.251	0	0.135	0.183	1.24e-06	0.146	0.0568	0.206	0.243	0	0.104	0.0345	0.429	0.0227	0	6.82e-08	2.34	1.54	0.122	0.0911	0.177	0.156	0.223	0.173	0.153	0.717	0.233	0.667	0	0.165
AC187086.3_FG001	0	0	0	0	0	0.102	0.148	2.61e-06	0.107	0.204	0.156	0.0434	0.141	0	0	0	0	0	0	0	0	0	0	0	0	0	0	0	0	0	0	0	0	0	0	0	0	0	0	0	0	0	0
AC187086.3_FG004	0	0	0	0	0	0	0	0	0	0	0	0	0	0	0	0	0	0	0	0	0	0	0	0	0	0	0	0	0	0	0	0	0	0	0	0	0	0	0	0	0	0	0
AC187087.4_FG001	0	0	0	0	0	0	0	0	0	0	0	0	0	0	0	0	0	0	0	0	0	0	0	0	9.84e-07	0	0.214	0	0	2.89	0	0	0	0	0	0	0	0	0	0	0	0	0
AC187087.4_FG003	3.96	4.72	5.34	7.44	5.24	5.51	1.94	1.37	1.13	1.86	1.39	6.57	1.83	8.4	12.3	9.94	7.29	9.62	10.9	7.13	3.74	2.42	10.2	5.54	3.19	6.46	11.6	2.71	7.84	0	0	13.7	17.2	2.02	1.05	6.23	7.7	4.69	0	0	0	20	11.2
AC187088.3_FG002	0	0	0	0	0	0.113	0	0.0367	0.0438	0.0537	0.113	0	0.149	0	0.611	0	0	0	0	0.249	0	0	0	0	1.04e-07	0	0	3.31	0	0	0	0	0	0	0	0	0	0.000126	0	0	0	0	2.01e-06
AC187090.3_FG003	0	0	0	0	0	0	0	0	0	0	0	0	0	0	0	0	0	0	0	0	0	0	0	0	0	0	0	0	0	0	0	0	0	0	0	0	0	0	0	0	0	0	0
AC187090.3_FG004	0	0	0	0	0	0	0	0	0	0	0	0	0	0	0	0	0	0	0	0	0	0	0	0	0	0	0	0	0	2.97	3.52	0	0	0	0	0	0	0	0	0	0	0	0
AC187090.3_FG011	0	0	0	0	0	0	0	0	0	0	0	0	0	4.46	0	2.93	3.81	1.29	2.92	4.33	1.63	0.769	0	0.225	3.71	0.596	1.03	0.171	2.26	0	14.9	1.41	0.526	0	0.285	0.776	1.7	4.94	0	0.54	1.48	0.372	3.68
AC187091.5_FG001	0	0.12	0	0	0	0	0	0	0	0	0	0	0	0	0	0	0	0	0	0	0	0	0	0	0	0	0	0	0	0	0	0	0	0	0	0	0	0	0	0	0	0	0
AC187091.5_FG002	0	0	0	0	0	0	0	0	0	0	0	0	0	0	0	0	0	0	0	0	0	0	0	0	0	0	0	0.0846	0	0	0	0	0	0	0	0	0	0	0	0	0	0	0
AC187092.6_FG003	0	0	0	0	0	0	0	0	0	0	0	0	0	0	0.162	0	0	0	0	0	0.361	0	0	0	0	0	0	0	0	0	11.7	0	0	0	0	0	0	0	0	0	0	0	0
AC187093.4_FG002	0	0	0	0	0	0	0	0	0	0	0	0	0	0	0	0	0	0	0	0	0	0	0	0	0	0	0.171	0.286	0	0	0	0	0	0	0	0	0	0	0	0	0	0	9.58e-08
AC187094.4_FG002	0	0	0	0	0	0	0	0	0	0	0	0	0	18.8	0.56	48.3	76	30.5	53.3	5.87	12.1	71.5	74	114	7.63	15.8	28	11.6	48.4	19.5	22.7	25.7	24.4	69.4	54.5	13.9	8.32	7.14	24.4	21.2	21.7	29	7.75
AC187094.4_FG005	0	0	0	0	0	0	0	0	0	0	0	0	0	0	0	0	0	0	0	0	0	0	0	0	0	0	0	0	0	0	0	0	0	0	0	0	0	0	0	0	0	0	0
AC187096.5_FG001	0	0	0	0	0	0	0	0	0	0	0	0	0	0	0	0	0	0	0	0	0	0	0	0	0	0	0	0	0	0	0	0	0	0	0	0	0	0	0	0	0	0	0
AC187098.4_FG002	0	0	0	0	0	0	0	0	0	0	0	0	0	0	0	0	0	0	0	0	0	0	0	0	0	0	0	0	0	0	0	0	0	0	0	0	0	0	0	0	0	0	0
AC187098.4_FG003	0	0	0	0	0	0	0	0	0	0	0	0	0	0	0	0	0	0	0	0	0	0	0	0	0	0	0	0	0	0	0	0	0	0	0	0	0	0	0	0	0	0	0
AC187098.4_FG011	22.2	22.4	25.5	26.4	33	39.6	24.5	21.2	18.8	14.8	15	15.7	16.1	4.84	8	10.4	7.92	5.28	11.6	13.8	14.2	10.9	11.3	9.44	9.84	5.82	4.64	11	9.51	4.31	2.28	7.25	8	3.26	4.94	6.49	6.24	11.6	8.91	4.46	7.46	9.69	12.8
AC187099.5_FG005	0.195	0.282	0.244	0.491	0.597	0.429	0.232	0.591	0.251	0.0771	0.0384	0.369	4.01e-07	0	0.461	0	0	0	0	0.653	0	0	0	0	0.0726	0	0	0	0	0	0	0	0	0	0	0	0	0.517	0	0	0	0	0.446
AC187100.4_FG001	0	0	0	0	0	0	0	0	0	0	0	0	0	0	0	0	0	0	0	0	0	0	0	0	0	0	0	0.0346	0	0	0	0	0	0	0	0	0	0	0	0	0	0	0
AC187142.3_FG001	0	0	0	0	0	0	0	0	0	0	0	0	0	0	0	0	0	0	0	0	0	0	0	0	0	0	0	0	0	0	0	0	0.0986	0	0	0	0	0	0	0	0	0	0
AC187142.3_FG007	2	3.52	2.93	1.41	0.604	0.769	0	0.167	0	0	0.0845	0.16	0.0555	0	0.0405	0	0	0.358	0.248	0	0.755	2.42	2.03	0	0	0	0	1.03	0.213	0	0	0.251	0.235	0	0.571	0	0.566	0	0	0	0	2.08	0
AC187147.4_FG001	9.63	16.7	11.6	8.8	6.31	2.36	1.13	0.652	2.96	1.34	0.867	2.53	0	0	1.06	0	0	0.437	0.0479	0	0	0	0	0	0	0	0	0	0	0	9.96	0	0	1.48	0	0	0.812	0	0	0	0	0	0.497
AC187147.4_FG002	0.597	0.292	0	0	5.89e-06	0	0	0	0	0	0	0	0	0	0	0	0	0	0	0	0	0	0	0	0	0	0	0.291	0	0	0	0	0	0	0	0	0	0	0	0	0	0	0
AC187147.4_FG003	3.03	6.22	4.55	3.44	2.1	0.274	0.168	0.399	1.16	0.295	0.241	0.441	0.0453	0	0	0.208	0	0	0	0	0	0	0	0	0	0	0	0.598	0	0	0	0.0992	0	0	0	0	0	0	0	0	0	0	0
AC187153.4_FG002	0.244	2.26	1.21	0.49	1.34	0.844	0.582	0.205	1.31	1.25	5.09	0.189	1.34	0	0	0	0	0	0	0	0	0	0	0	0	0	0	4.88	0	0	0	0	0	0	0	0	0	0	0	0	0	0	0
AC187157.4_FG001	0.637	0.102	0.248	0.211	0.264	0	0.0382	0.0514	0.114	0	0	0	0	0.235	0.0378	0.218	0	0.237	0	0	1.41	0.205	0	0	0	0.456	0.214	0.00011	0.0766	0	0	0.148	0.268	0.232	0.214	0.333	0.191	0	0.644	0	1.05	0	0
AC187157.4_FG002	47.7	71.3	57.2	50.2	45.8	69.3	57.5	48.1	38.7	31.6	36.9	28.3	27.3	5.99	6.45	22.4	14.4	7.51	16.2	32.8	25.7	19	18.5	14.6	13.3	5.94	6.41	8.78	15.6	13.3	16	6.74	7.45	9.97	9.58	7.09	10.6	26.3	14.4	8.41	11	8.91	31.6
AC187157.4_FG005	1.17	2.27	1.95	1.31	2.1	4.09	4.05	3.7	3.04	4.93	5.24	2.45	2.92	1.67	0.639	2.29	1.13	2.68	2.81	3.56	2.92	2.09	1.47	0.466	1.5	11.1	1.67	0.0515	1.04	1.31	1.42	0.968	0.932	11.2	0.934	3.02	1.53	5.3	0.686	1.77	3.9	8.18	3.58
AC187157.4_FG007	0	0	0	0	0	0	0	0	0	0	0	0	0	0.287	0	0	0.325	0.0333	0	0.172	0	0	0.254	0.2	0.0447	0.372	0.0463	0	0.303	0	0	0.309	0.202	0.27	1.15	0.429	0.418	0.0479	0	0	0	0.321	0
AC187160.3_FG003	0	0	0	0	0	0	0	0	0	0	0	0	0	0	0	0	0	0.454	0	0	0.507	0	0	0	0.111	0	0.561	0	0.195	6.43	0	0	0	0	0.634	0	0	0	0	0	0	0	0
AC187162.3_FG002	0	0	0	0	0	0	0	0	0	0	0	0	0	0	0	0	0	0	0	0	0	0	0	0	0	0	0	0	0	0	0	0	0	0	0	0	0	0	0	0	0	0	0
AC187205.3_FG001	0	0	0	0	0	0	0	0	0	0	0	0	0	0	0	0	0	0	0	0	0	0	0	0	0	0	0	0	0	0	0	0	0	0	0	0	0	0	0	0	0	0	0
AC187205.3_FG002	0	0	0	0	0	0	0	0	0	0	0	0	0	0	0	0	0	0	0	0	0	0	0	0	0	0	0	0	0	0	0	0	0	0	0	0	0	0	0	0	0	0	0
AC187205.3_FG003	1.91	3.3	2.67	4.71	2.3	0.918	0.445	1.04	3.47	0.639	0.192	0.306	0	0	0.038	0	0.251	0	0	0	0	0	0	0	0	0	0	0	0	0	0	0	0	0	0	0	2.03	0	0	0	0	0	0
AC187205.3_FG004	0	0	0	0	0	0	0	0	0	0	0	0	0	0	0	0	0	0	0	0	0	0	0	0	0	0	0	0	0	0	0	0	0	0	0	0	0	0	0	0	0	0	0
AC187207.3_FG001	0	0	0	0	0	0	0	0	0	0	0	0	0	0	0	0	0	0	0	0	0	0	0	0	0	0	0	0	0	0	0	0	0	0	0	0	0	0	0	0	0	0	0
AC187207.3_FG006	0.258	1.03e-05	3.48e-06	0.325	0.51	0.000253	0.421	0.839	0.225	0.217	0.183	0.381	0.133	0	0.58	0.176	0.242	0.0536	0.102	0.252	0.187	0.228	1.93	0.117	0.267	0	0	0	0.0431	0	0	0.0356	0.0917	0	0	0.245	0.221	0.244	0	0.253	0	0.188	0.194
AC187207.3_FG010	0	0	0	0	0	0	0	0	0	0	0	0	0	0	0	0	0	0	0	0	0	0	0	0	0	0	0	0.0387	0	0	0	0	0	0	0	0	0	0	0	0	0	0	0.339
AC187208.2_FG001	0	0	0	0	0	0	0	0	0	0	0	0	0	0	0	0	0	0	0.0591	0	0	0	0.243	0	0	0	0	0	0	0	0	0	0	0	0	0	0	0	0	0	0	0.221	0
AC187209.5_FG003	2.2	3.28	2.72	1.71	1.25	2.11	2.02	1.22	1.13	1.44	1.68	1.37	1.23	0	0	0	0	0	0	0	0	0	0	0	0	0	0	0.0434	0	0	0	0	0	0	0	0	0	0	0	0	0	0	0
AC187209.5_FG010	0	0	0	0	0	0	0	0	0	0	0	0	0	0	0	0	0	0	0	0	0	0	0	0	0	0	0	3.03e-06	0	0	0	0	0	0	0	0	0	0	0	0	0	0	0
AC187209.5_FG011	0	0	0	0	0	0	0	0	0	0	0	0	0	0	0	0	0	0	0	0	0	0	0	0	0	0	0	0	0	0	0	0	0	0	0	0	0	0	0	0	0	0	0
AC187211.4_FG005	0	0	0	0	0	0	0	0	0	0	0	0	0	0	0	0	0	0	0	0	0	0	0	0	0	0	0	0.132	0	7.91	0	0	0	0	0	0	0	0	0	0	0	0	0
AC187212.3_FG004	12.4	10.2	10.5	7.13	9.96	10.3	16.2	22.3	14.7	11.2	10.7	12.1	11.7	31.6	8.43	26.6	11	26.1	25.9	25.3	8.84	18.5	23	13.3	24.8	4.16	30.6	0.702	46.6	24.1	18.2	61.4	31.6	10.9	17.3	3.5	3.93	25.2	14.9	14.1	7.78	28.1	39.3
AC187212.3_FG005	0	0	0	0	0	0	0	0	0	0	0	0	0	0	0	0.37	0	0	0	0.494	0	0	0	0	1.54	0	0	0	0	0	0	0	0	0	0	0	0	1.6	0	0	0	0	0.671
AC187212.3_FG009	0	0	0	0	0	0	0	0	0	0	0	0	0	0	0	0	0	0	0	0	0.582	0.193	2.31	1.13	0	0	0	0	0	2.64	0	0	0	0	0	0	0	0	0	0	0	0	0
AC187212.3_FG011	0	0	0	0	0	0	0	0	0	0	0	0	0	0	0	0	0	0	0	0	0	0	0	0	0	0	0	0	0	0	0	0	0	0	0	0	0	0	0	0.416	0	0	0
AC187215.4_FG001	0	0	0	0	0	0	0	0	0	0	0	0	0	0	0	0	0	0	0	0	0	0	0	0	0	0	0	0	0	0	0	0	0	0	0	0	0	0	0	0	0	0	0
AC187218.4_FG001	1.61	2.15	1.41	1.31	1.09	0.897	0.509	0.293	0.727	0.975	1.24	1.19	0.603	0.952	0.23	2.3	3.28	1.64	1.34	1.77	2.36	1.74	0.524	0.792	3.75	3.65	1.33	2.35	1.29	0	0	1.19	1.64	0.707	2.65	5.65	4.09	3.38	3.47	2.46	3.65	1.74	1.97
AC187222.4_FG001	0.342	0.486	0.283	0.0685	0	0	0	0	0	0	0	0	0	0	0	0.12	0.2	0	0	0	0	0.889	0	0.34	0.0923	0.482	0	0	3.26e-05	0	0	0	0	0	0	0	0.135	0.141	0.669	0.391	0	0	0.0167
AC187223.4_FG001	0	0	0	0	0	0	0	0	0	0	0	0	0	0	0	0	0	0	0	0	0	0	0	0	0	0	0	0	0	0	0	0	0	0	0	0	0	0	0	0	0	0	0
AC187223.4_FG004	0	0	0	0	0	0	0	0	0	0	0	0	0	3.45	0	0	0	0	0	0	0	0	0	0	0	0	0	0	0	0	24.4	0	0	0	0	0	0	0	0	0	0	0	0
AC187224.4_FG002	0	0	0	0	0	0	0	0	0	0	0	0	0	0.164	0	0	0	0	0.199	0	0	0.419	0.492	0.325	0	0.347	4.51e-05	0.134	0	1.34	4.11	0	0.177	0	0	0.216	0.287	0	0	0	0	0.122	0
AC187224.4_FG004	0	0	0	0	0	0	0	0	0	0	0	0	0	0	0	0	0	0	0	0	0	0	0	0	0	0	0	0	0	0	0	0	0	0	0	0	0	0	0	0	0	0	0
AC187232.2_FG004	0	0	0	0	0	0	0	0	0	0	0	0	0	0	0	0	0	0	0	0	0	0	0	0.218	0	0	0	0	0	0	0	0	0	0	0	0	0	0	0	0	0	0	0
AC187232.2_FG005	1.28	1.07	1.2	3.26	0.267	0	0.578	0.778	0.773	0.607	0.424	2.38	0.28	0	3.45	0	0	0	0	0	0	0	0	0	0	0	0	0	0	0	0	0	0	0	0	0	0	0	0	0	0	0	0
AC187235.3_FG002	0	0	0	0	0	0	0	0	0	0	0	0	0	0	0	0	0	0	0	0	0	0	0	0	0	0	0	0	0	0	0	0.356	0	0	0	0	0	0	0	0	0	0	0
AC187235.3_FG003	0	0	0	0	0	0	0	0	0	0	0	0	0	0.2	0	0	0	0	0	0	0.206	0	0	0	0	0	0	0	0	1.72	0	0	0	0	0	0	0	0	0	0	0	0	0
AC187237.3_FG004	0	0	0	0	0	0	0	0	0	0	0	0	0	0	0	0	0	0	0	0	0	0	0	0	0	0	0	0	0	0	0	0	0	0	0	0	0	0	0	0	0	0	0
AC187240.3_FG004	0	0	0	0	0	0	0	0	0	0	0	0	0	0	0	0	0	0	0	0	0	0	0	0	0	0	0	0.421	0	0	0	0	0	0	0	0	0	0	0	0	0	0	0
AC187241.4_FG001	0	0	0	0	0	0	0	0	0	0	0	0	0	0	0	0.175	0	0	0	0	0	0	0	0.223	0	0	0	0	0	0	0	0	0	0	0	0	0	0	0	0	0	0	0
AC187241.4_FG009	0	0	0	0	0	0	0	0	0	0	0	0	0	0	0	0	0	0	0	0	0	0	0	0	0	0	0	0	0	0	0	0	0	0	0	0	0	0	0	0	0	0	0
AC187243.3_FG005	0	0.0909	0	0	0	0	0	0	0	0	0	0	0	2.19	0.283	0	0.247	0	0	0	0	0	0	0.23	0	1.04	0.115	4.44	0	0	0	0.388	0	1.5	0.291	1.5	1.36	0	0	0	0	0	0
AC187244.4_FG004	0	0	0	0	0	0	0	0	0	0	0	0	0	0	0	0	0	0	0	0	0	0	0	0	0	0	0	0	0	0	0	0	0	0	0	0	0	0	0	0	0	0	0
AC187245.3_FG002	0	0	0	0	0	0	0	0	0	0	0	0	0	0	0	0	0	0	0	0	0	0	0	0	0	0	0	0	0	0	0	0	0	0	0	0	0	0	0	0	0	0	0
AC187245.3_FG003	0	0	0	0	0	0	0	0	0	0	0	0	0	0	0	0	0	0	0	0	0	0	0	0	0	0	0	0	0	0	0	0	0	0	0	0	0	0	0	0	0	0	0
AC187248.6_FG001	0	0	0	0	0	0	0	0	0	0	0	0	0	0	0	0	0	0	0	0	0	0	0	0	0	0	0	3.25	0	0	0	0	0	0	0	0	0	0	0	0	0	0	0
AC187251.5_FG002	0	0	0	0	0	0	0	0	0	0	0	0	0	0	0	0	0	0	0	0	0	0	0	0	0	0	0	0	0	0	0	0	0	0	0	0	0	0	0	0	0	0	0
AC187251.5_FG003	0	0	0	0	0	0	0	0	0	0	0	0	0	0	0	0	0	0	0	0	0	0	0	0	0	0	0	0	0	0	0	0	0	0	0	0	0	0	0	0	0	0	0
AC187253.4_FG002	0	0	0	0	0	0	0	0	0	0	0	0	0	0	0	0	0	0	0	0	0	0	0	0	0	0	0	0	0	0	0	0	0	0	0	0	0	0	0	0	0	0	0
AC187254.6_FG001	0	0	0	0	0	0	0	0	0	0	0	0	0	0	0	0	0	0	0	0	0	0	0	0	0	0	0	0	0	17.9	0	0	0	0	0	0	0	0	0	0	0	0	0
AC187255.3_FG002	0	0	0	0	0	0	0	0	0	0	0	0	0	0	0	0	0	0	0	0	0	0	0	0	0.0544	0	0	0	0	0	0	0	0	0	0	0	0	0	0	0	0	0	0
AC187256.3_FG001	0	0	0	0	0	0	0	0	0	0	0	0	0	0	0.112	0	0	0	0	0	0	0	0	0	0	0	0	0	0	0	0	0	0	0	0	0	0	0	0	0	0	0	0
AC187256.3_FG005	0	0	0	0	0	0	0	0	0	0	0	0	0	0	0	0	0	0	0	0	0	0	0	0	0	0	0	0	0	0	0	0	0	0	0	0	0	0	0	0	0	0	0
AC187260.3_FG007	0	0	0	0	0	0	0	0	0	0	0	0	0	0	0	0.257	0	0	0	0	0	0	0	0	0	0	0	0	0	0	0	0	0	0	0	0	0	0.175	0	0	0	0	0
AC187261.3_FG002	0	0	0	0	0	0	0	0	0	0	0	0	0	0	0	0	0	0	0	0	0	0	0	0	0	0	0	0	0	0	0	0	0	0	0	0	0	0	0	0	0	0	0
AC187262.4_FG007	0	0	0	0	0	0	0.0365	0	0	0.645	2.49	0	0	37.2	22.8	193	149	152	305	822	749	193	73	79.7	1.89	0	174	0.361	1010	0	14.8	1270	498	90.4	7.38	0	0.2	63	0	0	0	7.51	329
AC187263.4_FG001	22.5	34	24.3	24.6	25	16.5	11.4	16.9	26.3	6.91	8.01	9.3	5.11	1.46	12.1	6.29	14.9	2.61	6.78	2.86	7.92	3.19	2.72	1.18	8.83	15.8	3.35	13.6	5.59	0	0	4.07	6.04	0.864	7.26	20.8	28.2	3.17	1.93	5.65	4.08	12.7	3.02
AC187266.3_FG001	0	0.112	0	0	0	0	0	4.93e-05	0.0246	0	0	0	0	0	0	0.11	0.228	0.0353	0	0.34	0.277	0	0	0	0.202	0	0	0	0	0	0	0.204	0	0.287	0	0.29	1.29	0.231	0	0	0	0.631	0.242
AC187279.3_FG003	20.2	25.7	24.6	27.8	18.5	8.62	4.04	6.52	14.5	7.61	4.55	14.3	2.84	0	0	3.69	3.34	1.11	0.946	2.44	0.535	0.582	2.43	0	2.22	1.4	0.269	0.155	2.29	0	0	0.947	1.98	0	0.693	0	14.2	1.9	0	0	0	0	2.24
AC187279.3_FG004	1.34	2.08	1.91	3.11	0.832	0.571	0.246	0.566	2.01	0.537	0.811	0.668	0.246	0	0	0	0	0	0	0	0	0	0.398	0	0	0	0	0	0	0	0	0	0	0	0	0	0	0	0	0.632	0	0	0
AC187280.3_FG001	0	0	0	0	0	0	0	0	0	0	0	0	0	0	0	0	0	0	0	0	0	0	0	0	0	0	0	0	0	0	0	0	0	0	0	0	0	0	0	0	0	0	0
AC187281.4_FG002	0	0	0	0	0	0	0	0	0	0	0	0	0	0	0	0	0	0	0	0	0	0	0	0	0	0	0	0	0	0	0	0	0	0	0	0	0	0	0	0	0	0	0
AC187282.3_FG005	0	0	0	0	0	0	0	0	0	0	0	0	0	0	0	0	0	0	0	0	0	0	0	0	0	0	0	0	0	0	7.14	0	0	0.434	0	0	0	0	0	0	0	0	0
AC187283.3_FG005	0	0	0	0	0	0	0	0	0	0	0	0	0	13.8	0	0	0	0	0	0	0	0	0	0	0	0	0	0	0	0	0	0	0	0	0	0	0	0	0	0	0	0	0
AC187285.5_FG004	0	0	0	0	0	0	0	0	0	0	0	0	0	0	0.083	0.506	0	0.113	0.493	0	0.287	0	1.26	0.264	0	0	0	0	0.139	0	0	0.179	0	0	0	0	0	0	0	0	0	0.269	0
AC187286.4_FG004	0	0	0	0	0	0	0	0	0	0	0	0	0	0	0	0	0	0	0	0	0	0	0	0	0	0	0	0	0	0	0	0	0	0	0	0	0	0	0	0	0	0	0
AC187287.3_FG012	0	0	0	0	0	0	0	0	0	0	0	0	0	0	0	0	0	0	0	0	0	0	0	0	0	0	0	0	0.067	0	0	0	0	0	0	0	0	0	0	0	0	0	0
AC187340.3_FG002	17.4	25.1	14.7	20.4	18.8	2.27	1.97	2.66	7.38	0.786	0.844	0.344	0.192	0	0.524	0.0567	0	0	0	0	0	0	0	0	0	0	0	0.705	0	0	0	0	0	0	0	0	0	0	0	0	0	0	0.0797
AC187384.4_FG001	0	0	0	0	0	0	0	0	0	0	0	0	0	0	0	0	0	0	0	0	0	0	0	0	0	0	0	0	0	0	0	0	0	0	0	0	0	0	0	0	0	0	0
AC187388.4_FG001	0	0	0	0	0	0	0	0	0	0	0	0	0	0	0	0	0	0	0	0	0	0	0	0	0	0	0	0	0	0	0	0	0	0	0	0	0	0	0	0	0	0	0
AC187392.3_FG006	0	0	0	0	0	0	0	0	0	0	0	0	0	0	1.7	0	0	0.0367	0	0	0	0	0.499	0	0	0.414	0	0.0418	0	0	0	0	0	0	0	0	0	0	0	0	0	0	0
AC187393.3_FG001	0	0	0	0	0	0	0	0	0	0	0	0	0	0.131	0	0.278	0.321	0.0394	0.218	0.166	0.114	0.579	0.866	0.259	0.565	0.593	0.057	0	0.196	0	0	0.113	0.176	0.45	0.119	0.842	0.233	0.0446	0.631	0.218	0.606	0.283	0.0417
AC187394.3_FG004	0	0	0	0	0	0	0	0	0	0	0	0	0	0	0	0	0	0	0	0	0	0	0	0	0	0	0	0.0846	0	0	0	0	0	0	0	0	0	0	0	0	0	0	0
AC187401.3_FG006	0	0	0	0	0	0	0	0	0	0	0	0	0	11.4	0	0.754	1.48	1.56	0.923	0.266	0	0.406	0	0.209	0.156	0	3.41	0.133	0.236	0	16.6	0.0518	0.2	0	0	1.39	0.238	0.133	0	0	0	0.316	0.172
AC187404.3_FG003	0	0	0	0	0	0	0	0	0	0	0	0	0	0	0	0	0	0	0	0	0	0	0	0	0	0	0	0	0	0	0	0	0	0	0	0	0	0	0	0	0	0	0
AC187404.3_FG006	0	0	0	0	0	0	0	0	0	0	0	0	0	0	0	0	0	0	0	0	0	0	0	0	0	0	0	0.0569	0	0	0	0	0	0	0	0	0	0	0	0	0	0	0
AC187404.3_FG008	0	0	0	0	0	0	0	0	0	0	0	0	0	0	0	0	0	0	0	0	0	0	0	0	0	0	0	0	0	0	0	0	0	0	0	0	0	0	0	0	0	0	0
AC187406.4_FG001	0	0	0	0	0	0	0	0	0	0	0	0	0	0	0	0	0	0	0	0	0	0	0	0	0	0	0	1.56	0.289	0	0	0	0	0	0	0	0.821	0	0	0	0	0	0
AC187408.3_FG003	0	0	0	0	0	0	0	0	0	0	0	0	0	0	0	0	0	0	0	0	0	0	0	0	0.0595	0	0	2.55	0	0	0	0	0	0	0	0	0.515	0	0	0	0	0	0.114
AC187409.4_FG002	1.66	2.46	1.13	1.15	1.52	2.16	0.174	0.569	0	2.1	1.4	3.78	2.84	0	4.83	0	10.7	2.34	2.43	0	0	0	4.74	0	2.71	0	0	0	1.14	0	0	3.11	0	0	4.71	0	0	2.27	7.05	6.04	0	2.96	3.7
AC187409.4_FG008	0	0	0	0	0	0	0	0	0	0	0	0	0	0	0	0	0	0	0	0	0	0	0	0	0	0	0	0	0	5.21	0	0	0	0	0	0	0	0	0	0	0	0	0
AC187460.4_FG001	0	0	0	0	0	0	0	0	0	0	0	0	0	0	0	0	0	0	0	0	0	0	0	0	0	0	0	0	0	0	0	0	0	0	0	0	0	0	0	0	0	0	0
AC187460.4_FG002	0	0	0	0	0	0	0	0	0	0	0	0	0	0	0	0	0	0	0	0	0	0	0	0	0	0	0	0.0617	0	0	0	0	0	0	0	0	0	0	0	0	0	0	0
AC187469.3_FG004	0	0	0	0	0	0	0	0	0	0	0	0	0	0	0	0	0	0	0	0	0	0	0	0	0	0	0	0	0	0	0	0	0	0	0	0	0	0	0	0	0	0	0
AC187469.3_FG005	0	0	0	0	0	0	0	0	0	0	0	0	0	0	0	0	0	0	0	0	0	0	0	0	0	0	0	0	0	0	0	0	0	0	0	0	0	0	0	0	0	0	0
AC187475.4_FG002	0	0	0	0	0	0	0	0	0	0	0	0	0	0	0	0	0	0	0	0	0	0	0	0	0	0	0	0	0	0	0	0	0	0	0	0	0	0	0	0	0	0	0
AC187485.3_FG001	0	0	0	0	0	0	0	0	0	0	0	0	0	0	0	0	0	0	0	0	0	0	0.398	0	0	0	0	0	0	0	0	0.0927	0	0	0	0	0	0	0	0	0	0	0
AC187547.4_FG010	0.421	0.178	0.0174	0.292	1.09	0.548	3.86	12.8	4.27	0.768	1.5	0.724	0.519	0	4.35	2.76	0.724	0.541	0.491	1.16	1.59	1.21	0.978	0	1.49	1.06	0.21	0.0583	2.15	0	5.67	2.45	2.13	3.34	3.35	2.68	3.24	2.25	0	1.6	4.8	2.63	2.19
AC187551.3_FG002	5.49	3.05	3.66	7.34	9.96	5.85	12.3	11.8	11.3	6.47	6.44	9.38	6.96	1.56	0.501	3.36	3.77	1.71	3.01	4.1	5.59	4.7	3.7	2.52	4.79	1.97	1.36	0.0961	2.8	2.99	2.62	2.15	2.21	2.78	4.93	2.01	2.26	5.59	5	3.94	4.93	2.5	4.27
AC187553.4_FG010	0	0.352	0	0	0	0	0	0	0	0	0	0	0	49.5	4.65	0	3.33	7.19	2.28	0	7.33	8.86	13.7	0	0	23.9	29.3	0	0	36.1	20.2	0	3.36	0	4.43	0	2.61	0	6.92	6.07	0	0	0.974
AC187555.4_FG002	0	0	0	0	0	0	0	0	0	0	0	0	0	0	0	0	0	0	0	0.986	0	0.426	0	0	0.167	0	0.192	0	0	0	0	0	0	0	0	0	0	0.237	0	0	0	0	0.106
AC187555.4_FG010	0	0	0.234	0	0	0.0632	0	0	0	0.0377	0	0.19	3.25e-07	0	0	0	0	0	0	0	0	0	12.2	0	0	0	0	0	0	0	0	0	0	0	0	0	0	0	0	0	0	0	0
AC187556.4_FG001	0	0	0	0	0	0	0	0	0	0	0	0	0	0	0	0	0	0	0	0	0	0	0	0	0	0	0	0	0	0	0	0	0	0	0	0	0	0	0	0	0	0	0
AC187557.3_FG001	2.33	3.24	1.64	1.97	0.807	1.91	1.38	1.5	0.815	0	0	0.12	0.113	0	0	0	0	0	0	0	0	0	0	0	0	0	0	0	0	0	0	0	0	0	0	0	0	0.249	0	0	0	0	0
AC187559.2_FG006	0	0	0	0	0	0	0	0	0	0	0	0	0	0	0	0	0	0	0	0	0	0	0	0	0	0	0	0	0	0	0	0	0	0	0	0	0	0	0	0	0	0	0
AC187559.2_FG013	0	0	0	0	0	0	0	0	0	0	0	0	0	0	0	0	0	0	0	0	0	0	0	0	0	0	0	0	0	0	0	0	0	0	0	0	0	0	0	0	0	0	0
AC187560.5_FG003	0.0918	0.47	0.345	0.247	0	0.274	0	0.0475	0.133	0.195	0.196	0.0518	0.421	13	0.563	0	0	0.216	0	0	0.527	0	0	0.54	0	0	0	3.53	0	8	168	0	0	17	0.675	4.09	1.1	0	0	0	0	5.63	0.0654
AC187560.5_FG006	0	0	0	0	0	0	0	0	0	0	0	0	0	0	0.0666	0	0	0	0	0	0	0	0	0	0	0	0	0	0	0	0	0	0	0	0	0	0	0	0	0	0	0	0
AC187565.4_FG003	0	0	0	0	0	0	0	0	0	0	0	0	0	0	0	0	0	0	0	0	0	0	0	0	0	0	0	0	0	0	8.6	0	0	0	0	0	0	0	0	0	0	0	0
AC187566.4_FG003	0	0	0	0	0	0	0	0	0	0	0	0	0	0	0	0	0	0	0	0	0	0	0	0	0	0	0	0	0	0	0	0	0	0	0	0	0	0	0	0	0	0	0
AC187567.4_FG004	0.512	0.657	0.396	0.531	1.46	0.824	2.02	3.38	1.94	1.3	0.769	1.04	0.975	0	0.11	2.17	0.773	0.35	1.53	0.629	0.307	0.359	0.686	0.559	1	0.793	0	9.94e-10	0.805	0	0	1.24	0.921	0	0.42	1.11	2.69	0.836	0	1.68	0	0.902	1.16
AC187568.4_FG009	0.523	0.0907	0.278	0.366	1.43	1.01	2.96	4.06	3.64	6.31	6	7.36	3.56	0.157	0.0909	0.0559	4.13	0	1.99	0.671	0.725	0.138	9.42	0.0935	0.941	6.02	2.05e-05	0	0.691	0	0	1.16	0.393	0.173	3.76	0.489	0.0699	0	0.44	2.83	0.632	0.117	0.192
AC187656.2_FG003	0	0	0	0	0	0	0	0	0	0	0	0	0	0	0	0	0	0	0	0	0.524	6.45	1.88	0	0	0	0	0	0	0	0	0	0	0	0	0	0	0	0	0	0	0	0
AC187656.2_FG005	0	0	0	0	0	0	0	0	0	0	0	0	0	0	0	0	0	0	0	0	0	0	0	0	0	0	0	0	0	0	0	0	0	0	0	0	0	0	0	0	0	0	0
AC187775.3_FG008	0	0	0	0	0	0	0	0	0	0	0	0	0	0	0	0	0	0	0	0	0	0	0	0	0	0	0	0	0	0	0	0	0	0	0	0	0	0	0	0	0	0	0
AC187779.3_FG006	0	0	0	0	0	0	0	0	0	0	0	0	0	0	0	0	0	0	0	0	0	0	0	0	0	0	0	0	0	0	0	0	0	0	0	0	0	0	0	0	0	0	0
AC187779.3_FG007	0	0	0	0	0	0	0	0	0	0	0	0	0	0	0	0	0	0	0	0	0	0	0	0	0	0	0	0	0	0	0	0	0	0	0	0	0	0	0	0	0	0	0
AC187782.4_FG008	0	0	0	0	0	0	0	0	0	0	0	0	0	0	0.536	0	0	0	0	0	0	0	0	0	0	0	0	0.638	0	0	0	0	0	1.04	0	0	0	0.509	0	1.5	0	0	0.224
AC187782.4_FG009	0.582	0.196	0.416	0	0	0	0	0	0	0	0	0	0	4	0	0	0	0	0	0	0	0	0	0	0	0	0	0	0	0	0	1.67	0	0	0	3.52	6	0	0	3.61	0	0	0
AC187788.3_FG001	0	0	0	0	0	0	0	0	0	0	0	0	0	0	0	0	0	0	0	0	0	0	0	0	0	0	0	0	0	0	0	0	0	0	0	0	0	0	0	0	0	0	0
AC187788.3_FG008	0	0	0	0	0	0	0	0	0	0	0	0	0	0	0.192	0	0.217	0	0	0	0	0.228	0	0	0	0	0.0896	0.296	0	0	0	0.249	0	0	0	0	0.577	0	0	0	0	0	0
AC187789.3_FG001	0	0	0	0	0	0	0	0	0	0	0	0	0	0	0.0815	0	0	0	0	0	0	0	0	0	0.226	0	0	0.45	0	0	0	0	0.566	5.65	0	0	0	0	0	0	0	0	0
AC187792.3_FG008	0.212	0.249	0.207	0.196	0.704	1.5	1.17	1.98	0.737	1.14	0.96	1.28	0.843	0	0.531	0	0	0.104	0	0	0	0	0	0	0	3.25	0.0654	2.79	0	0	0	0	0	0	0.316	3.07	2.12	0	0.441	0.408	1.13	0	0
AC187793.3_FG001	0	0	0	0	0	0	0	0	0	0	0	0	0	0	1.77	3.01	1.52	0.55	2.41	0.0438	1.94	5.26	4.43	5.32	0	0	1.64	0	2.19	0	0	2.07	1.97	1.39	0.294	0.827	0.548	0	1.34	3.76	1.53	3.74	0.051
AC187800.4_FG003	0	0	0	0	0	0	0	0	0	0	0	0	0	0	0	0	0	0	0	0	0	0	0	0	0	0	0	0.0661	0	0	0	0	0	0	0	0	0	0	0	0	0	0	0
AC187802.3_FG001	0	0	0	0	0	0	0	0	0	0	0	0	0	0	0	0	0	0	0	0	0	0	0	0	0	0	0	0	0	0	0	0	0	0	0	0	0	0	0	0	0	0	0
AC187802.3_FG008	0.0516	0.138	0.000135	0	0	0	0	0	0	0	0	0	0	0	0	0	0	0	0	0	0	0	0	0	0	0	0	0.0381	0	0	0	0	0	0.236	0	0	0	0	0	0	0	0	0
AC187802.3_FG010	1.54	2.74	2.65	1.55	2.08	2.15	0.824	1.19	1.34	0.626	0.596	0.884	0.467	0.534	0.193	1.32	2.25	2.13	2.42	3.18	5.33	2.87	3.47	1.82	1.82	3.65	0.727	0.23	0.769	0	0	1.16	2.15	0.646	0.587	0.902	0.476	2.81	0	1.03	0.586	0.666	3.02
AC187809.3_FG005	0	0	0	0	0	0	0	0	0	0	0	0	0	0	0	0	0	0	0	0.173	0	0	0	0	0	0	0	0	0	0	2.04	0	0	0	0.169	0	0	0	0	0	0	0	0.06
AC187809.3_FG006	0	0	0	0	0	0	0	0	0	0	0	0	0	0.586	0	1.21	0	0.456	1.21	0.282	0	0.42	0	0.349	0.601	0.912	0.354	0.0375	0.667	0	0	0.925	1.8	0	0.862	5.54	49.6	0.143	0	0	0	2.95	0.105
AC187813.3_FG001	0	0	0	0	0	0	0	0	0	0	0	0	0	0	0	0	0	0	0	0.599	0	0	0	0	0	0	0	0	0.204	0	0	0	0	0	0	0	0	0	0	1.64	0	0	0
AC187813.3_FG002	0	0	0	0	0	0	0	0	0	0	0	0	0	0	0	0	0	0	0	0	0	0	0	0	0	0	0	0	0	0	0	0	0	0	0	0	0	0	0	0	0	0	0
AC187813.3_FG004	0	0	0	0.0915	0	0	0	0	0	0	0	0	0	0	0	0	0	0	0	0	0	0	0	0	0	0	0	0.463	0	0	0	0	0	0	0	0	0	0.201	0	0	0	0	0
AC187818.3_FG001	0.0588	0.231	0.243	0.501	0.737	0.377	0.0749	0.0545	0.0574	0	0	0	0	0	0	0	0	0	0	0	0	0	0	0	0	0	0	0	0	0	0	0	0	0	0	0	0	0	0	0	0	0	0
AC187818.3_FG004	0	0	0	0	0	0	0	0	0	0	0	0	0	0	0	0	0	0	0	0	0	0	0	0	0	0	0	0.0333	0	0	0	0	0	0	0	0	0	0	0	0	0	0	0
AC187819.3_FG003	0	0	0	0	0	0	0	0	0	0	0	0	0	0	0	0	0	0	0	0	0	0	0	0	0	0	0	0	0	0	0	0	0	0	0	0	0	0	0	0.451	0	0	0
AC187820.2_FG001	0	0.0377	0	0.0482	0.102	1.81e-06	0.112	0.245	0.0935	0.0262	0	0.228	0	0.166	0	0	0	0	0	0.104	0.119	0.141	0.182	0	0	0.302	0	0	0	0	0	0	0	0	0	0	0	0.112	0	0.23	0.674	0.14	0.0397
AC187820.2_FG007	0	0	0	0	0	0	0	0	0	0	0	0	0	0	0.193	0	0	0	0	0	0	0	0	0	0	0	0	0	0	0	35.7	0	0	0	0	0	0	0	0	0	0	0	0
AC187826.3_FG007	0	0	0	0	0	0	0	0	0	0	0	0	0	0	0	0	0	0	0	0	0	0	0	0	0	0	0	0	0	0	0	0	0	0	0	0	0	0	0	0	0	0	0
AC187826.3_FG009	0	0	0.206	0	0	0	0	0	0	0	0	0	0	0	0	0	0	0	0	0	0	0	0	0	0	0	0	0	0	0	0	0	0	0	0	0	0	0	0	0	0	0	0
AC187830.4_FG004	0	0	0	0	0	0	0	0	0	0	0	0	0	0	0	0	0	0	0	0	0	0	0	0	0	0	0	0	0	0	0	0	0	0	0	0	0	0	0	0	0	0	0
AC187831.3_FG002	0	0	0	0	0	0	0	0	0	0	0	0	0	0	0.167	0	0	0	0	0	0	0	0	0	0	0	0	1.72	0	0	0	0	0	0	0	0	0	0	0	0	0	0	0
AC187831.3_FG005	0	0	0	0	0	0	0	0	0	0	0	0	0	0	0	0	0	0	0	0	0	0	0	0	0	0	0	0	0	0	0	0	0	0	0	0	0	0	0	0	0	0	0
AC187840.3_FG002	0.0792	0.0502	2.34e-47	0.0578	0	0	0	0.0432	0	0	0	0.12	0	0	0	0	0	0	0	0.0907	0	0	0.183	0	0	0	0	0	0	0	0	4.86e-09	0	0	0	0	0.083	0.039	0.471	0	0	0	3.07e-05
AC187843.3_FG001	0	0	0	0	0	0	0	0	0	0	0	0	0	0	0	0	0	0	0	0	0	0	0	0	0	0	0	0	0	0	0	0	0	0	0	0	0	0	0	0	0	0	0
AC187843.3_FG006	0.0461	0.204	0	0.0356	0.0456	0.0586	0.381	0.287	0.503	1.32	1.46	0.526	0.167	0	0	1.39	12.8	0.3	0.577	0.944	0	0	0.398	1.54	3.43	0	0	0	3.69	0	0	0.0927	0.179	4.6	2.29	1.01	0	0.26	2.23	4.43	10.6	0	0.509
AC187843.3_FG010	0	0	0	0	0	0	0	0	0	0	0	0	0	0	0	0	0	0	0	0	0	0	0	0	0	0	0	0	0	0	0	0	0	0	0	0	0	0	0	0	0	0	0
AC187843.3_FG012	0	0	0	0	0.0917	0.0918	0.531	1.62	0.0752	0.724	0.827	0.268	0.49	0	0	28.1	0	11.4	11.1	6.35	0	14.3	0	2.22	5.53	2.42	8.83	0	5.75	0	0	52.9	17.8	3.11	2.74	2.01	9.14	6.01	0	6.79	0	15.1	14.9
AC187869.3_FG004	1.99	1.47	1.97	4.64	7.87	3.41	3.12	2.92	1.52	3.94	2.55	6.45	3.19	0	3.26	0	0	0	0	0.113	0	0	0	0	0.5	0	0	1.24	0	22.5	0	0	0	0	0	0	0	0.669	0	0	0	0	0
AC187870.3_FG002	0	0	0	0	0	0	0	0	0	0	0	0	0	0	0	0	0	0	0	0	0	0	0	0	0	0	0	0	0	0	0	0	0	0	0	0	0	0	0	0	0	0	0
AC187870.3_FG003	0	0	0	0	0	0	0	0	0	0	0	0	0	0	0	6.11	2.12	2.68	1.42	0	0	30.7	0	9.28	1.03	4.31	1.55	0	9.63	0	0	27.4	17.4	0	2.85	6.67	15	1.41	0	0	0	15.7	0
AC187872.3_FG005	0	0	0	0	0	0	0	0	0	0	0	0	0	8.35	0	0	0	4.6	0	0	0	0	0	0	0	0	6.1	0	0	12.9	13	0	0	0	0	0	0	0.172	0	0	0	0	0
AC187874.3_FG005	1.47	0.991	0.703	2.22	3.55	0.944	3.59	5.1	4.43	3.27	2.7	4.29	2.35	0	2.41	0	0	0	0	0	0	0	0	0	0	0	0	0.889	0	0	0	0	0	0	0	0	0	0	0	0	0	0	0
AC187875.3_FG006	0	0	0	0	0	0	0	0	0	0	0	0	0	0	0	0	0.146	0	0	0	0.222	0	0.916	0.112	0	0	0	0	0	0	1.48	0	0	0	0	0	0	0	0	0	0	0.156	0
AC187875.3_FG009	0	0	0.0355	0	0	0	0	0	0	0	0	0	0	0	0.387	0	0	0	0	0.495	0	0	0	0	0.0385	0	0	0.414	0	0	0	0	0	0	0	0	0	0.112	0	0	0	0	0.285
AC187879.3_FG001	0.0731	0.232	0.193	0.118	0.158	0.0351	0	0.174	0.641	0.0412	0	0.0381	0.146	0	0	0.255	0	0.051	0	0.537	0	0	0	0	0	0	0	0	0.178	0	0	0.0453	0.112	0	0	0	1.73	0	0	0	0	0	0.292
AC187881.4_FG005	0	0.168	0	0	0	0	0.0369	0	0.04	0	0	0	0	5.42	0	0	0	0	0	0	0	0	0	0	0	0	0	0	0	10.1	9.25	0	0	0	0	0	0	0	0	0	0	0	0
AC187883.4_FG004	0	0	0	0	0	0	0	0	0	0	0	0	0	0	0.227	0	0	0	0	0	0	0	0	0	0	0	0	0	0	0	0	0	0	0	0	0	0.412	0	0	0	0	0	0
AC187885.3_FG002	10.8	16.9	12.3	9.16	2.71	0.711	0.183	0.188	0.478	0.207	0.144	0.502	0.519	0	2.28	0	0	0	0.408	8.24e-07	1.12	0	0	0.302	0.202	0	7.79e-05	6.88	0	0	0	0	0.371	0	0	0	0	0	0	0	0	0	0
AC187885.3_FG005	0	0	0	0	0	0	0	0	0	0	0	0	0	0	0	0	0	0	0	0	0	0	0	0	0	0	0	0	0	0	0	0	0	0	0	0	0	0	0	0	3.14	0	0
AC187887.3_FG008	0	0	0	0	0	0	0	0	0	0	0	0	0	0	0.133	0	0	0	0	0	0	0	0	0	0	0	0	0.88	0	0	0	0	0	0	0	0	0	0	0	0	0	0	0
AC187891.3_FG001	0	0	0	0	0	0	0	0	0	0	0	0	0	0	0	0	0	0	0	0	0	0	0	0	0	0	0	0	0	0	0	0	0	0	0	0	0	0	0	0	0	0	0
AC187891.3_FG006	1.35	3.13	2.26	0.752	0.609	2.51	1.94	2.42	3.77	4.07	7.25	7.77	4.05	0.458	0.0904	6.8	9.28	0.286	8.1	9.41	16.4	3.32	3.37	0.709	15.1	0.494	0.316	1.27	13.2	0	0	1.98	1.33	0	1.43	0	0	13.7	0	0	0	1.88	7.77
AC187893.3_FG003	0	0	0	0	0	0	0	0	0	0	0	0	0	0	0	0	0	0	0	0	0	0	0	0	0	0	0	0	0	0	0	0	0	0	0	0	0	0	0	0	0	0	0
AC187895.2_FG001	0	0	0	0	0	0	0	0	0	0	0	0	0	0	0	0	0	0	0	0	0	0	0	0	0	0	0	0.184	0	0	0	0	0	0	0	0	0	0	0	0	0	0	0.0378
AC187895.2_FG002	0	0	0	0	0	0	0	0	0	0	0	0	0	0	0	0	0	0	0	0	0	0	0	0	0	0	0	0.194	0	0	0	0	0	0	0	0	0	0	0	0	0	0	0
AC187896.3_FG006	0	0	0	0	0	0	0	0	0	0	0	0	0	0	4.44	0	1.45	0	0	0	0	0	0	0	0.55	0	0	0.252	0	0	0	0	0	19.9	1.01	1.5	0.535	0	0	0	0	0	0
AC187897.3_FG002	0	0	0	0	0	0	0	0	0	0	0	0	0	0	0.243	0	0	0	0	0	0	0	0	0	0	0	0	0	0	0	0	0	0	0	0	0	0	0	0	0	0	0	0
AC187899.3_FG002	0	0	0	0	0	0	0	0	0	0	0	0	0	0	0.138	0	0	0	0.187	0.226	1.95	0.315	0	0	0	0	0	0.238	0	0	0	0.176	0	0	0	0	0	0	0	0	0	0	0
AC187901.4_FG002	0	0	0	0	0	0	0	0	0	0	0	0	0	0	0	0	0	0	0	0	0.517	0.157	0	0	0	0	0	0	0	0	0	0	0	0	0	0	0	0	0	0	0	0	0
AC187901.4_FG004	0	0	0	0	0	0.0435	0	0	0	0	0	0	0	0	0	0	0	0	0	0	0	0	0	0	0	0	0	0	0	0	0	0	0	0	0	0	0	0	0	0	0	0	0
AC187902.3_FG006	0	0	0	0	0	0	0	0	0	0	0	0	0	0	0.088	0	0	0	0	0	0	0	0	0	0	0	0	0.463	0	0	0	0	0	0	0	0	0	0	0	0	0	0	0
AC187903.3_FG004	0	0	0	0	0	0	0	0	0	0	0	0	0	0	1.39	0	0	0	0	0.0423	0	0	0	0	0	0	0	0.2	0	0	0	0	0	0	0	0	0	0	0	0	0	0	0
AC187904.3_FG004	0	0	0	0	0	0	0	0	0	0	0	0	0	0.732	0	0	0	0	0	0.632	0	0	0	0	0	0	0	0.0846	0	4.71	0	0	0	0	0	0	0	0	0	0	0	0	0.045
AC187910.5_FG002	0.632	0.237	0.848	0.183	0.0895	0.0742	9.09e-05	0.0471	0.292	0.0862	0.118	0	0.0491	0	0	0	0	0.103	0	0	0	0	0.359	0	0	0	0	0	0	0	0	0	0	0	0	0	0	0.0931	0	0	0	0.198	0
AC187910.5_FG006	0	0	0	0	0	0	0	0	0	0	0	0	0	0	1.33	0.109	0	0	0	0.525	0	0	0	0	0.241	0	0	0.695	0.0826	4.42	3.09	0.0325	0.0827	0.216	0	0	0	0.844	0	0	0	0.181	0.94
AC187911.3_FG004	0	0	0	0	0	0	0	0	0	0	0	0	0	0	0	0	0	0	0	0	0	0	0	0	0	0	0	0	0	0	0	0	0	0	0	0	0	0	0	0	0	0	0
AC187917.3_FG001	0	0	0	0	0	0	0	0	0	0	0	0	0	0	0	0.114	0.191	0.0838	0.103	0.117	0	0	0	0.172	0	0.8	0.0544	0	0	0	0	0.0591	0	0.226	0.208	0.317	0.407	0.0233	0	0	0	0.232	0
AC187919.5_FG007	0	0	0	0	0	0	0	0	0	0	0	0	0	0	0.0568	0	0	0	0	0	0	0	0	0	0	0	0	3.82	0	0	0	0	0	0	0	0	0	0	0	0	0	0	0
AC187919.5_FG010	0	0	0	0	0	0	0	0	0	0	0	0	0	0	0	0	0	0	0	0	0	0	0	0	0	0	0	0	0	0	0	0	0	0	0	0	0	0	0	0	0	0	0
AC187920.3_FG001	0	0	0	0	0	0	0	0	0	0	0	0	0	0	0	0	0	0	0	0	0	0	0	0	0	0	0	0	0	0	0	0	0	0	0	0	0	0	0	0	0	0	0
AC188000.3_FG003	0	0.192	0.243	0.0965	0.12	0.225	0.117	0.334	0.0919	0.0728	0.0844	0.115	0.176	0	0.393	0	0.2	0	0	0	0.198	0	1.19	0	0.0156	0	0	2.6	0	0	2.48	0	0	0	0	0	0	0	0	0	0	0	0
AC188000.3_FG006	7.64e-07	0	0	0	0.0456	0	0	0	0.0339	0.0427	0	0.173	0	0	0	0	0	0	0	0	0	1.17	0	0	0.543	2.5	0	0	0	0	0	0.776	1.34	1.75	0	0	0	0	0	0	0	2.57	0.195
AC188001.3_FG009	0	0	0	1.08e-08	0	0	0	0	0	0	0	0.0556	0	0	0	0.106	0.179	0	0	0.0564	0	0	0	0	0	0	0	0	0	0	0	0	0	0	0	0	0.168	0	0	0	0	0	0
AC188003.3_FG011	0.276	0.0424	1.25	4.75	5.95	4.54	1.54	4.65	4.24	2.36	1.49	1.94	0.406	131	3590	0.0533	8.09	1430	40.4	0	0.113	0.743	0.169	122	0.0927	1410	1500	100	3.41	1.18	60.9	79.7	96.4	193	80.5	3050	1540	0	3.46	7.38	9.29	205	0.106
AC188003.3_FG012	0	0	0.041	0	0	0	0	0	0	0	0	0	0	0	0	0	0	0	0	0	12.2	0.85	29.8	32.9	0	0	1.76e-06	0.288	0	10.1	5.86	0.154	0	0.606	0	0.979	0.591	0.178	0	0.217	0	0	0
AC188005.3_FG003	0.292	1.46	0.827	1.7	0.569	1.08	0.15	0	0	7.95e-05	0	0	0	0	0	0	0	0	0	0	0	0	0	0	0	0	0	0	0	0	0	0	0	0	0.586	0	0	0	1.01	1	1.62	0	0
AC188008.3_FG005	0	0	0	0	0	0	0	0	0	0	0	0	0	0	0	0.65	0	0	0	0	0	0	0	0	0	0	0	0	17.5	0	0	0	3.96	0	0	0	0	0	0	0	0	0	0
AC188008.3_FG007	0	0	0	0	0	0	0	0	0	0	0	0	0	0	0	0	0	0	0	0	0	0	0	0	0	0	0	0	0	0	0	0	0	0	0	0	0	0	0	0	0	0	0
AC188008.3_FG008	0	0	0	0	0	0	0	0	0	0	0	0	0	0	0	0	0	0	0	0	0	0	0	0	0	0	0	0	0	0	0	0	0	0	0	0	0	0	0	0	0	0	0
AC188010.3_FG002	1.54	1.52	0.882	0.685	0.834	0.415	1.75	1.1	1.13	4.71	8.54	0.251	9.44	1.05	0.0294	3.39	1.46	0	3.55	1.27	1.09	4.88	4.89	1.59	0.702	0	0.165	0	1.9	7.83	7.32	0.325	0.475	1.23	1.07	0.396	0	0.978	2.06	3.04	1.8	0	0.796
AC188010.3_FG003	0	0	0	0	0	0	0	0	0	0	0	0	0	0	0	0	0	0	0	0	0.112	0	1.04	0	0	0	0	0	0	0	0	0	0	0	0	0	0	0	0	0	0	0	0
AC188011.3_FG001	0	0	0	0	0	0	0	0	0	0	0	0	0	0	0	0	0	0	0	0	0	0	0	0	0	0	0	0.0553	0	0	0	0	0	0	0	0	0	0	0	0	0	0	0
AC188013.3_FG001	0	0	0	0	0	0	0	0	0	0	0	0	0	0	0	0	0	0	0	0	0	0	0	0	0	0	0	0	0	0	0	0	0	0	0	0	0	0	0	0	0	0	0
AC188015.4_FG001	0	0	0	0	0	0	0	0	0	0	0	0	0	0	0	0	0	0	0	0	0	0	0	0	0	0	0	0	0	0	0	0	0	0	0	0	0	0	0	0	0	0	0
AC188019.3_FG001	0	0	0	0	0	0	0	0	0	0	0	0	0	0	0	0	0	0	0	0	0	0	0	0	0	0	0	0	0	0	0	0	0	0	0	0	0	0	0	0	0	0	0
AC188020.3_FG002	0	0	0	0	0	0	0	0	0	0	0	0	0	0	0	0	0	0	0	0	0	0	0	0	0	0	0	0	0	0	0	0	0	0	0	0	0	0	0	0	0	0	0
AC188023.3_FG005	75.4	94.4	87.6	69.1	60.1	68.7	38.1	40.3	69	54.1	55.2	146	228	25.5	31.8	30.5	78.2	18.1	18.4	44.6	63.8	24.8	41.4	40.3	34.1	42.5	15.8	85.2	50	27.4	76	9.89	15.2	5.11	15.7	30.9	49	60.4	9.33	11.3	5.19	23.2	57.3
AC188023.3_FG011	0	0	0	0	0	0	0	0	0	0	0	0	0	6.12	0	0.481	1.2	0.571	0.512	0	0	0.859	0.557	1.13	0.044	1.73	0.714	0	0.671	3.87	14	0.932	0.547	0.209	0.585	0.889	1.48	0.0471	0.576	0.757	0	1.03	0.0456
AC188024.3_FG003	0	0.0456	0	0	0	0.116	0	0	0	0	6.68e-07	1.22e-06	0.0418	0	0	0	0	0	0	0	0.489	0	0	0	0	0.86	0	0.267	0	0	0	0	0	0	0	0.452	0.114	0	0	0	0	0	0
AC188024.3_FG005	0	0	0	0	0	0	0	0	0	0	0	0	0	0	0	0	0	0	0	0	0	0	0	0	0	0	0	0	0	0	0	0	0	0	0	0	0	0	0	0	0	0	0
AC188027.3_FG005	0	0	0	0	0	0	0	0	0	0	0	0	0	0	0	0	0	0	0	0	0	0	0	0	0	0	0	0	0	0	0	0	0	0	0	0	0	0	0	0	0	0	0
AC188033.3_FG007	20.4	29.5	25.6	24.1	20.4	13.4	7.37	9.32	10.2	15	9.49	21.2	22.1	4.3	9.92	22.3	27.9	22.5	21.5	24.3	72.3	86.8	25.8	11.3	16.7	16.7	13.4	3.11	13.6	23.4	18.3	14.3	30.6	10.9	10.9	16	13.8	19.3	5.61	10.2	8	7.08	17.8
AC188036.3_FG001	0	0	0	0	0	0	0	0	0	0	0	0	0	0	0	0	0	0	0	0	0	0	0	0	0	0	0	0.036	0	0	0	0	0	0	0	0	0	0	0	0	0	0	0
AC188036.3_FG003	3.92	8.42	5.68	5.36	4.43	3.56	2.52	3.19	2.7	2.04	1.21	3.39	1.94	0	0.625	0	0	0	0	0	0	0	0	0	0	0	0	0.0433	0	2.24	0	0	0	0	0	0	0	0.0381	0	0	0	0	0
AC188125.3_FG006	0.139	0.0617	0.575	0	0	0	0	0	0	0	0	0	0	0	0	0	0	0	0	0	0	0	0	0	0	0	0	0	0	0	0	0	0	0	0	0	0	0	0	0	0	0	0
AC188127.3_FG005	0	0	0	0	0	0	0	0	0	0	0	0	0	0	0	0	0	0	0	0	0	0	0	0	0	0	0	0	0	0	0	0	0	0	0	0	0	0	0	0	0	0	0
AC188128.3_FG002	2.02	0.847	1.26	2.19	1.68	1.87	1.92	2.54	1.22	1	0.848	0.772	1.53	0	2.98	0	0	0	0	0	0	0	0	0	0	0	0	0.0565	0	0	0	0	0	0	0	0	0	0	0	0	0	0	0
AC188128.3_FG004	0.496	0.748	0.521	0.787	0.633	0.361	1.25	3.37	0.35	0.561	0.0248	1.37	1.03	0	5.04	3.52	1.17	2.14	2.25	3.06	0	2.29	0	0	2.89	2.65	0.695	0	1.03	0	0	3.34	1.47	0	1.65	0	0.821	6.45	0	2.33	0	0.994	5.34
AC188129.4_FG001	4.11	3.63	3.68	3.04	2.31	0.603	0.414	0.399	0.691	0.177	0.228	0.299	0.0986	0.532	0	0	0	0	0	0	0	0	0	0	0	0	0.285	0	0	0	0	0	0	0	0	0	0.743	0.213	0	0	0	0	0
AC188132.3_FG008	0	0	0	0	0	0	0	0	0	0	0	0	0	0	0	0	0	0	0	0	0	0	0	0	0	0	0	0	0	0	0	0	0	0	0	0	0	0	0	0	0	0	0
AC188134.2_FG009	0.184	0.083	0.0474	0.12	0.0363	0	5.55e-06	0.0739	0	0	0	0	0	0.205	0	0.15	0	0.118	0.0906	0.0993	0.213	0.186	0.327	0	0.121	0.365	0.0454	0	3.55e-136	0	0	0.202	0.0729	0	0.304	0	0.111	0.178	0	0	0	0	0
AC188134.2_FG011	0	0	0	0	0	0	0	0	0	0	0	0	0	0.267	0	0.141	0.212	0.25	0	0.234	0	0.222	0	0	0.0395	0.515	0.0811	0.205	0	0	4.29	0	0.112	0	0	0	0.28	0	0	0	0	0	1.43e-12
AC188144.2_FG006	0	0	0	0	0	0	0	0	0	0	0	0	0	0.709	0.434	0.0954	0	0.129	0.0863	0.463	0	0.343	0	0.144	0.562	0	0	0	0.032	0	0	0.334	0.0692	0	0	0	0.159	0.5	0	0	0	0.28	0.219
AC188195.2_FG003	0	0	0	0	0	0	0	0	0	0	0	0	0	0	0	0	0	0	0	0	0	0	0	0	0	0	0	0	0	0	0	0	0	0	0	0	0	0	0	0	0	0	0
AC188195.2_FG004	0	0	0	0	0	0	0	0	0	0	0	0	0	0	0	0	0	0	0	0	0	0	0	0	0	0	0	0	0	0	0	0	0	0	0	0	0	0	0	0	0	0	0
AC188195.2_FG005	0	0	0	0	0	0	0	0	0	0	0	0	0	0	0	0	0	0	0	0	0	0	0	0	0	0	0	0	0	0	0	0	0	0	0	0	0	0	0	0	0	0	0
AC188195.2_FG006	0	0	0	0	0	0	0	0	0	0	0	0	0	0	0	0	0	0	0	0	0	0	0	0	0	0	0	0	0	0	0	0	0	0	0	0	0	0	0	0	0	0	0
AC188197.3_FG001	0	0	0	0	0	0	0	0	0	0	0	0	0	0	0	0	0	0	0	0	0	0	0	0	0	0	0	0	0	0	0	0	0	0	0	0	0	0	0	0	0	0	0
AC188296.3_FG004	0.153	2.95e-05	0.298	0.111	0.0509	0	0	0	0	0	0	0	0	0	0	0.358	0	0	0.319	0	0	0	0	0	0	1.42	0	0.287	0.0611	0	0	0	0.186	0	0.703	0.605	6.92	0.211	0	0	1.89	0	0.261
AC188296.3_FG006	0	0	0	0	0	0	0	0	0	0	0	0	0	0	0	0	0	0	0	0	0	0	0	0	0	0	0	0	0	0	0	0	0	0	0	0	0	0	0	0	0	0	0
AC188396.5_FG002	0	0	0.0422	3.75e-05	0.117	0	0.0761	0.0494	0.195	0.159	0.043	0.112	0.0334	0	0	0	0	0	0	0	0	0	0	0	0	0	0	0	0	0	0	0	0	0	0	0	0	0	0	0	0	0	0
AC188582.3_FG002	0	0	0	0	0	0	0	0	0	0	0	0	0	0.338	0	0	0	0	0	0	0	0	0	0	0	0	0	0	0	0	3.22	0	0	0	0	0	0	0	0	0	0	0	0
AC188583.4_FG003	0	0	0	0	0	0	0	0	0	0	0	0	0	0	0.17	0	0	0	0.17	0	0	0	0	0	0	0	0	1.36	0.0449	0	0	0.141	0.224	0	0	0	0	0	0	0.553	0	0.391	0
AC188583.4_FG004	0	0	0	0	0	0	0	0	0	0	0	0	0	5.6	0	0	0	2.22	0	0	0	0	0	0	0	0	2.75	0	0.114	14.2	0	0	0	1.98	0.579	0	0	0.181	0	0	2.43	0	0
AC188612.3_FG009	0	0	0	0	0	0	0	0	0	0	0	0	0	0	0	0	0	0	0	0	0	0	0	0	0	0	0	0	0	0	0	0	0	0	0	0	0	0	0	0	0	0	0
AC188613.4_FG003	0	0	0	0.0334	0	0	0	0	0	0	0	0	0	0	0.502	0.873	0	0.154	0	0	0	0	0	0.618	0.927	0	0	0.252	0.31	0	0	0.451	0.693	0.975	0	0	0	0	0	1.41	0	0	0.216
AC188709.3_FG001	0	0	0	0	0	0	0	0	0	0	0	0	0	1.67	0.12	0	0	0.542	0	0	0	0	0	0	0	0	0.297	0	0	5.69	0	0	0	0	0	0	0	0	0	0	0	0	0
AC188710.4_FG001	0	0	0	0	0	0	0	0	0	0	0	0	0	0	0.515	0	0	0	0	0	0	0	0	0	0	0	0	0	0	0	0	0	0	0	0	0	0	0	0	0	0	0	0
AC188710.4_FG006	0.497	0.471	0.464	0.243	0.307	0.131	0.557	1.19	0.257	0	0	0	0	0.166	0.436	0.105	0.222	0.000341	0.0771	0.0477	0	0	0.184	0.116	0	0.727	0.0365	0	0.0393	1.23	1.31	0.072	0.182	0	0.194	0.693	0.213	0	3.74	2.5	2.57	0.21	0
AC188710.4_FG008	0	0	0	0	0	0	0	0	0	0	0	0	0	0	0	0	0	0	0	0	0	0	0	0	0	0	0	0	0	0	0	0	0	0	0	0	0	0	0	0	0	0	0
AC188713.2_FG003	0	0	0	0	0	0	0	0	0	0	0	0	0	0	0	0	0	0	0	0	0	0	0	0	0.0538	0	0	1.76	0	0	0	0	0	0	0	0	0	0	0	0	0	0	0
AC188713.2_FG005	0	0	0	0	0	0	0	0	0	0	0	0	0	0.551	0	0.543	0.325	0.0939	0.409	0.0192	0.252	0.482	0.599	0.173	0.0917	0.301	0.113	0	0.183	0	3.44	0.549	0.252	0.337	0.545	0.321	0	0	0.529	0.254	0	0.19	0
AC188714.3_FG006	0	0	0	0	0	0	0	0	0	0	0	0	0	0	0	0	0	0	0	0	0	0	0	0	0	0	0	0	0	0	0	0	0	0	0	0	0	0	0	0	0	0	0
AC188715.3_FG001	2.6	2.27	1.75	1.03	0.523	1.47	1.11	0.142	1.18	0.504	1.31	0.593	1.66	0	0.3	0	0	0	0	0.763	0	0	0	0	0	0	0	0	0	0	0	0	0	0	0	0	0	0	0	0	0	0	0
AC188716.3_FG008	0	0	0	0	0	0	0	0	0	0	0	0	0	0	0.0353	0	0	0	0	0	0	0	0	0	0	0	0	0	0	4.56	0	0	0	0	0	0	0	0	0	0	0	0	0
AC188718.3_FG004	0	0	0	0	0	0	0	0	0	0	0	0	0	0	0	0	0	0	0	0	0	0	0	0	0	0	0	0	0	0	0	0	0	0	0	0	0	0	0	0	0	0	0
AC188718.3_FG005	0	0	0	0	0	0	0	0	0	0	0	0	0	0	0	0	0	0	0	0	0	0	0	0	0	0	0	0	0	0	0	0	0	0	0	0	0	0	0	0	0	0	0
AC188718.3_FG006	0	0	0	0	0	0	0	0	0	0	0	0	0	0	0	0	0	0	0	0	0	0	0	0	0	0	0	0	0	0	0	0	0	0	0	0	0	0	0	0	0	0	0
AC188718.3_FG011	0	0	0	0	0	0	0	0	0	0	0	0	0	0	0	0	0	0	0	0	0	0	0	0	0	0	0	0	0	0	0	0	0	0	0	0	0	0	0	0	0	0	0
AC188718.3_FG015	0	0	0	0	0	0	0	0	0	0	0	0	0	0	0	0	0	0	0	0	0	0	0	0	0	0	0	0	0	0	0	0	0	0	0	0	0	4.72e-06	0	0	0	0	0
AC188719.3_FG003	0	0	0	0	0.0339	0.282	0.242	0.192	2.51e-05	0	0.0526	0	0	0.237	0	0.614	0.606	0	0.506	0.0276	1.51	1.27	0.552	0	0.153	0	0.118	3.36e-248	0.214	0	0	0	0.164	0	0	0	0.129	0.229	0	0	0	0.241	0.366
AC188720.3_FG007	0	0	0	0	0	0	0	0	0	0	0	0	0	0	0	0	0	0	0	0	0	0	0	0	0	0	0	0	0	0	0	0	0	0	0	0	0	0	0	0	0	0	0
AC188720.3_FG010	0	0	0	0	0	0	0	0	0	0	0	0	0	0	0	0	0	0	0	0	0	0	0	0	0	0	0	0	0	0	0	0	0	0	0	0	0	0	0	0	0	0	0
AC188721.3_FG001	0	0	0	0	0	0	0	0	0	0	0	0	0	0	3.6e-09	0.548	0.55	0.299	0.393	0.537	0.164	0.209	0.234	0	1.31	0.481	0.271	0	0.154	0	0	0.208	0.167	0	0.219	0.252	3.46	0.0911	0	0.389	0	0.196	0.663
AC188721.3_FG002	0	2.18	1.95	0.313	0.49	0.546	0	5.01e-08	0	0	0.0936	0.814	0	0	0.766	0.679	4.04	0	1.42	0	1.08	0	0	0	0.943	0	0	0.228	0	0	0	0	0	0	0	2.1	3.16	0	0	0	0	0	0.541
AC188721.3_FG004	0	0	0	0	0	0	0	0	0	0	0	0	0	0	0.285	0	0	0	0	0	0	0	0.708	0	0	0	0	0	0.0654	0	0	0	0	0	0	0	0.849	0	0	0	0	0	0
AC188722.3_FG002	0	0	0	0	0	0	0	0	0	0	0	0	0	0	0	0	0	0	0	0	0	0	0	0	0	0	0	0	0.0935	0	0	0.12	0	0	0	0	0	0	0	0.85	0	0	0
AC188723.3_FG001	0	0	0	0	0	0	0	0	0	0	0	0	0.99	0	0	0	0	0	0	0	0	0	0	0	0	0	0	0	0	0	0	0	0	0	0	0	0	0	0	0	0	0	0
AC188724.3_FG006	0	0	0	0	0	0	0	0	0	0	0	0	0	0.445	0	0	0	0	0	0	0	0	0	0	0	0	0	0	0	0	0	0	0	0	0	0	0.0941	0	0	0	0	0	0
AC188727.3_FG003	0	0	0	0	0	0	0	0	0	0	0	0	0	0	0	0.0792	0	0	0	0.0666	0	0	0	0	0	0	0	0	0	0	0	0.033	0	0	0	0	0	0	0	0	0	0	0
AC188727.3_FG005	0	0	0	0	0	0	0	0	0	0	0	0	0	0	0	0	0	0	0	0	0	0	3.16	0	0	0	0	0	0	0	0	0	0	0	0	0	0	0	0	0	0	0	0
AC188729.3_FG003	0	0	0	0	0	0	0	0	0	0	0	0	0	0	0	0	0	0	0	0	0	0	0	0	0.0393	0	0	0	0	0	0	0	0	0	0	0	0	0	0	0	0	0	0
AC188731.3_FG004	0	0	0	0	0	0	0	0	0	0	0	0	0	0	0.0461	0	0	0	0	0	0	0	0	0	0	0	0	0	0	0	0	0	0	0	0	0	0	0	0	0	0	0	0
AC188734.3_FG004	0	0	0	0	0	0	0	0	0	0	0	0	0	0	0	0	0	0	0	0	0	0	0	0	0	0	0	0	0	0	0	0	0	0	0	0	0	0	0	0	0	0	0
AC188735.3_FG001	0	0	0	0	0	0	0	0	0	0	0	0	0	0.522	0	0	0	0.0529	0	0	0	0	0	0	0	0	0	0	0	0	2.83	0	0	0	0	0	0	0	0.754	0	0	0	0
AC188737.4_FG003	0	0	0	0	0	0	0	0	0	0	0	0	0	0	0	0	0	0	0	0	0	0	0	0	0	0	0	0	0	0	0	0	0	0	0	0	0	0	0	0	0	0	0
AC188738.4_FG004	0	0	0	0	0	0	0	0	0	0	0	0	0	0	0.0815	0	0	0	0	0	0	0	0	0	0	0	0	0	0	0	0	0	0	0	0	0	0	0	0	0	0	0	0
AC188738.4_FG006	0	0	0	0	0	0	0	0	0	0	0	0	0	0	0	0	0	0	0	0	0	0	0	0	0	0	0	0	0	5.98	0	0	0	0	0	0	0	0	0	0	0	0	0
AC188742.3_FG002	0	0	0	0	0	0	0	0	0	0	0	0	0	0	0	0	0	0	0	0	0	0	0	0	0	0	0	0.0553	0	0	5.62	0	0	0	0	0	0	0	0	0	0	0	0
AC188744.3_FG003	0.3	0.26	0.555	0.435	0.135	0.0971	0	0.058	0	0	4.86e-05	0	0.163	0	0.419	2.15	0	0	0.657	0.87	1.98	0	0	0	1.47	0	0	0	2.17	0	0	0	0	0	0	0	0	0.443	0	0	0	0	0.599
AC188744.3_FG005	0	0	0	0	0	0	0	0	0	0	0	0	0	0	0	0	0	0	0	0	0	0	0	0	0	0	0	0	0	0	0	0	0	0	0	0	0	0	0	0	0	0	0
AC188744.3_FG008	0	0	0	0	0	0	0	0	0	0	0	0	0	0	0.0941	0	0	0	0	0.207	0	0	0	0	0.0922	0	0	0	0	0	0	0	0	0	0	0	0	0.118	0	0	0	0	0.102
AC188744.3_FG009	0	0	0	0	0	0	0	0	0	0	0	0	0	0	0	0	0	0	0	0	0	0	0	0	0	0	0	0	0	0	0	0	0	0	0	0	0	0	0	0	0	0	0
AC188745.3_FG001	0	0	0	0	0	0	0	0	0	0	0	0	0	0.204	0	0.147	0.631	0	0.121	0	0	0	0.207	0.147	0	0	0	0	0	0	0	0.0135	0.0717	0	0	0.28	0.164	0	0	0	0	0	0
AC188746.2_FG001	0	0	0	0	0	0	0	0	0	0	0	0	0	0	3.74	0	0	0	0	0	0	0	0	0	0	0	0	2.19	0	0	0	0	0	0	0	0	0	0	0	0	0	0	0
AC188749.4_FG001	0	0	0	0	0	0	0	0	0	0	0	0	0	0	0	0	0	0	0	0	0	0	0	0	0	0	0	0	0	0	0	0	0	0	0.288	0	0	0	0	0	0	0	0
AC188749.4_FG005	0	0	0	0	0	0	0	0	0	0	0	0	0	0	0	0	0	0	0	0	0	0	0	0	0	0	0	0	0	0	0	0	0	0	0	0	0	0	0	0	0	0	0
AC188751.3_FG004	0	0.0526	0	0.141	0	0	0	0	0	0	0	0	0	0	0.252	0	0	0	0	0	0	0	0	0	0	0	0	0.363	0	0	0	0	0	0	0	0	0	0	0	0	0	0	0
AC188751.3_FG005	0	0	0	0	0	0	0	0	0	0	0	0	0	0	0	0.0539	0.495	0.207	0.0454	0	0	0	0	0	0.542	0.233	0.115	0	0.0783	0	0	0.037	0.168	0	0	0	2.01	0.033	0	0	0	0.118	0.14
AC188752.3_FG006	0.6	0.286	0.301	0.202	0.0502	0	0.188	0.199	0.117	0.519	0.144	0.474	0.56	5.99	3.02	1.67	0.332	0.737	1.03	5.08	2.29	2.56	3.87	1.56	2.91	0.652	1.22	0.093	0.341	11.2	9.92	5.22	2.11	0.751	0.44	1.42	1.05	4.67	0	0.853	0	0.885	4.67
AC188752.3_FG008	0.0764	0.0353	0.0402	0.0455	0.0544	0	0	0.0473	0	0	0	9.41e-06	0	0	0	0	0.129	2.95e-23	0	0.289	0.179	0	0	0	0	0	0	0	0	1.45	0	2.23e-37	0	0	0	0	0.111	0.0453	0	0.506	0.735	0.163	0.0923
AC188752.3_FG011	0.987	0.257	0.544	1.34	0.531	0.224	0.498	0.249	0.207	0.564	0.167	0.577	0.593	6.62	3.18	1.2	0.508	0.591	0.974	4.88	1.56	2.87	3.98	1.19	3.54	3.08	0.834	0	0.608	12	8.39	5.46	1.97	0.588	0	0.814	1.22	4.5	1.65	1.48	2.28	0.691	5.65
AC188753.3_FG003	0	0	0	0	0	0	0	0	0	0	0	0	0	0	0	0	0	0	0	0	0	0	3.93	0	0.127	0	0	0	0	0	0	0	0	0	0	0	0	0.577	0	0	0	0	0.392
AC188753.3_FG004	0	0	0	0	0.000116	0	0.221	0.35	0.132	0.0546	0.0374	0.0887	0.0573	0	0	0	0	0	0	0.602	0.495	0	0	0	0.0346	0	0	0	0	2.28	0	0	0	0	0	0	0	0.498	0	0	0	0	0.213
AC188753.3_FG005	0	0	0	0	0	0	0	0	0	0	0	0	0	0	0	0	0	0	0	0	0	0	0	0	0	0	0	0	0	0	0	0	0	0	0	0	0	0	0	0	0	0	0
AC188753.3_FG007	0	0	0	0	0	0	0	0	0	0	0	0	0	15	0	0.312	0	0.111	0	0	0	0	0	0	0.178	0.716	0.921	0	0	36.2	22.9	0	0	0	0	0	0	0	0	0	0	0.263	0
AC188754.3_FG002	0	0	0	0	0	0	0	0	0	0	0	0	0	0	0	0	0	0	0	0	0	0	0	0	0	0	0	0	0	0	0	0	0	0	0	0	0	0	0	0	0	0	0
AC188755.3_FG001	0	0	0	0	0	0	0	0	0	0	0	0	0	0	0	0.141	0	0	0	0	0	0	0	0	0.0395	0	0	0	0.0309	0	0	0	0	0	0	0	0	0.0438	0	0	0	0	0
AC188755.3_FG002	0	0	0	0	0	0	0	0	0	0	0	0	0	0	0	0	0	0	0	0	0	0	0	0	0	0	0	0.0749	0	0	0	0	0	0	0	0	0	0	0	0	0	0	0
AC188755.3_FG003	0	0	0	0	0	0	0	0	0	0	0	0	0	0	0	0	0	0	0	0	0	0	0	0	0	0	0	0	0	0	0	0	0	0	0	0	0	0	0	0	0	0	0
AC188756.2_FG002	0	0	0	0	0	0	0	0	0	0	0	0	0	0	0.0906	0	0	0	0	0	0	0	0	0	0	0.743	0.165	0	0	0	0	0	0	0	0	0	0.214	0.268	0	0	0	0	0.182
AC188756.2_FG004	0	0	0	0	0	0	0	0	0	0	0	0	0	0	0	0	0	0	0	0	0	0	0	0	0	0	0	0	0	0	0	0	0	0	0	0	0	0	0	0	0	0	0
AC188757.4_FG004	0	0	0	4.03e-05	0.129	0.111	0.325	0.209	0.181	0.178	0.235	0.482	0.252	0	0	0	0	0	0	0	0	0	0	0	0	0	0	0	0	0	0	0	0	0	0	0	0	0.0931	0	0	0	0	0
AC188759.3_FG004	0	0	0	0	0	0	0	0	0	0	0	0	0	10	0	0	0	0	0	0	0	0	0	0	0	0	0	0	0	0	0	0	0	0	0	0	0	0	0	0	0	0	0
AC188759.3_FG010	0	0	0	0	0	0	0	0	0	0	0	0	0	0	0	0	0	0	0	0	0	0	0	0	0	0	0	0	0	0	0	0	0	0	0	0	0	0	0	0	0	0	0
AC188776.3_FG001	0	0	0	0	0	0	0	0	0	0	0	0	0	0	0	0	0	0	0	0	0	0	0	0	0	0	0	0	0	0	0	0	0	0	0	0	0	0	0	0	0	0	0
AC188823.3_FG007	0	0	0	0	0	0	0	0	0	0	0	0	0	0	0	0	0	0	0	0	0	0	0	0	0	0	0	0	0	0	0	0	0	0	0	0	0	0	0	0	0	0	0
AC188824.2_FG003	0	0	0	0	0	0	0	0	0	0	0	0	0	0	0	0	0	0	0	0	0	0	0	0	0	0	0	0	0	0	0	0	0	0	0	0	0	0	0	0	0	0	0
AC188826.3_FG002	0	0	0	0	0	0	0	0	0	0	0	0	0	0	0	0	0	0	0	0	0	0	0	0	0	0	0	0	0	0	0	0.0508	0	0.214	0	0	0	0	0	0	0	0	0
AC188827.4_FG001	95	101	105	134	255	384	416	408	449	669	682	476	437	177	310	77.2	329	118	78.4	232	268	109	216	222	262	180	136	227	133	405	137	94.2	101	115	74.9	82.6	62.8	300	497	834	419	182	227
AC188827.4_FG012	15	21.4	18	30.2	21.9	60.4	29.7	54.5	22.5	6.91	5.26	4.59	1.51	0.142	15.9	13	7.82	11.7	11.3	5.71	0.117	0.134	0	15.2	9.49	12.7	9.27	29.5	11.7	0	1.26	13.3	8.07	10.5	3.81	21.1	38.7	4.06	0	0	0	24.8	8.28
AC188831.3_FG003	0	0	0	0	0	0	0	0	0	0	0	0	0	3.28	53.1	0	0	0.325	0	0	0	0	0	0	0.304	0	0	4.68	0	6.81	5.71	0	0	0.59	0	0.818	0	0	0	0	0	0	0
AC188831.3_FG005	4.98	6.11	9.77	4.78	1.56	1.53	0.224	0.169	0.396	0.034	0.186	0.187	0.226	0.514	3.17	2.79	6.34	1.98	2.69	2.87	22.4	11.7	8.08	2.89	3.03	0	0.589	11	1.49	0	0	0.184	0.284	3.37	1.76	1.97	0.889	1.48	2.29	0	1.84	0.281	0.734
AC188831.3_FG006	0	0	0	0	0	0	0	0	0	0	0	0	0	0.132	0	0	0	0	0	0	0.111	0.117	0.167	0.086	0	0	1.49e-06	0	0	0	0	0	0.0391	0.151	0	0	0	0	0	0	0	0	0
AC188831.3_FG008	0	0	0	0	0.0375	0.0536	3.44e-06	0.0896	0	0.116	0.176	0.0827	0.0417	1.23	0	0.455	0.305	0	0.0511	0.679	1.12	1.09	1.85	0.515	0.223	0	0.219	0	0.399	0	5.89	0.274	0.258	0.16	0	0	0	0.749	0	0	0	0.787	0.645
AC188831.3_FG013	0	0	0	0	0	0	0	0	0	0	0	0	0	0	0	0	0	0	0	0	0	0	0	0	0	0	0	0.0426	0	4.14	0	0	0	0	0	0	0	0	0	0	0	0	0.0331
AC188832.5_FG001	0	0	0	0	0	0	0	0	0	0	0	0	0	80	0	0	0	42.9	0	0	0	0	0	0	0	0	86.3	0	0.131	95.3	47.8	0	0	0	0	0	0	0	0	0	0	0	0
AC188832.5_FG005	0	0	0	0	0	0	0	0	0	0	0	0	0	0	0	0.564	0	0.104	0.538	10.3	0	0	2.98	0.247	0	0	0.135	0	3.68	4.96	0	4.26	1.63	0	0	0	0	0	0	0	0	1.16	0.291
AC188834.4_FG001	0	0	0	0	0	0	0	0	0	0	0	0	0	0	0	0	0	0	0	0	0	0	0	0	0	0	0	0	0	0	0	0	0	0	0	0	0	0	0	0	0	0	0
AC188837.3_FG003	0.116	0	1.8e-05	0	0	0	0	0	0	0	0	0	0	0	0.092	0	0	0	0	0	0	0	0	0	0	0	0	2.13	0	8.26	0	0	0	0	0	0	0	0	0	0	0	0	0
AC188838.3_FG005	90.1	116	100	83.1	73.3	84.3	60.6	52.6	44.8	24.3	23.1	28	31.4	12.2	0.189	3.03	5.43	7.99	2.37	5.45	22.1	11.7	5.92	5.93	3.42	4.35	8.1	1.81	2.84	3.29	25.6	3.44	3.23	1.31	0.577	8.63	11	5.82	0.628	0.544	2.24	9.32	5.9
AC188839.3_FG001	0	0	0	0	0	0	0	0	0	0	0	0	0	0	0	0	0	0	0	0	0	0	0	0	0	0	0	0	0	0	0	0	0	0	0	0	0	0	0	0	0	0	0
AC188839.3_FG003	0.352	0.733	0.814	0.211	0.178	0.238	0	0	0	0	0	0	0	0	0	0	0	0	0	0	0	0	0	0	0	0	0.308	0	0	0	0	0	0	0	0	0	0.441	0	0	0	0	0	0
AC188843.3_FG011	0	0	0	0	0	0	0	0	0	0	0	0	0	0	0	0	0	0	0	0	0	0	0	0	0	0	0	0	0	0	0	0	0	0	0	0	0	0	0	0	0	0	0
AC188964.3_FG002	0	0	0	0	0	0	0	0	0	0	0	0	0	0	0	0	0	0	0	0	0	0	0	0	0	0	0	0	0	0	0	0	0	0	0	0	0	0	0	0	0	0	0
AC188964.3_FG003	0	0.0381	0	0	0	0	0	0	0	0	0	0	0	0	0.46	0	0	0	0	0	0	0	0	0.515	0	0	0	1.14	0	0	0	0.177	0	0	0	0	0	0	0	0	0	0	0
AC188965.3_FG008	0	0	0	0	0	0	0	0	0	0	0	0	0	0	0	0	0	0	0	0	0	0	0.234	0	0	0	0	0	0	0	0	0	0	0	0	0	0	0	0	0	0	0	0
AC188966.3_FG002	0	0	0	0	0	0	0	0	0	0	0	0	0	0.335	0	0.17	0	0	0	0.284	1.13	0	0.286	0	0	1.65	0.104	0	0.0395	0	3.21	0	0.13	0	0	0	0.528	0	1.34	0	2.11	0	0.0344
AC188970.3_FG001	0	0	0	0	0	0	0	0	0	0	0	0	0	0.626	0	0	0	0	0	0	0	0	0	0	0	0	0.0499	0	0	0	2.13	0	0	0	0	0	0	0	0	0	0	0	0
AC188970.3_FG007	0	0	0	0	0	0	0	0	0	0	0	0	0	0	0	0	0	0	0	0	0	0	0	0	0	0	0	0	0	0	0	0	0	0	0	0	0	0	0	0	0	0	0
AC188970.3_FG008	0	0	0	0	0	0	0	0	0	0	0	0	0	0	0	0	0	0	0	0	0	0	0	0	0	0	0	0	0	0	0	0	0	0	0	0	0	0	0	0	0	0	0
AC188972.3_FG003	0	0	0	0	0.243	0	0.325	0	0	0	0.597	0	0	0	0	0	0	0	0	0	0	0	0	0	0	0	0	0	0	0	0	0	0	0	0	0	0	0	0	0	0	0	0
AC188978.3_FG008	0	0	0	0	0	0	0	0	0	0	0	0	0	0.463	0	0	0	0	0	0	0	0	0	0	0	0	0	0	0	0	0	0	0	0	0	0	0	0	0	0	0	0	0
AC188986.3_FG002	0	0	0	0	0	0	0	0	0	0	0	0	0	0	0	0	0	0	0	0	0	0	0	0	0	0	0	0	0	0	0	0	0	0	0	0	0	0	0	0	0	0	0
AC188987.3_FG004	0	0	0	0	0	0	0	0	0	0	0	0	0	0	0	0	0	0	0	0	0	0	0	0	0	0	0	0	0	0	0	0	0	0	0	0	0	0	0	0	0	0	0
AC188987.3_FG006	0	7.98e-05	0	0	0	0	0	0	0	0	0	2.83e-06	0	0	0	0	0	0	0	0	0	0	0	0	0	0	0	0	0	0	8.84	0	0	0	0	0	0.535	0	0	0	0	0	0
AC188987.3_FG007	0	0	0	0	0	0	0	0	0	0	0	0	0	0	0	0	0	0	0	0	0	0	0	0	0	0	0	0.288	0	0	0	0	0	0	0	0	0	0	0	0	0	0	0
AC189038.3_FG004	1.2	3.65	1.94	0.662	0.495	2.26	1.63	0.907	2.49	4.05	4.11	4.71	8.01	0	47.9	4.57	18.5	2.01	2.14	4.57	0.781	5.01	4.51	1.82	25	37.7	2.46	132	4.05	0	0	2.71	2.11	1.33	20.7	44	56	4.2	59	25.9	41.9	10	3.29
AC189039.3_FG003	0	0	0	0	0	0	0	0	0	0	0	0	0	0	0	0	0	0	0	0	0	0	0	0	0	0	0	0	0	0	0	0	0	0	0	0	0	0	0	0	0	0	0
AC189039.3_FG013	0.185	0	2.45e-06	0	0	0	0	0	0	0	0	0	0	1.39	0	0	0	0	0	0	0	0	0	0	0	0	0.204	0.243	0	0	5.53	0.13	0.219	0	0	0	0.523	0	0	0	0	0	0
AC189041.2_FG005	0	0	0	0	0	0.177	0.136	0.437	0.141	0.118	0.21	0.0808	8.38e-09	0	0.128	0.393	2.19	0	0.657	0	0	0	0	0	0	2.57	0	0	2.18	0	0	1.32	0.321	0	0	0	0	0	0	0	0	2.65	0
AC189044.2_FG002	0	0	0	0	0	0	0	0	0	0	0	0	0	0	0	0	0	0	0	0	0	0	0	0	0	0	0	0	0	0	0	0	0	0	0	0	0	0	0	0	0	0	0
AC189048.2_FG001	0	0	0	0	0	0	0.0592	0.196	0.0401	0	0	0	0	0	0	0	0	0	0	0	0	0	0	0	0	0	0	0	0	0	0	0	0	0	0	0	0	0	0.495	0	0	0	0
AC189052.3_FG003	0	0	0	0	0	0	0	0	0	0	0	0	0	0	0	0	0	0	0	0	0	0	0	0	0	0	0	0	0	0	0	0	0	0	0	0	0	0	0	0	0	0	0
AC189054.3_FG004	0	0	0	0	0	0	0	0	0	0	0	0	0	0	0	0	0	0	0	0	0	0	0	0	0	0	0	0.582	0	0	0	0	0	0	0	0	0	0	0	0	0	0	0
AC189056.3_FG001	0	0	0	0	0	0	0	0	0	0	0	0	0	3.92	0	0	0	0.201	0	0	0	0	0	0	0	0	0.24	2.6	0	0	11.2	0	0	0	0	0	0	0	0	0	0	0	0
AC189057.3_FG002	0	0	0	0	0	0	0	0	0	0	0	0	0	0	0	0	0	0	0	0	0	0	0	0	0	0	0	0	0	0	0	0	0	0	0	0	0	0	0	0	0	0	0
AC189060.4_FG003	0	0	0	0	0	0	0	0	0	0	0	0	0	0	0	0	0	0	0	0	0	0	0	0	0	0	0	0	0	0	0	0	0	0	0	0	0	0	0	0	0	0	0
AC189060.4_FG004	0	0	0	0	0	0	0	0	0	0	0	0	0	0	0	0	0	0	0	0	0	0	0	0	0	0	0	0	0	0	0	0	0	0	0	0	0	0	0	0	0	0	0
AC189060.4_FG007	0	0	0	0	0	0	0	0	0	0	0	0	0	0	0	0	0	0	0	0	0	0	0	0	0	0	0	0	0	0	0	0	0	0	0	0	0	0	0	0	0	0	0
AC189061.3_FG004	0	0	0	0	0	0	0	0	0	0	0	0	0	0	0.0969	0	0	0	0	0	0	0	0	0	0	0	0	0	0	0	0	0	0	0	0	0	0	0	0	0	0	0	0
AC189062.2_FG001	0	0	0	0	0	0	0	0	0	0	0	0	0	0	0	0	0	0	0	0	0	0	0	0	0	0	0	0	0	0	0	0	0	0	0	0	0	0	0	0	0	0	0
AC189062.2_FG005	2.84	3.34	3.02	6.39	3.41	3.63	1.59	1.18	0.798	0.0479	0	1.94	0	0	0.217	0.257	0.468	0.182	0.243	0	0	0	0.552	0	0	0	0	1.59	0.11	0	0	0.15	0.896	0	0	0	0	0	0	0	2.35	0	0.0428
AC189077.3_FG002	0	0	0.0644	0	0	0.24	0	0.114	0	0	0	0	0	11	0.167	0	0	0.59	0	0	0	0	0	0	0	0	0.773	0	0	0	26.7	0	0	0	0	0	0	0	0	0	0	0	0
AC189078.3_FG004	1.12	2.49	1.99	1.48	2.02	0.406	0.0526	0.389	1.24	0.494	0.289	0.407	0.0414	0	0	0.0595	0	0	0.0484	0	0	0	0	0	0	0	0	0.159	0.252	0	0	0	0	0	0	0	1.03	0	0	0	0	0	0.0965
AC189078.3_FG005	0	0	0	0	0	0	0	0	0.113	0	0.0271	0	0	0	0	0	0	0	0	0	0	0	0	0	0	0	0	0	0.174	0	0	0	0	0	0	0	0	0	0	0	0	0	0
AC189078.3_FG008	0	0	0	0	0	0	0	0	0	0	0	0	0	0	0	0	0	0	0	0	0	0	0	0	0	0	0	0	0	0	0	0	0	0	0	0	0	0	0	0	0	0	0
AC189084.3_FG002	0	0	0	0	0	0	0	0	0	0	0	0	0	0	5.07	0	0	0	0	0	0	0	0	0	0	0	0	9.7	0	0	0	0	0	0	0	0	0	0	0	0	0	0	0
AC189090.3_FG001	0	0	0	0	0	0	0	0	0	0	0	0	0	0	0	0	0	0	0	0	0	0	0	0	0	0	0	3.81	0	0	0	0	0	0	0	0	0	0	0	0	0	0	0
AC189091.2_FG001	0	0	0	0	0	0	0	0	0	0	0	0	0	0	0	0	0	0	0	0	0	0	0	0	0	0	0	0	0	0	0	0	0	0	0	0	0	0	0	0	0	0	0
AC189091.2_FG002	0	0	0	0	0	0	0	0	0	0	0	0	0	0	0	0	0	0	0	0	0	0	0	0	0	0	0	0	0	0	0	0	0	0	0	0	0	0	0	0	0	0	0
AC189100.4_FG002	0	0	0	0	0	0	0	0	0	0	0	0	0	0.726	0	0	0	0	0	0	0	0	0	0	0	0	0	0	0	3.09	5.93	0	0	0	0	0	0	0	0	0	0	0	0
AC189279.2_FG003	0	0	0	0	0	0	0	0	0	0	0	0	0	0	0.214	0	0	0	0	0	0	0	0	0	0	0	0	0.495	0	0	0	0	0	0	0	0	0	0	0	0	0	0	0
AC189280.3_FG001	0	0	0	0	0	0	0	0	0	0	0	0	0	0	0	0	0.226	0	0.0927	0.0417	0	0	0	0	0	0	0	0.112	0	0	0	0	0	0	0	0.289	0	0	0	0	0	0.349	0
AC189280.3_FG002	0.181	0	2.49e-06	0.116	0.0922	0.0757	0.0554	0.135	0	0	0	0	0	0	0.0394	0	0	0	0	0	0	0	0	0	0	0	0	0	0	0	0	0	0	0	0	0	0	0.0873	0	0	0	0	0
AC189280.3_FG004	0	0	0	0	0	0	0	0	0	0	0	0	0	0	0	0	0	0	0	0	0	0	0	0	0	0	0	0	0	0	0	0	0	0	0	0	0	0	0	0	0	0	0
AC189284.3_FG003	0.188	0	0.207	0	0	0	0	0	0	0	0.0338	0	0	0	0	0	0	0	0	0	0	0	0	0	0	0	0	0	0.675	0	0	0	0	0	0	0	0	0	0	0	0	0	0
AC189694.3_FG003	0.0854	0.254	0.188	0	0	0.0359	0	0	0	0	0	0.105	0	0.575	0.546	0.952	0.524	0.249	0.61	0.424	0	0.557	0.216	0.164	0	0.563	0.2	0.13	0.512	1.93	2.12	0.625	0.669	0.52	0.253	0.291	1.34	0	0	0	0	0.476	0.173
AC189699.4_FG001	0.606	1.34	1.21	0.378	0.218	0.453	0.525	0.437	0.54	0.288	0.221	0.55	0.256	0	0.212	0	0	0	0	0	0	0	0	0	0	0	0	0.437	0	0	0	0	0	0	0	0	0	0	0	0	0	0	0.0417
AC189699.4_FG002	0.682	0.25	0.497	0.742	1.57	1.19	1.5	1.55	1.75	1.05	0.773	0.844	1.4	0	3.43e-164	0	0	0	0	0	0	0	0	0	0.169	0	0	0.217	0	0	0	0	0	0	0	0	0	0	0	0	0	0	0.225
AC189744.3_FG005	0.537	0.167	0.426	2.11	3.43	2.36	3.67	6.24	2.2	1.72	1.41	2.48	1.19	0	3.77	0.512	0.575	0.041	0.494	1.8	0.473	0.988	0.57	0.478	2.07	1.49	0.0556	0.254	0.201	0	0	0.479	0.33	0	0.291	0	1.78	2.28	0.93	0.55	1.03	0.191	2.45
AC189745.3_FG001	0.305	0.344	0.931	0.218	0.849	1.96	2.58	2.54	2.98	3.42	6.26	3.61	5.49	0	0.0305	0	0	0	0	0	0	0	0	0	0	0	0	0.285	0	0	0	0	0	0	0	0	0	0	0	0	0	0	0
AC189749.2_FG003	0	0	0	0	0	0	0	0	0	0	0	0	0	0	0	0	0	0	0	0	0	0	0	0	0.117	0	0	0.349	0	0	0	0	0	0	0	0	0	0.283	0	0	0	0	0.246
AC189750.4_FG004	3.57	6.47	5.66	12.6	18.3	30.4	20	17.4	13.3	15	10.5	8.85	0.376	16.7	1120	14.2	20.9	10.1	16.3	17.6	69.6	21.8	33.2	22.1	6.04	287	11	109	12.9	14.5	54	3.94	13.3	13.6	13.4	142	191	20.2	9.94	8.56	12.3	17.6	28.9
AC189752.3_FG002	0	0	0	0	0	0	0	0	0	0	0	0	0	0	0	0	0	0	0	0	0	0	0	0	0	0	0	0	0	0	0	0	0	0	0	0	0	0	0	0	0	0	0
AC189752.3_FG003	0	0	0	0	0	0	0	0	0	0	0	0	0	0	0	0	0	0	0	0	0	0	0	0	0	0	0	1.86	0	0	0	0	0	0	0	0	0	0	0	0	0	0	0
AC189752.3_FG004	3.49	3.08	3.13	10.5	8	3.64	8.26	7.94	5.55	4.49	3.33	3.43	3.02	1.09	54.1	4.58	8.78	2.66	5.55	3.24	5.9	2.56	4.05	6.46	3.66	58.5	3.61	13.9	2.93	0	0	1.3	4.47	0.841	0.751	46.6	25.1	3.8	0	0	0	1.54	4.05
AC189753.3_FG002	0	0	0	0	0	0	0	0	0	0	0	0	0	0	0	0	0	0	0	0	0	0	0	0	0	0	0	0	0	0	0	0	0	0	0	0	0	1.12e-06	0	0	0	0	0
AC189754.3_FG004	0	0	0	0	0	0	0	0	0	0	0.0805	0	0	0	0	0	0	0	0	0	0.222	0	5.8	0	0	0	0	0.249	0	0	0	0	0	0	0.473	0.456	0	0	0	0	1.32	0	0
AC189755.3_FG004	0	0	0	0	0	0	0	0	0	0	0	0	0	0	0	0	0	0	0	0	0	0	0	0	0	0	0	0.582	0	0	0	0	0.677	0	0	0	0	0	0	0	0	0	0
AC189760.3_FG001	0	0	0	0	0	0	0	0	0	0	0	0	0	0	0	0	0	0	0	0	0	0	0	0	0	0	0	0	0	0	0	0	0	0	0	0	0	0	0	0	0	0	0
AC189760.3_FG002	0	0	0	0	0	0	0	0	0	0	0	0	0	0	0	0	0	0	0	0	0	0	0	0	0	0	0	0	0	0	0	0	0	0	0	0	0	0	0	0	0	0	0
AC189760.3_FG003	0	0	0	0	0	0	0	0	0	0	0	0	0	0	0	0	0	0	0	0	0	0	0	0	0	0	0	0	0	3.02	0	0	0	0	0	0	0	0	0	0	0	0	0
AC189762.3_FG001	2.45	5.64	3.8	3.84	5.65	3.89	1.97	3.96	1.07	2.36	1.13	2.04	1.99	3.53	3.89	0	0	0	0	0	0	0	0	0	0	0	0	0.394	0	0	20.4	0	0	0	0	0	0	0	0	0	0	0	0
AC189765.3_FG004	0	0	0	0	0	0	0	0	0	0	0	0	0	0	0	0	0	0	0	0	0.5	0.541	1.7	4.52	0	0	0	0	0	0	0	0	0	0	0	0	0	0	0	0	0	0	0
AC189766.3_FG001	0	0	0	0	0	0	0	0	0	0	0	0	0	0	0	0	0.168	0	0.113	0	0	0	0	0.125	0	0.322	0	0	0	0	2.5	0.116	0.0588	0	0.181	0	0	0	0	0	0	0	0
AC189768.3_FG005	2.24	2.29	3.29	2.38	0.563	0.201	0.0911	0.427	0.977	0.0369	6.16e-05	0.117	0.0334	0	0	0	1.39	0.547	0	0	0	0.346	0	0	0.113	0.758	0	0.166	0	0	0	0.335	0	0	0.582	0	0.814	0	0	0	0	0	0
AC189770.3_FG002	0	0	0	0	0	0	0	0	0	0	0	0	0	0	0	0	0.228	0	0.0931	0	0	0	0	0	0	0	0	0	0.0376	0	0	0	0.12	0.288	0	0	0	0	0.821	0.91	0	0	0
AC189770.3_FG004	0	0	0	0	0	0	0	0	0	0	0	0	0	1.2	0.881	7.84	14	0.754	8.25	13.5	7.46	4.82	3.11	1.32	10.8	3.77	1.8	0.418	5.37	0	0	2.28	6.07	3.24	2.15	0.696	1.36	13.8	0	0	2.08	2.25	12.5
AC189771.3_FG001	0	0	0	0	0	0	0	0	0	0	0	0	0	2490	0.262	0	0	1730	0	0	0	0	0	0.297	0	0	2480	1.09	4.21	2550	1700	0	0	0	0	0	0	0.118	0	5.67	2.96	0	0
AC189772.3_FG002	0	0	0	0	0	0	0	0	0	0	0	0	0	0	0	0	0	0	0	0	0	0	0	0	0	0	0	0.17	0	0	0	0	0	0	0	0	0	0	0	0	0	0	0
AC189773.3_FG001	0	0.0909	0	0.118	0.0257	7.97e-07	0	0	0	0	0	0	0	0	0	0	1.23	0.123	0.202	0.569	1.9	0.604	0	0	0.737	3.54	0.29	0	0.492	0	0	0.194	1.39	0	0	6.74	0.768	0.42	0	0.711	0	0	0.671
AC189773.3_FG002	0.922	0.661	0.724	2.98	1.98	0.709	1.43	1.79	1.64	0.582	0.509	2.25	0.233	0	1.46	0.189	0	0.0413	0.0655	0.513	0.155	0.203	0	0	0.28	0.304	0.0556	0.798	0	0	0	0.0368	0.0558	0.346	0.635	0.653	0.0938	0.168	0	0.62	1.03	0.247	0.239
AC189774.4_FG003	0	0	0	0	0	0	0	0	0	0	0	0	0	0	0	0	0	0	0	0	0	0	0	0	0	0	0	0	0	0	0	0	0	0	0	0	0	0	0	0	0	0	0
AC189774.4_FG004	0	0	0	0	0	0	0	0	0	0	0	0	0	0	0	0	0	0	0	0	0	0	0	0	0	0	0	0	0	0	0	0	0	0	0	0	0	0	0	0	0	0	0
AC189778.3_FG004	0	0.119	0.0564	0	0	0	0	0	0	0	0	0	0	0	0	0	0	0	0	0	0	0	0	0	0	0	0	0	0	0	0	0	0	0	0	0	0	0	0	2.82	0	0	0
AC189781.3_FG004	0	0	0	0	0	0	0	0	0	0	0	0	0	0	0.0739	0	0	0.156	0	0	0	0.244	0	0.213	0.0534	0	0	0	0	2.69	0	0.247	0	0	0	0	0	0	0	0.512	0	0.329	0
AC189782.2_FG005	0	0	0	0	0	0	0	0	0	0	0	0	0	0	0	0	0	0	0	0.0923	0	0	0	0	0	0	0	0	0	0	0	0	0	0	0	0	0	0	0	0	0	0	0
AC189783.3_FG004	0	0	0	0	0	0	0	0	0	0	0	0	0	0	0	0	0	0	0	0	0	0	0	0	0	0	0	0	0	0	0	0	0	0	0	0	0.11	0	0	0	0	0	0
AC189784.3_FG003	0	0	0	0	0	0	0	0	0	0	0	0	0	0	0	0.206	0.305	0	0	0	0	0	0	0	0	0	0	0	0.0589	0	0	0	0	0	0	0	0.386	0	0	0	0	0	1.89e-08
AC189785.3_FG009	0.0488	0.121	0.232	0	0.399	0	0.846	2.53	1.05	0.991	0.489	1.62	0.862	0	0.547	0	0	0.639	0	0	0	0	0	0	0	0	0	0	0	0	0	0	0	0	0	0	0	0	0	0	0	0	0
AC189787.3_FG001	0	0	0	0	0	0	0	0	0	0	0	0	0	0	0	0	0	0	0	0	0	0	0.497	0	0	0	0	0.0375	0	0	0	0	0	0	0	0	0	0	0	0	0	0	0
AC189790.2_FG002	0	0	0	0	0.161	0	0.165	0.208	0	0.0868	0	0.0416	0	0	0.0564	0	0	0	0	0	0	0	0	0	0	0	0	0	0	0	0	0	0	0	0	0	0	0	0	0	0	0	0
AC189790.2_FG003	0	0	0	0	0	0	0	0	0	0	0	0	0	0	0	0	0	0	0	0	0	0	0	0	0	0	0	0	0	0	0	0	0	0	0	0	0	0	0	0	0	0	0
AC189792.3_FG002	5.88	6.51	6.67	6.48	3.9	1.02	0.607	2.22	3.92	2.99	2.75	4.28	1.52	0	0.0339	1.47	0.732	0.727	0.927	2.12	0	0.814	0	0	3.48	1.92	0.465	0	0.415	0	0	0.24	0.873	0	2.1	0	8.27	0.787	0	0	0	0	1.13
AC189792.3_FG005	5.27	8.04	5.77	3.35	2.73	0.739	0.292	0.57	1.42	0.211	0.388	0.331	0.0867	0	0	0.17	0.627	0	0.22	0	0	0	0.286	0	0.469	0	0.192	1.53	0.0915	0	0	0.0549	0	0.745	1.12	0	3.14	0	0	0.516	0	0.336	0.18
AC189794.3_FG003	0	0	0	0	0	0	0	0	0	0	0	0	0	0	0	0	0	0	0	0	0	0	0	0.236	0	0	0	0	0	0	0	0	0	0	0	0	0	0.06	0	0	0	0	0
AC189795.3_FG001	0	0	0	0	0	0	0.0761	0.00094	0.213	1.71	2.58	0.631	4.1	0	0	8.33	4.67	0	10.7	13.5	4.28	7.66	0	1.5	11.5	0	0	0	3.34	9.45	0	0.203	0.57	0.927	3.32	0	0	21.6	11.6	9.9	11.1	0	8.15
AC189796.3_FG004	0	0	0	0	0	0	0	0	0	0	0	0	0	0	0	0	0	0	0	0	0	0	0	0	0	0	0	0	0	0	0	0	0	0	0	0	0	0	0	0	0	0	0
AC189798.3_FG001	0	0	0	0	0	0	0	0	0	0	0	0	0	0	0	0	0	0	0	0	0	0	0	0	0	0	0	0	0	0	0	0	0	0	0	0	0	0	0	0	0	0	0
AC189798.3_FG006	0	0	0	0	0	0	0	0	0	0	0	0	0	0	0	0	0	0	0	0	0	0	0	0	0	0	0	0	0	0	0	0	0	0	0	0	0	0	0	0	0	0	0
AC189879.3_FG003	6.31	3.35	3.35	5.87	14.5	8.37	65.1	72.2	54.6	83.4	83.1	62.7	70.3	0.55	1.97	48	19.1	3.54	31.8	82.1	6.53	10.7	3.33	0.362	93.3	3.38	2.29	0.0268	14.1	1.9	3.27	2.45	3.15	6.39	13.5	2.35	1.73	108	12.4	12.7	12.2	1.81	63.3
AC189882.3_FG006	0.239	0	0	0	0	0	0	0	0	0	0	0	0	0	0	0	0	0	0	0	0	0	0	0	0	0	0	0	0	0	0	0	0	0	0	0	0	0	0	0	0	0	0
AC189883.3_FG002	0	0	0	0	0	0	0	0	0	0	0	0	0	0	0	0	0	0	0	0	0	0	0	0	0	0	0	0	0	0	0	0	0	0	0	0	0	0	0	0	0	0	0
AC190035.1_FG004	0	0	0	0	0	0	0	0	0	0	0	0	0	0	0	0	0	0	0	0	0	0	0	0	0	0	0	0.0617	0	0	0	0	0	0	0	0	0	0	0	0	0	0	0
AC190035.1_FG005	0	0	0	0	0	0	0	0	0	0	0	0	0	0.349	0	0	0	0.178	0	0	0	0.197	0	0.168	0	0.582	0.109	0.947	0	0	0	0.14	0.136	1.59	0.203	0.303	0.179	0	0	0	0	0.39	0
AC190225.2_FG001	0	0	0	0	0	0	0	0	0	0	0	0	0	0.546	0	0	0	0	0	0	0	0	0	0	0	0	0.177	0.183	0	0	0	0.109	0	0.211	0	0	0	0	0	0	0	0.213	0
AC190480.1_FG007	0	0	0	0	0	0	0	0	0	0	0	0	0	0.674	0	0	0.165	0.127	0	0	0.325	0.172	0.194	0	0	0	0.152	0	0	0	0	0	0.0556	0.194	0	0	0	0	0	0	0.776	0.533	0
AC190482.1_FG001	0	0	0	0	0	0	0	0	0	0	0	0	0	0	0	0	0	0	0	0	0	0	0	0	0	0	0	0	0	0	0	0	0	0	0	0	0	0	0	0	0	0	0
AC190483.1_FG003	0	0.133	0	0	0	0	0	1.96e-09	0.0454	0	0.0439	0	0	0	0.65	0	0	0	0	0	0	0	0	0	0	0	0	0	0	0	0	0	0	0	0	0	0.412	0	0	0	0	0	0
AC190483.1_FG005	0.714	0.924	0.428	2.41	3.28	1.84	1.56	1.13	0.869	1.02	0.519	1.07	0.35	0	0.635	0	0.618	0	0	2.54	0.331	0.906	0	0.203	0.887	0	0.178	0	0	0	0	0.109	0.193	0	0.771	0	0.785	1.76	3.36	2.23	4.79	0.295	1.77
AC190485.1_FG004	0.119	0.452	0.374	0	0	0	0	0	0	0	0	0	0	0	0	0	0	0	0	0	0	0	0	0	0	0	0	0	0	0	0	0	0	0	0	0	0	0	0	0	0	0	0
AC190485.1_FG005	7.35	13	10.1	6.54	3.83	1.44	0.488	0.349	1.42	0.278	0.432	0.555	0.27	0	0.172	0	0	0	0	0.391	0	0	0	0	0.0935	0	0	0	0	0	0	0	0	0	0	0	0.902	0	0	0	0	0	0.0492
AC190486.1_FG003	0	0	0	0	0	0	0	0	0	0	0	0	0	0	0	0	0	0	0	0	0	0	0	0	0	0	0	0	0	0	0	0	0	0	0	0	0	0	0	0	0	0	0
AC190488.1_FG003	0	0	0	0	0	0	0	0	0	0	0	0	0	0	0	0	0	0	0	0	0	0	0	0	0	0	0	0	0	0	0	0	0	0	0	0	0	0	0	0	0	0	0
AC190489.1_FG013	0	0	0	0	0	0	0	0	0	0	0	0	0	0	0.092	0	0	0	0	0	0	0	0	0	0	0	0	0	0	0	0	0	0	0	0	0	0	0	0	0	0	0	0
AC190490.1_FG005	0	0	0	0	0	0	0	0	0	0	0	0	0	0	0	0	0	0	0	0	0	0	0	0	0	0	0	0.235	0	0	0	0	0	0	0	0	0	0	0	0	0	0	0
AC190491.1_FG002	0	0	0	0	0	0	0	0	0	0	0	0	0	0	0	0.19	1.27	0	0.762	0	1.82	1.36	0.582	0.995	0.205	2.09	0.231	0	0.687	4.89	0	0.589	1.03	0	0	0	0	0.185	1.6	0	0	0	0.163
AC190493.1_FG001	0	0	0	0	0	0	0	0	0	0	0	0	0	0	0	0.208	0	0	0	0	0	0	1.97	0	0.119	0	0	0	0	0	0	0	0	0	0	0	0	0	0	0	0	0	0
AC190493.1_FG002	0	0	0	0	0	0	0	0	0	0	0	0	0	0	0	0	0	0	0	0	0	0	0	0	0	0	0	0	0	0	0	0	0	0	0	0	0	0	0	0	0	0	0
AC190494.1_FG019	0	0	0	0	0	0	0	0	0	0	0	0	0	0	0	0	0	0	0	0	0	0	0	0	0	1.5	0	0	0	0	0	0	0	0	0	0	2.88	0	0	0	0	0	0
AC190496.1_FG002	0	0	0	0	0	0	0	0	0	0	0	0	0	0	1.85	1	1.43	0.675	0.441	0.284	1.13	1.77	0	1.37	0.871	3.78	0	1.77	1.91	9.14	0	0	0.774	2.55	0.124	0.214	0.912	2.15	0	2.74	1.06	0	0.702
AC190498.1_FG007	0	0	0	0	0	8.07e-06	1.69e-07	0	0	0.28	0.343	0	0.0336	0	0	0	0	0	0	0	0	0	0	0	0.824	0	0	0	0	0	0	0	0	0	0	0	0	0	0	1.99	0	0	0
AC190499.1_FG002	0	0	0	0	0	0	0	0	0	0	0	0	0	0	0	0	0	0	0	0	0	0	0	0	0	0	0	0	0	0	0	0	0	0	0	0	0	0	0	0	0	0	0
AC190499.1_FG003	0	0	0	0	0	0	0	0	0	0	0	0	0	0.321	1.12	0.306	0.616	0.205	0.292	0.0522	0	0.414	0	0.211	0.0398	3.52	0.0982	4.94	0.178	0	2.14	0.0333	0.202	0	0.845	3.63	2.84	4.53e-05	1.98	0.858	0.941	0.22	0
AC190503.1_FG002	0.272	0.801	0.506	0.0488	0	0	0	0	0	0	0	0	0	0	0	0	0	0	0	0	0	0	0	0	0	0	0	0.408	0	3.94	0	0	0	0	0	0	0	0	0	0	0	0	0
AC190504.1_FG003	0	0	0	0	0	0	0	0	0	0	0	0	0	0	0	0	0	0	0	0	0	0	0	0	0	0	0	0	0	0	0	0	0.318	0	0	0	0	0	0	0	0	0	0
AC190504.1_FG005	0	0	0	0	0	0	0	0	0	0	0	0	0	0	0	0	0	0	0	0	0	0	0	0	0	0	0	0	0	0	0	0	0	0	0	0	0	0	0	0	0	0	0
AC190507.1_FG001	5.98	9.45	4.95	3.63	3.19	2.87	0.889	0.948	3.19	2.31	1.91	2.43	2.04	0	0	0	6.4	1.29	1.49	1.64	0	0	0	0	3.8	14	0	6.03	0.602	0	0	0	1.44	0	0	3.84	62.8	1.51	10.1	16.8	0	0	0.414
AC190507.1_FG004	0	0	0	0	0	0	0	0	0	0	0	0	0	0	0	0	0	0	0	0	0	0	0	0	0	0	0	0	0	0	0	0	0	0	0	0	0	0	0	0	0	0	0
AC190507.1_FG007	1.46e-05	0.108	0	0	0	0	0	0	0	0	0	0	0	0	0.518	0	0	0	0.185	0.223	0	0	0	0	0.0351	0	0	0.406	0	0	0	0	0	0	0	0	0	0	0	0	0	0	0
AC190515.1_FG002	3.27e-06	0.056	0.035	0	0	0.473	0.199	0.16	0	0	0.389	0.0697	0.601	0	0	0	0	0	0	0	0	0	0	0	0	0	0	0	0	0	0	0	0	0	0	0	0	0	0	0	0	0	0
AC190516.1_FG002	8.08	14.2	11	9.84	3.83	1.16	0.051	2.5e-05	1.6	0.0526	0	0.152	0	0	0.356	0	0	0	0	0	0	0	0	0	0	0	0	0.5	0	0	0	0	0	0	0	0	0.724	0	0	0	0	0	0
AC190516.1_FG003	0	0.154	0	0	0	0	0	0	0	0	0	0	0	0	0	0	0	0	0	0	0	0	0	0	0	0	0	0	0	0	0	0	0	0	0	0	0	0	0	0	0	0	0
AC190518.1_FG002	231	216	219	127	115	102	108	70.1	83.1	156	189	101	161	92.8	22.9	10.7	42.5	90.4	23.9	33.4	26.2	50.6	25.7	61.9	55.3	21.4	105	33.1	67.9	65.3	32.4	26.4	76.3	233	77.8	16.6	16.4	23.1	117	87.2	72.3	19.8	28.8
AC190522.1_FG005	1.28	0.778	0.862	3.23	5.88	3.24	2.91	3.86	2.4	1.86	1.37	3.32	2.87	0	0.177	0.823	0	0	0.424	1.01	2.63	2.01	0.868	0.655	0.986	3.16	0.195	0	0.557	0	0	0.531	2.08	1.03	0	0	1.07	0.241	0	0	0	1.27	1.24
AC190526.3_FG004	0	0.0448	0	0	0	0.0808	0	9.96e-06	0.0355	0	0.0131	0.0575	0.0315	0.325	0.0387	1.13	0.267	1.2	0.298	0.617	1.56	0.679	2.07	0.345	0.392	0	0.486	0.131	1.28	0	0	1.28	0.602	2	1.54	0.986	1.27	1.54	3.11	1.65	2.07	2.16	0.575
AC190527.4_FG001	0	0	0	0	0	0	0	0	0	0	0	0	0	0	0	0	0	0	0	0	0	0	0	0	0	0	0	0	0	0	0	0	0	0	0	0	0	0	0	0	0	0	0
AC190528.3_FG002	0	0	0	0	0	0	0	0	0	0	0	0	0	0	5.87	0	0	0	0	0	0	0	0	0	0	0	0	6.53	0	0	0	0	0	0	0	0	0	0	0	0	0	0	0
AC190533.4_FG006	5.31	3.44	2.11	3.49	2.27	5.59	3.89	3.98	5.32	5.95	6.75	2.69	3.96	0	5.21	17.8	5.5	9.24	22.4	15.6	3.84	12.4	4.51	9.88	34.1	2.05	9.79	12.6	16.8	10.5	14.5	20.5	17.9	4.87	6.04	2.95	7.18	14.4	9.48	6.07	11	35.2	16.6
AC190537.2_FG002	0	0	0	0	0	0	0	0	0	0	0	0	0	0	0	0.0608	0	0	0.0518	0.0166	0	0	0	0	0	0	0.0179	0	0	0	0	0.0192	0	0	0	0	0.112	2.23e-07	0	0	0	0.141	0
AC190538.2_FG005	0	0	0	0	0	0	0	0	0	0	0	0	0	0	0.0936	0	0	0	0	0	0	0	0	0	0	0	0	0	0	0	0	0	0	0	0	0	0	0.213	0	0	0	0	0
AC190539.2_FG004	0	0	0	0	0	0	0	0	0	0	0	0	0	0	0	0	0	0	0	0	0	0	0	0	0	0	0	0	0	0	0	0	0	0	0	0	0	0	0	0	0	0	0
AC190544.2_FG004	0	0	0	0	0	0	0	0	0	0	0	0	0	17.2	0	39.6	36.3	15.1	12.1	6.17	0	24.9	0	4.57	14.5	0.244	17	0	29.6	18.3	1.27	8.2	10.8	9.99	0.15	0.215	3.93	0	0	3.17	20.5	8.48	15.8
AC190545.3_FG001	0	0	0	0	0	0	0	0	0	0	0	0	0	0	0	0	0	0	0	0	0	0	0	0	0	0	0	0	0	0	0	0	0	0	0	0	0	0	0	0	0	0	0
AC190547.3_FG005	0	0	0	0	0	0	0	0	0	0	0	0	0	0	0	0.281	0	0.378	0	0	0	0	0	0	0	0	0	0	0	0	0	0.165	0	0	0	0.886	0	0	0	0	0	0	1.68e-07
AC190549.3_FG004	0.513	0.268	0.204	0.0466	0	0	0	0	0	0	0	0	0	0	0	0.221	0	0	0	0.253	0	0.395	0	0	0	0	0	0	0	0	0	0	0	0	0	0	0	0	0	0	0	0	1.69e-05
AC190550.3_FG005	0.0328	4.86e-05	0	0	0.0491	0	0.0473	0.0417	0	0.0489	0	0.0427	0	0	0	0	0	0	0	0	0	0	0	0	0	0.378	0	0	2.9e-10	0	0	0.0491	0	0	0	0	0.229	0.184	0	0.711	0	0.213	0.191
AC190554.3_FG005	0	0	0	0	0	0	0	0	0	0	0	0	0	0	0	0	0	0	0	0	0	0	0	0	0	0	0	0	0	0	0	0	0	0	0	0	0	0	0	0	0	0	0
AC190554.3_FG008	0.0446	0	0	0.193	0.184	0.234	0.183	0.172	0.0455	0	0	0.333	0.0449	0	0	0	0	0	0	0	0	0	0	0	0	0	0	0	0	0	0	0	0	0	0	0	0	0	0	0	0	0	0
AC190558.3_FG003	0	0	0	0	0	0	0	0	0	0	0	0	0	0	0	0	0	0	0	0	0	0	0	0	0	0	0	0	0	0	0	0	0	0	0	0	0	0	0	0.795	0	0	0
AC190560.2_FG002	2.42	4.49	3.85	1.52	0.57	2.15	1.32	1.59	1.27	0.858	2.02	1.15	2.19	0	4.34	0	0	0	0	0.131	0.434	0	1.5	0	0.0976	0	0	4.96	0.108	4.5	0	0.141	0	0	0.292	0	0	0.257	0.945	0	1.52	0	0
AC190561.3_FG002	2.06	0.454	1.01	1.19	0.368	0.412	0.457	0.714	0.524	1.39	1.2	2.99	3.15	0.204	2.07	0.255	0.176	0.0526	0.421	2.03	0.173	0	0.546	0.554	0.903	0	0.22	3.81	0.207	1.78	1.97	0.216	0.184	0	0	0.278	0	1.11	0	0.374	0.866	0.405	1.38
AC190561.3_FG007	0	0	0	0	0	0	0	0	0	0	0	0	0	0	0	0	0	0	0	0.194	0.186	0	0	0	0.0951	0	0	0	0	0	0	0.169	0	0	0	0	0.182	0.00857	0.888	0.532	0	0.284	0.0359
AC190565.2_FG003	0	0	0	0	0	0	0	0	0	0	0	0	0	0	0	0	0	0	0	0	0	0	0	0	0	0	0	0	0	0	0	0	0	0	0	0	0	0	0	0	0	0	0
AC190570.3_FG003	0	0	0	0	0	0	0	0	0	0	0	0	0	0.198	0.147	0.0935	0.172	0	0	0	0.168	0	0	0.135	0	0	0	0.225	0	0	0	0	0	0	0	0.262	0	0.0407	0	0	0	0	0
AC190572.4_FG001	0	0	0	0	0	0	0	0	0	0	0	0	0	0	0	0	0	0	0	0	0	0	0	0	0	0	0	0	0	0	0	0	0	0	0	0	0	0	0	0	0	0	0
AC190573.3_FG001	0	0	0	0	0	0	0	0	0	0	0	0	0	0	0	0	0	0	0	0	0	0	0	0	0	0	0	0	0	0	0	0	0	0	0	0	0	0	0	0	0	0	0
AC190576.2_FG002	0	0	0	0	0	0	0	0	0	0	0	0	0	0	0	0	0	0	0	0	0	0	0	0	0	0	0	0.0468	0	0	0	0	0	0	0	0	0	0	0	0	0	0	0
AC190579.4_FG009	1.41	0.866	0.628	1.52	1.15	0.224	0.593	1.02	0.804	0.804	0.635	1.09	0.449	1.78	1.87	5.47	1.99	1.61	3.88	2.01	3.02	3.56	2.54	1.83	0.908	2.55	1.1	0	3.44	1.67	5.45	5.75	2.73	0.408	0.514	1.37	3.15	2.04	0.552	0	0.824	5.59	2.43
AC190579.4_FG011	0	0	0.0529	0	0	0	0	0	0	0	0	0	0	0	0	0	0	0.231	0	0	0	0	0	0	0	0	0	0	0	0	0	0.381	0	0	0	0	0	0	0	0	0	0	0
AC190582.4_FG011	0.428	0.114	0.0832	0.536	0.516	0.268	0.129	0.166	0.0292	0	0	0	0	0	0	0	0	0	0	0	0	0	0	0	0	0	0	0	0	0	0	0	0	0	0	0	0	0	0	0	0	0	0
AC190586.3_FG001	0	0	0	0	0	0	0	0	0	0	0	0	0	0	0	0	0	0	0	0	0	0	0	0	0	0	0	0	0	0	0	0	0	0	0	0	0	0	0	0	0	0	0
AC190587.3_FG005	0.0292	0.0375	0.0536	0.176	0.213	0.116	0.243	0.847	0.214	0.212	0.129	0.564	0.0669	0	0	0.0691	0.14	1.12e-171	0.0963	0.173	0.184	0.142	0.221	0	2.91e-08	0	0	0	0	0	0	0.0423	0.0615	0.176	0	0.221	0.105	0.16	0	0.238	0	0	0.0676
AC190588.3_FG003	0	0	0	0	0	0	0	0	0	0	0	0	0	0	0.96	0	0	0	0	0.991	0	0	0	0	1.64	0	0	0.219	0	0	0	0	0.206	0.536	0	0	0	0.237	0	0	0	0	0.835
AC190588.3_FG009	0	0	0	0	0	0	0	0	0	0	0	0	0	0	0	0	0	0	0	0	0	0	0.262	0	0	0	0	0	0	0	0	0	0	0	0	0	0	0	0	0	0	0	0
AC190589.2_FG001	3.38	2.39	1.97	2.57	0.907	0.236	0	0	0.0934	0.159	0.483	2.31e-05	0.199	0	0.852	0	0	0	0	0	0	0	0	0	0	0	0	5.1	0	0	0	0	0	0	0	0	0	0	0	0	0	0	0
AC190589.2_FG002	0	0	0	0	0	0	0	0	0	0	0	0	0	0	0	0	0	0	0	0	0	0	0	0	0	0	0	9.54e-08	0	0	0	0	0	0	0	0	0	0	0	0	0	0	0
AC190590.3_FG001	0	0	0	0	0	0	0	0	0	0	0	0	0	0	0	0.621	1.44	0.21	0.482	1.22	0	0.288	0.559	0.455	0.541	0	0.345	0.0866	1.22	0	0	1.14	0.702	0	0.307	0	1.47	1.31	0	0	0	1.44	0.935
AC190590.3_FG002	0	0	0	0	0	0	0	0	0	0	0	0	0	0	0	0	0	0	0	0	0	0	0	0	0	0	0	0	0	0	0	0	0	0	0	0	0.238	0	0	0	0	0	0
AC190597.4_FG002	0	0	0	0	0	0	0	0	0	0	0	0	0	0	0	0	0	0	0	0	0	0	0	0	0	0	0	0	0	0	0	0	0	0	0	0	0	0	0	0	0	0	0
AC190605.2_FG003	0	0	0	0	0	0	0	0	0	0	0	0	0	0	1.67	0	0	0	0	0	0	0	0	0	0	4.46	0.159	9.21	0	0	1.25	0.117	0.0395	4.11	1.13	2.24	0.952	0	0.858	0.804	0	0	0
AC190606.2_FG004	0.0573	0	0	0.144	0.0373	0	0	0	0	0	0	0	0	0	0	0	0	0	0	0	0	0	0	0	0	0	0	0	0	0	0	0	0	0	0	0	0	0	0	0	0	0	0
AC190609.3_FG001	0	0	0	0	0	0	0	0	0	0	0	0	0	11.2	0.134	0	0	6.07	0	0	0.211	0.184	0	0	0	0.549	5.33	6.22e-09	0	16.4	16.4	0.000437	0.0509	0	0.19	0	0.551	0	0	0	0	0	0
AC190609.3_FG002	402	416	433	415	802	809	1100	697	1240	3590	3790	1770	3590	201	135	2180	2780	1140	2780	4440	1100	3340	2640	2330	6160	616	967	834	778	172	123	170	1290	1580	1220	451	326	6380	2640	2480	1080	216	6160
AC190609.3_FG003	92.4	110	105	87.1	92.6	164	108	124	99	50.5	53.8	69.3	65.7	0.605	2.75	6.96	14.7	14.2	7.92	11.9	15.9	16.2	26.1	23.5	11.7	12.8	11.7	18.1	10.3	3.24	6.28	6.8	6.6	6.78	6.7	6.42	7.16	13.7	15.4	7.01	12.5	8.18	12.4
AC190609.3_FG004	8.46	4.78	8.07	5.78	4.55	6.9	4.05	4.74	4.09	4.64	4.17	7.44	5.04	551	1.92	7.23	2.43	5.15	7.16	6.99	2.84	4.43	2.44	3.21	5.47	4.36	35.4	4.2	4.18	648	636	4.26	4.09	4.63	4.71	5.63	3.98	5.09	4.39	7.06	3.39	10.7	6.2
AC190609.3_FG005	0	0	0	0	0	0	0	0	0	0	0	0	0	0	0.989	0	0	0	0	0	0	0	0	0	0	0	0	1.31	0	0	0	0	0	0	0	0	0	0	0	0	0	0	0.0203
AC190612.3_FG002	0	0	0	0	0	0	0	0	0	0	0	0	0	0	0	0	0	0	0	0	0	0	0	0	0	0	0	0	0	0	0	0	0	0	0	0	0	0	0	0	0	0	0
AC190613.3_FG001	0	0	0	0	0	0	0	0	0	0	0	0	0	0	0	0.24	0.125	9.44e-05	0.111	0.0913	0.159	0.174	0.233	0	7.38e-47	0.262	0.0292	0	0.0367	0	0	0.153	0.198	0	0.153	0.227	0.193	0.0941	0	0.23	0	0.204	0
AC190614.3_FG004	0	0	0	0	0	0	0	0	0	0	0	0	0	0	0	0	0	0	0	0	0	0	0	0	0	13.2	0	0	0	0	0	0	0	0	0	0.562	0	0	0	0	0	0	0
AC190618.4_FG002	0.0227	0	0	0	0	0	0	0	0	0	0	6.41e-05	0	0.709	0	0.357	0.262	0.509	0.253	0	0	0.288	0.348	0.181	0	0	0.278	0.0927	0.433	0	0	0.116	0.772	0.384	1.18	0	0.243	0.0922	1.86	0.27	0.81	0.437	0
AC190620.3_FG004	0	0	0	0	0	0	0	0	0	0	0	0	0	0.609	2.22	0	0	0	0	0	0	0	0	0	0	0	0	0.111	0	4.02	1.78	0	0	0.199	0	0.254	0	0	0	0	0	0	0
AC190621.2_FG002	0	0	0	0	0	0	0	0	0	0	0	0	0	0	0	0	0	0	0	0	0	0	0	0	0	0	0	0	0	0	3.58	0	0	0	0	0	0	0	0	0	0	0	0
AC190621.2_FG003	0	0	0	0	0	0	0	0	0	0	0	0	0	0	0	0	0	0	0	0	0	0	0	0	0	0	0	0	0	0	0	0	0	0	0	0	0	0	0	0	0	0	0
AC190623.3_FG001	0.287	0.216	0.177	0.149	0.0334	0.291	0.546	0.919	7.41	3.56	7.55	14	30.5	73.2	1330	14.5	563	595	66.4	0.582	5.18	0.771	13.8	18.2	70.9	5530	400	11800	67.4	0	12.6	58.5	173	6.97	2420	5530	4970	0.423	184	330	710	290	1.07
AC190623.3_FG002	0	0	0	0	0	0	0	0	0	0	0	0	0	0	0	0	0.142	0	0.0556	0	0	0	0	0	0.254	0	0	0	0	1.34	0	0.119	0.201	1.21	0.233	0.232	0.199	0	0	0.287	0	0	0
AC190623.3_FG004	0	0	0	0	0	0	0	0	0	0	0	0	0	0	0	0	0	0	0	0	0	0	0	0	0	0	0	0	0	0	0	0	0	0	0	0	0	0	0	0	0	0	0
AC190628.4_FG007	8.94	3.74	3.52	9.4	13.1	6.17	25.4	24.2	19.6	27.2	25.2	30.7	24.2	14.4	16.9	9.31	15.4	5.99	9.25	21.7	15.3	17.9	16.3	11.5	43.8	12.8	7.15	10.1	8.08	10.7	11.7	9.44	7.65	6.5	12.4	11.6	11.7	21.6	7.45	11.4	11.3	5.39	20.9
AC190630.2_FG001	0.0328	0	0	0	0	0	0	0	0	0	0.0747	0.0923	0.0312	0	0.82	0.191	0	0	0	0	0.486	0	0.354	0	0	0	0	0.839	0.0505	0	0	0	0.243	0	0	0	0	0	0	0	0	0	0
AC190631.4_FG001	0	0	0	0	0	0	0	0	0	0	0	0	0	0	0	0	0	0	0	0	0	0	0	0	0	0	0	0	0	0	0	0	0	0	0	0	0	0	0	0	0	0	0
AC190632.2_FG004	0	0	0	0	0	0	0	0	0	0	0	0	0	0.211	0	0.301	0.504	0.138	0.281	0.178	0	0.795	0	0.206	0	0.387	0.326	0.251	0.2	0	2.09	0.118	0.209	0.545	0.468	0.452	0.235	0.0515	0	0	0	0.216	0
AC190634.1_FG005	0	0	0	0	0	0	0	0	0	0	0	0	0	0	0	0	0	0	0	0.0258	0	0	0	0	0	0	0	0	0	0	0	0	0	0	0	0	0	0	0	0	0	0	0
AC190636.3_FG005	5.45	10.3	8.14	4.27	3.12	3.9	2.4	1.94	1.84	2.27	2.23	0.587	1.29	1.41	6.26	1.03	0.306	2.41	1.66	0.743	7.92	1.96	3.13	4.5	0	0.762	2.16	14.7	1.31	0	0	1.73	4.57	5.1	0.792	0.931	0.698	0.598	0.805	1.45	1.65	5.75	0.964
AC190638.3_FG001	0.119	0.0407	0.188	0.193	0.0505	0	0	0	0	0	0	0.337	0	0	0	0	0	0	0	0	0	0	0	0	0	0	0	0.816	0	0	0	0	0	0	0	0	0	0	0	0	0	0	0
AC190638.3_FG006	0	0	0	0	0	0	0	0	0	0	0	0	0	0	0	0	0	0	0	0	0	0	0	0	0	0	0	0	0	0	0	0	0	0	0	0	0	0	0	0	0	0	0
AC190640.4_FG002	0	0	0	0	0	0	0	0	0	0	0	0	0	0	0	0	0	0	0	0	0	0	0	0	0	0	0	0	0	0	0	0	0	0	0	0	0	0	0	0	0	0	0
AC190640.4_FG006	0	0	0	0	0	0	0	0	0	0	0	0	0	5.17	1.54	7.56	2.52	0	1.73	0	0	0	0	5.41	0	9.28	0	0	0.709	0	0	2.18	1.69	0	3.38	4.36	1.98	1.64	0	0	0	2.16	0.908
AC190643.4_FG011	0	0	0	0	0	0	0	0	0	0	0	0	0	0	0	0	0	0	0	0	0	0	0	0	0	0	0	0	0	0	0	0	0	0	0	0	0	0	0	0	0	0	0
AC190652.3_FG001	2.22	1.65	2.45	1.21	0.696	2.33	1.14	2.62	1.94	0.737	0.708	0.809	1.39	0	1.88	0.0935	0	0.0118	0	0.0378	0	0	0	0	0	0	0	0.722	0.0176	0	0	0	0	0.246	0	0	0.149	1.36e-06	0	0	0	0	0.0381
AC190652.3_FG003	0	0	0	0	0	0	0	0	0	0	0	0	0	0	0	0	0	0	0	0	0	0	0	0	0	0	0	0	0	0	6.22	0	0	0.667	0	0	0	0	0	0	0	0	0
AC190652.3_FG004	0	0	0	0	0	0	0	0	0	0	0	0	0	0	0	0	0	0	0	0	0	0	0	0	0	0	0	0	0	0	0	0	0	0	0	0	0	0	0	0	0	0	0
AC190659.4_FG003	0	0	0	0	0	0	0	0	0	0	0	0	0	0	0.413	0	0	0	0	0	0	0	0	0	0.554	0	0	0	0	0	0	0	0	0	0	0	0	0	0	0	0	0	0
AC190659.4_FG004	0	0	0	0	0	0	0	0	0	0	0	0	0	0	0	0	0	0	0	0	0	0	0	0.397	0	0	0	0	0	0	0	0	0	0	0	0	0	0	0	0	0	0	0
AC190659.4_FG007	0	0	0	0	0	0	0	0	0	0	0	0	0	0	0.224	0	0	0.811	0	0	0	0	0	0	0	0	1.07	0	0.927	0	0	27.7	6.42	0	2.24	0	0	0	0	0	0	4.9	0
AC190665.3_FG006	0	0	0	0	0	0	0	0	0	0	0	0	0	0	0	0	0	0	0	0	0	0	0	0	0	0	0	0	0	0	0	0	0	0	0	0	0	0	0	0	0	0	0
AC190667.1_FG001	0	0	0	0	0	0	0	0	0	0	0	0	0	0	0	0	0	0	0	0	0	0	0	0	0	0	0	0	0	0	0	0	0	0	0	0	0	0.124	0	0	0	0	0
AC190667.1_FG004	0	0	0	0	0	0	0	0	0	0	0	0	0	0	0.402	0	0	0	0	0	0	0	0	0	0	0	0	6.53	0	0	0	0	0	0	0	0	0	0	0	0	0	0	0
AC190671.4_FG003	0	0	0	1.07e-38	0	0	0	0	0	0	0	0.0396	0	0	0	0	0	0	0	0	0	0	0	0	0	0	0	0	0	0	0	0	0	0	0	0	0	0	0	0	0	0	0
AC190671.4_FG008	0	0	0	0	0	0	0	0	0	0	0	0	0	0	2.91e-08	0	0	0	0	0	0	0	0	0	0	0	0	0	0	0	0	0	0	0	0	0	0	0.155	0	0	0	0	0
AC190672.3_FG003	4.39	7.25	5.51	2.86	10.1	8.68	10.4	12.6	17.5	14.7	15.8	12.1	11.9	0	0.323	0	0	0	0	0	0.953	0	9.3	0	0	0	0	0	0	0	0	0	0	0	0	0	0	0	0	0	0	0	0
AC190673.3_FG004	0	0	0	0	0	0	0	0	0	0	0	0	0	0	0	0	0	0	0	0	0	0	0	0	0	0	0	0	0	0	0	0	0	0	0	0	0	0	0	0	0	0	0
AC190675.3_FG002	0	0	0	0	0	0	0	0	0	0	0	0	0	0	0	0	0	0	0	0	0	0	0	0	0	0	0	0	0	0	0	0	0	0	0	0	0	0	0	0	0	0	0
AC190675.3_FG003	0	0	0	0	0	0	0	0	0	0	0	0	0	0	0	0	0	0	0	0	0	0	0	0	0	0	0	2.47e-07	0	0	0	0	0	0	0	0	0	0	0	0	0	0	0
AC190677.3_FG003	0	0	0	0	0	0	0	0	0	0	0	0	0	0	0	0	0.232	0	0	0	0	0	0	0	0	0	0	0	0	0	0	0	0	0	0	0	0.175	0	0	0	0	0	0
AC190682.3_FG014	4.93e-11	0.102	0	0.0342	0	0	0	0	0	0	0	0	0	0	0	0	0.563	0	0	0	0	0	0	0	0.245	0	0.172	0	0.0648	0	0	0.191	0.188	0	0	0	0	0	0	0	0	0.522	0
AC190684.3_FG001	6.87	13.3	10.6	10.3	9.41	9.42	6.17	5.72	7.55	5.61	7.15	5.68	3.34	10.2	0	0.699	14.6	2.01	0.23	8.45e-06	8.09	1.19	3.84	1.11	0	1.89	1.6	1.16	1.94	0	17.7	2.05	1.47	2.41	0.482	1.84	1.98	0	0	0	0	0.198	0
AC190685.3_FG005	5.82e-08	0.0421	0	0	0	0	0	0	0	0	0	0	0	0	0	0	0	0	0	0	0	0	0	0	0	0	0	0	0	0	0	0	0	0	0	0	0	0	0	0	0	0	0
AC190688.3_FG006	0	0	0	0	0	0	0	0	0	0	0	0	0	0	0	0	0	2.5e-05	0	0	0	0	0	0	0	0	0	0	0	0	2.42	0	0	0	0	0.25	0	0	0	0	0	0	0
AC190693.1_FG009	0	0	0	0	0	0	0	0	0	0	0	0	0	0	0	0	0	0	0	0	0	0	0	0	0	0	0.174	2.47e-07	0	0	4.56	0	0	0	0	0	0	0	0	0	0	0	0
AC190695.3_FG001	0	0	0	0	0	0	0	0	0	0	0	0	0	0	0	0	0	0	0	0	0	0	0	0	0	0	0	0	0	0	0	0	0	0	0	0	0	0	0	0	0	0	0
AC190695.3_FG003	0	0	0	0	0	0	0	0	0	0	0	0	0	0	0	0	0	0	0	0	0	0	0	0	0	0	0	0	0	0	0	0	0	0	0	0	0	0	0	0	0	0	0
AC190700.3_FG002	0	0	0	0	0	0	0	0	0	0	0	0	0	0	0	0	0	0	0	0	0	0	0	0	0	0	0	0	0	0	0	0	0	0	0	0	0	0	0	0	0	0	0
AC190701.3_FG001	0	0	0	0	0	0	0	0	0	0	0	0	0	0	0	0	0	0	0	0	0	0	0	0.191	0	0	0	0	0	0	0	0	0	0	0	0	0	0	0	0	0	0	0
AC190704.3_FG001	0.51	0.389	0.686	0.632	0.458	0.787	1.39	1.31	1.54	0.834	1.47	0.869	0.24	4.24	2.78	1.81	11	0.586	1.48	1.35	4.61	2.08	62.7	43.3	0.795	2.61	1.16	0	1.66	3.6	0	0	1.22	11.2	5.83	1.56	0.233	0.283	0	0	0	0.116	0.396
AC190710.4_FG001	0.0951	0.214	0.271	0.206	0.555	0.597	1.3	2.11	0.62	0.889	0.639	0.599	1.07	0	2.78	0	0	0	0	0	0	0	0	0	0	0	0	2.29	0	0	0	0	0	0	0	0	0	0	0	0	0	0	0
AC190713.3_FG001	0	0	0	0	0	0	0	0	0.472	0	0	0	0.866	0	0	0	5.38	0	3.61	0	0	4.97	0	0	1.39	0	0	0	0	0	0	0	0	0	0	0	0	1.75	0	0	0	0	0
AC190713.3_FG004	0	0	0	0	0	0	0	0	0	0	0	0	0	0	0	0	0	0	0	0	0	0	0	0	0	0	0	0	0	13.8	0	0	0	0	0	0	0	0	0	0.302	0	0	0
AC190716.3_FG001	0	0	0	0	0	0	0	0	0	0	0	0	0	0	0	0	0	0	0	0	0	0	0	0	0	0	0	0	0	0	0	0	0	0	0	0	0	0	0	0	0	0	0
AC190716.3_FG005	0	0	0	0	0	0	0	0	0	0	0	0	0	0	0	0	0	0	0	0	0	0	0	0	0	0	0	0	0	0	0	0	0	0	0	0	0	0	0	0	0	0	0
AC190719.2_FG001	0	0	0	0	0	0	0	0	0	0	0	0	0	0	0	0	0	0	0	0	0	0	0	0	0	0	0	0	0	0	0	0	0	0	0	0	0	0	0	0	0	0	0
AC190719.2_FG003	2.92	3.37	3.18	2.57	2.15	0.239	0.198	0.223	0.576	0.39	0.281	0.579	0.115	0.24	0	0.119	0.255	0.0441	0.111	0	0.197	0	0	0	0.159	0	0	0	0.0481	0	0	0.0391	0.235	0.236	0	0	0.132	0	0	0	1.08	0.244	0.149
AC190721.3_FG003	0	0	0	0	0	0	0	0	0	0	0	0	0	3.63	0	0	0	0	0	0	0	0	0	0	0	0	0	0	0	0	0	0	0	0	0	0	0	0	0	0	0	0	0
AC190724.3_FG004	0	0	0	0	0	0	0	0	0	0	0	0	0	0	0	0	0	0	0	0.0475	0	0	0	0	0	0	0	0.418	0.0262	0	0	0	0	0	0.287	0	0	0	0	0.433	0	0	0
AC190728.3_FG002	0	0	0	0	0	0	0	0	0	0	0	0	0	0	0	0	0	0	0	0	0	0	0	0	0	0	0	0	0	0	0	0	0	0	0	0	0	0	0	0	0	0	0
AC190733.2_FG007	0	0	0	0	0	0	0	0	0	0	0	0	0	0	0	0	0	0	0	0	0	0	0	0	0	0	0	0	0	0	0	0	0	0	0	0	0	0	0	0	0	0	0
AC190734.2_FG001	0	0	0	0	0	0	0	0	0	0	0	0	0	1.52	0.217	0	0	0	0	0	0	0	0	0	0	0	0	0.0691	0	6.8	5.81	0	0	0	0	0	0	0	0	0	0	0	0
AC190734.2_FG003	0	0	0	0	0	0	0	0	0	0	0	0	0	0	0	0.399	0	0	0.357	0.109	0	0	0	0	0	0	0	0	0.155	0	0	0.0316	0.0816	0	0	0	0	0	0	0	0	0	0
AC190734.2_FG006	8.92	17.4	18.9	15.8	19.5	26.4	13.7	16.7	12	7.82	6.7	12.2	5.3	6.42	1.19	9.41	2.43	6.78	12	11.8	8.99	10.9	4.97	5.67	4.67	4.97	10.5	2.38	4.52	0	0	1.4	5.92	1.84	0	5.46	2.57	7.72	0	0	0	1.92	14.5
AC190734.2_FG008	0	0	0	0	0	0	0	0	0	0	0	0	0	0	0	0	0	0	0	0	0	0	0	0	0	0	0	0.117	0	0	0	0	0	0	0	0	0	0	0	0	0	0	0
AC190740.2_FG002	0.286	0.781	0.807	0.39	0.0905	0.247	0.184	0.195	0.0482	0.11	0.0816	0	0.0335	0	0.429	0.531	0.83	0	0.575	0	1.55	0.566	0	0	0.205	0	0	0.795	0.144	0	0	0.25	0.0423	0	0.632	0	0.287	0	0	0	0	0	0
AC190740.2_FG003	0	0	0	0	0	0	0	0	0	0	0	0	0	0	0	0	0	0	0	0	0	0	0	0	0	0	0	0	0	0	0	0	0	0	0	0	0	0	9.69	0	0	0	0
AC190740.2_FG004	0.778	0.159	0.291	0.171	1.73e-09	0.0511	0.191	0.191	0.114	0.0565	0.129	0	0	0.23	0.0533	0	0	0	0	0.175	0	0	0	0	0	0	0	0	0	0	0	0	0	0.193	0	0	0	0.0908	0	0	0	0	0
AC190743.3_FG005	0.184	5.33e-05	0	0.385	1.24	1.31	2.47	2.94	1.03	1	0.816	0.773	0.573	5.06	3.23	0.517	0.909	0.322	0.238	2.39	0.669	1.2	0.975	1.83	2.13	1.89	0.463	0.907	0.28	5.73	10.1	2.14	0.449	0	0.754	1.5	0.777	2.02	0	0.55	0	0.944	2.02
AC190743.3_FG009	0	0	0	0	0	0	0	0	0	0	0	0	0	0	0.413	1.49	0	0	0	0	0	0	5.32	0	1.16	0	0	0	0	0	0	0	0	0	0	0	0	0	4.96	6.74	0	0	2.41
AC190743.3_FG012	76.1	84.7	92.8	79.3	94.3	115	126	103	89.5	105	96.4	86.2	44	8.56	35.1	12.6	9.82	8.84	19.7	58.8	20.5	24.7	21.9	30.4	27.5	15.2	10.8	66.7	5.62	19.1	0	18.8	16.8	12.1	16.7	30.8	18.4	33.3	40.3	42.5	72.7	11.3	45.6
AC190744.2_FG001	0	0	0	0	0	0	0	0	0	0	0	0	0	0	0	0	0	0	0	0	0	0	0	0	0	0	0	0	0	0	0	0	0	0	0	0	0	0	0	0	0	0	0
AC190744.2_FG002	0	0	0	0	0	0	0	0	0	0	0	0	0	0	0	0.186	0	0	0	0	0	0	0	0	0	0	0	0	0	0	0	0	0	0	0	0	0	0	0	0	0	0	0
AC190744.2_FG003	0.0771	0.241	0.468	0.282	0.214	0.167	0.054	0.113	0.111	0.0969	0.0544	0	0.174	1.03	0	0.682	0	0	0.634	2.27	0	0.604	0	0.575	0	1.48	1.08	0	1.15	0	0	0	0.306	1.77	0.744	2.11	3.9	1.33	0	0	2.97	1.86	1.02
AC190744.2_FG009	0.241	0.406	0.687	1.41	0.774	1.67	2.37	2.61	1.46	0.705	0.537	0.21	0.127	1.59	14.7	3.28	5.12	1.71	3.4	5.74	6.29	3.55	3.22	5.43	2.66	2.02	2.15	13.6	1.21	0	0	1.12	1.88	0.336	0.287	4.13	0	5.88	0	2.69	2.26	1.26	4.08
AC190744.2_FG010	0	0	0	0	0	0	0	0	0	0	0	0	0	0	0	0	0	0	0	0	0	0	0	0	0	0	0	0	0	0	0	0	0	0	0	0	0	0	0	0	0	0	0
AC190747.2_FG005	0	0	0	0	0	0	0	0	0	0	0	0	0	0	0.237	0	0	0	0	0	0	0	0	0	0	0	0	0	0	0	0	0	0	0	0	0	0	0	0	0	0	0	0
AC190749.3_FG001	19.7	29.8	20	14.9	4.94	6.21	4.39	1.13	3.11	4.71	5.32	3.49	2.71	18.8	0	0	0	13.5	2.05	0	0.987	0	3.57	3.23	0.529	0	9.74	0	0	14.2	29.7	0	0.59	0	0	0	0	0.408	0	0	0	0	0.378
AC190749.3_FG006	0	0	0	0	0	0	0	0	0	0	0	0	0	0	0	0	0	0.446	0	0	0	0	0	0	0	0	0.348	0.602	0	0	0	0	0	2.4	0	0.696	0	0.14	2.06	0.785	0	0	0
AC190750.2_FG009	0	0	0	0	0	0	0	0	0	0	0	0	0	0	0	0	0	0	0	0	0	0	0	0	0	0	0	0	0	0	0	0	0.552	0	0	0	0	0	0	0	0	0	0
AC190750.2_FG014	17.4	16.7	20.5	16.5	25.5	52	35.3	34.6	30.8	22.3	19.2	23.1	18.8	2.95	7.02	6.92	4.13	9.72	6.88	20	9.16	11.8	17.4	18.5	11.8	7.28	6.67	9.5	5.51	4.68	2.45	8.75	6.78	8.69	8.39	5.85	4.67	20.9	9.64	12.5	11.9	7.24	22.8
AC190751.4_FG003	0	0	0	0	0	0	0	0	0	0	0	0	0	0.603	1.52	0.235	5.3	0.166	0	0	2.14	1.4	1.28	0	1.4	0	0.195	0.0426	0.703	6.23	0	0	0.74	0	0.509	0	0	0.808	0	0	0	1.13	0.354
AC190751.4_FG008	0	0	0	0	0	0	0	0	0	0	0	0	0	0	0.0356	0	0	0.133	0	0	0	0	0	0	0	0	0	0	0	0	0	0	0	0	0	0	0	0	0	0	0	0	0
AC190752.2_FG002	1.83	1.66	1.49	0.198	0.546	1.63	0.67	1.53	0.574	0.0935	0.296	0.205	0.291	1.44	0.2	15.8	5.57	2.71	14	2.92	2.91	5.62	3.32	0.748	3.91	6.67	0.921	1.48	13.4	0	0	3.01	3.68	2.27	2.04	6.73	7.41	6.15	9.39	2.71	3.58	7.07	3.86
AC190752.2_FG003	0.191	0	0	0	0.12	0.0904	0.219	0.134	0	0	0	0.0342	0.116	0	0	0.346	0	0.116	0	0.402	0.524	0	0	0	0.658	0	0	0	0.149	0	0	0	0	0	0	0	0	1.46	0	0	0	0.281	0.829
AC190752.2_FG007	0.21	0.221	0.201	0.085	0.0573	0.102	0.117	0.168	0.043	0.0924	9.66e-05	0.219	0.0551	0	0	0	0	1.74e-10	0	0	0	0	0	0	0	0	0	0	0	0	0	0	0	0	0	0	0	0	0	0	0	0	0
AC190753.4_FG002	0	0	0	0	0	0	0	0	0	0	0	0	0	0	0	0.112	0	0	0	0	0	0	0	0	0	0	0.0525	0	0	0	0	0	0.0906	0.19	0	0	0	0	0	0	0	0	0
AC190755.2_FG003	0	0	0	0	0	0	0	0	0	0	0	0	0	0	0.325	0	0	0	0	0	0	0	0	0	0	0	0	0.144	0	0	0	0	0	0	0	0	0	0	0	0	0	0	0
AC190756.4_FG007	0	0	0	0	0	0	0	0	0	0	0	0	0	0	0	0	0	0	0	0	0	0	0	0	0	0	0	0	0	0	0	0	0	0	0	0	0	0	0	0	0	0	0
AC190757.3_FG001	0	0	0	0	0	0	0	0	0	0	0	0	0	0	0	0	0	0	0	0	0	0	0	0	0	0	0	0	0	0	0	0	0	0	0	0	0	0	0	0	0	0	0
AC190757.3_FG003	0	0	0	0	0	0	0	0	0.0937	0	0	2.39e-07	0	0	0	0	0	0	0	0	0	0	0	0	0	0	0	0	0	0	0	0	0	0	0	0	0	0	0	0	0	0	0
AC190761.3_FG002	0.176	0	0.625	0	0.424	0.544	0.816	1.18	1.76	1.78	1.54	0.204	2.26	0	0	4.48	0	0	3.08	1.78	0	0	1.61	0	0.276	0	0	0	2.34	0	0	0	1.53	0	1.71	0	0	3.45	0	0	0	0	2.81
AC190762.3_FG006	0	0	0	0	0	0	0	0.067	0.0827	0	0	0	0	0	0.166	0	0	0	0	0	0.591	0	0	0	0	0	0	0	0	0	0	0	0	0	0	0	0	0	0	0	0	0	0
AC190763.3_FG002	1.99	2.91	1.88	2.17	0.986	0.872	0.253	0.0442	0.598	6.17e-05	0	0.418	0	0	0	0	0	0	0	0	0	0	0.881	0	0.108	0	0	0	0	0	0	0.0907	0.174	0	0	0	0.34	0	0.705	0	0	0	0.173
AC190765.3_FG003	1.99	2.79	3.87	2.45	3.14	10.8	6.35	11.9	7.09	2.92	3.1	1.53	1.71	2.39	0	5.32	8.48	6.59	12.4	0.965	10.4	2.12	3.26	0	0	2.13	0.623	0	4.26	0	11.6	4.1	8.92	0	0	6.19	4.55	2.21	0	0	0	3.75	0.872
AC190766.2_FG002	0	0	0	0	0	0	0	0	0	0	0	0	0	0	0	0	0	0	0	0	0	0	0	0	0	0	0	0	0	0	0	0	0	0	0	0	0	0	0	0	0	0	0
AC190771.2_FG003	0	0	0	0	0	0	0	0	0	0	0	0	0	0	0.0365	0.34	0.577	0.115	0	0.467	3.03	0.611	0.413	0	0.371	0.751	0	0	0.202	0	0	0.343	0.181	0	0	0	1.3	0.876	0	0	0	1.07	0.556
AC190771.2_FG006	1.52	1.19	2.78	0.507	0.292	0.489	0.252	0.578	0.537	0.281	0.29	0.402	0.512	3.28	0	11.6	1.49	4.97	7.36	1.13	3.51	6.85	6.26	5.96	1.62	5.74	4.1	0	11.3	0	0	10.9	8.15	1.21	4.67	7.99	6.48	2.1	8.91	5.67	3.66	47.1	2.22
AC190771.2_FG008	0	0	0	0	0	0	0	0	0	0	0	0	0	0	0	0	0	0	0	0	0.788	0	0	0	0	0	0	0	0	0	11.7	0	0	0	0	0	0	0	0	0	0	0	0
AC190771.2_FG010	0.0832	0.0614	0.0682	0.165	0	0	0	0	0	0	0	0	0	0	0	0	0	0	0	0	0	0	0	0	0	0	0	0	0	0	0	0	0	0	0	0	0	0	0	0	0	0	0
AC190772.4_FG008	0	0	0	0	0	0	0	0	0	0	0	0	0	0	0	0	0	0	0.0438	0.191	0	0	0	0	0.116	0	0	0	0	0	0	0	0.0391	0	0	0	0	0	0.429	0.212	0.605	0.119	0.0339
AC190772.4_FG011	0	0	0	0	0	0	0	0	0	0	0	0	0	0	0	0	0	0.0492	0	0	0	0	0	0	0	0	0.157	3.23	0	3.4	0	0	0	8.93	0.374	0	0	0	1.73	1.12	0	0	0
AC190775.2_FG002	0	0	0	0	0	0	0	0	0	0	0	0	0	0	0	0	0	0	0	0	0	0	0	0	0	0	0	0	0	0	0	0	0	0	0	0	0	0	0	0	0	0	0
AC190775.2_FG003	0	0	0	0	0	0	0	0	0	0	0	0	0	0	0	0	0	0	0	0	0	0	0	0	0	0	0	0	0	0	0	0	0	0	0	0	0	0	0	0	0	0	0
AC190778.2_FG004	0	0	0	0	0	0	0	0	0	0	0	0	0	0	0	0.208	0	0	0	0	0.312	0	3.02	0	0.12	0	0.171	0	0.0618	0	0	0.0998	0	0	0	0	0	0	0	0	0	0.286	0.0764
AC190786.4_FG001	0	0	0	0	0	0	0	0	0	0	0	0.0511	0	0	0.205	0	0	0	0	0	0	0	0	0	0	0	0	1.87e-06	0	0	0	0	0	0	0	0	0	0	0	0	0	0	0
AC190788.2_FG001	0	0.091	0	0	0	0	0	0	0	0	0	0	0	0	0	0	0	0	0	0	0	0	0	0	0	0	0	0.497	0	0	0	0	0	0	0	0	0	0	0	0	0	0	0
AC190788.2_FG004	0.0955	0.0593	0	0.0426	0.0342	0.0515	0.605	1.65	0.307	0.0749	7.46e-08	0	0.0487	0	0	1.37	0	0.101	0.535	1.17	1.31	1.15	2.48	0.641	0.207	0.668	0	0.214	0.492	0	0	0.765	0.72	0	0	1.7	2.65	0.428	0	0	0	1.81	1
AC190788.2_FG005	7.06	3.15	3.19	5.01	3.15	3.66	4.68	5.83	5.15	6.75	5.03	2.76	6.2	0.446	1.53	2.74	0.267	1.17	2.07	4.1	0.951	2.61	0.823	1.86	2.33	0.658	0.359	0.628	1.37	7.11	3.85	3.37	1.58	0	1.21	0.903	6.38	3.3	1.59	0	0	4.76	2.58
AC190788.2_FG007	0	0	0	0	0	0	0	0	0	0	0	0	0	0.214	0	0.167	0	0.0353	0	0.53	0.352	0.193	0.216	0	0.217	0	0.0494	0	0.0376	0	0	0.189	0.174	0	0.198	0	0.58	0.307	0	0	0	0.181	0.203
AC190789.3_FG001	0	0	0	0	0	0	0	0	0	0	0	0	0	21	0	0	0	2.12	0	0	0	0	0	0	0	0	3.06	0	0	61.8	22.8	0	0	0	0	0	0	0	1.99	0	0	0	0
AC190789.3_FG002	0	0	0	0	0	0	0	0	0	0	0	0	0	0	0	0	0.278	0	0	1.03	0	0	0	0	0.466	0	0	2.25	0	0	3.93	0	0	0	0	0	0	0.516	0	0	0	0	0.228
AC190789.3_FG005	0	0	0	0	0	0	0	0	0	0	0	0	0	0	0	0	0	0	0	0	0.951	0	0	0	0	0	0	0	0	0	0	0	0	0	0	0	0	0	0	0	0	0	0
AC190792.2_FG006	8.38	15.1	11.5	9.47	7.65	16.2	6.94	7.04	5.26	2.8	2.19	2.44	1.3	5.34	8.86	3.38	2.64	1.43	1.54	2.55	4.97	2.72	3.18	6.38	1.56	3.24	2.35	0.904	1.58	2.74	0	4.52	5.3	2.49	1.46	3.26	2.64	2.16	0	0	0	4.98	2.88
AC190798.3_FG011	0	0	0	0	0	0	0	0	0	0	0	0	0	0	0	0	0	0	0	0	0	0	0	0	0	0	0	0	0	0	0	0	0	0	0	0	0	0	0	0	0	0	0
AC190799.2_FG001	0	0	0	0	0	0	0	0	0	0	0	0	0	0	0	0	0	0	0	0	0	0	0	0	0	0	0	0	0	0	0	0	0	0	0	0	0	0	0	0	0	0	0
AC190799.2_FG010	0	0	0	0	0	0	0	0	0	0	0	0	0	0	0	0	0	0	0	0	0	0	0	0	0	0	0	0	0	0	0	0	0	0	0	0	0	0	0	0	0	0	0
AC190801.3_FG002	0	0	0	0	0	0	0	0	0	0	0	0	0	0	0	0	0	0	0	0	0	0	0	0	0	0	0	0.28	0	0	0	0	0	0	0	0	0	0	0	0	0	0	0
AC190801.3_FG005	0.105	0.512	0.239	0	0	0.062	0.0564	0	0	0	0.147	0.106	0.0323	0	0.584	0	0	0	0.233	0.313	0	0	0	0	0.348	1.01	0.425	0	0	0	0	0	0	0	0	0	0.523	0	0	1.54	0	0	0.117
AC190801.3_FG006	0	0	0	0.632	0.491	0.238	1.21	0.213	0	0	9.38e-17	2.97e-08	0	0	0	0	0	0	0	0	0	0	0	0	0	0	0	0	0	0	0	0	0	0	0	0	0	0	0	0	0	0	0
AC190803.2_FG001	0.414	0.406	0.392	0.428	0.173	0.301	0.224	0.0976	0.129	0.228	0.326	0.214	0.179	0.222	0.545	0.34	0.451	0.0747	0.239	3.28	1.54	0.248	0.871	0.37	1.63	0	0	1.06	0.191	2	0	0.538	0.406	0.774	0.513	0.497	0.281	2.42	1.85	0.907	1.43	0.515	2.33
AC190803.2_FG003	0	0	0	0	0	0	0	0	0	0	0	0	0	0	0	0	0	0	0	0	0	0	0	0	0	0	0	0	0	14.7	41.2	0	0	0	0	0	0	0	0	0	0	0	0
AC190803.2_FG004	0	0	0	0	0	0	0	0	0	0	0	0	0	0	0	0	0	0	0	0	0	0	0	0	0	0	0	0	0	0	0	0	0	0	0	0	0	0	0	0	0	0	0
AC190807.2_FG001	0.219	0.187	0.223	0.243	0.0627	0.24	0	0	0	0	0	0.0949	0	0	0	0	0	0	0	0	0	0	0	0	0	0	0	0.153	0	0	0	0	0	0	0	0	0	0	0	0	0	0	0
AC190807.2_FG004	0	0	0.326	0	0.2	0	0.0653	0.049	0	0.0359	0.0329	0.0399	0.000131	0	0	0	0	0	0	0	0	0	0	0	0	0	0	0	0	0	0	0	0	0	0	0	0	0	0	0	0	0	0
AC190808.2_FG002	0	0	0	0	0	0	0	0	0	0	0	0	0	0	0.466	0	0	0	0	0	0	0	0	0	0.149	0	0	0.191	0	0	0	0	0	0	0	0	0	0	0	0	0	0	0
AC190809.2_FG002	0	0	0	0	0	0	0	0	0	0	0	0	0	0	0	0	0	0	0	0	0	0	0	0	0	0	0	0	0	0	0	0	0	0	0	0	0	0	0	0	0	0	0
AC190811.1_FG003	0	0	0	0	0	0	0	0	0	0	0	0	0	0	0	0	0	1.48	0	0	0	0	0	0	0	0	5.44	0	0	0	0	0	0	0	0.693	0	0	0	0	4.06	0	0	0
AC190811.1_FG007	0	0	0	0	0	0	0	0	0	0	0	0	0	0	0	0	0	0	0	0	0	0	0	0	0	0	0	0	0	0	0	0	0	0	0	0	0	0	0	0	0	0	0
AC190812.3_FG006	0	0	0	0	0	0	0	0	0	0	0	0	0	0	0	0	0	0	0	0	0	0	0	0	0	0	0	0.163	0	0	0	0	0	0	0	0	0	0.0618	0	0	0	0	0
AC190813.3_FG004	0	0	0	0.652	0	0	0	0	0	0	0	0	0	0	0	0	0	0	0	0	0	0	0	0	0	0	0	0	0	0	0	0	0	0	0	0	0	0	0	0	0	0	0
AC190813.3_FG006	0	0	0	0	0	0	0	0	0	0	0	0	0	0	0	0	0	0	0	0	0	0	0	0	0	0	0	0	0	0	0	0	0	0	0	0	0	0	0	0	0	0	0
AC190813.3_FG011	0	0	0	0	0	0	0	0	0	0	0	0	0	0	0	0	0	0	0	0.113	0	0	0	0	0	0	0	0	0	0	0	0	0	0	0.537	0	0	0.141	1.47	2.16	0	0	0.0546
AC190813.3_FG015	0	0	0	0	0	0	0	0	0	0	0	0	0	0	0	0	0	0	0	0	0	0	0	0	0	0	0	0	0	0	0	0	0	0	0	0	0	0	0	0	0	0	0
AC190816.3_FG002	0	0	0	0	0	0	0	0	0	0	0	0	0	20.9	5.26	14.5	11.7	9.07	8.11	2.26	5.01	10.2	12.4	20.9	1.94	20.7	14.1	12.6	17.2	18.5	16.7	8.89	12.8	16	25	22.7	13.6	1.92	21.2	13.4	19.9	13.4	1.59
AC190816.3_FG007	0	0.0679	0.0559	0.235	0.402	0.517	0.571	1.1	0.369	0.312	0.189	0.522	0.235	0	0.111	0.189	0.127	0.0401	0.104	0.448	0.169	0.259	1.39	0.19	0.216	1.18	0.0457	2.5e-05	1.55e-06	2.09	2	0.166	0.149	0.176	0.166	0.392	0.198	0.428	0.473	0.286	0.7	0.189	0.347
AC190818.2_FG010	0	0	0	0	0	0	0	0	0	0	0	0	0	0	0	0	0	0	0	0	0	0	0	0.0863	0	0	0	0	0	0	0	0	0	0	0	0	0	0	0	0	0	0	0
AC190821.2_FG002	0	0	0	0	0	0	0	0	0	0	0	0	0	0	0	0	0	0	0	0	0	0	0	0	0	0	0	0	0	0	0	0	0	0.331	0	0	0	0	0	0	0	0	0
AC190822.2_FG001	0.915	0.0416	0.184	0	0.0404	0.132	0.174	0.205	0.131	0.156	0.166	0.0324	4.55e-05	7.82	0	0.454	0	0	0	0	0	0.245	0	0	0.0544	0	0.432	0.445	0.183	7.92	21.7	0.117	0.375	0.296	0	0	0	0	0	0	0	0.848	0
AC190822.2_FG003	0.0432	0.402	0.0923	0.121	0.166	0.223	0.205	7.62e-05	0.158	0.0146	0.0912	0	0.176	0	0	0.202	0.534	0.0505	0.118	0.588	2.31	0.497	0.543	0.414	0.309	0	0.0441	0	0.0692	0	0	0.000123	0.228	0	0	0	0.473	0.527	0	0	0	0	0.556
AC190829.3_FG002	0.119	0.213	0.21	0.174	0.184	0.639	1.11	0.632	0.596	0.946	0.985	0.249	0.247	1.56	2.9	13.1	3.56	0.653	10.1	11.6	3.86	6.6	4.4	1.04	4.96	4.01	0.712	0.198	6	44.4	60.4	2.15	1.93	2.48	1.12	1.62	0.697	7.02	5.09	3.31	6.34	0.42	11.6
AC190832.2_FG003	0	0	0	0	0	0	0	0	0	0	0	0	0	0.325	0	0.527	0.424	0.254	0.96	0	0.363	0.416	0	0.631	0	0.57	0.491	0	0.269	3.95	0	0.296	0.605	1.52	3.22	0.699	0.26	0.142	3.05	1.39	1.36	0.497	0.139
AC190832.2_FG005	0	0	0	0	0	0	0	0	0	0	0	0	0	0	0.117	2.15	1.12	0.546	2.18	4.83	1.06	3.94	1.51	1.21	3.38	4.48	0.657	3.01	0.975	0	0	0.81	0.625	6.36	8.1	2.15	2.47	6.72	4.71	6.48	0	5.07	8.78
AC190832.2_FG006	0	0	0	0	0	0	0	0.037	0	0	0	0	0	0	0.283	0	0	0.0438	0	0.366	0	0	0	0	0.0907	0	0	0	0.0476	0	0	0	0	0	0	0	0	0.0873	0	0	0	0	0.147
AC190834.3_FG005	0	0	0	0	0	0	0	0	0	0	0	0	0	0.177	0	0	0	0.0327	0	0	0	0	0	0	6.88e-05	0	0	0	0.0373	0	0	0.104	0	0	0	0	0	0	0	0	0	0.218	0
AC190835.3_FG001	1.72	3.34	1.99	2.28	0.638	0.237	0.0543	0.218	0.335	0.0433	0	0.0365	0	0.769	4.03	0.665	5.01	1.46	0.612	0.631	6.87	1.13	5.78	1.73	1.37	20.7	1.75	8.54	0.277	0	0	0.224	0.547	0.73	1.67	7.89	11.5	0.98	1.1	0.207	1.19	2.16	0.692
AC190837.3_FG013	0	0	0	0	0	0	0	0	0	0	0	0	0	0	0	0	0	0	0	0	0	0	0	0	0	0	0	0	0	0	0	0	0	0	0	0	0	0	0	0	0	0	0
AC190841.2_FG007	0.0595	0.209	0.436	0.183	0.395	0.284	0.275	0.112	0.308	1.09	1.24	0.429	0.914	0.148	0	1.29	2.1	0	3.44	1.17	5.8	3.72	3.82	4.28	0.461	1.32	1.37e-05	0	0.886	6.49	1.29	0	0.56	0	0	0.211	1.17	3.37	0	0	5.3	0.127	0.756
AC190843.2_FG001	0	0	0	0	0	0	0	0	0	0	0	0	0	0	0	0	0	0	0	0	0	0	0	0	0	0	0	0.155	0	0	0	0	0	0	0	0	0	0	0	0	0	0	0
AC190844.2_FG006	0	0	0	0	0	0	0	0	0	0	0	0	0	0	0	0	0	0	0	0	0	0	0	0	0	0	0	0	0	0	0	0	0	0	0	0	0	0	0	0	0	0	0
AC190845.2_FG001	0	0	0	0	0	0	0	0	0	0	0	0	0	0	0	0	0	0	0	0	0	0	0	0	0	0	0	0	0	0	0	0	0	0	0	0	0	0	0	0	0	0	0
AC190847.3_FG006	0	0	0	0	0	0	0	0	0	0	0	0	0	0	0	0	0	0	0	0	0	0	0	0	0	0	0	0.878	0	0	0	0	0	0	0	0	0	0	0	0	0	0	0
AC190850.3_FG004	0	0	0	0	0	0	0	0	0	0	0	0	0	0.24	0.464	0.119	0.256	0	0	0	0	0	0	0	0	2.41	0	0.345	0.386	0	0	0	0.0969	0	0	0	2.67	0	0	0	0	0	0
AC190851.3_FG003	0	0	0	0	0	0	0	0	0	0	0	0	0	0	0	0	0	0	0	0	0.261	0	0.498	0	0.0283	0	0	0.041	0	0	0	0	0	0	0	0	0	0	0	0	0	0	0
AC190851.3_FG005	0	0	0	0	0	0	0	0	0	0	0	0	0	0	0	0	0	0	0	0	0	0	0	0	0	0	0	0	0	0	0	0	0	0	0	0	0	0	0	0	0	0	0
AC190853.3_FG004	0	0	0	0	0	0	0	0	0	0	0	0	0	0	0	0	0	0	0	0	0	0	0	0	0	0	0	0.122	0	0	0	0	0	0	0	0	0	0	0	0	0	0	0
AC190858.3_FG001	0	0	0	0	0	0	0	0	0	0	0	0	0	0	0	0	0	0	2.96	0	0	0	0	0	0	0	0	0	1.44	0	0	0	0	6.47	0	0	0	0	0	0	0	0	0
AC190858.3_FG004	0	0	0	0	0	0	0	0	0	0	0	0	0	0	0	0	0	0	0	0	0	0	0	0	0	0	0.0548	0	0	0	2.3	0	0	0	0	0	0	0.0531	0	0	0	0	0
AC190858.3_FG005	0	0	0	0	0	0	0	0	0	0	0	0	0	0	0	0	0	0	0	0	0	0	0	0	0	0	0	0	0	0	0	0	0	0	0	0	0	0	0	0	0	0	0
AC190859.3_FG006	0	0	0	0	0	0	0	0	0	0	0	0	0	0	0	0	0	0	0	3.33	0	0	0	0	0.529	0	0	0	0	0	0	0	0	0	0	0	0	0.408	0	0	0	0	0.752
AC190860.2_FG006	0	0	0	0	0	0	0	0	0	0	0	0	0	0	0	0	0	0	0	0	0	0	0	0	0	0	0	0	0	0	0	0	0	0	0	0	0	0	0	0	0	0	0
AC190860.2_FG008	2.05	1.11	0.959	2.23	1.61	1.59	1.14	0.83	0.894	0.564	0.56	2.09	0.737	0.639	0	0.287	3.3	0.0564	0.302	0	0	0.299	1.26	0.203	0	7.18	0.206	0	0.17	0	1.52	0.404	0.428	0.296	0.669	0.907	9.25	0.0501	2.45	1.42	3.64	0.961	4.46e-06
AC190864.4_FG002	0	0	0	0	0	0	0	0	0	0	0	0	0	2.15	0.388	0	0	0	0	0	0	0	0	0	0	0	0	0	0	0	0	0	0	0	0	0	0	0	0	0	0	0	0
AC190866.3_FG001	0	0	0	0	0	0	0	0	0	0	0	0	0	0	0.0503	0	0	0	0	0	0	0.234	0	0	0	0	0	0	0	0	0	0	0	0	0	0	0	0	0	0	0	0	0
AC190870.3_FG001	0	0	0	0	0	0	0	0	0	0	0	0	0	0	0	0	0	0	0	0	0	0	0	0	0	0	0	0	0	0	0	0	0	0	0	0	0	0	0	0	0	0	0
AC190870.3_FG003	0.869	2.58	3.24	2.61	2.68	4.98	3.7	6.13	5.23	3.64	2.31	2.1	6.18	0.399	2.98	0	0	0	0	0	0	0	0	0	0	0	0	0	0	0	0	0	0	0	0	0	0	0	0	0	0	0	0
AC190872.2_FG001	0	0	0	0	0	0	0	0	0.12	0	0.0739	0	0	23	0	0	0	11.7	0	0	0	0	0	0	0	0	14.1	0	0	31.3	0	0	0	0	0	0	0	0	0	0	0	0	0
AC190872.2_FG003	0.497	0.26	0.357	0.721	0.24	0.1	0	0.0208	5.73e-05	5.07e-05	0	0.209	0	0	0.106	1.98	3.05	0.771	1.72	1.21	0.542	1.85	0	0	3.02	0	0.172	1.2e-10	1.12	0	0	0.423	1.79	0	2.18	2.84	2.1	0.21	6.66	4.71	8.32	0.584	0.866
AC190878.3_FG005	0	0	0	0	0	0	0	0.0429	0	0	0	0.114	0	0	0.169	1.29	0	0.215	0.832	0.692	0.521	1.06	0	0.193	0.542	0	0.0825	0	0.203	0	0	0.183	0.363	0	0.394	0.402	1.2	1.01	1.14	0	0	0.85	0.576
AC190879.4_FG001	0	0	0.0427	0	0	0	0	0	0	0	0	0	0	0	0.866	0	0.257	0	0	0	0	0	0	0	0	0	0	0	0.114	0	0	0	0	0	0	0	0	0	0	0	0	0	0.279
AC190882.3_FG001	3.12	3.39	2.73	1.39	0.667	0.532	0.241	0.243	0.331	0.706	1.12	1.2	0.991	0	0	0.24	0	0	0.615	1.26	0.337	0.441	0	0.091	0.0586	0	4.26e-06	0.0401	0.503	0	0	0.591	0.666	0.163	0	0	0	0	0.429	1.47	0.608	0.998	0.775
AC190882.3_FG003	13.8	20.4	14.6	15.3	9.62	5.45	3.18	3.57	2.5	4.05	3.98	3.54	3.61	2.15	0.416	6.09	5.14	3.35	15	24.7	11	7.14	2.62	1.16	2.95	2.5	0.631	8.26	13	0	0	4.47	4.94	7.6	0	0	0.758	11.4	4.6	3.66	0	3.3	18.5
AC190883.2_FG005	0	0	0	0	0	0	0	0	0	0	0	0	0	0	0	0	0	0	0	0	0	0	0	0	0	0	0	0	0	2.91	0	0	0	0	0	0	0	0	0	0	0	0	0
AC190885.4_FG006	10.3	11.6	11.5	11.8	11.6	2.96	0.779	1.58	1.31	0.392	0.243	0.48	0.04	0.263	8.36	0.545	1.21	0.114	0.197	0.938	5.46	1.97	0.205	0.0875	0.366	2.79	0.57	2.62	0.287	0	1.2	0.0451	0.252	2.98	0.295	1.09	2.77	1.21	0	0	0	0.502	0.726
AC190886.3_FG006	0	0	0	0	0	0	0	0	0	0	0	0	0	0	0	0	0	0	0	0	0	0	0	0	0	0	0.141	0	0	0	0	0	0	0.682	0.35	0	0	0	0	1.06	0	0	0
AC190890.3_FG003	0	0	0	0	0	0	0	0	0	0	0	0	0	0	0	0	0	0	0	0	0	0	0	0	0	0	0	0.144	0	0	0	0	0	0	0	0	0	0	0	0	0	0	0
AC190896.3_FG005	0	0	0	0	0	0	0	0	0	0	0	0	0	0	0.0315	0	0	0	0	0	0	0	0	0	0	0	0	0	0	0	0	0	0	0	0	0	0	0	0	0	0	0	0
AC190899.2_FG003	0	0	8.65e-06	0	0	0	0	0	0	0	0	0	0	0	0	0	0	0	0	0	0	0.281	0	0	0	0	0	0	0.047	0	0	0	0	0	0	0	0	0.289	0	0	0	0	0
AC190900.2_FG003	1.4	2.87	2.23	3.76	1.92	1.54	0.55	0.511	0.631	0.355	0.0924	1.49	0.278	0	0	0	0	0	0	0	0	0	0	0.487	0	0	0	0	0	0	0	0	0	0	0	0	0	0	0	0	0	0.446	0.0492
AC190900.2_FG004	0	0	0	0	0	0	0	0	0	0	0	0	0	0	0	0	0	0	0	0	0	0	0	0	0	0	0	0	0	0	0	0	0	0	0	0	0	0	0	0	0	0	0
AC190902.2_FG005	0.287	0.338	0.194	0.428	1.15	0.479	2.6	3.01	0.954	0.567	0.494	0.332	0.534	0.83	1.74	0.578	0.51	0	0.815	1.39	1.55	0.968	1.18	0.503	0.639	2.17	1.22	0	0.735	0	0	1.01	0.532	0.691	0.61	0.961	1.65	1.66	0	3.15	0	0	1
AC190907.3_FG003	0	0	0	0	0	0	0	0	0	0	0	0	0	0	0	0	0	0	0	0	0	0	0	0	0	0	0	0.132	0	0	0	0	0	0	0	0	0	0	0	0	0	0	0
AC190909.3_FG001	0	0	0	0	0	0	0	0	0	0	0	0	0	0	0	0	0	0	0	0	0	0	0	0	0	0	0	0.209	0	0	0	0	0	0	0	0	0	0	0	0	0	0	0
AC190909.3_FG002	0	0	0	0	0	0	0	0	0	0	0	0	0	0	0.172	0	0	0	0	0	0	0	0	0	0	0	0	0.799	0	0	0	0	0	0	0	0	0	0	0	0	0	0	0
AC190909.3_FG003	2.13	1.17	1.1	2.38	9.71	3.68	31.5	31.3	18.1	38.1	19.9	11.8	10.1	1.73	14.5	41.7	11.9	2.16	42.7	147	27	26.6	27.5	15.9	105	5.86	1.79	1.26	17	0	1.55	20.9	18.7	3.61	6.21	5.4	11.2	96.4	3.1	6.25	6.78	5.04	200
AC190909.3_FG004	3.48	0.814	0.903	2.13	9.66	3.35	30.9	31.2	21.5	59.9	32.7	18.4	16.7	2.2	16.7	63.2	11.2	4.24	75.3	158	19.4	40.5	32.9	23.1	120	6.92	3.98	2.44	29.7	2.09	3.5	27.2	26.7	5.43	12.9	7.56	10.8	106	7.78	9.46	7.5	9.06	213
AC190910.2_FG001	0	0	0	0	0	0	0	0	0	0	0	0	0	0	0	0	0	0	0	0	0	0	0	0	0	0	0	0	0	0	0	0	0	0	0	0	0	0	0	0	0	0	0
AC190913.3_FG002	0	0	0	0	0	0	0	0	0	0	0	0	0	0	0	0	0	0	0	0.0544	0	0	0	0	0	0	0	0	0	0	0	0	0	0	0	0	0	0	0	0	0	0	0
AC190915.3_FG007	1.61	1.79	2.2	1.43	2.4	1.36	3.71	3.58	3.2	6.07	3.82	3.22	3.54	0	0.295	1.47	0.926	0.236	1.22	10.8	3.02	3.54	4.93	2.38	7.75	0	0.213	0.286	0.205	3	0	0.405	0.554	0.352	0	0.522	0.437	11.1	2.15	6.37	0	0.398	9.18
AC190918.3_FG002	0	0	0	0	0	0	0	0	0	0	0	0	0	0	3.8	0	0	0	0	0	0	0	0	0	0.268	0	0	0	0	0	0	0	0	0	0	0	0	0	0	0	0	0	0.262
AC190918.3_FG006	0	0	0	0	0	0	0	0	0	0	0	0	0	0	0	0	0	0	0	0	0	0	0	0	0	0	0	0.0941	0	0	0	0	0	0	0	0	0	0	0	0	0	0	0
AC190920.3_FG007	0	0	0	0	0	0	0	0	0	0	0	0	0	0	0	0	0	0	0	0	0	0	0	0	0	0	0	0	0	0	0	0	0	0	0	0	0	0	0	0	0	0	0
AC190922.3_FG003	0	0	0	0	0	0	0	0	0	0	0	0	0	0	0	0	0	0	0	0	0	0	0	0	0	0	0	0	0	0	0	0	0	0	0	0	0	0	0	0	0	0	0.153
AC190922.3_FG007	1.69	1.56	1.56	2.38	1.93	1.52	1.94	1.88	1.42	0.233	0.203	0	0.112	0	1.21	0.842	0.28	0.2	0.645	0.702	0.615	0.301	0.367	0	0.559	1.25	0	0.679	0.0521	3.28	0	0.22	0.172	3.04	1.27	0.952	1.64	0.781	0	0	0	0.756	1.4
AC190925.2_FG002	1.55	1.51	2.3	3.12	3.34	4.46	2.22	2.24	2.11	1.2	1.03	0.242	0.532	0	1.29	1.63	7.38	1.8	2.79	2.27	9.85	5.22	4.87	6.45	2.93	2.63	1.89	2.68	1.11	6.4	0	0.417	1.59	2.2	1.97	2.2	2.55	3.5	3.01	2.58	2.63	2.56	1.56
AC190928.1_FG001	0	0	0	0	0	0	0	0	0	0	0	0	0	0	0	0	0	0	0	0	0	0	0	0	0	0	0	0	0	0	0	0	0	0	0	0	0	0	0	0	0	0	0
AC190932.3_FG008	0.11	0	1.44e-23	0	0	0	0.202	0.24	0.236	0.581	0.703	5.74e-08	0.174	0	0.47	0	0	0	0	0	0	0	0	0	0	0	0	0.573	0	0	0	0	0	0	0	0	0	0.0544	0	0	0	0	0
AC190933.3_FG004	4.51	10.5	7.42	11	8.33	17.4	6.26	8.73	6.69	1.35	1.66	0.241	0	2.63	0	2.26	1.12	9.38	4.42	0.221	15.4	9.09	19.8	37	0	5.63	3.06	0.398	3.23	3.29	0	4.77	3.37	50.9	1.28	2.15	1.33	0	0	0	0	4.19	10
AC190934.3_FG003	0	0	0	0	0	0	0	0	0	0	0	0	0	0	12.6	0	0	0	0	0	0	0	0	0	0	0	0	0	0	0	0	0	0	0	0	0	0	0	0	0	0	0	0
AC190935.2_FG001	0	0	0	0	0	0	0	0	0	0	0	0	0	0	0	0	0	0	0	0	0	0	0	0	0	0	0	0	0	0	0	0	0	0	0	0	0	0	0	0	0	0	0
AC190936.1_FG004	0	0	0	0	0	0	0	0	0	0	0	0	0	0	0	1.84	0	0.177	1.38	0.0351	0	0	0	0.419	0	1.3	0.206	0	0.261	8.38	0	0.132	1.08	0.603	0.54	0	0.524	0	0	0	0	0	0
AC190940.3_FG005	0.36	0.215	0	2.52	1.08	0.266	1.63	0.578	0.733	1.47	2.34	0.897	0.937	0	0	0	5.33	0	0.57	1.48	0.927	0	1.31	2.05	0.485	0	0	0	1.29	11.5	0	3.07	0	14.1	1.32	0	0	1.07	4.26	3.35	7.31	3.22	0.72
AC190950.2_FG004	0	0	0	0	0	0	0	0	0	0	0	0	0	0	0	0	0	0	0	9.41	0	0	0	0	0	0	0	0	0	0	0	0	0	0	0	0	0	0	0	0	0	0	5.63
AC190954.3_FG006	0	0	0	0	0	0	0	0	0	0	0	0	0	0	0	0	0	0	0	0	0	0	0	0	0	0	0	0	0	0	0	0	0	0	0	0	0	0	0	0	0	0	0
AC190959.3_FG004	0	0	0	0	0	0	0	0	0	0	0	0	0	0	0	0	0	0	0	0	0	0	0	0	0	0	0	0.246	0	0	0	0	0	0	0	0	0	0	0	0	0	0	0
AC190963.1_FG002	0	0.0934	0	0	0	0	0	0	0.183	0	0	0	0	0	0	0.201	0	0.0369	0.249	0.188	0	0	0.399	0	2.45e-10	0	0	0	0.425	0	0	0.093	0.208	0	0	0	0	5.58e-05	0	0	0	0	3.36e-248
AC190966.3_FG011	0	0	0	0	0	0	0	0	0	0	0	0	0	0	0	0	0	0	0	0	0	0	0	0	0	0	0	0.165	0	0	0	0	0	0	0	0	0	0.21	0	0	0	0	0
AC190968.2_FG001	0.0379	1.01	0.478	0.102	0.385	0	0	0.115	0	0	0.0917	0.122	0.194	0	0.869	0	0	0	0	0	0	0	0	0	0	0	0.321	2.44	0	0	0	0	0	0	0	3.91	1.75	0	0	0	0	0	0
AC190968.2_FG009	0.796	1.5	0.734	1.89	2.19	5.82	4.38	3.17	2.12	2.64	2.16	2.08	2.04	0.958	1.46	1.31	0.306	0.745	2.01	1.9	2.8	2.08	1.33	0	0.382	0	0.981	1.77	1.06	0	0	0.186	0.287	0.801	0.693	1.99	0	2.02	0	0	0	0	0.744
AC190970.2_FG002	0.0365	0	0	0.35	0.0438	0.175	0.65	0.0405	0.109	3.03e-06	0.0351	1.47	8.7e-05	0	0	0	0	0	0	0	0	0	0	0	0	0	0	0	0	0	0	0	0	0	0	0	0	0	0	0	0	0	0
AC190971.3_FG003	5.65	7.12	8.97	11.3	5.94	15.3	8.3	7.5	5.28	2.11	1.61	0.894	1.56	4.73	293	2.06	15.3	9.95	4.49	2.39	0.142	0.125	3.13	4.35	0	537	12.1	403	0.7	11.8	0	1.33	9.49	1.12	1.35	154	44.2	1.35	0	3.95	72.8	0.121	0.999
AC190975.3_FG004	5.85	2.54	5.68	3.5	2.55	1.51	3.32	2.12	2.17	3.62	2.39	5.58	5.17	1.03	5.89	0.776	0	0.123	0.734	34.6	0	0	0	1.32	23.4	0	0.743	5.09	0.166	0	0	0.594	0.974	0	0	1.15	0.226	24.7	0	0	0	0	23.9
AC190976.3_FG003	0.219	0.173	0	0.134	0	0	0	0	0	0	0	9.18e-06	0	0.144	0	0.0527	0.116	0	0	0	0.117	0.118	0	0	0	0.236	0.461	0	0	0	1.25	0	0	0	0.117	0.204	0.0589	0	0	0	0	0.116	0
AC190978.3_FG007	0	0	0	0	0	0	0	0	0	0	0	0	0	0	0	0	0	0	0	0	0	0	0	0	0	0	0	0.515	0	0	0	0	0	0	0	0	0	0	0	0	0	0	0
AC190980.4_FG006	0	0	0	0	0	0	0	0	0	0	0	0	0	0	0	0	0	0	0	0	0	0	0	0	0	0	0	0	0	0	0	0	0	0	0	0	0	0	0	0	0	0	0
AC190981.2_FG007	0	0	0	0	0	0	0	0	0	0	0	0	0	0.184	0	0.0825	0.645	2.73e-06	0.171	0.114	0.184	0.248	0	0	0	0.609	0.0366	0.0815	0.041	0	1.57	0.0651	0.0906	0	0.204	0.497	0.305	0	0	0	0	0	0
AC190983.3_FG001	0	0	0	0	0	0	0	0	0	0	0	0	0	0	0.113	0	0	0	0	0	0	0	0	0	0	0	0	0	0	0	0	0	0	0	0	0	0	0	0	0	0	0	0
AC190983.3_FG002	0	0	0.352	0	0.196	0.0529	0	0	0	0	0	0	0	0	0	0	0	0	0	0	0	0	0	0	0	0	0	0	0	0	0	0	0	0	0	0	0	0	0	0	0	0	0
AC190985.3_FG006	0.158	0.0535	0.104	0.211	0.235	0.216	1.2	1.26	0.288	0.577	0.242	0.3	0.264	0.562	0.312	0.527	0.471	0.137	0.616	2.75	0.514	0.5	0.749	0.44	1.46	0.859	0.181	0	0.111	0	0	0.887	0.406	0.233	0	0	0.287	3.3	0	0.565	0	0.547	2.27
AC190990.2_FG002	0	0	0	0	0	0	0	0	0	0	0	0	0	0	0	0	0	0	0	0	0	0	0	0	0	0	0	0	0	0	0	0	0	0	0	0	0	0	0	0	0	0	0
AC190990.2_FG005	0	0	0	0	0	0	0	0	0	0	0	0	0	0	0	0	0	0	0	0	0	0	0	0	0	0	0	0	0	0	0	0	0	0	0	0	0	0	0	0	0	0	0
AC190991.3_FG001	1.11	1.21	0.498	0.456	2e-05	0	0	0	0	0	0	0	0.209	0	0.243	0	0	0	0	0	0	0	0	0	0	8.58	0	0	0	0	0	0	0	0	0	0	0	0	0	0	0	0	0
AC190992.2_FG009	0	0	0	0	0	0	0	0	0	0	0	0	0	1.07	0	0	0	0	0	0	0	0	0	0	0	0	0	0	0	20.8	4.68	0	0	0	0	0	0	0	0	0	0	0	0
AC190996.4_FG001	0	0	0	0	0	0	0	0	0	0	0	0	0	0	0	0	0	0	0	0	0	0	0	0	0	0	0	0	0	0	0	0	0	0	0	0	0	0	0	0	0	0	0
AC190999.2_FG004	0.627	0.184	0.202	0.229	0.631	0.391	2.34	1.54	1.72	4.69	4.67	1.45	3.95	0.944	0.104	9.62	2.49	0.818	8.54	21.4	5.8	8.15	4.31	4.3	9.92	0.593	0.83	0.1	4.07	1.26	0	3.06	2.63	2.56	3.34	0.952	0.402	21.6	3.98	4.39	5.26	2.52	17
AC191000.3_FG001	0	0	0	0	0	0	0	0	0	0	0	0	0	0	0	0	0	0	0	0	0	0	0	0	0	0	0	0	0	0	0	0	0	0	0	0	0	0	0	0	0	0	0
AC191009.3_FG004	48.4	74.2	54.1	51.9	44.1	80.6	54.1	67.7	60	59.3	57.5	45	48.6	20.9	12.6	40.6	76.4	30	55.9	44.4	114	68.1	43.4	35.4	58.8	22.1	24.3	19.8	53.7	9.94	6.81	20.4	69.5	70.5	42	16	14.3	52.3	34.2	35.1	22.7	36.2	62
AC191012.2_FG001	5.42	6.74	5	3.48	2.4	3.8	2.91	3.77	4.48	1.29	1.5	1.2	1.53	0	5.76e-05	0.567	1.39	0.224	0.727	0.961	0.639	0.591	0.299	0	0.672	0	0.112	0.241	0.376	0	0	0	0.218	0	0.529	0.506	1.68	0.805	0	0.537	0	0	0.601
AC191015.2_FG004	0	0	0	0	0	0	0	0	0	0	0	0	0	0	0	0	0	0	0	0	0	0	0	0	0	0	0	0	0	0	0	0	0	0	0	0	0	0	0	0	0	0	0
AC191019.2_FG002	0.112	8.19e-09	0	0.114	0	0.117	0.172	0.47	0.518	0.157	0.185	0.216	0.114	0	2.24	0	0	0	0	0	0	0	0	0	0	0	0	5.47	0	0	0	0	0	0	0	0	0	0	0	0	0	0	0
AC191023.2_FG007	0	0	0	0	0	0	0	0	0	0	0	0	0	0	0	0	0	0	0	0	0	0	0	0	0	0	0	0	0	0	0	0	0	0	0	0	0	0	0	0	0	0	0
AC191028.3_FG001	0.919	1.07	0.61	0.325	0.0444	0.199	0	0	0.0652	0	3.91e-08	0	0	0	0	0.201	0	0	0	0	0	0	0	0	0	0	0	0	0	0	0	0	0	0	0	0	0	0	0	0	0	0	0
AC191037.3_FG009	0	0	0	0	0	0	0	0	0	0	0	0	0	0	0	0	0	0	0	0	0	0	0	0	0	0	0	0	0	8.83	0	0	0	0	0	0	0	0	0	0	0	0	0
AC191039.3_FG002	0.0511	0	0.0766	0	0	0	0	0	0	0	0	0	0	0	0	0	0	0	0	0	0	0	0	0	0	0	0	0	0	0	0	0	0	0	0	0	0	0	0	0	0	0	0
AC191040.2_FG001	0	0	0	0	0	0	0.129	0.181	0	0.308	0	0.0931	0	0	0	0	0	0	0	0	0	1.22	0	0	0.25	0	0	0	0	0	0	0	0	0	0	0	0	0.775	0	0	0	0	0.2
AC191040.2_FG002	0	0	0	0	0	0	0.173	0.216	0	0.0787	0.122	7.29e-07	0	0	0	0.381	0	0	0	0.146	0	0	0	0	0	0	0	0	0	0	0	0	0	0	0	0	0	0.191	0	0.599	0	0	0.112
AC191042.4_FG001	0	0	0	0	0	0	0	0	0	0	0	0	0	0.167	0	0.658	0.251	0.0923	0.952	0.0936	0.136	0.208	0.187	0.159	0	0.699	0.0569	0	0.316	2.12	0	1.05	1.11	1.47	1.59	1.01	0.219	0	0.646	0.603	0.865	0.372	0
AC191045.3_FG006	0	0	0	0	0	0	0	0	0	0	0	0	0	1.56	0	0.321	1.35	4.55	1.7	0.602	3.98	3.39	4.97	2.94	0.578	1.64	8.5	0	0.223	3.37	3.55	2.49	1.32	14	0.991	0.918	0.715	0	0	0.257	0.638	3.77	0.0939
AC191046.2_FG002	0	0	0	0	0	0	0	0	0	0	0	0	0	0	0.13	0	0	0	0	0	0	0	0.808	0	0.257	0	0	0	0	0	0	0	0	0	0	0	0	0	0	0	0	0	0
AC191048.2_FG006	5.68	10.5	10.3	8.26	6.16	8.28	4.68	3.43	3.38	2.79	2.75	2.35	3.35	7.94	0	1.06	3.46	1	0.975	2.72e-07	4.64	0.136	0.171	1.96	0	1.26	2.04	0.599	1.69	4.65	64.5	0.354	2.25	0.153	0.236	0.216	4.13	0	0	0	0	0.244	0
AC191049.3_FG006	0	0	0	0	0	0	0	0	0	0	0	0	0	0	0	0	0	0	0	0	0	0	0	0	0	0	0	0	0	0	0	0	0	0	0	0	0	0	0	0	0	0	0
AC191049.3_FG007	0	0	0	0	0	0	0	0	0	0	0	0	0	0	0	1.07	0.237	0.167	0.588	0.0513	3.5	1.76	47	0	0.361	0.96	0.197	0	0.0933	0	0	0	0.459	0	0	0	1.26	0.176	0	0	1.15	0.35	0.122
AC191050.3_FG003	967	871	703	778	456	102	71	55.9	107	23.1	12.4	128	100	0.713	0.979	0.208	0	0	0	0.523	45.9	32.1	26.5	2.97	0	0	0	4.04	0	4.57	5.84	1.79e-06	0	0	0	0	0	0.249	0	0	0	1.2	0.327
AC191050.3_FG006	0	0	0	0	0	0	0	0	0	0	0	0	0	0	0	0	0	0	0	0	0	0	0	0	0	0	0	0	0	0	0	0	0	0	0	0	0	0	0	0	0	0	0
AC191052.3_FG007	0	0	0	0	0	0	0	0	0	0	0	0	0	1.07	0	0	0	0.0476	0.115	0.149	0.167	0	0	0.185	0	0	0.198	0	0.0585	4.99	8.46	0.173	0.213	0.555	0.184	0	0	0.0397	0	0	0	0.2	0
AC191054.3_FG002	0	0	0	0	0	0	0	0	0	0	0	0	0	0.133	25.5	3	83.4	2.48	2.55	5.38	20.4	3.02	22.3	7.35	40.9	114	3.16	129	7.7	0	0	0.506	1.14	0	18.4	24.3	72.5	5.64	2.45	18.1	0.594	3.61	4.36
AC191055.3_FG007	0	0	0	0	0	0	0	0	0	0	0	0	0	0	0.19	0	0	0	0	0	0	0	0	0	0	0	0	0	0	0	0	0	0	0	0	0	0	0	0	0	0	0	0
AC191057.2_FG001	0	0	0	0	0	0	0	0	0	0	0	0	0	0	0	0	0	0	0	0	0	0	0	0	0	0	0	0	0	0	0	0	0	0	0	0	0	0	0	0	0	0	0
AC191064.3_FG007	0	0	0	0	0	0	0	0	0	0	0	0	0	0	0	0	0	0	0	0.0437	0	0	0	0	0	0	0	0	0	0	0	0	0	0	0	0	0	0.000293	0.57	0	0	0	0
AC191067.3_FG005	0	0	0	0	0	0	0	0	0	0	0	0	0	0	0	0	0	0	0	0	0	0	0	0	0	0	0	0	0	0	0	0	0	0	0	0	0	0	0	0	0	0	0
AC191069.3_FG004	14.3	22	18.5	16.6	16.4	21.9	14.6	13.1	19.2	30.2	33.4	26.2	24.1	13	9.05	22.4	58.9	28.6	19.5	35.4	66	44.4	32.7	23.3	46.5	12.2	33.1	24.2	9.94	14.9	7.5	6.31	12.3	10.4	5.49	13	10.5	60.7	6.67	8.94	14.9	10.5	30.5
AC191069.3_FG007	0.228	4.19e-06	0.2	0	0.32	0.116	0.193	0.189	0.365	0.0907	0.0564	0	0.179	0	0.278	0	0	0	0	0	0	0	0	0	0	0	0	0.0351	0	0	0	0	0	0	0	0	0	0	0	0	0	0	0
AC191070.3_FG002	0	0	0	0	0	0	0.0368	0	0.0402	0	1.73e-09	0.0366	0	0	2.54	1.68	3.4	1.52	2.34	2.01	4.74	2.51	9.64	2.76	8.03	0	0.695	1.67	1.03	0	0	1.39	2.98	0	0	0	0	5.62	6.42	3.88	3.15	1.97	6.07
AC191070.3_FG004	0	0	0	0	0	0	0	0	0	0	0	0	0	0	0	0	0	0	0	0	0	0	0	0	0	0	0	0	0	0	0	0	0	0	0	0	0	0	0	0	0	0	0
AC191070.3_FG006	0	0.0751	9.07e-05	0	0	0	0	0	0	0	0	0	0	0	1.73	0.111	0	0	0.155	0	0.182	0	0	0	0	0.725	0.0511	0.506	2.39e-07	0	0	0.0548	0	0	0.201	1.17	0.84	0	0	0	0	0.184	0
AC191071.3_FG001	0	0	0	0	0	0	0	0	0	0	0	0	0	0.188	0	0	0	8.55e-06	0	0	0	0	0	0.174	0	0	0	0	0	0	0	3.54e-06	0	0.283	0	0	0	0.102	0	0	0	0	0
AC191072.3_FG006	0	0	0	0	0	0	0	0	0	0	0	0	0	0	0	0	0	0	0	0	0	0	0	0	0	0	0	0	0	0	0	0	0	0	0	0	0	0	0	0	0	0	0
AC191073.2_FG001	0	0	0	0	0	0	0	0	0	0	0	0	0	0	0.184	0	0	0	0	0	0	0	0	0	0	0	0	0.36	0	0	0	0	0	0	0	0	0	0	0	0	0	0	0
AC191073.2_FG003	0	0	0	0	0	0	0	0	0	0	0	0	0	1.3	0	0	0	0.0456	0	0	0	0	0	0	0	0	0	0.0435	0	0	8.32	0	0	0	0	0	0	0	0	0	0	0	0
AC191078.2_FG001	0	0	0	0	0	0	0	0	0	0	0	0	0	0	0	0	0	0	0	0	0	0	0	0	0	0	0.157	0.12	0	0	0	0	0	0	0	0	0	0	0	0	0	0	0
AC191078.2_FG002	4.9e-05	0	0	0	0	0	0	0	0	0	0	0	0	0	0	0	0	0	0	0	0	0	0	0	0	0	0	0.091	0	0	0	0.163	0	0	0	0	0.197	0	0	0	0	0	0
AC191091.1_FG005	0.605	0.41	0.599	1.64	1.03	0.461	0.453	1.16	0.446	0.43	0.175	1.17	0.083	0	0.795	0.821	0	0.105	0.781	0.689	0.791	0.938	0.361	0.495	0.303	0.677	0.375	0	0.0514	0	0	0.601	0.521	0.401	0	0.93	2.4	0.437	0	0.597	0	0	0.296
AC191096.2_FG001	0	0	0	0	0	0	0	0	0	0	0	0	0	0	0	0	0	0	0	0	0	0	0	0	0	0	0	0	0	0	0	0	0	0	0	0	0	0	0	0	0	0	0
AC191096.2_FG002	0	0	0	0	0	0	0	0	0	0	0	0	0	0	0	0	0	0	0	0	0	0	0	0	0	0	0	0.157	0	0	0	0	0	0	0	0	0	0	0	0	0	0	0
AC191096.2_FG004	0	0	0	0	0	0	0	0	0	0	0	0	0	0	0	0	0	0	0	0	0	0	0	0	0	0	0	0	8.75e-05	0	0	0.085	0	0	0	0	0	0	0	0	0	0.198	0
AC191097.3_FG007	2.06	1.99	1.13	1.1	2.35	2.38	1.32	1.47	1.56	0.461	0.559	0.251	0.841	32.2	18.3	0	1.67	30.6	0	0.168	0.604	0.227	0.428	0.804	0.578	35.3	34.6	13.8	0.0337	30	80.2	0.974	1.64	0.261	3.22	39.2	24	0	1.86	6.39	4.94	5.6	0
AC191097.3_FG010	0.68	0.62	0.947	1.41	0.597	4.15	1.35	2.01	0.638	0.291	0.577	1.13	0.374	0	3.56	0	0	0	0	0	0	0	5.31	0	0	0	0	5.54	0	0	0	0	0	0	0	0	0	0	0	0	0	0	2.03e-06
AC191098.3_FG002	0	0	0	0	0	0	0	0	0	0	0	0	0	0	0.824	0	0	0	0	0	0	0	0	0	0.276	0	0	1.64	0	0	0	0	0	0	0	0	0	0	0	0	0	0	0
AC191107.4_FG001	0	0	0	0	0	0	0	0	0	0	0	0	0	0	0	0	0	0	0	0	0	0	0	0	0	0	0	0	0	0	0	0	0	0	0	0	0	0	0	0	0	0	0
AC191107.4_FG002	0	0	0	0	0	0	0	0	0	0	0	0	0	0	0	0	0	0	0	0	0	0	0	0	0	0	0	0.815	0	0	0	0	0	0	0	0	0	0	0	0	0	0	0
AC191109.3_FG001	0.111	0.531	0.205	0.223	0.055	0.231	0.0388	0.0388	0	0	0	0	0	3.17	0.847	0	0.398	0.166	0.426	0	0.61	0	0	0	0	0	0.195	0.472	0.0926	0	8.26	0	0	0	0	0	0	0	0	0	0	0.345	0
AC191113.2_FG002	15.1	13.4	16.2	12.6	13.2	13.7	13	11.2	11	6.46	5.89	11.2	13.5	9.7	123	17.2	11.4	12.1	19.7	9.64	7.36	9.59	7.86	16.6	0.846	13.9	13.6	13.6	44.8	12.6	7.58	30.4	41.9	23.9	11.2	20.4	17.7	8.38	31.6	25.7	41.5	14.1	8.6
AC191114.3_FG001	0	0	0	0	0	0	0	0	0	0	0	0	0	0	0	0	0	0	0	0	0	0	0	0.235	2.3e-05	0	0	0	0.0465	0	0	0	0	0	0	0	0	0	0	0	0	0	0
AC191114.3_FG005	0	0	0	0	0	0	0	0	0	0	0	0	0	0	0	0	0	0	0	0	0	0	0	0	0	0	0	0	0	0	0	0	0	0	0	0	0	0	0	0	0	0	0
AC191115.3_FG002	0	0	0	0	0	0	0	0	0	0	0	0	0	0	0	0	0	0	0	0	0	0	0	0	0	0	0	0	0	0	0	0	0	0	0	0	0	0	0	0	0	0	0
AC191118.3_FG001	0	0	0	0	0	0	0	0	0	0	0	0	0	0	0	0	0	0	0	0	0	0	0	0	0	0	0	0	0	0	0	0	0	0	0	0	0	0	0	0	0	0	0
AC191119.2_FG004	0	0	0	0	0	0	0	0	0	0	0	0	0	0	0.0582	0	0	0	0	0	0	0	0	0	0	0	0	0	0	0	0	0	0	0	0	0	0	0	0	0	0	0	0.162
AC191121.3_FG002	0	0	0	0	0	0	0	0	0	0	0	0	0	3.86	0	0	0	0.278	0	0	0	0	0	0	0	0	1.67	0	0	15.5	16.3	0.12	0	0	0	0	0	0	0	0	0	0	0
AC191122.4_FG005	0	0.113	0	8.03e-05	0	0.177	1.83e-09	0	0	3.34e-08	0.0583	0.0397	0.033	0	0	0.482	5.41	0	0.588	0	3.74	0.443	0	0	1.57	0	0.197	0.0441	1.09	0	0	0.239	0.139	0	0	0	0.251	1.05	1.39	0	0	0	0.363
AC191122.4_FG011	0	0	0	0	0	0	0	0	0	0	0	0	0	0	0	0	0	0	0	0	0	0	2.55	0	0	0	0	0	0	0	0	0	0	0	0	0	0	0	0	0	0	0	0
AC191125.3_FG003	0	0	0	0	0	0	0	0	0	0	0	0	0	0	0	0	0	0	0	0	0	0	0	0	0	0	0	0	0	0	0	0	0	0	0	0	0	0	0	0	0	0	0
AC191127.5_FG006	0	0	0	0	0	0	0	0	0	0	0	0	0	0	0	0	0	0	0	0	0	0	0	0	0	0	0	0	0	0	0	0	0	0	0	0	0	0	0	0	0	0	0
AC191134.2_FG001	0	0	0	0	0	0	0	0	0	0	0	0	0	0	0	0	0	0	0	0	0	0	0	0	0	0	0	0	0	0	0	0	0	0	0	0	0	0	0	0	0	0	0
AC191135.3_FG002	0.267	0	0	0	0	0	0.288	0	0	0.049	0	0	0	0	0	0	0	0	0	0	0	0	0	0	0	0	0	0	0	0	0	1.32	0	0	0	0	0	0	0	0	0	0	0
AC191138.2_FG002	0	0	0	0	0	0	0	0	0	0	0	0	0	0	9.35e-05	0	0	0	0	0	0	0	0	0	0	0	0	0.0511	0	0	0	0	0	0	0	0	0	0	0	0	0	0	0
AC191145.3_FG008	0	0	0	0	0	0	0	0	0	0	0	0	0	0.744	0.242	0	0	0.367	0	0	6.48	0.877	2.41	0	0	0	0	0.869	0	0	0	0.163	0	1.31	0.579	0	0	0.181	0	0	0	0	0.0463
AC191147.3_FG002	0	0	0	0	0	0	0	0	0	0	0	0	0	1.67	0	0	0	0	0	0	0	0	0	0	0	0	0.639	0	0	0	0	0	0	0	0	0	0	0	0	0	0	0	0
AC191176.3_FG002	0.0518	0	0	0	0	0	0	0	0	0	0	0	0	0	0	0	0	0	0	0	0	0	0	0	0	0	0	0	0	0	0	0	0	0	0	0	0	0	0	0	0	0	0
AC191246.3_FG002	0	0	0	0	0	0	0	0	0	0	0	0	0	0.531	0	0	0	0	0	0.243	0	0	0	0	0	0	0	0	0	8.26	4.52	0	0	0	0	0	0	0	0	0	0	0	3.55e-07
AC191246.3_FG004	0	0	0	0	0	0	0	0	0	0	0	0	0	0	0	0	0	0	0	0	0	0	0	0	0	0	0	0	0	0	0	0	0	0	0	0	0	0	0	0	0	0	0
AC191246.3_FG006	6.62	6.48	8.34	6.4	8.01	13.1	11.1	11.6	9.86	7.24	6.64	5.65	9.45	0.474	0	1.25	0.848	0.702	0.981	3.92	2.9	3.69	2.02	0.919	2.47	0.29	0.74	0	0.885	1.47	0	0.453	0.537	0.511	0.629	0.241	0.777	3.91	2.49	1.54	2.2	0.487	2.96
AC191247.3_FG003	0	0	0	0	0	0	0	0	0	0	0	0	0	0	0	0	0	0	0	0	0	0	0	0	0	0	0	1.84	0	0	0	0	0	0	0	0	0	0	0	0	0	0	0
AC191249.2_FG007	0	0	0	0	0	0	0	0	0	0	0	0	0	0	0.588	0	0	26.4	0	0	0	0	0	0	0	0	20.3	0	0	0	10.4	0	0	0	0	0	0	0	0	0	0	0	0
AC191251.3_FG002	0.0444	0	0	0	0	0	0	0	0	8.09e-07	0	0	0	0	0.13	0	4.38	0.563	0	0	0	1.26	0	0	0.859	0	0.695	13.6	0	0	0	0.421	0.65	0	0	0	3.36	0	0	0	0	0	0
AC191251.3_FG005	6.34	8.8	7.65	4.12	4.45	6.05	4.02	5.06	7.83	8.04	7.92	7.33	11.9	4.61	0.241	5.48	1.64	3.92	4.05	2.27	2.47	3.52	4.11	7.14	1.25	0.434	3.77	0.84	4.68	10.5	9.28	2.6	4.11	0.674	1.11	1.91	1.68	5.73	2.5	3.38	2.85	2.83	0.922
AC191253.3_FG004	0	0	0	0	0	0	0	0	0	0	0	0	0	0	0	0	0	0	0	0	0	0	0	0	0	0	0	0	0	0	0	0	0	0	0	0	0	0.153	0.918	0.332	0	0	0
AC191254.3_FG001	1.29	1.56	1.72	1.08	0.582	1.5	0.902	0.541	0.548	1.45	1.43	0.884	1.31	0	2.17	0	0	0	0	0.192	0	0	0.862	0	0	1.06	0	7.34	0	2.01	0	0.12	0.0907	0	0	0	0.379	0	0	0.345	1.44	0	0
AC191254.3_FG003	0	0	0	0	0	0	0	0	0	0	0	0	0	1.65	0.59	1.75	0.839	2.85	1.22	0.665	0.257	2.26	0	1.13	0.225	1.68	2.65	0	0.964	3.16	3.82	5.18	2.38	1.71	1.23	1.66	0.498	1.21	2.84	0.398	0	3.48	1.03
AC191255.2_FG003	0.288	0.515	0.0495	0.199	0	0.416	0.0906	0.194	0	0	0	0	0.0607	0	2.18	0	0	0	0	0.12	0	0	0	0	0	0	0	2.72	0	0	0	0	0	0	0	0	0	0	0	0	0	0	0
AC191256.3_FG001	0	0	0	0	0	0	0	0	0	0	0	0	0	8.67	0	0	0	0	0.689	0	0	0	0	0	0	0	0	1.56	0.289	27.6	28.8	0	0	0	0	0	0	0	0	0	0	0	0
AC191257.3_FG002	0	0	0	0	0	0	0	0	0	0	0	0	0	4.53	0	2.35	1.19	0.833	2.27	1.84	0.74	2.91	2.11	1.67	1.31	1.43	1.67	0.115	2.04	12.8	13.1	1.35	1.54	2.35	1.21	1.06	2.04	1.39	2.69	2.66	2.15	3.19	2.61
AC191257.3_FG006	0	0	0	0	0	0	0	0.0293	0	0	0	0	0	0	0	0	0	0	0	0	0	0	0	0	0	0	0	0	0	0	0	0	0	0	0	0	0	0	0	0	0	0	0
AC191257.3_FG010	0.0399	0	0	0	0.0233	0	4.25e-06	0.164	4.04e-05	0	0	0	0	0	0	0	0	0	0	0	0	0	0.211	0	0.0457	0	0	0	0.0351	0	0	0.0491	0	0	0	0	0.168	0	1.23	0.485	2.95	0	1.97e-06
AC191261.3_FG005	0	0	0	0	0	0	0	0	0	0	0	0	0	0	1.79e-06	0	0	0	0	0	0	0	0	0	0	0	0	0.113	0	0	0	0	0	0	0	0	0	0	0	0	0	0	0
AC191262.2_FG006	0	0	0	0	0	0	0	0	0	0	0	0	0	0	0	0	0	0	0	0	0	0	0	0	0	0	0	0	0	0	0	0	0	0	0	0	0	0	0	0	0	0	0
AC191263.3_FG005	0	0	0	0	0	0	0	0	0	0	0	0	0	0	3.64	0	0	0	0	0	0	0	0	0	0	0	0	0	0	0	0	0	0	0	0	0	0	0	0	0	0	0	0
AC191264.3_FG002	0	0	0	0	0	0	0	0	0	0	0	0	0	0.806	0	0	0.197	0.198	0.11	0	0.248	0.279	1.93	0.441	0	1.54	0.057	0	0.0465	6.77	9.29	0.0692	0.162	0.233	0	0	0.288	0	0	0	0	0.46	0
AC191264.3_FG003	0	0	0	0	0	0	0	0	0	0	0	0	0	0	0	0	0	0	0	0.0827	0	0	0	0.261	0	0	0	0	0	0	4.14	0	0	0	0	0	0	0	0	0	0	0	0
AC191269.3_FG005	0	0	0	0	0	0	0	0	0	0	0	0.167	0	0	0	0	0	0	0	0	0	0	0	0	0	0	0	0	0	0	0	0	0	0	0	0	0	0	0	0	0	0	0
AC191271.2_FG002	0	0	0	0	0	0	0	0	0	0	0	0	0	0	0.508	0	0	0	0	0	0	0	0	0	0	0	0	0.26	0	0	0	0	0	0	0	0	0	0	0	0	0	0	0
AC191271.2_FG005	0	0	0	0	0	0	0	0	0	0	0	0	0	0	0	0	0	0	0	0	0	0	0	0	0	0	0.182	0	0	0	0	0	0	0	0	0	0	0	0	0	0	0	0
AC191272.3_FG003	0.0425	0.14	0.197	4.86e-10	0	0	0	0	0	0	0	0	0	0	0	0	0	0	0	0	0	0	0	0	0	0	0	0.213	0	0	0	0.0417	0	0	0	0	0	0	0	0	0	0	0
AC191273.3_FG003	1.98	2.96	2.19	1.72	0.899	0.984	0.217	0.166	0.351	0.248	0.215	0.133	0.424	0.924	3.22	0.339	0.879	0.287	0.299	0	0.814	0	0.641	0.184	0.0435	0	0.236	2.44	0.346	18.3	2.58	0.55	0.523	0.243	0.346	0.938	3.63	0.622	1.05	0	0	1.67	0.193
AC191273.3_FG007	0	0	0	0	0	0	0.262	0.178	0.168	0.196	0.178	0.222	0.212	0	0	0	0	0	0	0	0	0	0	0.464	0	0	0.0548	0	1.82e-06	0	0	0	0.15	0	0.209	0.512	0.186	0	0.629	0	0	0	0
AC191273.3_FG009	0	0	0	0	0	0	0	0	0	0	0	0	0	0	0	0	0	0	0	0	0	0	0	0	0	0	0	0	0	0	0	0	0	0	0	0	0	0	0	0	0	0	0
AC191276.2_FG002	0	0	0	0	0	0	0	0	0	0	0	0	0	0	0	0	0	0	0	0	0	0	0	0	0	0	0	0	0	0	0	0	0	0	0	0	0	0	0	0	0	0	0
AC191276.2_FG003	0	0	0	0	0	0	0	0	0	0	0	0	0	0	0	0	0	0	0	0	0	0	0	0	0	0	0	0	0	0	0	0	0	0	0	0	0	0	0	0	0	0	0
AC191277.3_FG003	0	0	0	0	0	0	0	0	0	0	0	0	0	0	0	0	0	0	0	0	0	0	0	0	0	0	0	0	0	0	0	0	0	0	0	0	0	0	0	0	0	0	0
AC191278.3_FG001	0	0	0	0	0	0	0	0	0	0	0	0	0	0	0	0	0	0	0	0	0	0	0	0	0	0	0	0	0	0	0	0	0	0	0	0	0	0	0	0	0	0	0
AC191279.2_FG001	0	0	0	0	0	0	0	0	0	0	0	0	0	0	0	0	0	0	0	0	0	0	0	0	0	0	0	0	0	0	0	0	0	0	0	0	0	0	0	0	0	0	0
AC191279.2_FG003	0	0	0	0	0	0	0	0	0	0	0	0	0	0	0	0	0	0	0	0	0	0	0	0	0	0	0	0	0	0	0	0	0	0	0	0	0	0	0	0	0	0	0
AC191281.3_FG002	0	0	0	0	0	0	0	0	0	0	0	0	0	0	0	0	0	0	0	0	0	0	0	0	0	0	0	0	0	0	0	0	0	0	0	0	0	0	0	0	0	0	0
AC191281.3_FG003	0	0	0	0	0	0	0	0	0	0	0	0	0	0	0	0	0	0	0	0	0	0	0	0	0	0	0	0	0	0	0	0	0	0	0	0	0	0	0	0	0	0	0
AC191283.3_FG004	4.5	2.32	2.98	3.22	3.43	4.84	3.86	4.01	2.63	2.89	1.9	3.85	2.87	2.85	0.362	2.85	0.241	4.71	2.49	3.27	0.921	1.8	0.58	1.98	2.88	1.21	3.52	0.199	0.633	15.8	3.35	17.8	8.8	15.8	6.97	3.17	4.35	3.79	4.01	6.01	4.46	12.5	3.35
AC191287.2_FG001	0	0	0	0	0	0	0	0	0	0	0	0	0	0	0	0	0	0.0231	0	0	0	0.183	0	0	0	0	0	0	0.141	0	0	0.137	0.0676	0.205	0	0	0.109	0.0431	0.563	0	0	0.274	0
AC191287.2_FG003	0.0453	0	0	0	0	0	0	0	0	0	0	0	0	0	0	0	0	0	0	0	0	0	0	0	0.0339	0	0	0	0	0	0	0.0889	0	0	0	0	0	0.246	0	0	0	0	0
AC191293.3_FG004	0	0	0	0	0	0	0	0	0	0	0	0	0	0	0	0	0	0	0	0	0	0	0	1.26	0	0	0	0	0	0	0	0	0	0	0	0	0	0	0	0	0	0	0
AC191296.3_FG003	0.12	0.18	0.104	0.322	0.313	0.202	0.064	0.235	0.217	0.234	0.101	0.833	0.429	0.654	0.398	0.909	0	0.175	0	0	0	0	0	0	0	0	6.96e-06	0	0	0	0	0.523	0.517	0	0	0	0	0	0	0	0	0.379	0.0733
AC191297.3_FG002	0	0	0	0	0	0	0	0	0	0	0	0	0	0	0	0	0	0	0	0	0	0	0	0.193	0	0	0	0	0	0	0	0	0	0	0	0	0	0	0	0	0	0	0
AC191297.3_FG004	0	0	0	0	0	0	0	0	0	0	0	0.0512	0.0635	0	0.116	0	0	0	0	0.152	0	0	0	0	0	0	0	0	0	0	0	0	0	0	0	0	0	0.0402	0	0	0	0	0
AC191301.3_FG002	0	0	0	0	0	0	0	0	0	0	0	0	0	0	0.212	0	0	0	0	0	0	0	0	0	0	0	0	0	0	0	0	0	0	0	0	0	0	0	0	0	0	0	0
AC191304.3_FG002	0	0	0	0	0	0	0	0	0	0	0	0	0	0	0	0	0	0	0	0	0	0	0	0	0	0	0	0	0	0	0	0	0	0	0	0	0	0	0	0	0	0	0
AC191304.3_FG012	0	0	0	0	0	0	0	0	0	0	0	0	0	9.72	0.536	0	0.386	0.494	0	0.0648	0	0.245	0	0.724	0	0.926	0.776	0.55	0.591	21.8	59.3	2.24	0.375	4.68	0.262	2.4	7.38	0	0	1.55	0	0.608	0
AC191305.3_FG002	0	0	0	0	0	0	0	0	0	0	0	0	0	0	0	0	0	0	0	0	0	0	0	0	0	0	0	0	0	0	0	0	0	0	0	0	0	0	0	0	0	0	0
AC191306.3_FG002	0	0	0	0	0	0	0	0	0	0	0	0	0	0	0	0	0	0	0	0	0	0	0	0	0	0	0	1.31	0	0	0	0	0	0	0	0	0	0	0	0	0	0	0
AC191306.3_FG004	0.0599	0	0.259	0.15	0.113	0	0.523	0.134	0.564	0.559	0.595	2.43	0.946	0	4.47	2.55	0.639	0	1.96	0	1.25	0	0	0.668	0.294	7.39	0	0.957	0.708	0	0	2.74	0.393	0	0.902	6.34	4.74	0	0	6.11	0	6.9	0.232
AC191315.2_FG003	0.144	0.0373	0.102	0.5	1.35	0.215	3.35	3.38	1.9	1.09	0.648	1.05	0.638	0.556	0	0.4	0.166	0.133	0.364	0	0.157	0.502	0.627	0.309	0.0508	0.307	0.134	0	0.19	1.55	0	0.221	0.274	0.904	1.07	0.333	0.237	0.038	0.818	0.592	0	0.495	0
AC191317.3_FG009	0	0	0	0	0	0	0	0	0	0	0	0	0	0.414	2.57	0.118	1.19	0.638	0.245	0	0	0	0	0	0.511	6.78	0.7	4.99	0.291	0	0	0.154	0.232	0	0.565	6.33	10.7	0.139	0	0	0	0	0
AC191318.3_FG004	0	0	0	0	0	0	0	0	0	0	0	0	0	0	0	0	0	0	0	0	0	0	0	0	0	0	0	0	0	0	0	0	0	0	0	0	0	0	0	0	0	0	0
AC191320.2_FG003	0	0	0	0	0	0	0	0	0	0	0	0	0	0.624	0	0	0	0	0	0	0	0	0	0	0	0	0	0.0473	0	0	0	0	0	0	0	0	0	0	0	0	0	0	0
AC191321.3_FG001	0	0	0	0	0	0	0	0	0	0	0	0	0	0	0	0	0	0	0	0	0	0	0	0	0	0	0	0	0	0	0	0	0	0	0	0	0	0	0	0	0	0	0
AC191321.3_FG002	0	0	0	0	0	0	0	0	0	0	0	0	0	0	0	0	0	0	0	0	0	0	0	0	0	0	0	0	0	0	0	0	0	0	0	0	0	0	0	0	0	0	0
AC191324.3_FG002	0	0	0.0526	0	0	0	0	0	0	0	0	0	0	0.399	0.0358	0	0.249	0.0912	0.241	0.605	0.245	0.496	0	0	0.802	0	0.469	0.105	0.0455	0	0	0	0	0	0	0	0.943	0.735	0.946	0	0	0	0.432
AC191325.3_FG005	0	0	0	0	0	0	0	0	0	0	0	0	0	0	0	0	0	0	0	0	0	0	0	0	0	0	0	0	0	0	0	0	0	0	0.234	0	0	0	0	0	0	0	0
AC191325.3_FG006	0	0	0	0	0	0	0	0	0	0	0	0	0	0.399	0	0.745	1.52	0.994	0.497	0.0448	0.441	0	0.323	0.78	0.255	0	0.523	0	0.206	0	0	0.273	0.471	1.39	0.294	0	0	0.217	0	0	0	1.31	0
AC191326.2_FG006	3	3.43	5.48	2.25	2.71	5.27	2.28	2.17	1.53	2.1	2.58	3.78	2.34	0	0	5.12	0	0.639	0.839	6.46	4.41	0	0	0	1.44	0	0.862	0	1.73	0	0	0.503	0	0	0	0	3.01	2.16	0	0	0	3.15	2.22
AC191328.3_FG002	0	0	0	0	0	0	0	0	0	0	0	0	0	0	0.302	0	0	0	0	1.18	0	0	0	0	0	0	0	0	0	0	0	0	0	0	0	0	0	1.55	0	0	0	0	0
AC191330.3_FG001	0	0	0	0	0	0	0	0	0	0	0	0	0	0	0	0	0	0	0	0	0	0	0	0	0	0	0	0	0	0	0	0	0	0	0	0	0	0	0	0.231	0	0	0
AC191330.3_FG009	0	0	0	0	0	0	0	0	0	0	0	0	0	0.593	0	0	0	0.393	0	0	0	0	0	0	0	0	0.521	0	0	4.96	3	0	0	0	0	0	0	0	0	0	0	0	0
AC191331.3_FG002	0	0	0	0	0	0	0	0	0	0	0	0	0	0	0.151	0	0	0	0	0	0	0	0	0	0	0	0	0	0	0	0	0	0	0	0	0	0	0	0	0	0	0	0
AC191331.3_FG004	0	0	0	0	0	0	0	0	0	0	0	0	0	0	0	0	0	0	0	0	0	0	0	0	0	0	0	0	0	0	0	0	0	0	0	0	0	0	0	0	0	0	0
AC191333.3_FG010	0	0	0	0	0	0	0.0462	0	1.97e-05	0	0	0.0753	0.0481	0	0	0.34	0	0	0.194	0.786	0.679	0.574	0.413	0	0.0393	0	0	0	0	3.49	0	0.6	0.181	0.453	1.03	0	0.215	0.559	0	0.65	0	1.49	0.125
AC191334.1_FG001	0.154	0	0	0.0881	0	0	0	0	0	0	0	0	0	0	0	0	0	0	0	0	0	0	0	0	0	0	0	0	0	0	0	0	0	0	0	0	0	0	0	0	0	0	0
AC191337.4_FG008	8.86	15.6	10.9	6.34	2.08	2.07	1.42	0.585	0.385	0.528	0.246	0.434	0.151	0	0.681	0	0	0	0	0	0	0	0	0	0.245	0	0	0	0	0	0	0	0.603	0	0	0	0.758	0	0	0	4.84	0	0.396
AC191338.3_FG002	0	0	0	0	0	0	0	0	0	0	0	0	0	0	0	0	0	0	0	0	0	0	0	0	0	0	0	0	0	0	0	0	0	0	0	0	0	0	0	0	0	0	0
AC191350.2_FG002	0	0	0	0	0	0	0	0	0	0	0	0	0	0	0	0	0	0	0	0	0	0	0	0	0	0	0	0	0	0	0	0	0	0	0	0	0	0	0	0	0	0	0
AC191350.2_FG004	0	0	0	0	0	0	0	0	0	0	0	0	0	0	0	0	0	0	0	0	0	0	0	0	0	0	0	0	0	0	0	0	0	0	0	0	0	0	0	0	0	0	0
AC191351.3_FG007	0	0	0	0	0	0	0	0	0	0	0	0	0	0	0.0523	0	0	0	0	0	0	0	0	0	0	0	0	0.254	0	0	0	0	0	0	0	0	0	0	0	0	0	0	0
AC191351.3_FG010	0	0	0	0	0	0	0	0	0	0	0	0	0	0	0	0	0	0	0	0	0	0	0	0	0.0655	0	0	0	0	0	0	0	0	0	0	0	0	0	0	0	0	0	0.0372
AC191359.3_FG003	0.282	0.169	0.128	0.769	0.574	0.174	0.105	0.22	0.232	0.163	0.121	0.496	0.105	0	0.277	0	0	0	0	0.0528	0	0.243	0	0.393	0.0381	0.569	0	0	0	0	0	0	0	0	0	0	0	0.118	0	0	0	0	0.181
AC191360.3_FG004	0	0	0	0	0	0	0	0	0	0	0	0	0	0	0.123	0	0.283	0	0	0	0	0	0.377	0.253	0.0349	2.99	0.146	0.232	0	0	0	0	0.629	0.416	0.356	0.567	0.206	0	1.07	0.609	0	3.77	0
AC191360.3_FG015	0	0	0	0	0	0	0	0	0	0	0	0	0	0	0	0	0.46	0	0	0.478	0	0	0	0	0.44	0	0	0.506	0.15	0	0	0.497	0.213	1.1	1.2	0	0	0.162	0.612	0.529	0	0	0
AC191360.3_FG016	0	0	0	0	0	0	0	0	0	0	0	0	0	0.667	0	0	0	0.307	0	0	0.436	0	1.89	1.57	0.183	0	0.443	0	0	13.8	0	0	0.846	0	0	0	0	0	0	0	0	0	0
AC191361.4_FG004	55.8	85.5	69.8	98.5	91.1	91.9	42.1	49.3	39.6	22.6	21.2	25	11.5	7.23	53.3	1.58	6.93	0.569	1.62	7.13	14.1	1.34	5.3	0.463	6.27	19.1	0.264	20.6	2.85	0	1.25	10.1	1.34	3.3	1.52	5.84	39.5	6.47	0.429	0.221	0.819	1.64	9.08
AC191361.4_FG006	0	0	0	0	0	0	0	0	0	0	0	0	0	0	4.17	0	0	0	0	0	0	0	0	0	0	0	0	8.13	0	0	0	0	0	0	0	0	0	0	0	0	0	0	0
AC191362.3_FG002	0	0	0	0	0	0	0	0	0	0	0	0	0	0	0	9.19	0.871	0	3.37	0	1.65	1.89	0	0	0	3.66	0	0	1.05	0	0	0.612	0.531	1.46	4.98	5.68	0.605	0.61	0	0	0	0	0
AC191362.3_FG004	0	0	0	0	0	0	0	0	0	0	0.0912	0	0.0552	0	0	0	0	0	0	0	0	0	0	0	0	0	0	0	0	0	0	0	0	0	0	0	0	0	0	0	0	0	0
AC191366.2_FG002	0	0	0	0	0	0	0	0	0	0	0	0	0	0	0	0	0	0	0	0	0	0	0	0	0	0	0	0	0	0	0	0	0	0	0	0	0	0	0	0	0	0	0
AC191366.2_FG006	0	0	0.0352	0.0339	0.0304	0	0	0.0495	0	0	0	0.0766	0	0	0	0	0	0.0459	0	0	0	0	0	0.245	0	0	0	0	0	0	0	0.193	0	0.241	0	0	0	0.16	0	0.402	0	0.198	0.0321
AC191373.3_FG002	0	0	0	0	0	0	0	0	0	0	0	0	0	0	0	0	0	0	0	0	0	0	0	0	0	0.588	0	0	0	0	0	0	0	0	0.281	0	0	0	0	0	0	0	0
AC191373.3_FG003	0	0	0	0	0	0	0	0	0	0	0	0	0	0.557	0	0	0	0	0	0	0	0	0	0	0	0	0	0	0	3.86	0	0	0	0	0	0	0	0	0	0	0	0	0
AC191375.3_FG001	0	0	0	0	0	0	0	0	0	0	0	0	0	204	0	0	0	42.3	0	0	0	0	0	0	0	0	88.8	0.589	0.268	77.8	175	0	0	0	0	0	0	0	0	0	0	0	0
AC191375.3_FG003	0	0	0	0	0	0	0	0	0	0	0	0	0	0	0	0	0	0	0	0	0	0	0	0	0	0	0	0	0	0	0	0	0	0	0	0	0	0	0	0	0	0	0
AC191377.3_FG002	0.246	0.243	0.252	0.222	0.378	0.149	0.622	0.92	0.254	0.166	0	0.177	0.0915	0	0.191	0.2	0	0	0	0.321	0.24	0.325	0	0	0.193	0.509	0.0437	0	0.0438	0	0	0.0446	0.201	0	0	0.267	0.267	0.404	0	0.431	0	0.203	0.228
AC191378.2_FG001	0	0	0	0	0	0	0	0	0	0	0	0	0	0	0	0	0	0	0	0	0	0	0	0	0	0	0	0	0	0	0	0	0	0	0	0	0	0	0	0	0	0	0
AC191379.3_FG002	0	0	6.25e-05	0	7.52e-06	0.165	0	0.22	0.164	0.184	0.129	0.179	0.235	8.56	0	0.631	1	0.505	0.946	0	0	0.582	0	0.284	0	2.4	0.168	0.0498	0.153	3.6	15.2	0.958	0.89	0.801	0.407	2.85	0.702	0	0	1.2	0	1.36	0.0709
AC191380.3_FG001	0	0	0	0	0	0	0	0	0	0	0	0	0	0	0	0	0	0	0	0	0	0	0	0	0	0	0	0	0	0	0	0	0	0	0	0	0	0	0	0	0	0	0
AC191387.3_FG002	0	0	0	0	0	0	0	0	0	0	0	0	0	0	0	0	0	0	0	0	0	0	0	0	0	0	0	0	0	0	0	0	0	0	0	0.523	3.42	0.0798	0	0	0	0	0
AC191387.3_FG005	1.32	0.582	0.495	2.01	1.84	0.496	1.23	1.57	1.43	0.97	0.718	1.91	1	0.434	0	0.915	0.521	0.445	1.54	2.26	1.27	2.16	1.71	0.74	1.52	0	0.22	0	0.559	0	0	1.4	1.03	0.37	1.01	0	0.631	1.82	0.974	1.02	3.02	1.48	1.59
AC191387.3_FG007	4.71	6.04	4.72	4.57	3.22	5.68	4.87	7.23	8.15	8.84	9.09	5.34	8.86	0	87.4	5.59	29.3	1.89	0.567	7.14	15	3.8	15.5	10.8	8.19	139	3.97	154	0	0	0	0	6.32	26.4	9.54	44.6	29.6	8.78	0.399	0.207	6.25	0	2.45
AC191389.3_FG001	3.23	4.46	3.74	3.8	3.32	1.56	0.866	0.805	0.849	0.724	0.482	2.43	0.811	0.268	7.32	0.44	0.398	0.0942	0.194	2.56	1.22	0.506	2.24	1.52	1.37	0.613	0.253	5	0.245	0	1.19	0.114	0.246	0.306	0.266	0.656	0.56	2.15	0.498	0.421	1.01	0.523	1.63
AC191391.3_FG011	0	0	0	0	0	0	0	0	0	0	0	0	0	0	0	0	0	0	0	0	0	0	0	0	0	0	0	0.0553	0	0	0	0	0	0	0	0	0	0	0	0	0	0	0
AC191394.3_FG002	0	0	0	0	0	0	0	0	0	0	0	0	0	0	0	0	0	0	0	0	0	0	0	3.9	0	0	0	0	0	0	0	0	0	0	0	0	0	0	0	0	0	0	0
AC191398.1_FG001	0	0.0529	0	0	0	0	0	0	0	0	0	0	0	0	0	0	0	0	0	0	0	0.588	0	0	0	0	0	0	0	0	0	0	0	0	0	0	0	0	0	0	0	0	0
AC191399.3_FG002	7.26	8.79	9.09	10.5	1.97	0.506	0.166	0	0.182	0	0.102	0	0	0	0	0	0	0	0	0	0	0	0	0	0	0	0	0	0	0	0	0	0	0	0	0	0	0	0	0	0	0	0
AC191401.3_FG009	0	0	0	0	0	0	0	0	0	0	0	0	0	0	0	0	0	0	0	0	0	0	0	0	0	0	0.0426	0	0	0	0	0	0	0	0	0.597	0	0	0	0	0	0	0
AC191401.3_FG011	0	0	0	0	0	0	0	0	0	0	0	0	0	0	0.207	0	0	0	0	0	0	0	1.01	0	0	0	0	0.259	0	0	0	0	0	0	0	0	0	0	0	0	0	0	0
AC191401.3_FG012	0	0	0	0	0	0	0	0	0	0	0	0	0	0	0	0	0	0	0	0.654	0	0	0	0	0.11	0	0	0	0	0	0	0	0	0	0	0	0	0.196	0	1.12	0	0	1.44e-23
AC191401.3_FG013	5.46	7.94	6.43	5.25	1.48	1.9	0.702	0.716	0.562	0.542	0.686	2.22	0.145	0	0.48	0	0	0	0	0	0	0	0	0	0	0	0	1.57	0	10.1	0	0	0	0	0	0	0	0	1.32	0	0	0	0
AC191403.5_FG002	0	0	0.0478	0	0	0	0	0	0	0	0	0	0	0	0.0402	0	0	0	0	0	0	0	0	0	0	0	0	0	0	0	0	0	0	0	0	0	0	0	0	1.16	0	0	0
AC191405.3_FG003	0	0	0.0372	0	0	0	0	0	0	0	0	0	0	0	0	0	0	0	0	0	0	0	0	0	0	0	0	0	0	0	0	0	0	0	0	0	0	0	0	0	0	0	0
AC191405.3_FG010	0	0.0548	0	0.185	0.0559	0.0546	0.056	0.184	0.0906	0.0925	0.0773	0.565	0.0556	0	0.295	0	0	0	0	0	1.49	0.614	0	0	0	0	0	1.53	0.168	0	0	0	0	0	0	0	0	0.219	0	0	0	0	0.183
AC191410.4_FG004	0	0	0	0	0	0	0	0	0	0	0	0	0	0	0	0	0	0	0	0	0.216	0	0	0	0	0	0	5.35e-07	0	0	0	0	0	0	0	0	0	0	0	0	0	0	0
AC191412.3_FG002	0	0	0	0	0	0	0	0	0	0	0	0	0	2.13	0	2.93	1.29	0.952	2.81	4.76	1.63	2.06	3.77	2.3	3.94	2.39	0.584	0	2.07	5.5	6.44	3.28	2.27	0.739	3.19	2.8	4.68	6.15	0.598	1.77	0	3.85	5.1
AC191412.3_FG005	0	0	0	0	0	0	0	0	0	0	0	0	0	0	0	0	0	0	0	0	0	0	0	0	0	0	0	0	0	0	0	0	0	0	0	0	0	0	0	0	0	0	0
AC191413.2_FG006	0	0	0	0	0	0	0	0	0	0	0	0	0	1.37	2.17	0	0	0	0	0	0	0	0	0	0	0	0	0.0492	0	0	0	0	0	0.567	0	0	0.259	0	0	0	0	0	0
AC191415.3_FG004	0	0	0	0	0	0	0	0	0	0	0	0	0	0	0	0	0	0	0	0	0	0	0	0	0	0	0	1.73	0	0	0	0	0	0	0	0	0	0	0	0	0	0	0
AC191418.3_FG003	0	0	0	0	0	0	0	0	0	0	0	0	0	1.18	1.32	0	0	0	0	8.68	0	0	3.22	0	9.67	0	0	2.57	0	0	0	0.44	0	0	0	0	0	11.7	0	0	0	0.56	8.86
AC191421.3_FG001	0	0	0	0	0	0	0	0	0	0	0	0	0	0	0	0	0	0	0	0	0	0	0	0	0	0	0	0	0	0	0	0	0	0	0	0	0	0	0	0	0	0	0
AC191428.3_FG001	0.198	0	0.102	0	0	0	0	0	0	0	0	0	0	0	3.43e-164	0	0	0	0	0	0	0	0	0	0.298	0	0	0	0	0	0	0	0	0	0	0	0	0	0	0	0	0	0
AC191428.3_FG002	0.665	2.35	1.59	0.983	0.858	0.459	0.189	0.506	0.149	0	0	0.0453	0	0	0.346	0	0.655	0	0	0.294	0	0	0	0	0	1.73	0	0.229	0	0	0	0	0	0	0	0	2.04	0	0	0	0	0	0
AC191433.3_FG002	0	0	0	0	0	0	0	0	0	0	0	0	0	0	0	0	0	0	0	0	0	0	0	0	0	0	0	0	0	0	0	0	0	0	0	0	0	0	0	0	0	0	0
AC191434.3_FG004	0	0	0	0	0	0	0	0	0	0	0	0	0	0	0	0	0	0	0	0	0	0	0	0	0	0	0	0	0	0	0	0	0	0	0	0	0	0	0	0	0	0	0
AC191458.2_FG001	0	0	0	0	0	0	0	0	0	0	0	0	0	0	0	0	0	0	0	0	0	0	0	0	0	0	0	0	0	0	0	0	0	0	0	0	0	0	0	0	0	0	0
AC191515.2_FG005	0	0.189	0.0717	0.0367	0	0	0	0	0	0	0	2.38e-06	0	0	0.163	0	0	0	0	0	0	0	0	0	0	0	0	0.0906	0	0	0	0	0	0	0	0	0	0	0	0	0	0	0.0463
AC191518.2_FG001	0	0	0	0	0	0	0	0	0	0	0	0	0	0	0	0	0	0	0	0	0	0	0	0	0	0	0	0	0	0	0	0	0	0	0	0	0	0	0	0	0	0	0
AC191518.2_FG003	0	0	0	0	0	0	0	0	0	0	0	0	0	0	0	0	0	0	0	0	0	0	3.02	0	0	0	0	0.217	0	0	0	0	0	0	0.507	0	5.71	0	0	0	0	0	0
AC191520.3_FG004	0	0	0	0	0	0	0	0	0	0	0	0	0	0	0	0	0	0	0	0	0	0	0	0	0	0	0	0.041	0	0	0	0	0	0	0	0	0	0	0	0.519	0	0	0
AC191521.3_FG004	0	0	0	0	0	0	0	0	0	0	0	0	0	0	0	0	0	0	0	0.213	0.178	0	0.323	0.178	0.0333	0	0.0145	0	0	0	0	0.0863	0.0808	0.178	0	0.227	0.156	0.0442	0	0	0	0	0.171
AC191523.3_FG001	0	0	0	0	0	0	0	0	0	0	0	0	0	0	0	0.118	0.253	0.0432	0.11	0.0515	0	0	0	0	0	0	0	0	1.35e-05	0	0	0.0383	0	0	0	0	0.129	0.0402	0	0	0	0	0
AC191524.3_FG003	0	0.142	0	0	0	0.0717	0	0	0.122	0	0	0	0	0	0	0	0	0	0	0.306	4.17	0	0	0	0	0	0	0	0	0	0	0	0	0	0	0	0.259	0.535	0	0	0	0	0.192
AC191524.3_FG007	0.0915	0.0588	0.0554	0	0.118	0.381	0.262	0.227	1.51e-05	0.352	0.515	0.281	0.577	0	0	0.214	0.191	0	0.167	0.242	0.305	0.357	0.329	0	0.165	0	0	0	0.0432	0	0	0.0358	0.0552	0	0	0	0.119	0.212	0	0	0	0.242	0.083
AC191526.3_FG001	0	0	0	0	0	0	0	0	0	0	0	0	0	0	0	0	0	0	0	0	0	0	0	0	0	0	0	0	0	0	0	0	0	0	0	0	0.0801	0	0	0	0	0	0
AC191526.3_FG004	0	0.349	0.0889	0.207	0.0811	0.0922	0.0378	0.139	0.056	0.194	0.00585	0.139	0.0399	0	1.59	0.312	0	0.206	0	0.739	1.61	0	0	0	0	3.06	0.247	0.118	0.937	0	6.52	0.177	0.26	0	0.632	0	0	0.196	0	1.97	0	0	0.957
AC191530.4_FG002	0	0	0	0	0	0	0	0	0	0	0	0	0	0	0	0	0	0	0	0	0	0	0	0	0	0	0	0	0	0	0	0	0	0	0	0	0	0	0	0	0	0	0
AC191532.3_FG002	0.18	0.116	7.77e-06	0.178	0.117	0	0	1.3e-06	0	0	0	0.0969	0	0	0	0.124	0	0.0465	0	0	0	0	0	0	0	0	0	0	0	0	0	0.0856	0	0	0	0	0.201	0	0	0.639	0	0	0
AC191532.3_FG007	0.229	0.755	0.0522	0.538	0.333	0.582	0.173	0.2	0.268	0.166	0.183	0.174	0.0365	0.126	0.635	3.05	2.85	6.04	5.66	2.64	5.01	6.47	1.46	1.74	2.25	0.802	2.35	0.528	1.9	0	0	0.563	2.78	0	1.65	0.938	0.056	1.25	0	0	0	0.626	1
AC191533.3_FG002	0	0	0	0	0	0	0	0	0	0	0	0	0	0	0	0	0	0	0	0	0	0	0	0	0.0936	0	0	0	0	0	0	0	0	0	0	0	0	0	0	0	0	0	0
AC191534.3_FG003	0	0	0	0	0	0	0	0	0	0	0	0	0	0.189	0	0	0	1.41e-05	0	0	3.45	2.48	25.2	34.8	0	0	0	0	0	1.55	4.71	0.714	0.0933	0	0	0	0	0	0	0	0	0	0
AC191539.4_FG001	0.142	0.0919	0.0666	0.208	0.263	0.0254	0.419	0.217	0.281	0.57	0.33	0.142	0.164	0	0	1.03	0.587	0	1.22	2.25	4.57	1.89	0.98	0.429	0.802	0	0	0	0.0793	0	0	0.0793	0.323	0	0	0	0	2.19	0	0	0	0.237	1.56
AC191541.4_FG002	0	0	0	0	0	0	0	0	0	0	0	0	0	0	0	0.297	0.51	0	0.184	1.05	0	0	0	0	0.316	0.695	0	0	0.353	0	0	0.511	0	0	0	0	1.35	0.192	0	0	0	0.473	0.0536
AC191541.4_FG004	0	0	0	0	0	0	0	0	0	0	0	0	0	0	0	0	0	0.16	0	0	0	0	0	0	0	0	0.191	0	0	0	0	0.117	0	0	0	0	0	0	0	0	0	0	0
AC191541.4_FG005	0	0	0	0	0	0	0	0	0	0	0	0	0	0	0	0	0	0	0	0	0	0	0	0	0	0	0	0	0	0	0	0	0	0	0	0	0	0	0	0	0	0	0
AC191543.3_FG009	0	0	0	0	0.0941	0	0.0421	0	0	0	0	0.0407	0	0	1.56	0	0	0	0	2.34	0	0	0	0	2.51	0	0	0	0	0	0	0	0	0	0	0	0	3.32	0	0	0	0	2.63
AC191548.3_FG010	0	0	0	0	0	0	0	0	0	0	0	0	0	0	0	0	0.196	0	0	0	0	0	0	0	0	0.459	0	0	0	0	0	0	0	0	0	0	0	0.0809	0.649	0	0	0	0
AC191551.3_FG003	0	0	0	1.09e-09	0	0	0	0	0	0	0	0	0	0.141	0	0	0	0	0	0	0	0	0	0.21	0	6.55	0	0	0	0	0	0	0	0.184	0.123	1.77	0.367	0	2.08	1.66	4.04	0.217	0
AC191553.3_FG001	0	0	0	0	0.248	0	0	0	0.0906	0.144	0	0.183	0	0	0	0	0	0	0	0	0	0	0	0	0	0	0	1.68	0	0	0	0	0	3.76	0	0	0	0	0	0	0	0	0
AC191558.3_FG004	0	0	0	0	0	0	0	0	0	0	0	0	0	0	0	0.257	0	0	0	0.35	0.449	0	0	0	0	0	0	0	0	0	0	0	0	0	0	0	1.71	0.175	0	0	0	0.65	0
AC191559.3_FG006	0	0	0	0	0	0	0	0	0.185	0	0	0	0	0	0	0	0	0	0	0	0	0	0	0	0	0	0	0	0	0	0	0	0	0	0	0	0	0	0	0	0	0	0.287
AC191562.3_FG003	0	0	0	0	0	0	0	0	0	0	0	0	0	0	0	0	0	0	0	0.127	0	0	0	0	0	0	0	0	0	0	0	0	0	0	0	0	0	0	0	0	0	0	0
AC191562.3_FG005	0	0	0	0	0	0	0	0	0	0	0	0	0	0	0	0	0	0	0	0	0	0	0	0	0	0	0	0	0	0	0	0	0	0	0	0	0	0	0	0	0	0	0
AC191562.3_FG008	0	0	0	0	0	0	0	0	0	0	0	0	0	0	0	0	0	0	0	0.115	0.318	0	0	0	0.0813	0	0	0	0	0	0	0	0	0	0	0	0	0.000109	0	0	0	0	0.0343
AC191563.3_FG002	0	0	0	0	0	0	0	0	0	0	0	0	0	0	0	0	0	0	0	0	1.16	0	0	0	0	0	0	0	0	6.21	0	0	0	0	0	0	0	0	0	0	0	0	0
AC191564.3_FG003	0	0	0	0	0	0	0	0	0	0	0	0	0	0	0.465	0	0	0	0	0	0	0	0	0	0	0	0	0.761	0	0	0	0	0	0	0	0	0	0	0	0	0	0	0
AC191566.3_FG001	0	0	0	0	0	0	0	0	0	0	0	0	0	0	0	0	0	0	0	0	0	0	0	0	0	0	0	0	0	0	0	0	0	0	0	0	0	0	0	0	0	0	0
AC191567.3_FG001	0.46	0.532	1.46	0.205	0	0	0	0	0	0	0	0	1.33e-07	0	0	0	0	0	0.515	0	0	0	0	0	0	0	0	0	0.304	0	0	0.373	0	0	0	0	0	0	0	0	0	0	0
AC191567.3_FG002	3.32	1.53	0.556	0.785	0.0678	4.44e-43	0.576	0.605	0.176	0.599	0.306	1.36	0.201	2.56	0	0.833	0	0	1.96	1	4.17	1.41	0	2.77	0	0	0	0	0.708	0	0	0	0.747	0	0	6.34	3.85	2.41	0	0	0	0	0.961
AC191568.3_FG010	0	0	0	0	0	0	0	0	0	0	0	0	0	0	0	0	0	0	0	0	0	0	0	0.588	0	0	0	0.048	0	0	0	0	0	0	0	0	0	0	0	0	0	0	0
AC191569.3_FG003	0	0	0	0	0	0	0	0	0	0	0	0	0	0	0	0	0	0	0	0	0	0	0	0	0	0	0	0	0	0	0	0	0	0	0	0	0	0	0	0	0	0	0
AC191569.3_FG004	0	0	0	0	0	0	0	0	0	0	0	0	0	3.9	0	0	0	0	0	0	0	0	0	0	0	0	0	1.3	0	33.7	0	0	0	0	0	0	0	0	0	0	0	0	0
AC191575.2_FG001	0	0	0	0	0	0	0	0	0	0	0	0	0	0	33.4	0	0.382	0.044	0.176	0.477	0.196	0.208	0	0	0	6.31	0.145	0.492	0.0479	0	0	0.0742	0.166	0.235	0.97	1.61	2.43	0	2.56	0.385	2.04	0.195	0.15
AC191577.3_FG002	0	0	0	0	0	0	0	0	0	0	0	0	0	0	0	0	0	0	0	0	0	0	0	0	0	0	0	0	0	0	0	0	0	0	0	0	0	0	0	0	0	0	0
AC191577.3_FG003	0	0	0	0	0	0	0	0	0	0	0	0	0	0.466	0.203	0.292	0.278	0.199	1.12	1.03	0.278	0.535	0	0	0.305	0.682	0	0.109	0.365	0	0	0.506	0	0	0	0	0.983	0.189	0	0	0	0	0.413
AC191577.3_FG004	0	0	0	0	0	0	0	0	0	0	0	0	0	0	0	0	0	0	0	0	0	0	0	0	0	0	0	0	0	0	0	0	0	0	0	0	0	0	0	0	0	0	0
AC191578.3_FG003	0	0	0	0	0	0	0	0	0	0	0	0	0	0	0	0	0	0	0	0	0	0	0	0	0	0	0	0	0	0	0	0	0	0	0	0	0	0	0	0	0	0	0
AC191582.3_FG004	0	0	0	0	0	0	0	0	0	0	0	0	0	0	0	0	0	0	0	0	0	0	0	0	0	0	0	0	0	0	0	0	0	0	0	0	0	0	0	0	0	0	0
AC191585.3_FG002	0	0	0	0	0	0	0	0	0	0	0	0	0	0	0	0	0	0	0	0	0	0	0	0	0	0	0	0	0	7.32	0	0	0	0	0	0	0	0	0	0	0	0	0
AC191585.3_FG003	0	0	0	0	0	0	0	0	0	0	0	0	0	0	0	0	0	0	0	0	0	0	0	0	0	0	0	0.155	0	0	0	0	0	0	0	0	0	0	0	0	0	0	0
AC191589.3_FG003	0	0	0	0	0	0	0	0	0	0	0	0	0	2.25	0	0	0	0.372	0	0	0.183	0	0.287	0	0	0	0.794	0	0	13.7	8.32	0.0343	0.222	0	0.203	0.301	0	0	0.604	0.335	0.965	0.384	0
AC191592.3_FG009	0	0.309	0.0581	0	0	0	0	0	0	0	0	0	0	0	0	0	0	0	0	0	0	0	0	0	0	0	0	0	0	0	13.6	0	0	0	0	0	0	0	0	0	0	0	0
AC191595.3_FG007	0	0	0	0	0	0	0	0	0	0	0	0	0	0	0	0	0	0	0	0	0.165	0	0	0	0	0	0	0	0	0	0	0	0	0	0	0	0	0	0	0	0	0	0
AC191596.3_FG001	0	0	0	0	0	0	0	0	0	0	0	0	0	0	0	0	0	0	0	0	0	0	0	0	0	0	0	0.604	0	0	0	0	0	0	0	0	0	0	0	0	0	0	0
AC191598.3_FG007	0.187	0	0.168	1.16e-07	0.033	0	0	8.03e-05	0	0.12	0.0505	0	0	0	2.62	0	0	0	0	0	0	0.331	0	0.526	0	2.29	0	0.251	0	0	0	0	0	0	0	0	0	1.2	0	2.03	0	0	0
AC191598.3_FG010	0	0	0	0	0	0	0	0	0	0	0	0	0	0	0	0	0	0	0	0	0	0	0	0	0	0	0	0	0	0	0	0	0	0	0	0	0	0	0	0	0	0	0
AC191601.1_FG003	0	0	0	0	0	0	0.105	0.201	0.11	0.142	0	0	0.182	0	0	0.837	0.321	0.0397	0.432	1.04	0.563	0.631	3.75	0.772	0.578	0.53	0.0903	0	0.0896	0	0	0.492	0.428	0.192	0.241	0.56	0.702	0.0673	0	0.467	0	0.705	1.25
AC191601.1_FG009	0	0	0	0	0	0	0	0	0	0	0	0	0	0	0	0	0	0	0	0	0	0	0	0	0	0	0	0	0	0	0	0.198	0	0	0	0	0	0	0	0	0	0	0
AC191616.3_FG003	0	0	0	0	0	0	0	0	0	0	0	0	0	0	0	0	0	0	0	0	0	0	0	0	0	0	0	0	0	0	0	0	0	0	0	0	0	0	0	0	0	0	0
AC191620.3_FG001	0	0	0	0	0	0	0	0	0	0	0	0	0	0	0	0	0	0	0	0	0	0	0	0	0	0	0	0	0	0	0	0	0	0	0	0	0	0	0	0	0	0	0
AC191620.3_FG002	0	0	0	0	0	0	0	0	0	0	0	0	0	0	0	0	0	0	0	0	0	0	0	0	0	0	0	0	0	0	0	0	0	0	0	0	0	0	0	0	0	0	0
AC191620.3_FG008	0	0	0	0	0	0	0	0	0	0	0	0	0	0	0	0	0	0	0	0	0	0	0	0	0	0	0	0	0	0	0	0	0	0	0	0	0	0	0	0	0	0	0
AC191622.3_FG003	1.08	3.33	3.19	1.21	0.497	0.952	0.215	0.332	0.156	0.119	0.0899	0.2	0.0468	0.393	0.185	0.554	0.248	0.967	0.171	0.275	0	0	0	0	0	0	1.6	0.0575	0	0	0	0.0648	0.225	4.95	1.19	0.519	0	0.293	2.46	0.557	1.52	0	0.0753
AC191622.3_FG005	0	0	0	0.0358	0.0346	0	0.0365	0.183	0.0341	0	0	0	0	0	0	0.205	0	0	0	0.473	0.524	0	0.416	0	0.193	0	0	0	0	0	0	0	0.182	0	0	0	0	0.398	0	0.656	0	0.281	0.3
AC191622.3_FG007	0	0	0	0	0	0	0	0	0	0	0	0	0	0	0	0	0	0	0	0	0	0	0	0	0	0	0	0.132	0	0	0	0	0	0	0	0	0	0	0	0	0	0	0
AC191623.3_FG006	0	0	0	0	0	0	0	0	0	0	0	0	0	5.32	0	0	0	0.629	0	0	0	0	0	0.569	0	0	2.02	0	0	6.96	18.3	0	0	0	0	0	0	0	0	0	0	0	0
AC191623.3_FG007	2.91	1.38	2.24	1.52	1.46	3.04	1.5	1.47	0.266	0.833	0.236	0.476	0.116	0	5.35	0.393	0	0.546	0	1.96	2.75	0.619	0	0	0.489	0	0.657	0	0.283	0	0	0.198	2.23	0	0.772	5.62	4.9	1.27	0	0	0	0.537	1.62
AC191623.3_FG008	0	0	0	0	0	0	0	0	0	0	0	0	0	0	0	0	0	0	0	0	0	0	0	0	0	0	0	0	0	0	5.08	0	0	0	0	0	0	0	0	0	0	0	0
AC191633.3_FG002	0	0.0499	0	0	0	0	0	0	0	0	0	0	0	0	0	0	0	0	0	0	0	0	0	0	0	0	0	0.122	0	0	0	0	0	0	0	0	0	0	0	0	0	0	0
AC191633.3_FG003	0.111	0.0349	0.0414	0.625	0.529	0.105	0.296	0.585	0.262	0.515	0.249	0.611	0.428	0.17	0	0.179	0.193	0.0419	0.0914	0.199	0.176	0.217	0	0.118	0.0815	0.322	0.0469	0	0.0212	0	0	0.117	0.0931	0.211	0.196	0.325	0.15	0.131	0	0.517	0	0.213	0.181
AC191640.3_FG001	0	0	0.148	0	1.34e-06	0.145	0	8.72e-06	0	1.24e-06	0	0.0335	0	1.48	0	0.52	0.732	0.325	0	0.599	0.706	0	0	0.776	0	0	0.465	0	1.12	0	0	0	0	0	0	1.53	0	0	0	1.64	0	1.3	0.124
AC191640.3_FG004	0	0	0	0	0	0	0	0	0	0	0	0	0	0	0	0	0	0	0	0	0	0	0	0	0	0	0	0	0	0	0	0	0	0	0	0	0	0	0	0	0	0	0
AC191650.3_FG003	0	0	0	0	0	0	0	0	0	0	0	0	0	0	0	0	0	0	0	0	0	0	0	0	0	0	0	0	0	0	0	0	0	0	0	0	0	0	0	0	0	0	0
AC191652.3_FG003	0	0	0	0	0	0	0	0	0	0	0	0	0	0	0	0	0	0	0	0	0	0	0	0	0	0	0	0	0	0	0	0	0	0	0	0	0	0	0	0	0	0	0
AC191653.3_FG001	0	0	0	0	0	0	0	0	0	0	0	0	0	0	0	0.617	0.982	1.07	2.85	1.86	6.15	2.04	2.87	1.05	1.31	6.43	0.587	0	0.548	0	0	0.92	0.574	0	0.675	5.59	5.47	1.67	0	0	0	0	1.13
AC191654.3_FG004	0	0	0	0	0	0	0	0	0	0	0	0	0	0	0	0	0.267	0	0	0	0	0	0	0	0	0	0	0	0	0	0	0	0	0	0	0	0	0	0	0	0	0	0
AC191654.3_FG006	0	0	0	0	0	0	0	0	0	0	0	0	0	0	0	0	0	0	0	0	0	0	0	0.257	0	0	0	0	0	0	0	0	0	0	0	0	0	0	0	0	0	0	0
AC191658.3_FG002	0	0	0	0	0	0	0	0	0	0	0	0	0	0	1.36e-07	0	0	0	0	0	0	0	0	0	0	0	0	0	0	0	0	0	0	0	0	0	0	0	0	0	0	0	0
AC191658.3_FG003	0	0	0	0	0	0	0	0	0	0	0	0	0	0	0	0	0	0	0	0	0	0	0	0	0	0	0	0.37	0	0	0	0	0	0	0	0	0	0	0	0	0	0	0
AC191658.3_FG007	0	0	0	0	0	0	0	0	0	0	0	0	0	0	0.167	0	0	0	0	0	0	0	0	0	0	0	0	0	0	0	0	0	0	0	0	0	0	0	0	0	0	0	0
AC191658.3_FG008	0	0	0	0	0	0	0	0	0	0	0	0	0	0	0	0	0	0	0	0	0	0	0	0	0	0	0	0	0	0	0	0	0	0	0	0	0	0	0	0	0	0	0
AC191660.3_FG003	0	0	0	0	0	0	0	0	0	0	0	0	0	0	0	0	0	0	0	0	0	0	0	0	0	0	0	0	0	0	0	0	0	0	0	0	0	0	0	0	0	0	0
AC191661.3_FG001	103	119	89.9	158	211	82.5	31.4	44.4	89	31.2	22.4	13.1	9	10.7	59.9	1.07	5.71	10.4	3.33	0	0.607	0.698	0.85	0.638	2.66	54.5	9.28	19.6	1.21	0	0	4.64	3.38	0.595	3.8	85.3	257	0	0.455	0.222	6.43	6.07	0
AC191661.3_FG004	0.114	0.112	0.555	0	0	0	0	0	0	0	0	0.0935	0	0	0	0	0	0	0	0	0	0	0	0	0	0	0	0	0	6.21	0	0	0	0	0	0	0	0	0	1.45	0	0	0
AC191662.4_FG003	0	0	0	0	0	0	0	0	0	0	0	0	0	0	0.056	0	0	0	0	0	0	0	0	0	0	0	0	2.09	0	0	0	0	0	0	0	0	0	0	0	0	0	0	0
AC191668.3_FG001	0	0	0	0	0	0	0	0	0	0	0	0	0	0	0	0	0	0	0	0	0	0	0	0	0	0	0	0.179	0	0	0	0	0	0	0	0	0	0	0	0	0	0	0
AC191674.3_FG006	0	0	0	0	0	0	0	0	0	0	0	0	0	0	0	0	0	0	0	0	1.06	0	0	0	0	0	0	0	0	0	0	0	0	0	0	0	0	0	0	0	0	0	0
AC191676.3_FG011	3.25	3.2	3.9	2.24	2.04	2.27	1.09	1.54	1.03	0.564	0.537	0.402	0.257	0.249	0.0428	0.385	2.55	0.199	0.588	0.958	0.551	0.214	0.59	0.498	1.06	0.497	0.238	0.111	2.21	0	2.58	0	0.315	8.56	2.54	0.56	0.252	0.246	6.33	8.23	4.71	0.35	0.499
AC191681.3_FG005	9.28	13.5	8.73	14.3	11.8	13.8	10.1	5.12	3.34	6.38	5.67	8	5.46	0	1.2	0	0	0	0	0	0	0	0	0.882	0	0	0	5.97	0	0	0	0	0	0	0	0	0	0	0	0	0	0	0.193
AC191681.3_FG007	0	0.0665	0	0	0	0	0	0	0	0	0	0	0	0	0.419	0	1.12	0.546	0	0	0	0	0	0	0	0	0	0	0	8.83	0	0	0	0	0	0	0	0	0	0	0	0	0
AC191684.3_FG002	0	0	0	0	0	0	0	0	0	0	0	0	0	0	0	0	0	0	0	0	0	0	0	0	0	0	0	0	0	0	0	0	0	0	0	0	0	0	0	0	0	0	0
AC191686.3_FG001	0.213	0	0.137	0	0	3.41e-07	0	0	0	0	0	0	0	0	0	0.253	0	0	0	0	0	0	0	0	0	0	0.116	0.0305	0	0	0	0	0	0	0	0	0	0.247	0.953	0	0	0	0
AC191686.3_FG002	2.57	3.1	3.03	3.24	2.3	0.919	2.05	2.56	3.95	2.85	3.43	0.976	0.349	0	0.792	0.587	3.25	0.289	0.285	0.226	0	0	0	0	1.97	1.78	0.245	0.424	0.235	0	0	0.0915	0.801	0	1.31	0.986	2.55	0.103	0	0	0	0	0.625
AC191691.3_FG009	0	0	0	0	0	0	0	0	0	0	0	0	0	0	0	0	0	0	0	0	0	0	0	0	0	0	0	0.191	0	0	0	0	0	0	0	0	0	0	0	0	0	0	0
AC191691.3_FG011	0	0	0	0	0	0	0	0	0	0	0	0	0	0	0	0	0	0.199	0	0	0	0	0	0	0	0	0	0	0	0	0	0	0	0	0	0	0	0	0	0	0	0	0
AC191691.3_FG012	0	0	0	0	0	0	0	0	0	0	0	0	0	0	0	0	0	0	0	0	0	0	0	0	0	0	0	0	0	0	0	0	0	0	0	0	0	0	0	0	0	0	0
AC191692.3_FG001	0	0	0	0	0	0	0	0	0	0	0	0	0	0	0	0	0	0	0	0	0	0	0	0	0	0	0	0.22	0	0	0	0	0	0	0	0	0	0	0	0	0	0	0
AC191693.3_FG001	0	0	0	0	0	0	0	0	0	0	0	0	0	0	0	0	0	0.432	0	0	0	0	0	0	0	0	0	0.0333	0	0	0	0	0	0	0	0	0	0	0	0	0	0	0
AC191702.3_FG002	0	0	0	0	0	0	0	0	0	0	0	0	0	0	0	0	0	0	0	0	0	0	0	0	0	0	0	0	0	0	0	0	0	0	0	0	0	0	0	0	0	0	0
AC191703.3_FG005	0	0	0	0	0	0	0	0	0	0	0	0	0	0	0	0	0	0	0	0	0	0	0	0	0	0	0	0	0	0	0	0	0	0	0	0	0	0	0	0	0	0	0
AC191704.3_FG007	0.23	0.147	0.0949	0.55	0.112	0.0332	0	0	0	0	0	0.158	0	3.3	0	0	0	2.09	0	0	0	0	5.71	5.18	0	0	0	6.31	0.49	0	0	0	0	0	0	0	0	0.594	0	0	0	0	0.283
AC191704.3_FG008	39	59.7	36.6	41.9	45.8	21.1	12	16.7	22.9	22.9	21.2	23	18.6	50.8	0	14.5	16	25.8	22	8.94	0.118	1.01	0.167	7.82	7.29	11.9	23.6	0	14.7	1.21	70.5	0	9.04	3.28	1.57	4.13	6	7.91	0.421	0.229	3.48	2.72	15.1
AC191707.3_FG003	0	0	0	0	0	0	0	0	0	0	0	0	0	0	0	0	0	0	0	0	0	0	0	0	0	0	0	0	0	0	0	0	0	0	0	0	0	0	0	0	0	0	0
AC191708.3_FG001	0	0	0	0	0	0	0	0	0	0	0	0	0	0	0	0	0	0	0	0	0	0	0	0	0	0	0	0	0	0	0	0	0	0	0	0	0	0	0	0	0	0	0
AC191708.3_FG002	0	0	0	0	0	0	0	0	0	0	0	0	0	0	0	0	0	0	0	0	0	0	0	0	0	0	0	0	0	0	0	0	0	0	0	0	0	0	0.862	0	0	0	0
AC191708.3_FG003	0	0	0	0	0	0	0	0	0	0	0	0	0	0	0	0	0	0	0	0	0	0	0	0	0	0	0	0	0	0	0	0	0	0	0	0	0	0	0	0	0	0	0
AC191708.3_FG004	0	0	0	0	0	0	0	0	0	0	0	0	0	0	0	0	0	0	0	0	0	0	0	0	0	0	0	0	0	0	0	0	0	0	0	0	0	0	0	0	0	0	0
AC191713.3_FG001	0	0	0	0	0	0	0	0	0	0	0	0	0	0	2.87	0	0	0	0	0	0.706	0	0	0	0	0	0	0	0	0	0	0	0	0	0	0	0	0.277	0	0	0	0	0.128
AC191713.3_FG002	0	0	0	0	0	0	0	0	0	0	0	0	0	0	1.36e-07	0	0	0	0	0	0	0	0	0	0	0	0	0.227	0	0	0	0	0	0	0	0	0	0	0	0	0	0	0
AC191715.3_FG004	0	0	0	0	0	0	0	0	0	0	0	0	0	0	0	0	0	0	0	0	0	0	0	0	0	0	0	0	0	0	0	0	0	0	0	0	0	0	0	0	0	0	0
AC191718.3_FG001	0	0	0	0	0	0	0	0	0	0	0	0	0	0.187	0	0.506	1.57	0.177	0.585	0.118	0.416	0.259	0.193	0.227	0	0.639	0.113	0	0.579	0	0	0.287	0.532	0.701	0.448	1.13	0.531	0.0344	0	0	0	0.478	0.0424
AC191719.3_FG001	0.253	0.238	0.503	0.808	0.113	0.14	0	0.0331	0	0	5.1e-07	0	0	0	0.824	0	0	0	0	0	0	0	0	0	0	0	0	0	0.301	0	0	0	0	0	1.71	0	1.82	0.486	0	0	0	0	0
AC191724.2_FG003	28.7	34.7	25.9	19.9	10	3.49	1.6	0.99	1.83	0.736	0.762	3.44	2.03	3.13	5.01	0.523	0.435	3.52	0.685	0.26	0.818	0.542	4.05	10.5	0.145	7.11	3.63	6.83	0.987	2.9	0	3.19	2	13.6	19.3	5.91	7.13	0	16.5	17.6	10.8	4.43	0.253
AC191726.4_FG002	5.99	6.6	5.69	8.33	3.48	0.511	0.193	0.225	0.375	0.506	0.0334	6.28	0.11	0	0	0	0	0	0	0	0	0	0	0.216	0	0	0.105	0	0.0396	0	0	0	0	0	0.262	0	0	0	0	0	0	0.223	0
AC191727.3_FG006	0	0	0	0	0	0	0	0	0	0	0	0	0	0	0	0	0	0	0	0	0	0	0	0	0	0	0	0	0	0	0	0	0	0	0	0	0	0	0	0	0	0	0
AC191728.3_FG001	0	0	0	0	0	0	0	0	0	0	0	0	0	0	0.215	0	0	0	0	0	0	0	0	0	0	0	0	6.17	0	0	0	0	0	0	0	0	0	0	0	0	0	0	0
AC191728.3_FG005	0	0	0	0	0	0	0	0	0	0	0	0	0	0	0	0	0	0	0	0	0	0	0	0	0	0	0	0	0	0	0	0	0	0	0	0	0	0	0	0	0	0	0
AC191731.3_FG001	0	0	0	0	0	0	0	0	0	0	0	0	0	0	0	0	0	0	0	0	0	0	0	0	0	0	0	0	0	0	0	0	0	0	0	0	0	0	0	0	0	0	0
AC191732.3_FG001	0	0	0	0	0	0	0	0	0	0	0	0	0	0	0	0	0	0	0	0	0	0	0	0	0	0	0	0	0	0	0	0	0	0	0	0	0	0	0	0	0	0	0
AC191735.3_FG005	0	0	0	0	0	0	0	0	0	0	0	0	0	0	0	0	0	0	0	0	0	0	0	0	0	0	0	0	0	0	0	0	0	0	0	0	0	0	0	0	0	0	0
AC191735.3_FG009	0	0	0	0	0	0	0	0	0	0	0	0	0	0	0	0	0	0	0	0	0	0	0	0	0	0	0	0	0	0	0	0	0	0	0	0	0	0.172	0	0	0	0	0
AC191735.3_FG013	0	0	0	0	0	0	0	0	0	0	0	0	0	1.84	0	0	0	0	0	0	0	0	0	0	0	0	0.121	0.307	0	4.77	0	0	0	0	0	0	0	0	1	0	0	0	0
AC191735.3_FG014	0	0	0	0	0	0	0	0	0	0	0	0	0	0	0	0	0	0	0	0	0	0	0	0	0	0	0	0	0	0	0	0	0	0	0	0	0	0	0	0	0	0	0
AC191735.3_FG015	0.0482	2.38e-09	0	0	0	0	0	0	0	0	0	0	0	0	0	0	0	0	0	0	0	0	0	0	0	0	0.149	0	0	3.34	0	0	0	0	0	0	0	0	0	0	0	0	0
AC191736.2_FG002	0	0	0	0	0.0592	0	0	0	0	0.000121	0	0	0	0	0	0.99	2.94	0	0	0	0	0	0	0	0	0	0	0	0	0	0	0	0	0	0	0	0	0	0	0	0	0	0
AC191744.3_FG002	0	0	0	0	0	0	0	0	0	0	0	0	0	0	0	0	0	0	0	0	0	0	0	0	0	0	0	0	0	0	0	0	0	0	0	0	0	0	0	0	0	0	0
AC191746.3_FG002	0	0	0	0	0	0	0	0	0	0	0	0	0	0	0	0	0	0	0	0	0	0	0	0	0.183	0	0	0	0	0	0	0	0	0	0	0	0	0	0	0	0	0	0.243
AC191748.3_FG001	0	0	0	0	0	0	0	0	0	0	0	0	0	16.7	0	0	0	0.151	0	0	0	0	0	0	0	0	0.822	0	2.77e-05	31.8	30.9	0	0	0	0	0	0	0	0	0.802	0	0	0
AC191749.3_FG002	0	0	0	0	0	0	0	0	0	0	0	0	0	0	0	0	0	0	0	0	0	0	0	0	0	0	0	0	0	0	0	0	0	0	0	0	0	0	0	0	0	0	0
AC191750.3_FG002	0.182	0.094	0	0.213	6.58e-05	0	0	0.0359	0	0	0	0	0	0	0	0	0.218	0	0	0	0.315	0	0	0	0	0	0	0	0	0	0	0	0	0	0	0	0	0	0	1.24	0	0.522	0
AC191750.3_FG004	0	0	0	0.0479	0.142	0	0.168	0.497	0.0511	0.0351	0	0.0912	0.0605	0.378	0	0.487	0	0	0.184	0	0.189	0.201	0	0.118	1.36e-06	0	0.0548	0	0.206	0	0	0.133	0.173	0	0.176	0.319	0.186	0.349	0	0.356	0	0.333	0.134
AC191751.3_FG001	0	0	0	0	0	0	0	0	0	0	0	0	0	0	0	0	0	0	0	0	0	0	0	0	0	0	0	0	0	0	0	0	0	0	0	0	0	0	0	0	0	0	0
AC191751.3_FG003	0	0	0	0	0	0	0	0	0	0	0	0	0	0	0	0	0	0	0	0	0	0	0	0	0	0	0	0	0	0	0	0	0	0	0	0	0	0	0	0	0	0	0
AC191759.3_FG003	5.31	4.89	5.82	6.86	6.99	8.92	7.09	12.3	10.1	9.51	7.28	10.2	8.53	11.8	5.84	17.2	1.89	16.5	13.4	1.74	2.28	10.2	4.03	5.18	3.14	4.66	12.2	2.01	16.1	15.1	10.2	13.8	11.9	4.1	3.06	5.32	5.47	3.51	7.33	4.38	0	15.4	3.4
AC191759.3_FG008	0	0	0	0	0	0	0	0	0	0	0	0	0	0	0	0	0	0	0	0	0	0	0	0	0	0	0	0.482	0	0	0	0	0	0	0	0	1.67	0	0	0	0	0	0
AC191759.3_FG010	0	0	0	0	0	0	0	0	0	0	0	0	0	0	0	0	0	0	0	0	0	0	0	0	0	0	0	0	0	0	0	0	0	0	0	0	0	0	0	0	0	0	0
AC191769.4_FG005	0	0	0	0	0	0	0	0	0	0	0	0	0	0	0	0	0	0	0	0	0	0	0	0	0	0	0	0	0	0	0	0	0	0	0	0	0	0	0	0	0	0	0
AC191771.3_FG007	0	0	0	0	0	0	0	0	0	0	0	0	0	0	0	0	0	0	0	0	0	0	0	0	0	0	0	0.0902	0	0	0	0	0	0	0	0	0	0	0	0	0	0	0
AC191771.3_FG008	160	90.6	123	178	174	169	145	144	161	110	91.4	200	168	35.6	22	50.4	15.2	23.9	44.7	39.9	12.6	20.3	23.7	38	30.7	17.3	35.2	32.2	54.3	25.3	22.4	21.6	28.6	37.5	33	12	10.7	75.2	20.8	12	17	18.9	44.1
AC191772.3_FG001	0	0	0	0	0	0	0	0	0	0	0	0	0	0	0	0	0	0	0	0	0	0	0	0	0	0	0	0	0	0	0	0	0	0	0	0	0	0	0	0	0	0	0
AC191775.4_FG003	0	1.8e-05	0	0	0	0	0	0.057	0	0	0	0	0	0	0	0	0.223	0.0344	0	0.108	0	0	0	0	0	0.382	0	0	0	0	0	0.027	0.0792	0	0	0	0.113	0.0929	0	0	0	0.179	5.48e-06
AC191775.4_FG004	0	0	0	0	0	0	0	0	0	0	0	0	0	0	0	0	0	0	0	0	0	0	0	0	0	0	0	0	0	0	0	0	0	0	0	0	0	0	0	0	0	0	0
AC191778.3_FG001	0	0	0	0	0	0	0	0	0	0	0	0	0	0	0	0	0	0	0	1.11	8.17	0	0.565	0	0.284	0	0	2.08	0	0	0	0	0	0	0	0	0	0.191	0	0	0	0	0.257
AC191780.3_FG001	0.307	0.257	0.788	0.559	0.128	0	0	0	0.063	0	0	0	0	0	0	0	0	0.201	0	0	0	0	0	0	0	0	0	0	0	0	0	0	0	0	0	0	0.335	0	0	0	0	0	0
AC191781.4_FG004	0	0	0	0	0	0	0	0	0	0	0	0	0	0	0	0	0	0	0	0	0	0	0	0	0	0	0	0	0	0	0	0	0	0	0	0	0	0	0	0	0	0	0
AC191782.3_FG001	0	0	0	0	0	0	0	0	0	0	0	0	0	0	0	0	0	0	0	0	0	0	0	0	0	0	0	0	0	0	0	0	0	0	0	0	0	0	0	0	0	0	0
AC191782.3_FG002	9.64	16.2	11.6	9.37	3.79	5.38	3.17	7.98	11.1	1.54	2.34	0.908	1.53e-07	0	0	0	0	0	0	0	0	0	0	0	0	0	0	0.337	0	0	0	0.271	0	0	0	0	0.587	0	0	0	0	0	0
AC191786.3_FG007	0.12	0.27	0.0825	0	0	0	0.0522	0	1.3e-07	0	0	0	0	0.868	0	0	0	0	0	0	0	0	0	0	0	0	0	0.118	0	0	0	0	0	0	0	0	1.06	0.196	0	0	0	0.263	0
AC191787.3_FG002	0.129	0.219	0	0	0	0	0	1.51e-05	0	0	0	0	0	0	0	0	0	0	0	0	0	0	0	0	0	0	0	0	0	0	0	0	0	0	0	0	0	0	0	0	0	0	0
AC191790.3_FG005	0	0	0	0	0	0	0	0	0	0	0	0	0	0	0	0	0	0	0	0	0	0	0	0	0	0	0	0	0	0	0	0	0	0	0	0	0	0	0	0	0	0	0
AC191795.3_FG001	0	0	0	0	0	0	0	0	0	0	0	0	0	0	0	0	0	0	0	0	0	0	0	0	0	0	0	0.661	0	0	0	0	0	0	0	0	0	0	0	0	0	0	0
AC191795.3_FG003	0	0	0	0	0	0	0	0	0	0	0	0	0	0	0	0	0	0	0	0	0	0	0	0	0	0	0	0	0	0	0	0	0	0	0	0	0	0	0	0	0	0	0
AC191802.3_FG004	0	0	0	0.796	1.51	0.26	0.505	2.38	1.97	0.0273	2.67e-09	0.974	0.184	0	0.382	0.327	0.322	0.12	0.234	0.159	0.285	0.219	0	0	0.165	0.349	0	0	0.176	0	0	0.519	0	0.204	0.187	0.386	0.65	0.257	0	0	0	0.808	0.307
AC191803.3_FG006	0	0	0	0	0	0	0	0	0	0	0	0	0	0	0	0	0	0.0904	0	0	0	0	0	0	0	0	0	0	0	2.96	2.34	0	0	0	0	0	0	0	0	0	0	0	0
AC191805.3_FG001	0	0	0	0	0	0	0	0	0	0	0	0	0	0	0	0.0668	0	0.224	0.0479	0	0.112	0.217	0.167	0	0	0	0	0	0	0	0	0	0.0437	0	0	0	0.0655	0	0	0	0	0	0
AC191926.3_FG001	0	0	0	0	0	0	0	0	0	0	0	0	0	0	0	0	0	0	0	0	0	0	0	0	0	0	0	0	0	0	0	0	0	0	0	0	0	0	0	0	0	0	0
AC191927.2_FG002	0	0	0	0	0	0	0	0	0	0	0	0	0	0	0	0	0	0	0	0	0	0	0	0	0	0	0	0	0	0	0	0	0	0	0	0	0	0	0	0	0	0	0
AC191927.2_FG003	0.97	0	0.0358	0.22	0.0906	0	0	0	0.0564	0	0	2.59e-07	0	0	1.19	0	0.569	0.229	0.629	0	1.02	0	1.47	0	0.245	1.47	0	0.519	0.165	0	0	0.376	0	0	0	2.1	3.16	0	0	0	0	0	0
AC191929.3_FG001	0	0	0	0	0	0	0	0	0	0	0	0	0	0	0	0	0	0	0	0	0	0	0	0	0	0	0	0	0	0	0	0	0	0	0	0	0	0	0	0	0	0	0
AC191930.3_FG001	0	0	0	0	0	0	0	0	0	0	0	0	0	0	0	0	0	0	0	0	0	0	0	0	0	0	0	0	0	0	0	0	0	0	0	0	0	0	0	0	0	0	0
AC191949.3_FG007	0	0	0	0	0	0	0	0	0	0	0	0	0	0	0	0	0	0	0	0	0	0	0	0	0	0	0	0.856	0	0	0	0	0	0	0	0	0	0	0	0	0	0	0
AC191961.3_FG009	0.107	5.1e-05	0.0426	0.387	0.699	0.297	1.47	1.42	0.719	1.17	0.545	3.35	1.66	3.2	0	2.81	2.15	1.06	2.71	3.77	1.11	2.32	4.71	3.67	2.87	0.632	1.21	0	2.19	16.3	7.11	2.97	2.42	1.28	1.97	0.988	0.463	5.75	2.47	2.62	2.25	3.19	4.01
AC191998.4_FG004	0	0	0	0	0	0	0	0	0	0	0	0	0	0	0	0	0	0	0	0	0	0	0	0	0	0	0	0	0	0	0	0	0	0	0	0	0	0	0	0	0	0	0
AC192096.3_FG001	0	0	0	0	0	0	0	0	0	0	0	0	0	11.6	0	43.4	11.7	9.18	22.2	11.2	31.9	16.7	4.85	3.23	11.9	1.97	12.6	0	15.3	12.8	20.9	32.6	28.5	2.92	2.22	14.4	20.6	13.5	0	2.09	0	45.8	14.2
AC192159.2_FG004	0	0	0	0	0	0	0	0	0	0	0	0	0	0	0	0	0	0	0	0	0	0	0	0	0	0	0	0	0	0	0	0	0	0	0	0	0.536	0	0	0	0	0	0
AC192175.3_FG001	0	0	0	0	0	0	0	0	0	0	0	0	0	0	0	0	0	0	0	0	0	0	0	0	0	0	0	0	0	0	0	0	0	0	0	0	0	0	0	0	0	0	0
AC192177.3_FG008	0	0	0	0	0	0	0	0	0	0	0	0	0	0	0	0	0	0	0	0	0	0	0	0	0	0	0	0	0	0	0	0	0	0	0	0	0	0	0	0	0	0	0
AC192177.3_FG013	0	0	0	0	0	0	0	0	0	0	0	0	0	0	0	0	0	0	0	0	0	0	0	0	0	0	0	0	0	0	0	0	0	0	0	0	0	0	0	0	0	0	0
AC192185.3_FG001	0	0	0	0	0	0	0	0	0	0	0	0	0	0	0	0	0	0	0	0	0	0	0	0	0	0	0	0	0	0	0	0	0	0	0	0	0	0	0	0	0	0	0
AC192185.3_FG002	0	0	0	0	0	0	0	0	0	0	0	0	0	0	0	0	0	0	0	0	0	0	0	0	0	0	0	0	0	0	0	0	0	0	0	0	0	0	0	0	0	0	0
AC192198.3_FG004	0	0	0	0	0	0	0	0	0	0	0	0	0	0	0	0	0	0	0	0	0	0	0	0	0	0	0	0	0	0	0	0	0	0	0	0	0	0	0	0	0	0	0
AC192204.3_FG005	0	6.51e-07	0	0	0	0	0	0	0	0	0	0	0	1.85	5.75	0.414	21.3	1.01	0.814	1.1	0.205	0.486	0.243	0	0.708	64.8	0.726	10.2	1.86	0	0	1.36	1.57	0.161	16	41.1	123	0.571	0	1.04	0.859	6.96	0.758
AC192210.3_FG005	0	0	0	0	0	0	0	0	0	0	0	0	0	0	0	0	0	0	0	0	0	0	0	0	0	0	0	0	0	0	0	0	0	0	0	0	0	0	0	0	0	0	0
AC192221.3_FG001	0	0	0	0	0	0	0	0	0	0	0	0	0	0	0	0	0	0	0	0	0	0	0.21	0	0	0	0	0	0	0	0	0	0	0	0	0	0	0	0	0	0	0	0
AC192222.3_FG004	0	0	0	0	0	0	0	0	0	0	0	0	0	0	0	0	0	0	0	0	0	0	0	0	0	0	0	0	0	0	0	0	0	0	0	0	0	0	0	0	0	0	0
AC192223.3_FG002	0	0	0	0	0	0	0	0	0	0	0	0	0	0	0	0	0	0	0	0	0	0	0	0	0	0	0	0	0	0	0	0	0	0	0	0	0	0	0	0	0	0	0
AC192224.3_FG002	3.01	4.3	3.73	1.94	2.06	4.27	2.55	3.09	1.79	2.52	3.26	2.64	2.15	0	0.566	0.197	0.207	0	0.284	0	0	0	0	0	0	0.708	0.243	4.58	0.0535	0	0	0	0.175	0	0	0.979	0	0	0	0	0	0.483	0
AC192226.3_FG007	0	0	0	0	0	0	0	0	0	0	0	0	0	0	1.75	0	0	0	0	0	0	0	0	0	0	0	0	9.43	0	0	0	0	0	0	0	0	0	0	0	0	0	0	0
AC192227.3_FG001	0	0	0	0	0	0	0	0	0	0	0	0	0	0	0	0	0	0	0	0	0	0	0	0	0	0	0	0	0	0	0	0	0	0	0	0	0	0	0	0	0	0	0
AC192228.3_FG003	0	0	0	0	0	0	0	0	0	0	0	0	0	0	0	0	0	0	0	0	0	0	0.298	0	0	0	0	0	0	0	0	0	0	0	0	0	0	0	0	0	0	0	0
AC192230.3_FG003	0	0	0	0	0	0	0	0	0	0	0	0	0	0	0	0	0	0	0	0	0	0	0	0	0	0	0	0	0	0	0	0	0	0	0	0	0	0	0	0	0	0	0
AC192236.3_FG002	0	0	0	0	0	0	0	0	0	0	0	0	0	0	0.175	0	0	0	0	0	0	0	0	0	0	0	0	0.638	0	0	0	0	0	0	0	0	0	0	0	0	0	0	0
AC192236.3_FG007	0	0	0	0	0.0381	0.0906	0	0.000922	0	0	0	0	0	0	0.036	0	0	1.35e-06	0.148	1.14	0.144	0	0	0.165	0.505	0.399	0.111	0	0	0	0	0.116	0.142	0.188	0	0	0.173	2.2	0	0	0	0	0.646
AC192238.3_FG005	0	0	0	0	0	0	0	0	0	0	0	0	0	0	0	0	0	0.0575	0.139	0	0	0	0	0	0	0	0	0	0	0	0	0	0	0	0	0	0	0	0	0	0	0	0
AC192238.3_FG007	0	0	0	0	0	0	0	0	0	0	0	0	0	0	0	0	0	0	0	0	0	0	0	0	0	0	0	0.257	0	0	0	0	0.465	1.21	0	0	0	0	0	0	0	0	0
AC192240.3_FG002	0	0	0	0	0	0	0	0	0	0	0	0	0	0	2.19e-06	0	0	0	0	0	0	0	0	0	0	0	0	0.114	0	0	0	0	0	0	0	0	0	0.0986	0	0	0	0	0
AC192240.3_FG004	0	0	0	0	0	0	0	0	0	0	0	0	0	0	0	0	0	0	0	0	0	0	0	0	0	0	0	3.86	0	0	0	0	0	0	0	0	0	0	0	0	0	0	0
AC192240.3_FG005	0	0	0	0	0	0	0	0	0	0	0	0	0	0	0	0	0	0	0	0	0	0	0	0	0	0	0	4.47e-22	0	0	0	0	0	0	0	0	0	0	0	0	0	0	0
AC192242.3_FG002	0.195	0.0387	0.119	0.229	0.184	0	7.78e-05	0.199	0	0	0.0678	0	0	0	0.0442	0	0	0	0	0	0	0	0	0	0	0	0	0	0	0	0	0	0	0	0	0	0	0	0	0	0	0	0
AC192244.3_FG001	135	178	133	155	140	175	135	164	149	143	165	118	91.8	30.7	55.7	234	168	74.5	200	308	319	166	157	81	178	61.7	72.5	70.7	133	16.9	22.1	125	107	29.6	14	64	93.4	231	3.22	8.62	49.1	119	245
AC192244.3_FG002	0	0	0	0	0	0	0	0	0	0	0	0	0	4.08	0.378	0.612	0.609	0.214	0.299	0.335	0.428	0.49	0.408	0	0.165	0	0.0811	0.167	0.179	2.4	14.5	1.27	0.57	0	0	1.04	1.2	0	0	0	0	0.566	0.0851
AC192244.3_FG006	0	0	0	0	0	0	0	0	0	0	0	0	0	0	0	0	0	0	0	0	0	0	0	0	0	0	0	0	0	0	1.2	0	0	0	0	0	0	0	0	0	0	0	0
AC192244.3_FG007	1.56	2.23	2.33	1.71	1.4	2.15	1.29	0.72	0.986	2.41	2.65	2.08	3.63	7.17	12	6.47	13.5	10.1	6.74	9.84	6.09	10.5	5.96	3.92	10.2	26.5	9.54	11	4.17	14	15.5	6.9	10.7	22.6	26	13.1	14	13.5	18.5	19.7	16.8	3.09	9.7
AC192245.3_FG005	0	0	0	0	0	0	0	0	0	0	0	0	0	0	0	0	0	0	0	0	0	0	0	0	0	0	0	0	0	0	0	0	0	0	0	0	0	0	0	0	0	0	0
AC192245.3_FG006	0	0	0	0	0	0	0	0	0	0	0	0	0	0	5.74e-08	0	0	0	0	0	0	0	0	0	0	0	0	0	0	0	0	0	0	0	0	0	0	0	0	0	0	0	0
AC192246.2_FG002	0	0	0	0	0	0	0	0	0	0	0	0	0	0	0.233	0	0	0	0	0	0	0	0	0	0	0	0	0.531	0	0	0	0	0	0	0	0	0	0	0	0	0	0	0
AC192247.3_FG003	0	0	0	0	0	0	0	0	0	0	0	0	0	0	0	0	0	0	0	0	0	0	0	0	0	0	0	0	0	0	0	0	0	0	0	0	0	0	0	0	0	0	0
AC192250.3_FG006	0	0	0	0	0	0	0	0	0	0	0	0	0	0	0	0	0	0	0	0	0	0	4.23	0	0	0	0	0	0.209	0	0	0	0	0	0	0	0	0	0	0	0	0	0
AC192251.3_FG001	0	0	0	0	0	0	0	0	0	0	0	0	0	0	0	0	0	0	0	0	0	0	0	0	0	0	0	0	0	0	0	0	0	0	0	0	0	0	0	0	0	0	0
AC192261.3_FG004	0	0	0	0	0	0	0	0	0	0	0	0	0	0	0	0	0	0	0	0	0	0	0	0	0	0	0	0	0	0	0	0	0	0	0	0	0	0	0	0	0	0	0
AC192261.3_FG005	0	0	0	500	325	14.8	5.91	0	0	0	0	8.75	2.91	0	0.479	0.911	0	0	0	0	0	0	0	0	2.79	0	3.63	0	0	0	0	0.496	0.0456	0	0	2.42	71.6	0	0	0	0	0	0.456
AC192262.3_FG004	0	0	0	0	0	0	0	0	0	0	0	0	0	0	0.106	0	0	0	0	0	0	0.588	0	0	0	0	0	0.165	0	0	0	0	0	0	0	0	0	0	0	0	0	0	0
AC192263.2_FG006	0	0	0	0	0	0	0	0	0	0	0	0	0	0.703	0	3.2	0.909	1.12	2.23	5.18	1.26	2.23	1.49	0.547	2.12	4.3	1.29	0	0.756	1.2	0	5.22	2.78	0.967	0.889	4.47	10.4	5.11	1.42	1.16	2.2	2.08	6.56
AC192264.4_FG002	20.5	24.4	25.4	25.4	63.2	74.2	53.1	62.3	53.4	42	25.7	20.7	14.9	0	1.89	15.2	11.4	7.53	11.2	15	28.6	11.8	12.2	9.39	6.82	15.3	4.24	2.94	2.51	0	9.66	3.83	6.12	8.63	0.119	7.05	6.35	14	0	0.21	0	4.01	17
AC192267.3_FG001	0	0	0	0	0	0	0	0	0	0	0	0	0	0	0.238	0	0	0	0	0	0	0	0	0	0	0	0	0	0	0	0	0	0	0	0	0	0	0	0	0	0	0	0
AC192282.3_FG005	0	0	0	0	0	0	0	0	0	0	0	0	0	0	0	0	0	0	0	0	0	0	0	0	0	0	0	0.55	0	0	0	0	0	0	0	0	0	0	0	0	0	0	0
AC192330.1_FG004	0	0	0	0	0	0	0	0	0	0	0	0	0	0	0	0	0	0	0	0	0	0	0	0	0	0	0	0	0	0	0	9.3e-08	0	0	0	0	0	0	0	0	0	0	0
AC192356.3_FG003	0	0	0	0	0	0	0	0	0	0	0	0	0	0	0	0	0	0	0	0	0	0	0	0	0	0	0	0	0	0	0	0	0	0	0	0	0	0	0	0	0	0	0
AC192356.3_FG005	0	0	0	0	0	0	0	0	0	0	0	0	0	0	0.0468	0	0	0	0	0	0	0	0	0	0	0	0	0.0444	0	0	0	0	0	0	0	0	0	0	0	0	0	0	0
AC192356.3_FG008	0	0	0	0	0	0	0	0	0	0	0	0	0	0	0	0	0	0	0	0	0	0	0	0	0	0	0	0	0	0	0	0	0	0	0	0	0	0	0	0	0	0	0
AC192362.3_FG002	17	10.8	13	10.5	10.1	3.49	15.1	15.3	15.2	8.42	8.84	11	10.3	15.9	11.4	11.3	4.34	9.5	10.9	10.7	3.6	8.53	9.23	3.96	5.59	17.2	8.18	15.2	15	30.9	15	7.92	8.01	12.5	14.6	12.7	7.17	10.4	17.9	12.8	11	4.29	8.3
AC192362.3_FG003	7.77	2.58	2.07	9.8	8.86	2.17	12.3	12.9	11.2	6.24	5.57	6.08	4.19	6.5	8.49	5.01	2.98	3.85	5.09	7.08	2.95	4.81	4.96	2.86	4.87	7.53	3.2	3.44	4.86	15.2	9.34	3.71	4.91	4.55	7.72	7.41	2.91	8.14	4.86	4.91	4.24	2.16	7.24
AC192367.2_FG002	1.64	0.739	0.671	1.53	2.07	0.573	4.66	4.43	5.07	10.1	10.8	9.52	9.67	16.9	0.04	10.9	2.12	16	12.4	16.8	6.72	9.46	4.52	6.4	13.2	0	13.9	0	14.3	12.2	11.4	11.4	9.8	1.92	5.56	0.531	0.193	15.3	6.67	4.02	4.29	11.3	15.5
AC192368.3_FG002	0.118	0	0.0207	0	0	0	0	0.0942	0	0	0	0	0	0	0	0	0.952	0	0	0	0	0	0	0	0	2.3	0	0	0	0	0	0	0	0	0	0	0	0	0	0	0	0.829	0
AC192368.3_FG009	0	0	0	0	0	0	0	0	0	0	0	0	0	0	0	0	0	0.213	0	0	0.267	0.213	0	0	0	0.677	0.137	0	0	0	0	0	0	0	0	1.03	0	0	0	0	0	0	0
AC192368.3_FG010	0.11	0.687	1.11	0.189	1.26	0.402	1.16	0.97	0.486	0.185	0.22	0.352	0.119	0	2.09	0	0.506	0.199	0	0	0.504	0.535	2.19	0.497	0	0	0.236	2.87	0	0	0	0.171	0	0	0	0.944	0.326	0	0	0	0	0.463	0
AC192372.3_FG003	9.05	11.8	10.6	8.68	9.87	8.88	4.8	6.01	7.56	6.23	6.21	8.16	4.71	0	4.01	0.979	2.45	0.808	0.0501	0.646	0.543	1.75	0.235	0	0	1.24	0.252	0	1.5	0	0	2.54	1.31	0.171	0	2.12	10.7	0.363	0	0	0	0.305	0.202
AC192374.3_FG002	0	0	0	0	0	0	0	0	0	0	0	0	0	0	0	0	0	0	0	0	0	0	0	0	0	0	0	0.168	0	3.62	0	0	0	0	0	0	0	0	0	0	0	0	0
AC192375.4_FG004	0	0	0	0	0	0	0	0	0	0	0	0	0	4.15	3.26	1.02	1.06	0	0	1.96	0	0.596	0.708	1.75	0.407	3.37	0.62	0	1.12	11.7	10.9	0.191	1.32	0	0.725	2.87	0.412	1.79	1.92	1.25	2.92	0	0.511
AC192377.3_FG002	0.418	0.17	0.248	0.563	0.506	0.847	1.93	1.67	0.671	0.524	0.487	0.617	0.341	0	1.17	0	0	0	0	0	0	0	0	0	0	0	0	0.434	0	0	0	0	0	0	0	0	0	0	0	0	0	0	0
AC192379.3_FG002	0	0	0	0	0	0	0	0	0	0	0	0	0	0	0.233	0	0	0	0	0	0	0	0	0	0	0	0	0	0	0	0	0	0	0	0	0	0	0	0	0	0	0	0
AC192380.3_FG005	0	0	0	0	0	0	0	0	0	0	0	0	0	1.26	0	0	0	0	0	0	0	0	0	0	0	0	0	0	0	4.08	10.3	0.117	0	0	0	0	0	0	0	0	0	0	0.0312
AC192381.3_FG001	0.0432	0.112	0	0.11	0.207	0.316	0	0	0	0	0	1.01	0	0	0	0	0	0	0	0	0	0	0	0	0	0	0	0	0	0	0	0.464	0	0	0	0	0	0	0	0	0	0	0
AC192381.3_FG004	0.0428	0	0.06	0	0	0.0401	0	0	0	0	0	0	0	0	0	0	0	0	0	0	0.382	0	4.1	0	0	0	0	0	0	0	0	0	0	0	0	0	0	0	0	0	0	0	0
AC192382.2_FG002	0	0	0	0	0	0	0	0	0	0	0	0	0	0	0	0	0	0	0	0	0	0	0	0	0	0	0.228	0.0927	0	0	0	0	0	0	0	0	0	0	0	0	0	0	0
AC192382.2_FG007	0	0	0	0	0	0	0	0	0	0	0	0	0	0	0	0	0	0	0	0	0	0	0	0	0	0	0	0	0	0	0	0	0	0	0	0	0	0	0	0	0	0	0
AC192400.3_FG001	0	0	0	0	0	0	0	0	0	0	0	0	0	0	0	0	0	0	0	0	0	0	0	0	0	0	0	0	0	0	0	0	0	0	0	0	0	0	0	0	0	0	0
AC192405.3_FG001	0	0	0	0	0	0	0	0	0	0	0	0	0	0	0	0	0	0	0	0	0	0	0	0	0	0	0	0	0	0	0	0	0	0	0	0	0	0	0	0	0	0	0
AC192450.3_FG008	0	0	0	0	0	0	0	0	0	0	0	0	0	0	0	0	0	0.139	0	0	0	0	0	0	0	0	0	0	0	0	0	0	0	0	0	0	0	0	0	0	0	0	0
[truncated: 61,100 more rows]
