# Supplementary material for: Maize and millet transcription factors annotated using comparative genomic and transcriptomic data
Source: BMC Genomics. 2014 Sep 27;15(1):818. doi: 10.1186/1471-2164-15-818 (PMC4189582; doi:10.1186/1471-2164-15-818)
Supplement: Supplementary file 6 — Additional file 6: Table S6: Normalized expression values of all millet Zhang gu genes in all RNA-seq samples. (XLSX 2 MB) [file 12864_2014_6495_MOESM6_ESM.xlsx]

## Sheet: Additional file 6
Table S6 Normalized expression value of all RNA-seq samples of millet Zhang gu genes.
Gene ID	Leaf	Root	Tassel	Stem
Millet_GLEAN_10000001	0	0	0	0
Millet_GLEAN_10000002	0	0	0	0
Millet_GLEAN_10000003	15.7727	3.85061	5.5179	6.09065
Millet_GLEAN_10000004	28.4742	22.2662	25.0247	18.5665
Millet_GLEAN_10000005	0	0	0	0
Millet_GLEAN_10000006	0	0	0	0
Millet_GLEAN_10000007	53.918	4.97923	18.995	17.4439
Millet_GLEAN_10000008	0	0	0	0
Millet_GLEAN_10000009	0	0	0	0
Millet_GLEAN_10000010	0	0.0292417	0	0
Millet_GLEAN_10000011	0	0	0	0
Millet_GLEAN_10000012	0	0.171846	0	0
Millet_GLEAN_10000013	0	0	0	0
Millet_GLEAN_10000014	0	0.0490188	0.0815723	0
Millet_GLEAN_10000015	0	0	0	0
Millet_GLEAN_10000016	0	0	0	0
Millet_GLEAN_10000017	0	0	0	0
Millet_GLEAN_10000018	0	0	0	0
Millet_GLEAN_10000019	10.9524	0	0	1.17481
Millet_GLEAN_10000020	18.1583	33.1893	37.7386	35.6641
Millet_GLEAN_10000021	0	0	0	0
Millet_GLEAN_10000022	0	0	0	0
Millet_GLEAN_10000023	9.03574	1.66602	4.35642	8.56184
Millet_GLEAN_10000024	1.92556	2.96635	222.916	0.256926
Millet_GLEAN_10000025	25.6204	29.209	18.3235	32.7847
Millet_GLEAN_10000026	39.4217	54.3842	77.4527	60.333
Millet_GLEAN_10000027	0	0	0	0
Millet_GLEAN_10000028	0	0	0	0
Millet_GLEAN_10000029	0	0	0	0
Millet_GLEAN_10000030	0	0	0	0
Millet_GLEAN_10000031	4.36483	3.71163	10.7854	13.6319
Millet_GLEAN_10000032	1.60833	0.899407	0.130652	0
Millet_GLEAN_10000033	0	0	0	0
Millet_GLEAN_10000034	6.78989	6.52058	4.5289	4.2316
Millet_GLEAN_10000035	4.04167	0.102561	0	0
Millet_GLEAN_10000036	0	0	0	0
Millet_GLEAN_10000037	8.83373	7.48243	6.98964	13.7453
Millet_GLEAN_10000038	1.17839	372.265	233.919	93.7632
Millet_GLEAN_10000039	42.7992	0	0	4.60638
Millet_GLEAN_10000040	3.71969	8.44621	26.0398	13.4843
Millet_GLEAN_10000041	0	0	0	0
Millet_GLEAN_10000042	0	0	0	0
Millet_GLEAN_10000043	0	0	0	0
Millet_GLEAN_10000044	0	0	0	0
Millet_GLEAN_10000045	60.4773	55.3454	78.8664	63.7544
Millet_GLEAN_10000046	0	0	0	0
Millet_GLEAN_10000047	0	0	0	0
Millet_GLEAN_10000048	0	9.36084	0.72327	1.09938
Millet_GLEAN_10000049	0	0	0	0
Millet_GLEAN_10000050	0	4.84873	0	0.530701
Millet_GLEAN_10000051	0	0	0	0
Millet_GLEAN_10000052	0	0	0	0
Millet_GLEAN_10000053	0	0	0	0
Millet_GLEAN_10000054	14.3286	28.9187	16.6429	24.9199
Millet_GLEAN_10000055	21.9471	46.7211	39.0766	40.1908
Millet_GLEAN_10000056	0	0	0	0
Millet_GLEAN_10000057	0.788364	0.253435	0	0.270189
Millet_GLEAN_10000058	0	0.0267728	14.5591	0
Millet_GLEAN_10000059	0	0	0	0
Millet_GLEAN_10000060	0	0	0	0
Millet_GLEAN_10000061	0	0	0	0
Millet_GLEAN_10000062	0	0	0	0
Millet_GLEAN_10000063	0	0	0.418943	0
Millet_GLEAN_10000064	0	0	0.0275481	0
Millet_GLEAN_10000065	0	0.0502321	0	0
Millet_GLEAN_10000066	0	0	0	0
Millet_GLEAN_10000067	1.65305	1.75535	0.185183	0.91798
Millet_GLEAN_10000068	5.97156	16.7884	4.53185	1.24779
Millet_GLEAN_10000069	4.87316	0.655953	2.00963	1.85574
Millet_GLEAN_10000070	0	0	0	0.455313
Millet_GLEAN_10000071	0	0	0	0
Millet_GLEAN_10000072	0	0	0	0
Millet_GLEAN_10000073	0	0	0	0
Millet_GLEAN_10000074	0	0	0	0
Millet_GLEAN_10000075	0	0	0	0
Millet_GLEAN_10000076	0	8.30043	0.545239	0.130114
Millet_GLEAN_10000077	0	0	0	0
Millet_GLEAN_10000078	57.8015	88.601	51.1217	62.1939
Millet_GLEAN_10000079	6.86029	15.4518	0.738154	2.87975
Millet_GLEAN_10000080	0	2.0201	0.0911739	0.139216
Millet_GLEAN_10000081	0	0	0	0
Millet_GLEAN_10000082	0	0	0	0
Millet_GLEAN_10000083	6.41904	14.689	29.028	18.3556
Millet_GLEAN_10000084	0	0	0	0
Millet_GLEAN_10000085	0	0	0	0
Millet_GLEAN_10000086	6.72437	1.95438	0.752187	2.0969
Millet_GLEAN_10000087	0	0	0	0
Millet_GLEAN_10000088	0	0	0	0
Millet_GLEAN_10000089	0	0	0	0
Millet_GLEAN_10000090	0	0	0	0
Millet_GLEAN_10000091	0	0.192137	0.294634	0.16506
Millet_GLEAN_10000092	130.083	34.3654	140.895	23.2697
Millet_GLEAN_10000093	0	0.0302892	0.0256234	0
Millet_GLEAN_10000094	0	0	1.53525	0
Millet_GLEAN_10000095	0.861991	0	0.100137	0
Millet_GLEAN_10000096	0	0.729682	16.6198	1.72501
Millet_GLEAN_10000097	0	0	0	0
Millet_GLEAN_10000098	0	0	0	0
Millet_GLEAN_10000099	0	0	0	0
Millet_GLEAN_10000100	0	0	0	0
Millet_GLEAN_10000101	0	0	0	0
Millet_GLEAN_10000102	0	0	0	0
Millet_GLEAN_10000103	0	0	0	0
Millet_GLEAN_10000104	0	0	0	0
Millet_GLEAN_10000105	1.04437	0.222651	0.0993973	0.59273
Millet_GLEAN_10000106	0	0	0	0
Millet_GLEAN_10000107	40.0024	0.203604	2.17304	5.81806
Millet_GLEAN_10000108	0	0	0	0
Millet_GLEAN_10000109	0	0	0	0.163521
Millet_GLEAN_10000110	0	0	0	0
Millet_GLEAN_10000111	18.9575	17.6141	13.5617	9.26696
Millet_GLEAN_10000112	1.85813	4.1857	6.23153	5.7835
Millet_GLEAN_10000113	0	0	0.0962592	0.250622
Millet_GLEAN_10000114	0.76955	0.0448977	0	0
Millet_GLEAN_10000115	0	0	0	0
Millet_GLEAN_10000116	0	0	0	0
Millet_GLEAN_10000117	34.1278	41.5064	37.4622	29.096
Millet_GLEAN_10000118	50.4616	0.534797	8.21692	10.8797
Millet_GLEAN_10000119	1.06168	0	0	0
Millet_GLEAN_10000120	0	0	0	0
Millet_GLEAN_10000121	0.843836	8.69874	7.2364	14.8483
Millet_GLEAN_10000122	0	0	0	0
Millet_GLEAN_10000123	45.7489	1.44263	4.77583	6.57035
Millet_GLEAN_10000124	11.0379	3.68658	7.75722	0.693199
Millet_GLEAN_10000125	8.8943	8.95357	45.0298	0
Millet_GLEAN_10000126	0.671312	2.63111	0.381765	3.05651
Millet_GLEAN_10000127	0	0	0	0
Millet_GLEAN_10000128	0	0	0	0
Millet_GLEAN_10000129	0	0	0	0
Millet_GLEAN_10000130	11.9142	47.0597	10.274	20.5589
Millet_GLEAN_10000131	1.33496	0.685131	0.226252	0
Millet_GLEAN_10000132	1.43817	0.355605	0.300719	0.185109
Millet_GLEAN_10000133	14.1005	7.78145	10.0771	5.30272
Millet_GLEAN_10000134	0	0	0	0
Millet_GLEAN_10000135	0	0	0	0.17974
Millet_GLEAN_10000136	0	0	0	0
Millet_GLEAN_10000137	0	0	0	0
Millet_GLEAN_10000138	0	0	0	0
Millet_GLEAN_10000139	0	0	0	0
Millet_GLEAN_10000140	0	0	0	0
Millet_GLEAN_10000141	56.7741	5.00956	7.1877	9.43136
Millet_GLEAN_10000142	7.6007	1.26951	0.424602	1.29965
Millet_GLEAN_10000143	35.2039	1.19939	4.02576	18.793
Millet_GLEAN_10000144	18.8641	24.0839	17.6375	15.5563
Millet_GLEAN_10000145	0	0	0	0
Millet_GLEAN_10000146	0	0	0	0
Millet_GLEAN_10000147	0	0	0	0
Millet_GLEAN_10000148	0	0	0	0
Millet_GLEAN_10000149	6.70394	31.9101	6.24094	32.2725
Millet_GLEAN_10000150	0	0	0.0848517	0
Millet_GLEAN_10000151	4.35316	0.616977	0.931521	0.940165
Millet_GLEAN_10000152	0	0	0	0
Millet_GLEAN_10000153	0	0	0.0759797	0
Millet_GLEAN_10000154	1.07606	6.6419	0.659947	0.394085
Millet_GLEAN_10000155	1.72675	0	0	0
Millet_GLEAN_10000156	0	0	0	0
Millet_GLEAN_10000157	1.4282	0	0	0
Millet_GLEAN_10000158	0	0	0	0
Millet_GLEAN_10000159	0.818531	0	0	0
Millet_GLEAN_10000160	0	0	0	0
Millet_GLEAN_10000161	0	0	0	0
Millet_GLEAN_10000162	0	0	0	0.0834183
Millet_GLEAN_10000163	0	0	0	0
Millet_GLEAN_10000164	0	0	0	0
Millet_GLEAN_10000165	0	0	0	0
Millet_GLEAN_10000166	0	0	0	0
Millet_GLEAN_10000167	0	0	0	0
Millet_GLEAN_10000168	0	0.922388	0	0
Millet_GLEAN_10000169	14.7977	31.3426	6.79763	46.8432
Millet_GLEAN_10000170	4.03703	0.0844119	5.51632	4.5954
Millet_GLEAN_10000171	0	0	0	0
Millet_GLEAN_10000172	3.9093	1.44917	1.45191	3.4697
Millet_GLEAN_10000173	0	0	0	0
Millet_GLEAN_10000174	0	0	0	0
Millet_GLEAN_10000175	0	0	0	0
Millet_GLEAN_10000176	0	0	0	0
Millet_GLEAN_10000177	0	0	0	0
Millet_GLEAN_10000178	44.795	6.44091	13.6603	9.87681
Millet_GLEAN_10000179	0	0.429369	0.304604	0
Millet_GLEAN_10000180	0	0	0.328047	0
Millet_GLEAN_10000181	10.8885	21.3586	30.0571	9.24136
Millet_GLEAN_10000182	0	0	0	0
Millet_GLEAN_10000183	5.1084	18.762	13.032	7.27756
Millet_GLEAN_10000184	0	0.039559	0.240437	0.701956
Millet_GLEAN_10000185	0	0	1.48275	1.73053
Millet_GLEAN_10000186	16.1027	8.08738	5.17428	5.16322
Millet_GLEAN_10000187	368.434	3.41336	28.6664	56.1305
Millet_GLEAN_10000188	2.3019	0	0	0.120385
Millet_GLEAN_10000189	0	0	0	0
Millet_GLEAN_10000190	0	0	0	0
Millet_GLEAN_10000191	0	0	0	0
Millet_GLEAN_10000192	0	0	0	0
Millet_GLEAN_10000193	0	0	0	0
Millet_GLEAN_10000194	0	0	0	0
Millet_GLEAN_10000195	0	0	0	0
Millet_GLEAN_10000196	0	0	0	0
Millet_GLEAN_10000197	0	0.217545	0	0.131845
Millet_GLEAN_10000198	0	0	0	0
Millet_GLEAN_10000199	0	0	0	0
Millet_GLEAN_10000200	1.2829	19.929	4.21426	12.2391
Millet_GLEAN_10000201	30.2568	76.0109	27.7207	26.7319
Millet_GLEAN_10000202	12.5819	7.32615	3.9093	4.66568
Millet_GLEAN_10000203	3.89548	1.42178	1.35381	2.42926
Millet_GLEAN_10000204	5.76365	8.4575	15.4646	29.9883
Millet_GLEAN_10000205	2.82741	3.84294	0.452346	2.41519
Millet_GLEAN_10000206	6.97129	46.4105	5.91699	46.8201
Millet_GLEAN_10000207	0	1.28356	0	1.12127
Millet_GLEAN_10000208	0	0	0	0.143274
Millet_GLEAN_10000209	0	0.131144	0	0
Millet_GLEAN_10000210	2.15913	0.991018	72.3182	9.60674
Millet_GLEAN_10000211	18.6023	7.46248	7.68045	18.2224
Millet_GLEAN_10000212	0.837311	0.239603	0.580956	0.631096
Millet_GLEAN_10000213	0	0	0	0
Millet_GLEAN_10000214	0	0	0	0
Millet_GLEAN_10000215	0	0	0	0
Millet_GLEAN_10000216	19.3903	11.0432	12.9662	13.5839
Millet_GLEAN_10000217	0	0	0	0
Millet_GLEAN_10000218	4.25382	1.03644	1.46847	3.85907
Millet_GLEAN_10000219	0	0	0	0
Millet_GLEAN_10000220	0	0.995559	0	0
Millet_GLEAN_10000221	0	0	0	0
Millet_GLEAN_10000222	0	1.49257	0	0
Millet_GLEAN_10000223	0.974337	0.310518	0	0.300497
Millet_GLEAN_10000224	1.71895	1.9362	0	0.225599
Millet_GLEAN_10000225	0	0	0	0
Millet_GLEAN_10000226	0	0	0	0
Millet_GLEAN_10000227	37.3384	56.9735	82.1432	59.2284
Millet_GLEAN_10000228	0.948827	0.0842166	0	0.289783
Millet_GLEAN_10000229	12.6652	16.6429	12.1428	9.49206
Millet_GLEAN_10000230	0	0	0	0
Millet_GLEAN_10000231	3.15008	1.5164	0.984389	1.91897
Millet_GLEAN_10000232	0	0	0.123039	0
Millet_GLEAN_10000233	0	0	0	0
Millet_GLEAN_10000234	0	0	0	0
Millet_GLEAN_10000235	0	0.0545531	0	0
Millet_GLEAN_10000236	3.03555	1.9908	1.47191	3.28556
Millet_GLEAN_10000237	0	0	0	0
Millet_GLEAN_10000238	2.6023	6.78855	1.04565	2.61134
Millet_GLEAN_10000239	0	0	0	0
Millet_GLEAN_10000240	8.94429	25.0654	52.4809	61.6466
Millet_GLEAN_10000241	121.758	150.159	144.097	148.547
Millet_GLEAN_10000242	5.04651	3.27334	16.538	0.948321
Millet_GLEAN_10000243	0	0	0	0
Millet_GLEAN_10000244	0	30.1509	34.9473	0.658958
Millet_GLEAN_10000245	0	25.7672	0.162305	0
Millet_GLEAN_10000246	0	0.0215433	0	0.0778475
Millet_GLEAN_10000247	2.50126	0.381743	0.984389	0
Millet_GLEAN_10000248	16.1792	19.2706	21.6876	18.4287
Millet_GLEAN_10000249	0	0	0	0
Millet_GLEAN_10000250	0	0	0	0
Millet_GLEAN_10000251	0	0	0	0
Millet_GLEAN_10000252	0	0	0	0
Millet_GLEAN_10000253	0	0.118693	0.0932395	0.117811
Millet_GLEAN_10000254	0	0.212825	0.143274	0
Millet_GLEAN_10000255	0	0	0.331736	0
Millet_GLEAN_10000256	2.0828	21.5541	1.19277	1.68629
Millet_GLEAN_10000257	3.88592	1.35482	0.885402	1.06978
Millet_GLEAN_10000258	1.11612	1.13788	0.172487	0.499315
Millet_GLEAN_10000259	1.14003	0.400981	1.24074	0.733346
Millet_GLEAN_10000260	8.31758	1.8902	4.19291	12.9639
Millet_GLEAN_10000261	11.7582	3.40593	2.93593	1.85574
Millet_GLEAN_10000262	0	0.687697	0.853364	0.551053
Millet_GLEAN_10000263	3.92034	6.76169	6.23799	10.2344
Millet_GLEAN_10000264	293.031	15.6567	41.9929	55.8072
Millet_GLEAN_10000265	49.2512	14.1663	46.7494	20.7317
Millet_GLEAN_10000266	0	0	0	0.157007
Millet_GLEAN_10000267	0	0.795086	0.178201	0.254302
Millet_GLEAN_10000268	0	0	0	0
Millet_GLEAN_10000269	0	0	0	0
Millet_GLEAN_10000270	0	0	0	0
Millet_GLEAN_10000271	0	0	0	0
Millet_GLEAN_10000272	0	0	0	0.0942058
Millet_GLEAN_10000273	0	0	0	0
Millet_GLEAN_10000274	0	0	0	0
Millet_GLEAN_10000275	0	0	0	0
Millet_GLEAN_10000276	0.664578	0.0333779	0.0322123	0.23553
Millet_GLEAN_10000277	0	0	0	0
Millet_GLEAN_10000278	4.88383	0	0.255607	0.770987
Millet_GLEAN_10000279	0	0	0	0
Millet_GLEAN_10000280	0	0	0	0
Millet_GLEAN_10000281	0	0	0	0
Millet_GLEAN_10000282	0	0.308311	0	0
Millet_GLEAN_10000283	0	0	0	0
Millet_GLEAN_10000284	0	0	0	0
Millet_GLEAN_10000285	4.09533	4.81046	1.21325	1.17763
Millet_GLEAN_10000286	11.0443	3.56265	3.40643	1.63494
Millet_GLEAN_10000287	0	0	0	0
Millet_GLEAN_10000288	0	0	0	0
Millet_GLEAN_10000289	0	0	0.999995	0
Millet_GLEAN_10000290	0	0	0	0
Millet_GLEAN_10000291	0	0	0	0
Millet_GLEAN_10000292	0	0	0	0
Millet_GLEAN_10000293	0	0.0381462	0.185332	0
Millet_GLEAN_10000294	19.4128	18.7823	45.9284	31.5297
Millet_GLEAN_10000295	0	0	0	0
Millet_GLEAN_10000296	0	0	0	0
Millet_GLEAN_10000297	0	0	0	0
Millet_GLEAN_10000298	0	0	0	0
Millet_GLEAN_10000299	0	0	0	0
Millet_GLEAN_10000300	0	0	0	0
Millet_GLEAN_10000301	0	0	0	0
Millet_GLEAN_10000302	0	0	0	0
Millet_GLEAN_10000303	0	0	0	0
Millet_GLEAN_10000304	1.0794	0.267946	0.335398	1.08801
Millet_GLEAN_10000305	0	0	0	0
Millet_GLEAN_10000306	0	0.0322123	0.0295828	0.164473
Millet_GLEAN_10000307	0	0	0	0
Millet_GLEAN_10000308	0	0	0	0
Millet_GLEAN_10000309	0	0	0.238011	0
Millet_GLEAN_10000310	1.92725	0.610525	1.0014	1.76817
Millet_GLEAN_10000311	0	0	0	0
Millet_GLEAN_10000312	0	0	0	0.127516
Millet_GLEAN_10000313	4.87175	0.37181	0.263396	1.8458
Millet_GLEAN_10000314	0	0	0	0
Millet_GLEAN_10000315	0	0	0	0
Millet_GLEAN_10000316	0	0.132984	0	0
Millet_GLEAN_10000317	0	0	0	0
Millet_GLEAN_10000318	0	0	0	0
Millet_GLEAN_10000319	0	0	0	0.366292
Millet_GLEAN_10000320	2.00165	0.589896	0.885938	1.57869
Millet_GLEAN_10000321	0	0	0	0
Millet_GLEAN_10000322	0	0	0	0
Millet_GLEAN_10000323	0	0	0	0
Millet_GLEAN_10000324	0	0	0	0
Millet_GLEAN_10000325	0	0	0	0
Millet_GLEAN_10000326	0	0	0	0
Millet_GLEAN_10000327	1.58731	0	0.0294968	0.164149
Millet_GLEAN_10000328	0	3.66403	3.12751	2.352
Millet_GLEAN_10000329	22.3392	16.6267	9.48962	10.5775
Millet_GLEAN_10000330	1.95652	254.998	78.2703	136.751
Millet_GLEAN_10000331	0.882245	63.5592	5.18226	13.375
Millet_GLEAN_10000332	0	1.72129	6.78855	2.89195
Millet_GLEAN_10000333	0	2.24271	2.80997	2.49192
Millet_GLEAN_10000334	37.9889	16.8572	25.1437	35.2634
Millet_GLEAN_10000335	0	0	0	0
Millet_GLEAN_10000336	0	0.356508	0	0
Millet_GLEAN_10000337	0	0	0	0.411065
Millet_GLEAN_10000338	0	0	0	0
Millet_GLEAN_10000339	88.6931	114.192	193.868	119.551
Millet_GLEAN_10000340	1.62342	0	0	0
Millet_GLEAN_10000341	40.8057	93.502	100.057	81.0794
Millet_GLEAN_10000342	0	0	0.116429	0
Millet_GLEAN_10000343	0	0	0.135124	0
Millet_GLEAN_10000344	0	0	0	0
Millet_GLEAN_10000345	0	0.631096	0	0.201325
Millet_GLEAN_10000346	0	4.32219	0	0
Millet_GLEAN_10000347	0	0	0	0
Millet_GLEAN_10000348	0	1.02266	0	0
Millet_GLEAN_10000349	0	0	0	0
Millet_GLEAN_10000350	0	0.323731	0	0.0762679
Millet_GLEAN_10000351	0	0.0322123	0	0
Millet_GLEAN_10000352	0	0	0	0
Millet_GLEAN_10000353	0	0	0	0
Millet_GLEAN_10000354	0	0	0	0
Millet_GLEAN_10000355	0	0	0.839634	0
Millet_GLEAN_10000356	0	0	0.187203	0.120385
Millet_GLEAN_10000357	5.8118	12.107	9.70354	12.9456
Millet_GLEAN_10000358	1.62342	0.509112	0.709402	1.22461
Millet_GLEAN_10000359	25.2958	26.6298	25.5267	27.0092
Millet_GLEAN_10000360	0	0	0	0
Millet_GLEAN_10000361	0	0	0	0.0696296
Millet_GLEAN_10000362	2.28571	3.59506	2.23218	1.32809
Millet_GLEAN_10000363	0	0.670134	0	0.237002
Millet_GLEAN_10000364	0	0.394164	0.544066	0.215119
Millet_GLEAN_10000365	0	0	0	0
Millet_GLEAN_10000366	0	0	0	0
Millet_GLEAN_10000367	0	0	0	0
Millet_GLEAN_10000368	0	0	0	0
Millet_GLEAN_10000369	0	0	0	0
Millet_GLEAN_10000370	0	0	0	0
Millet_GLEAN_10000371	0	0	0	0
Millet_GLEAN_10000372	0	0	0	0
Millet_GLEAN_10000373	0	0	0	0
Millet_GLEAN_10000374	0	0	0	0
Millet_GLEAN_10000375	0	0	0.0301991	0
Millet_GLEAN_10000376	0	0	0	0
Millet_GLEAN_10000377	3.11907	1.16524	1.17058	1.49825
Millet_GLEAN_10000378	4.37445	12.3144	12.9886	24.3015
Millet_GLEAN_10000379	15.4302	26.5073	6.60855	7.79012
Millet_GLEAN_10000380	0	0.392239	0.278162	1.08077
Millet_GLEAN_10000381	152.283	105.449	66.0682	69.0264
Millet_GLEAN_10000382	14.2508	3.29387	5.91747	4.74603
Millet_GLEAN_10000383	10.625	6.41924	6.65489	29.2157
Millet_GLEAN_10000384	0	0	0	0
Millet_GLEAN_10000385	0	0	0	0
Millet_GLEAN_10000386	0	12.1209	1.85657	0.576261
Millet_GLEAN_10000387	0	0.114023	0.81093	0
Millet_GLEAN_10000388	0	0.348856	0.76559	0.551053
Millet_GLEAN_10000389	0.715919	0	0.109566	0
Millet_GLEAN_10000390	7.03717	7.83616	3.65584	7.19068
Millet_GLEAN_10000391	0	0.506919	0	0.242974
Millet_GLEAN_10000392	0	0	0	0.15982
Millet_GLEAN_10000393	9.20552	0.128264	0.698979	0.948463
Millet_GLEAN_10000394	317.864	0	43.0865	46.3139
Millet_GLEAN_10000395	11.7108	12.8525	16.4055	5.77575
Millet_GLEAN_10000396	0	0	23.8416	0
Millet_GLEAN_10000397	53.973	0.502734	3.00277	12.3875
Millet_GLEAN_10000398	0	0	0	0
Millet_GLEAN_10000399	37.6695	39.9237	37.3007	30.5933
Millet_GLEAN_10000400	1.17839	2.60191	1.78277	1.40402
Millet_GLEAN_10000401	0	0	0	0
Millet_GLEAN_10000402	0	0	0	0
Millet_GLEAN_10000403	0	0.0759962	10.1092	1.58704
Millet_GLEAN_10000404	0	0	0	0
Millet_GLEAN_10000405	0	0	0	0
Millet_GLEAN_10000406	0	0	0	0
Millet_GLEAN_10000407	0	0	0	0
Millet_GLEAN_10000408	0	0	0	0
Millet_GLEAN_10000409	0	0	0	0
Millet_GLEAN_10000410	0	0	0	0
Millet_GLEAN_10000411	0	0	0.0401858	0
Millet_GLEAN_10000412	3.05174	2.9487	2.48659	1.64889
Millet_GLEAN_10000413	0.901199	0.173186	0.732239	1.20179
Millet_GLEAN_10000414	12.0722	131.228	69.9636	242.315
Millet_GLEAN_10000415	2.78966	5.44515	1.61278	4.10846
Millet_GLEAN_10000416	7.05093	28.6792	3.94617	18.4347
Millet_GLEAN_10000417	1.64496	1.39943	0	1.08356
Millet_GLEAN_10000418	1.64152	1.33345	0.0328378	0.48833
Millet_GLEAN_10000419	6.04459	3.53927	3.70343	4.97686
Millet_GLEAN_10000420	61.5799	12.4767	12.4937	25.212
Millet_GLEAN_10000421	3.68212	4.66393	17.6306	7.58415
Millet_GLEAN_10000422	0	0.455562	8.78309	19.5541
Millet_GLEAN_10000423	2.20198	0.496033	14.9564	18.1859
Millet_GLEAN_10000424	0	0	0	0.147083
Millet_GLEAN_10000425	0	0	0	0
Millet_GLEAN_10000426	4.01538	0.917107	0.0536872	0.447572
Millet_GLEAN_10000427	0	0	0	0
Millet_GLEAN_10000428	5.11884	1.91523	0.661185	2.31753
Millet_GLEAN_10000429	0	0	0.267803	0
Millet_GLEAN_10000430	0	0	0	0
Millet_GLEAN_10000431	0	0	3.04754	0.601447
Millet_GLEAN_10000432	0	0	0	0
Millet_GLEAN_10000433	0	0	0	0
Millet_GLEAN_10000434	0.848954	8.47822	9.06263	1.28429
Millet_GLEAN_10000435	0	0.115079	0	0
Millet_GLEAN_10000436	0	0	0	0
Millet_GLEAN_10000437	0.77896	0.283423	0.068357	0
Millet_GLEAN_10000438	0	0	0	0
Millet_GLEAN_10000439	0	0	0	0
Millet_GLEAN_10000440	5.98192	7.05093	18.7036	18.7505
Millet_GLEAN_10000441	0	0	0	0
Millet_GLEAN_10000442	0	0	0	0
Millet_GLEAN_10000443	0	0	0	0
Millet_GLEAN_10000444	0	0	0	0
Millet_GLEAN_10000445	0	0	0	0
Millet_GLEAN_10000446	37.6772	35.6355	26.032	27.4588
Millet_GLEAN_10000447	0	0	0	0
Millet_GLEAN_10000448	0	0	0	0
Millet_GLEAN_10000449	0	0.875357	0	0
Millet_GLEAN_10000450	0	0.308311	0	0
Millet_GLEAN_10000451	0	0	0	0
Millet_GLEAN_10000452	6.23277	4.03848	3.65413	3.85402
Millet_GLEAN_10000453	0	2.72034	13.2945	1.69688
Millet_GLEAN_10000454	0	0	0	0
Millet_GLEAN_10000455	0	0	0	0
Millet_GLEAN_10000456	0	0	0	0
Millet_GLEAN_10000457	0	0	0	0
Millet_GLEAN_10000458	0	0	0	0
Millet_GLEAN_10000459	0	0	0	0
Millet_GLEAN_10000460	0	0	0	0
Millet_GLEAN_10000461	2.47024	2.41398	1.5936	7.38306
Millet_GLEAN_10000462	0	0.294634	0	0.405527
Millet_GLEAN_10000463	0	0	0	0.113653
Millet_GLEAN_10000464	0	0	0	0.216365
Millet_GLEAN_10000465	1.15543	0	0	0
Millet_GLEAN_10000466	2.3836	2.74566	2.63837	2.89615
Millet_GLEAN_10000467	107.376	245.41	68.3475	348.992
Millet_GLEAN_10000468	0.638092	0	0	0.093443
Millet_GLEAN_10000469	3.19817	5.95198	6.57644	7.8696
Millet_GLEAN_10000470	35.943	70.4057	93.1572	85.8885
Millet_GLEAN_10000471	0	0	0	0
Millet_GLEAN_10000472	46.8578	67.9591	82.1026	52.4115
Millet_GLEAN_10000473	0	0	0	0
Millet_GLEAN_10000474	0	0	0	0
Millet_GLEAN_10000475	0	0	0	0
Millet_GLEAN_10000476	0	1.80884	0	0
Millet_GLEAN_10000477	0	7.91584	0.93857	0.945962
Millet_GLEAN_10000478	17.9953	128.695	20.909	9.36485
Millet_GLEAN_10000479	35.1094	21.4096	30.7875	46.9799
Millet_GLEAN_10000480	0	0	0	0
Millet_GLEAN_10000481	0	0	0	0.185109
Millet_GLEAN_10000482	0	0	0	0
Millet_GLEAN_10000483	0	0	0.534797	0
Millet_GLEAN_10000484	0	0	0	0
Millet_GLEAN_10000485	0	0	0	0
Millet_GLEAN_10000486	0	0	0	0
Millet_GLEAN_10000487	0	0	0	0
Millet_GLEAN_10000488	3.67701	0.337835	0.631709	1.66882
Millet_GLEAN_10000489	24.555	43.8945	23.1062	27.9713
Millet_GLEAN_10000490	0	38.4158	2.44028	0
Millet_GLEAN_10000491	6.65777	14.7119	13.1105	2.95628
Millet_GLEAN_10000492	0	0	0	0
Millet_GLEAN_10000493	72.7531	103.375	63.7835	99.4143
Millet_GLEAN_10000494	41.6534	55.9865	70.0512	22.4622
Millet_GLEAN_10000495	34.937	29.135	18.5241	10.1998
Millet_GLEAN_10000496	0	0	4.56587	0
Millet_GLEAN_10000497	10.7091	5.53092	11.8914	9.82042
Millet_GLEAN_10000498	0	0	0	0
Millet_GLEAN_10000499	0	0	0	0
Millet_GLEAN_10000500	0	0	0	0
Millet_GLEAN_10000501	0	0	0	0
Millet_GLEAN_10000502	12.9538	17.0625	25.8812	12.4292
Millet_GLEAN_10000503	7.46274	51.9609	2.31261	2.03783
Millet_GLEAN_10000504	0	2.70268	0.0818605	0
Millet_GLEAN_10000505	0	0	0	0
Millet_GLEAN_10000506	37.9511	24.4467	37.9121	20.0875
Millet_GLEAN_10000507	0	0	0	0
Millet_GLEAN_10000508	0	0.217545	0	0
Millet_GLEAN_10000509	0	2.57914	0	0.345364
Millet_GLEAN_10000510	38.3956	1473.5	13.812	45.0546
Millet_GLEAN_10000511	0	0	0	0
Millet_GLEAN_10000512	0	0	0	0
Millet_GLEAN_10000513	0	0	0	0
Millet_GLEAN_10000514	0	0	0	0
Millet_GLEAN_10000515	4.69397	2.66274	4.55343	3.11647
Millet_GLEAN_10000516	0	0	0	0
Millet_GLEAN_10000517	0	0	0	0
Millet_GLEAN_10000518	2.08472	35.685	0.0282643	1.1116
Millet_GLEAN_10000519	0	0.0962019	0	0
Millet_GLEAN_10000520	0	0	0	0
Millet_GLEAN_10000521	0	0	0	0
Millet_GLEAN_10000522	0	0	0	0
Millet_GLEAN_10000523	2.59704	80.0135	0.364536	2.45022
Millet_GLEAN_10000524	0	0	0	0
Millet_GLEAN_10000525	0	2.32694	0.0545531	0.408617
Millet_GLEAN_10000526	10.513	8.82622	11.3338	8.00585
Millet_GLEAN_10000527	1818.88	22.9606	287.261	331.51
Millet_GLEAN_10000528	1.24411	0.0465453	0	0
Millet_GLEAN_10000529	0.660495	4.26993	0.0301991	1.60281
Millet_GLEAN_10000530	1.95652	1.79097	0.687697	0.234602
Millet_GLEAN_10000531	0.931876	0	0	0
Millet_GLEAN_10000532	0	0	0	0
Millet_GLEAN_10000533	0	0	0	0
Millet_GLEAN_10000534	9.49994	10.9453	20.8562	10.6634
Millet_GLEAN_10000535	1.22461	0.103864	0.233434	0.185332
Millet_GLEAN_10000536	0	0	0	0
Millet_GLEAN_10000537	1.56345	0.318185	0.408861	0.568682
Millet_GLEAN_10000538	0	0	0	0
Millet_GLEAN_10000539	0	0	0	0
Millet_GLEAN_10000540	0	0	0	0
Millet_GLEAN_10000541	6.78989	9.14377	31.5297	18.9263
Millet_GLEAN_10000542	0	0	0	0
Millet_GLEAN_10000543	11.3479	17.8581	5.99366	9.29147
Millet_GLEAN_10000544	0	0	0	0
Millet_GLEAN_10000545	0	0	0	0
Millet_GLEAN_10000546	0	0	0	0
Millet_GLEAN_10000547	5.58999	5.64848	5.05755	7.84198
Millet_GLEAN_10000548	0	0	0	0
Millet_GLEAN_10000549	0	0	0	0.849907
Millet_GLEAN_10000550	0	0	0	0
Millet_GLEAN_10000551	0	0	0	0
Millet_GLEAN_10000552	0	0	0	0
Millet_GLEAN_10000553	0	0	0	0
Millet_GLEAN_10000554	0	0	0.161806	0
Millet_GLEAN_10000555	0	0	0	0
Millet_GLEAN_10000556	10.5873	10.9382	11.9117	14.2141
Millet_GLEAN_10000557	131.101	6.30179	22.6689	42.4681
Millet_GLEAN_10000558	0	0	0	0
Millet_GLEAN_10000559	25.2689	0.520905	14.9933	3.19597
Millet_GLEAN_10000560	4.24451	0.0759962	2.95815	21.6941
Millet_GLEAN_10000561	0	0	0	0
Millet_GLEAN_10000562	0	0	0	0
Millet_GLEAN_10000563	1.7412	0.395336	0.0903328	0.508838
Millet_GLEAN_10000564	0	0.0455017	0	0
Millet_GLEAN_10000565	0	0	0	0
Millet_GLEAN_10000566	0	0	0	0
Millet_GLEAN_10000567	11.2349	1.69763	33.6446	48.4339
Millet_GLEAN_10000568	21.8685	45.0766	61.2782	46.5484
Millet_GLEAN_10000569	0	3.69442	2.96749	0.778835
Millet_GLEAN_10000570	59.1709	65.8059	40.592	71.3321
Millet_GLEAN_10000571	24.4606	0	0.654238	2.43727
Millet_GLEAN_10000572	0	5.7923	0.487065	3.05174
Millet_GLEAN_10000573	0	0	0	0
Millet_GLEAN_10000574	0	0	0	0
Millet_GLEAN_10000575	0	0	0	0
Millet_GLEAN_10000576	6.32321	1.41973	47.0669	24.5652
Millet_GLEAN_10000577	0	0	0	0
Millet_GLEAN_10000578	0	0	0	0
Millet_GLEAN_10000579	0	0	0	0
Millet_GLEAN_10000580	0	0	0	0
Millet_GLEAN_10000581	88.397	60.1937	57.851	65.5946
Millet_GLEAN_10000582	0	0	0	0
Millet_GLEAN_10000583	27.8025	34.8535	24.6566	25.171
Millet_GLEAN_10000584	11.8586	26.1948	8.10397	10.6812
Millet_GLEAN_10000585	18.2136	15.9499	12.0923	16.1472
Millet_GLEAN_10000586	1.15936	2.38737	2.27907	2.19436
Millet_GLEAN_10000587	0	0	0	0
Millet_GLEAN_10000588	0	0	0	0
Millet_GLEAN_10000589	1.88851	0.708116	0.252852	0.76559
Millet_GLEAN_10000590	0	0.54528	0	0
Millet_GLEAN_10000591	0	0	0	0
Millet_GLEAN_10000592	0	0.16992	0	0
Millet_GLEAN_10000593	0	0	0	0
Millet_GLEAN_10000594	0	0	0	0
Millet_GLEAN_10000595	0	0	0	0
Millet_GLEAN_10000596	0	0	0	0
Millet_GLEAN_10000597	0	0	0	0
Millet_GLEAN_10000598	4.80039	2.12637	0.582603	0.226314
Millet_GLEAN_10000599	0	0	0	0
Millet_GLEAN_10000600	0	0	0	0
Millet_GLEAN_10000601	0	0	0	0
Millet_GLEAN_10000602	0	0.0458444	0.274771	0.931803
Millet_GLEAN_10000603	0	0	0	0
Millet_GLEAN_10000604	0	0	0	0
Millet_GLEAN_10000605	0	0.349339	0	0
Millet_GLEAN_10000606	0	0	0	0
Millet_GLEAN_10000607	0	0	0	0
Millet_GLEAN_10000608	148.745	0.582158	9.24808	44.2123
Millet_GLEAN_10000609	1.88851	0.0325221	0.572629	0.324961
Millet_GLEAN_10000610	1.52851	0.500563	0.621622	0.723858
Millet_GLEAN_10000611	0	0	0	0
Millet_GLEAN_10000612	0	0	0	0
Millet_GLEAN_10000613	0	0	0	0
Millet_GLEAN_10000614	0	0	0	0
Millet_GLEAN_10000615	0	43.0163	0.0434556	0.345364
Millet_GLEAN_10000616	23.0665	48.1736	10.8208	14.157
Millet_GLEAN_10000617	106.752	121.553	121.151	72.6808
Millet_GLEAN_10000618	133.365	67.2131	17.6675	49.4408
Millet_GLEAN_10000619	0	0.214454	0.328047	0
Millet_GLEAN_10000620	38.9182	28.4384	30.9816	30.8602
Millet_GLEAN_10000621	10.0481	43.1681	13.9798	14.5303
Millet_GLEAN_10000622	7.22497	9.95268	11.1709	7.6268
Millet_GLEAN_10000623	5.63235	1.27413	0.168538	0.778835
Millet_GLEAN_10000624	0	0	0	0.139417
Millet_GLEAN_10000625	5.82631	7.49368	3.43923	6.2724
Millet_GLEAN_10000626	0	0	0	0
Millet_GLEAN_10000627	0	0	0	0
Millet_GLEAN_10000628	0	0	0	0
Millet_GLEAN_10000629	0	0	0	0
Millet_GLEAN_10000630	0	0	0	0
Millet_GLEAN_10000631	0	0	0	0
Millet_GLEAN_10000632	0	0	0	0
Millet_GLEAN_10000633	10.572	26.6059	23.7317	22.1037
Millet_GLEAN_10000634	0	0.11737	0.284976	0
Millet_GLEAN_10000635	24.6757	3.70154	7.6252	18.3877
Millet_GLEAN_10000636	3.1383	0.886185	13.4934	0.76559
Millet_GLEAN_10000637	0	0	0	0
Millet_GLEAN_10000638	16.4012	40.0242	66.9749	40.5976
Millet_GLEAN_10000639	26.1119	33.6928	44.216	46.95
Millet_GLEAN_10000640	0	0	0	0
Millet_GLEAN_10000641	140.559	6.1411	19.252	29.2575
Millet_GLEAN_10000642	25.7025	0	1.15535	2.99917
Millet_GLEAN_10000643	0	0	0	0
Millet_GLEAN_10000644	0	0	0	0
Millet_GLEAN_10000645	0	0.265327	0.186676	0.280738
Millet_GLEAN_10000646	0	0	0	0
Millet_GLEAN_10000647	0	0	0	0
Millet_GLEAN_10000648	1.20179	2.66624	4.06717	3.85243
Millet_GLEAN_10000649	0	0	0	0
Millet_GLEAN_10000650	0	0	0	0
Millet_GLEAN_10000651	0	0	0	0
Millet_GLEAN_10000652	0	0	0	0
Millet_GLEAN_10000653	0.956753	0.302125	0.340624	0
Millet_GLEAN_10000654	19.0739	17.9757	13.5839	12.7112
Millet_GLEAN_10000655	0	0.20702	0	0
Millet_GLEAN_10000656	1.96977	7.79889	45.6495	30.1878
Millet_GLEAN_10000657	47.0687	36.4776	64.3971	60.4057
Millet_GLEAN_10000658	1.76282	10.5355	32.2041	5.52255
Millet_GLEAN_10000659	0	0	0	0
Millet_GLEAN_10000660	0	0	1.19808	0.322055
Millet_GLEAN_10000661	40.4228	27.6044	39.9766	32.1746
Millet_GLEAN_10000662	0	0	0.0333779	0
Millet_GLEAN_10000663	0	0	0	0
Millet_GLEAN_10000664	0	0	0	0
Millet_GLEAN_10000665	0	0	0	0
Millet_GLEAN_10000666	0	0	0	0
Millet_GLEAN_10000667	0	0	0	0
Millet_GLEAN_10000668	0	0	0	0
Millet_GLEAN_10000669	0	0	0	0
Millet_GLEAN_10000670	0	0	0	0
Millet_GLEAN_10000671	0	0	0	0
Millet_GLEAN_10000672	0	0	0	0
Millet_GLEAN_10000673	7.36038	9.11379	7.78791	8.59184
Millet_GLEAN_10000674	0	0	0	0
Millet_GLEAN_10000675	3.70002	0.518411	1.59657	1.98512
Millet_GLEAN_10000676	0.707683	1.28356	0.902828	0.878293
Millet_GLEAN_10000677	8.56485	5.49933	7.31864	7.4346
Millet_GLEAN_10000678	3.29412	0	3.23879	0
Millet_GLEAN_10000679	0	0	0	0
Millet_GLEAN_10000680	0	0	0	0
Millet_GLEAN_10000681	65.5726	76.0345	99.5825	53.5512
Millet_GLEAN_10000682	62.8	620.438	231.391	296.807
Millet_GLEAN_10000683	0	5.93086	0	0
Millet_GLEAN_10000684	3.81385	0	0.0412475	0
Millet_GLEAN_10000685	10.3601	16.1143	13.5603	30.5392
Millet_GLEAN_10000686	0	0	0	0
Millet_GLEAN_10000687	0	0	0.0320091	0
Millet_GLEAN_10000688	3.01995	2.69132	3.83307	3.26249
Millet_GLEAN_10000689	0	0.825881	0.594521	1.21432
Millet_GLEAN_10000690	0	0	0	0
Millet_GLEAN_10000691	1.0262	0.0981912	0.0378615	0
Millet_GLEAN_10000692	0	0.025054	0.745065	0.782201
Millet_GLEAN_10000693	0	0	0.578754	1.48891
Millet_GLEAN_10000694	0	0.183155	0.120367	0.6776
Millet_GLEAN_10000695	0	0	0	0
Millet_GLEAN_10000696	0	0.838884	0	0.44016
Millet_GLEAN_10000697	2.83345	0.46002	0	1.06817
Millet_GLEAN_10000698	0	0	0	0
Millet_GLEAN_10000699	0	0	0	0
Millet_GLEAN_10000700	0	0	0	0
Millet_GLEAN_10000701	0	0	0	0
Millet_GLEAN_10000702	1.92427	1.74236	0.260622	0.693907
Millet_GLEAN_10000703	0	0	0	0
Millet_GLEAN_10000704	0	0	0	0
Millet_GLEAN_10000705	0	0.210914	0	0
Millet_GLEAN_10000706	0	0	0	0
Millet_GLEAN_10000707	0	0	0	0
Millet_GLEAN_10000708	27.9707	13.3669	7.96725	12.5727
Millet_GLEAN_10000709	10.5455	0.475615	12.5545	26.9872
Millet_GLEAN_10000710	0	0.140323	0	0
Millet_GLEAN_10000711	0	0	0	0
Millet_GLEAN_10000712	0	0	0	0
Millet_GLEAN_10000713	0	0.0919973	0.0345721	0
Millet_GLEAN_10000714	0	0.218385	0.121268	0.398972
Millet_GLEAN_10000715	10.0502	10.9594	38.8737	74.2849
Millet_GLEAN_10000716	0	0.0283433	0	0
Millet_GLEAN_10000717	2.87607	0	0	0
Millet_GLEAN_10000718	201.865	11.4655	26.458	49.7356
Millet_GLEAN_10000719	6.4211	0.411909	0.112237	0.523175
Millet_GLEAN_10000720	0	0.172278	0	0
Millet_GLEAN_10000721	0.868482	0	0	0.147207
Millet_GLEAN_10000722	0	0	0	0
Millet_GLEAN_10000723	0	7.67317	0.0523035	0.212029
Millet_GLEAN_10000724	0	0	0	0
Millet_GLEAN_10000725	1.76929	2.9996	0.455406	1.46993
Millet_GLEAN_10000726	0	6.4585	0.209339	7.56209
Millet_GLEAN_10000727	0	0	0	0
Millet_GLEAN_10000728	0	0	0	0
Millet_GLEAN_10000729	0	0	0	0
Millet_GLEAN_10000730	0	0	0	0
Millet_GLEAN_10000731	0	0	0	0
Millet_GLEAN_10000732	0	0	0	0
Millet_GLEAN_10000733	24.8833	7.91501	11.7309	6.49743
Millet_GLEAN_10000734	4.86862	28.558	12.1857	20.2452
Millet_GLEAN_10000735	0	0	0	0
Millet_GLEAN_10000736	32.9162	28.6753	33.5023	35.0817
Millet_GLEAN_10000737	6.47083	4.6861	15.5241	3.68335
Millet_GLEAN_10000738	9.22219	8.79712	9.1848	9.01976
Millet_GLEAN_10000739	0	0	0.210914	0
Millet_GLEAN_10000740	39.5922	34.7186	30.4554	44.492
Millet_GLEAN_10000741	0	1.23634	0.128019	0.243397
Millet_GLEAN_10000742	0	0	0.322055	0
Millet_GLEAN_10000743	2.90858	0.511537	1.16371	3.00044
Millet_GLEAN_10000744	0	0	0	0
Millet_GLEAN_10000745	69.1862	201.358	191.604	136.507
Millet_GLEAN_10000746	2.97341	6.53058	3.02775	2.84826
Millet_GLEAN_10000747	140.092	8.10532	28.4209	31.5432
Millet_GLEAN_10000748	0	1.48128	0.0514744	0.151792
Millet_GLEAN_10000749	41.2292	58.1139	61.0669	41.6949
Millet_GLEAN_10000750	339.247	8.50542	57.2197	186.218
Millet_GLEAN_10000751	11.3801	3.59268	3.9231	7.70151
Millet_GLEAN_10000752	5.78154	2.17302	2.14044	3.43643
Millet_GLEAN_10000753	7.32244	7.92295	21.1433	11.0379
Millet_GLEAN_10000754	59.5422	23.7274	24.1189	31.9101
Millet_GLEAN_10000755	11.0337	6.98869	5.34613	3.61618
Millet_GLEAN_10000756	0	0	0	0
Millet_GLEAN_10000757	0	0	0	0
Millet_GLEAN_10000758	0	0	0	0
Millet_GLEAN_10000759	0	0	0	0
Millet_GLEAN_10000760	0	0	0	0
Millet_GLEAN_10000761	5.64484	28.036	52.8609	71.7389
Millet_GLEAN_10000762	16.9872	12.1609	10.0417	15.3833
Millet_GLEAN_10000763	12.3821	13.778	21.3442	20.0551
Millet_GLEAN_10000764	1.15779	2.64379	5.40273	3.59957
Millet_GLEAN_10000765	2.32845	0.342818	0	0
Millet_GLEAN_10000766	38.8938	0	0.920472	0.122141
Millet_GLEAN_10000767	0	0	0	0
Millet_GLEAN_10000768	0	0	0	0
Millet_GLEAN_10000769	414.046	538.649	444.574	343.43
Millet_GLEAN_10000770	0	0	0	0
Millet_GLEAN_10000771	0	0	0	0
Millet_GLEAN_10000772	0	0	0	0
Millet_GLEAN_10000773	0	0	0	0
Millet_GLEAN_10000774	82.4529	2.00439	9.9015	22.4913
Millet_GLEAN_10000775	85.624	2.31261	11.0653	18.4723
Millet_GLEAN_10000776	5.6869	0.119876	0	0.37181
Millet_GLEAN_10000777	15.7123	29.6662	18.95	19.1837
Millet_GLEAN_10000778	68.3046	43.9678	57.2354	52.2182
Millet_GLEAN_10000779	4.61356	2.13599	1.94336	3.3031
Millet_GLEAN_10000780	1.33496	1.26951	54.1643	0.613416
Millet_GLEAN_10000781	5.91033	2.56496	4.76856	9.12494
Millet_GLEAN_10000782	10.7127	15.7817	2.72034	10.1809
Millet_GLEAN_10000783	0	1.12282	0.0368309	0.177799
Millet_GLEAN_10000784	0	26.8345	0.761071	2.3376
Millet_GLEAN_10000785	0	51.247	1.7806	28.2427
Millet_GLEAN_10000786	0	6.52816	1.84934	6.11441
Millet_GLEAN_10000787	9.895	181.606	8.07646	15.1453
Millet_GLEAN_10000788	0	0	0	0
Millet_GLEAN_10000789	1.77755	2.19481	59.1136	17.2141
Millet_GLEAN_10000790	2.51569	0.494593	0.116178	0.606621
Millet_GLEAN_10000791	17.1407	4.44885	424.25	19.1694
Millet_GLEAN_10000792	0	0	0	0
Millet_GLEAN_10000793	13.0191	9.11055	12.0016	11.2112
Millet_GLEAN_10000794	0	0	0	0.555628
Millet_GLEAN_10000795	32.7162	6.45892	73.7791	47.9772
Millet_GLEAN_10000796	32.6412	37.5357	2.71122	8.56949
Millet_GLEAN_10000797	39.4335	41.3409	135.125	57.3172
Millet_GLEAN_10000798	0	0	0	0
Millet_GLEAN_10000799	35.7103	18.4235	35.6167	32.9238
Millet_GLEAN_10000800	0	0	0.705206	0
Millet_GLEAN_10000801	0	0	0	0
Millet_GLEAN_10000802	0	1.2448	0.324396	0
Millet_GLEAN_10000803	0	3.51759	0	0
Millet_GLEAN_10000804	0	4.74971	0	0
Millet_GLEAN_10000805	0	1.12127	0	0
Millet_GLEAN_10000806	6.95369	3.37718	6.10826	3.47122
Millet_GLEAN_10000807	5.3849	3.11302	1.22572	1.08433
Millet_GLEAN_10000808	0	0	0	0
Millet_GLEAN_10000809	0	1.83826	0	0
Millet_GLEAN_10000810	0	7.04872	0	0
Millet_GLEAN_10000811	0	0.176882	0	0
Millet_GLEAN_10000812	0	0.382791	0	0
Millet_GLEAN_10000813	0	0.133428	0.176882	0
Millet_GLEAN_10000814	157.2	77.8118	77.2155	79.3699
Millet_GLEAN_10000815	0	0.469731	2.30353	22.6689
Millet_GLEAN_10000816	0	0	0	0
Millet_GLEAN_10000817	0	0	0	0
Millet_GLEAN_10000818	0	0	0	0
Millet_GLEAN_10000819	0	0	0	0
Millet_GLEAN_10000820	0	0	0	0
Millet_GLEAN_10000821	0	0	0	0
Millet_GLEAN_10000822	0	0	0	0
Millet_GLEAN_10000823	0	0	0	0
Millet_GLEAN_10000824	0	0	0	0
Millet_GLEAN_10000825	88.3713	625.914	202.593	732.126
Millet_GLEAN_10000826	38.1261	4.50907	34.3823	34.7534
Millet_GLEAN_10000827	236.759	41.832	87.5579	89.0375
Millet_GLEAN_10000828	82.4673	211.875	86.1481	143.047
Millet_GLEAN_10000829	4.80467	2.97257	1.45877	1.31609
Millet_GLEAN_10000830	0	0.169479	0	0
Millet_GLEAN_10000831	13.4914	2.04342	2.20277	2.13092
Millet_GLEAN_10000832	30.388	32.1551	13.358	10.1173
Millet_GLEAN_10000833	9.53137	1.84497	6.0643	5.09133
Millet_GLEAN_10000834	0	5.12756	6.04753	1.86473
Millet_GLEAN_10000835	48.9368	110.725	49.5663	73.1952
Millet_GLEAN_10000836	0	0.475213	0.121939	0.116178
Millet_GLEAN_10000837	1.54956	287.776	17.903	55.8932
Millet_GLEAN_10000838	61.6126	27.9216	118.69	72.1742
Millet_GLEAN_10000839	0	0	0	0
Millet_GLEAN_10000840	34.8857	57.9531	55.6492	48.8137
Millet_GLEAN_10000841	19.6516	0.410918	2.36964	0.973321
Millet_GLEAN_10000842	124.779	17.2141	15.3429	80.2381
Millet_GLEAN_10000843	65.1192	4.13691	4.89251	15.3722
Millet_GLEAN_10000844	83.0634	3.03567	23.5927	55.8018
Millet_GLEAN_10000845	12.0676	2.11491	17.8315	10.5634
Millet_GLEAN_10000846	0	0	0	0
Millet_GLEAN_10000847	0.566021	0.627934	3.30838	1.09139
Millet_GLEAN_10000848	25.9367	5.22558	17.3173	8.5754
Millet_GLEAN_10000849	13.8902	15.2819	20.7175	10.6669
Millet_GLEAN_10000850	0	0	0	0
Millet_GLEAN_10000851	290.937	1.96909	47.8949	121.151
Millet_GLEAN_10000852	21.7975	4.34455	10.6439	9.722
Millet_GLEAN_10000853	5.94552	8.57217	25.6204	10.672
Millet_GLEAN_10000854	0.853617	0.158922	0.0158545	0.937689
Millet_GLEAN_10000855	77.9663	70.7319	140.447	64.8536
Millet_GLEAN_10000856	76.6091	75.543	128.261	87.0076
Millet_GLEAN_10000857	0	0	0	0
Millet_GLEAN_10000858	7.48197	7.3136	10.9695	4.17945
Millet_GLEAN_10000859	0	0.130681	0.440647	0.158771
Millet_GLEAN_10000860	0	0	0	0
Millet_GLEAN_10000861	9.81163	4.20194	0.993847	0.717865
Millet_GLEAN_10000862	0	0	0	0
Millet_GLEAN_10000863	0	0	0	0
Millet_GLEAN_10000864	1.58116	3.86262	2.4889	1.1116
Millet_GLEAN_10000865	0	0	0	0
Millet_GLEAN_10000866	3.88146	0.713579	1.35752	1.84885
Millet_GLEAN_10000867	1.09139	0.0131266	0	0.140161
Millet_GLEAN_10000868	0	0	0	0
Millet_GLEAN_10000869	0	0	0	0
Millet_GLEAN_10000870	0	0.0202938	0	0.276538
Millet_GLEAN_10000871	0	0.784198	0.443735	0
Millet_GLEAN_10000872	0	0	0	0
Millet_GLEAN_10000873	0	0.118374	2.46064	0.961094
Millet_GLEAN_10000874	0.741587	0.0808803	0	0.159302
Millet_GLEAN_10000875	3.87272	4.59576	2.41398	2.68608
Millet_GLEAN_10000876	0	0.334693	0.459741	0.289783
Millet_GLEAN_10000877	0.665782	0.0890683	0.307071	0
Millet_GLEAN_10000878	2.50996	3.52278	1.77533	1.42734
Millet_GLEAN_10000879	0	0	0.0483761	0.961094
Millet_GLEAN_10000880	4.43602	3.67062	2.96562	3.96865
Millet_GLEAN_10000881	1.06436	0	0.0408327	0
Millet_GLEAN_10000882	0	0.214454	0	0
Millet_GLEAN_10000883	0	5.65353	0.682901	1.10061
Millet_GLEAN_10000884	0	0	0	0
Millet_GLEAN_10000885	0	0	0	0
Millet_GLEAN_10000886	2.0661	0	0	0
Millet_GLEAN_10000887	0	0.474275	0	0
Millet_GLEAN_10000888	13.1257	30.638	9.70245	11.2561
Millet_GLEAN_10000889	37.2525	137.196	146.823	61.5093
Millet_GLEAN_10000890	0	4.11284	0.861392	0.632776
Millet_GLEAN_10000891	0	1.92644	0.0528484	0.337835
Millet_GLEAN_10000892	24.0972	16.4121	18.7944	21.4976
Millet_GLEAN_10000893	0	0	0	0.182064
Millet_GLEAN_10000894	3.33219	9.26435	10.1028	50.6734
Millet_GLEAN_10000895	0.663977	1.19654	3.15418	1.07606
Millet_GLEAN_10000896	102.735	362.805	137.27	185.61
Millet_GLEAN_10000897	0	0	1.30266	0
Millet_GLEAN_10000898	25.4587	28.2122	41.5885	31.4596
Millet_GLEAN_10000899	10.2976	10.2633	11.7839	8.64064
Millet_GLEAN_10000900	172.906	89.5017	65.5624	128.304
Millet_GLEAN_10000901	16.2529	12.811	13.9348	13.812
Millet_GLEAN_10000902	3.17229	3.95079	0	0.378853
Millet_GLEAN_10000903	0	0	0	0
Millet_GLEAN_10000904	0	0	0	0
Millet_GLEAN_10000905	0	0.171846	0	0
Millet_GLEAN_10000906	0	0	0	0.209339
Millet_GLEAN_10000907	0	0.115079	1.20551	0.361478
Millet_GLEAN_10000908	0	0	176.613	37.9765
Millet_GLEAN_10000909	0	0	1.0645	0.664349
Millet_GLEAN_10000910	0	0.424602	286.901	21.4316
Millet_GLEAN_10000911	399.549	15.7127	123.95	142.579
Millet_GLEAN_10000912	15.9574	31.2743	4.43186	4.23508
Millet_GLEAN_10000913	0	19.2651	0.329751	21.4096
Millet_GLEAN_10000914	0	0	0	0
Millet_GLEAN_10000915	0	0	0	0
Millet_GLEAN_10000916	0	0	0	0
Millet_GLEAN_10000917	21.2199	7.17618	5.5775	5.76092
Millet_GLEAN_10000918	60.5625	11.0419	12.9639	3.35257
Millet_GLEAN_10000919	0	0.169239	0.376737	0.609645
Millet_GLEAN_10000920	59.4746	3.78565	13.6319	24.1115
Millet_GLEAN_10000921	174.321	0.983927	9.27612	34.3749
Millet_GLEAN_10000922	5.96662	0.451247	3.16666	3.16912
Millet_GLEAN_10000923	254.474	0.857479	9.65989	33.6674
Millet_GLEAN_10000924	0	0	0	0
Millet_GLEAN_10000925	0	0	0.20911	0
Millet_GLEAN_10000926	10.2913	3.0241	0	0
Millet_GLEAN_10000927	0	1.68549	0	0
Millet_GLEAN_10000928	5.70133	58.9034	17.0214	74.727
Millet_GLEAN_10000929	14.939	57.2016	19.7579	7.94249
Millet_GLEAN_10000930	33.1348	24.2811	13.6396	33.8069
Millet_GLEAN_10000931	0	0	0	0
Millet_GLEAN_10000932	0	0	0	0
Millet_GLEAN_10000933	0	0	0	0
Millet_GLEAN_10000934	0	0	0	0
Millet_GLEAN_10000935	0	0	0	0
Millet_GLEAN_10000936	0	0	0	0
Millet_GLEAN_10000937	0	0	0	0
Millet_GLEAN_10000938	0	0	0	0
Millet_GLEAN_10000939	0	0	0	0
Millet_GLEAN_10000940	34.4974	1.59796	23.3214	26.0692
Millet_GLEAN_10000941	14.142	0	2.44811	20.6565
Millet_GLEAN_10000942	0	0	0	0
Millet_GLEAN_10000943	0	0	0	0
Millet_GLEAN_10000944	0	0	0	0
Millet_GLEAN_10000945	0	0.249271	0.197807	0
Millet_GLEAN_10000946	0	0	0	0
Millet_GLEAN_10000947	0	0	0	0
Millet_GLEAN_10000948	0	0	0	0
Millet_GLEAN_10000949	0	0	0	0
Millet_GLEAN_10000950	0.572629	1.27413	1.54255	0.672902
Millet_GLEAN_10000951	0	0	0	0.0704076
Millet_GLEAN_10000952	40.0499	15.6093	12.6175	14.6479
Millet_GLEAN_10000953	0.706721	0.840207	1.72399	1.00334
Millet_GLEAN_10000954	0	0	0	0
Millet_GLEAN_10000955	0	0	0	0
Millet_GLEAN_10000956	0	0	0	0
Millet_GLEAN_10000957	46.6453	60.1317	42.7252	27.2957
Millet_GLEAN_10000958	0	0	0	0
Millet_GLEAN_10000959	21.952	23.7394	24.8325	20.8732
Millet_GLEAN_10000960	0	0	0	0
Millet_GLEAN_10000961	14.6406	14.4707	25.7238	12.9662
Millet_GLEAN_10000962	0	0	0	0
Millet_GLEAN_10000963	0	0	0	0
Millet_GLEAN_10000964	0.621691	0	0.077462	0
Millet_GLEAN_10000965	0	0	0	0
Millet_GLEAN_10000966	12.749	47.5067	75.3145	31.6608
Millet_GLEAN_10000967	0	0	0	0
Millet_GLEAN_10000968	0	0	0	0
Millet_GLEAN_10000969	36.8673	32.3822	36.734	37.6085
Millet_GLEAN_10000970	0	0	0	0
Millet_GLEAN_10000971	0	0	0	0
Millet_GLEAN_10000972	0	0	0	0
Millet_GLEAN_10000973	1.03884	0	0	0
Millet_GLEAN_10000974	0	0	0	0
Millet_GLEAN_10000975	0	0	0	0
Millet_GLEAN_10000976	0	0	0	0
Millet_GLEAN_10000977	0	0	0	0
Millet_GLEAN_10000978	0	0	0	0
Millet_GLEAN_10000979	0	0	0	0
Millet_GLEAN_10000980	0	0	0	0
Millet_GLEAN_10000981	0	0	0	0
Millet_GLEAN_10000982	0	0	0	0
Millet_GLEAN_10000983	0	0	0	0
Millet_GLEAN_10000984	0	0	0	0
Millet_GLEAN_10000985	0	0	0	0
Millet_GLEAN_10000986	0	0	0	0
Millet_GLEAN_10000987	0	0.883161	0.0174946	0.106634
Millet_GLEAN_10000988	37.8525	13.8292	7.78255	21.7858
Millet_GLEAN_10000989	17.2472	14.2576	9.57406	33.2368
Millet_GLEAN_10000990	0	0	0	0
Millet_GLEAN_10000991	24.38	11.3521	8.18271	29.5296
Millet_GLEAN_10000992	0	0	0	0
Millet_GLEAN_10000993	0	0	0	0
Millet_GLEAN_10000994	25.2946	48.6766	13.8262	15.8582
Millet_GLEAN_10000995	3.24781	0	0.0797167	0
Millet_GLEAN_10000996	10.9453	0	0.42596	2.45372
Millet_GLEAN_10000997	0	0	0	0
Millet_GLEAN_10000998	0	0	0	0
Millet_GLEAN_10000999	0	0	0	0
Millet_GLEAN_10001000	0	28.0285	2.45447	0.227613
Millet_GLEAN_10001001	0	0	0	0
Millet_GLEAN_10001002	0	0	0	0
Millet_GLEAN_10001003	0	0.113502	0	0
Millet_GLEAN_10001004	0	0	0	0
Millet_GLEAN_10001005	0	0	0	0
Millet_GLEAN_10001006	4.94987	10.6451	0.512818	4.03444
Millet_GLEAN_10001007	0	0	0	0
Millet_GLEAN_10001008	0	0	0	0
Millet_GLEAN_10001009	0	0	0	0
Millet_GLEAN_10001010	0	0	0	0
Millet_GLEAN_10001011	0	0	0.0240166	0
Millet_GLEAN_10001012	0	0	0	0
Millet_GLEAN_10001013	12.5302	16.721	15.1371	18.6535
Millet_GLEAN_10001014	31.8554	58.9767	47.2284	82.8578
Millet_GLEAN_10001015	2.18194	5.98268	23.897	11.7849
Millet_GLEAN_10001016	45.8104	32.1746	19.4455	30.9983
Millet_GLEAN_10001017	0	24.4606	1.0012	0.442791
Millet_GLEAN_10001018	0	0	0	0
Millet_GLEAN_10001019	0	0.429369	0.133346	0
Millet_GLEAN_10001020	0	0	0	0
Millet_GLEAN_10001021	0	0	0.068357	0
Millet_GLEAN_10001022	0	1.23836	0	0
Millet_GLEAN_10001023	0	0.466298	0.106031	0
Millet_GLEAN_10001024	0	0	0	0
Millet_GLEAN_10001025	0	7.89601	0	8.52329
Millet_GLEAN_10001026	0	0	0	0
Millet_GLEAN_10001027	0	0	0	0
Millet_GLEAN_10001028	0	1.51611	1.9492	0.951776
Millet_GLEAN_10001029	0	0	0	0
Millet_GLEAN_10001030	0	0	0	0
Millet_GLEAN_10001031	0	0	0	0
Millet_GLEAN_10001032	10.6697	0	0	0.613416
Millet_GLEAN_10001033	1.73555	2.62496	0.212514	1.3106
Millet_GLEAN_10001034	2.1233	0.854553	0.813279	1.87154
Millet_GLEAN_10001035	0	0	0	0
Millet_GLEAN_10001036	3.15008	1.14992	25.3785	0.989259
Millet_GLEAN_10001037	107.776	166.715	127.019	71.1458
Millet_GLEAN_10001038	11.2282	10.0459	8.13871	12.8433
Millet_GLEAN_10001039	0	0	0	0.196826
Millet_GLEAN_10001040	0	0	0.156139	0
Millet_GLEAN_10001041	18.9814	53.4435	8.99129	9.63197
Millet_GLEAN_10001042	16.1524	61.0802	80.9882	51.6748
Millet_GLEAN_10001043	6.81045	1.32213	3.82491	1.92514
Millet_GLEAN_10001044	1.18746	0	0.761581	0
Millet_GLEAN_10001045	66.3445	0.179589	0.760485	8.43453
Millet_GLEAN_10001046	12.5808	53.5428	27.8865	35.6213
Millet_GLEAN_10001047	0	0	0	0
Millet_GLEAN_10001048	10.6761	18.6002	31.6601	21.0857
Millet_GLEAN_10001049	3.12625	0.823274	1.50186	0.925947
Millet_GLEAN_10001050	48.699	4.94023	10.2563	7.66796
Millet_GLEAN_10001051	20.4374	43.5735	11.7365	50.5898
Millet_GLEAN_10001052	6.20166	122.841	73.9433	259.357
Millet_GLEAN_10001053	29.2209	50.9553	53.6805	27.4693
Millet_GLEAN_10001054	0	0	0.267803	0
Millet_GLEAN_10001055	180.895	405.908	372.265	326.59
Millet_GLEAN_10001056	31.4064	33.7456	16.5933	37.3384
Millet_GLEAN_10001057	0	2.86097	0	0.231502
Millet_GLEAN_10001058	0.873965	1.59198	1.57519	0.203188
Millet_GLEAN_10001059	101.069	37.3633	45.8975	55.8427
Millet_GLEAN_10001060	0	0	2.06461	0
Millet_GLEAN_10001061	0	0	0	0
Millet_GLEAN_10001062	0	1.11123	0	0.3393
Millet_GLEAN_10001063	7.31864	10.9177	5.22646	8.1641
Millet_GLEAN_10001064	14.0385	9.23219	11.0591	10.4997
Millet_GLEAN_10001065	14.6438	7.38593	5.61702	8.32941
Millet_GLEAN_10001066	7.03717	13.0605	2.02776	1.9889
Millet_GLEAN_10001067	102.231	48.9065	56.3929	61.5293
Millet_GLEAN_10001068	20.2264	26.7376	34.2261	20.1383
Millet_GLEAN_10001069	4.43602	0	0	0
Millet_GLEAN_10001070	457.995	20.285	75.9513	147.751
Millet_GLEAN_10001071	3.56265	5.30575	3.72715	3.27821
Millet_GLEAN_10001072	0	2.96245	17.1284	2.95337
Millet_GLEAN_10001073	77.2533	49.7874	9.95268	14.3087
Millet_GLEAN_10001074	22.659	98.4066	77.9619	56.2665
Millet_GLEAN_10001075	0	0	0	0
Millet_GLEAN_10001076	0	0	0.860929	0
Millet_GLEAN_10001077	4.17421	1.6627	2.31085	2.61717
Millet_GLEAN_10001078	18.4172	10.7835	15.1595	15.9801
Millet_GLEAN_10001079	31.3426	10.6598	1.03071	6.69063
Millet_GLEAN_10001080	2.72034	0.572629	0	0.187676
Millet_GLEAN_10001081	0	0	0	0
Millet_GLEAN_10001082	0.72995	4.38904	0	0.193711
Millet_GLEAN_10001083	2.16613	12.4324	0.0316102	0.0998298
Millet_GLEAN_10001084	0	0	0.187203	0.207787
Millet_GLEAN_10001085	16.712	10.1613	13.085	12.5336
Millet_GLEAN_10001086	5.73501	8.54186	6.02203	6.06043
Millet_GLEAN_10001087	82.1432	92.9626	73.819	112.562
Millet_GLEAN_10001088	0	0.314835	1.37348	0
Millet_GLEAN_10001089	0	0	0	0
Millet_GLEAN_10001090	11.0689	2.37944	7.25919	3.28717
Millet_GLEAN_10001091	0	0	0	0
Millet_GLEAN_10001092	0	0	0	0
Millet_GLEAN_10001093	0	0	0	0
Millet_GLEAN_10001094	0	0	0	0
Millet_GLEAN_10001095	0	0	0	0
Millet_GLEAN_10001096	0	0	0	0
Millet_GLEAN_10001097	0	0	0	0
Millet_GLEAN_10001098	2.89195	2.98938	2.15343	1.75358
Millet_GLEAN_10001099	0	0	0	0
Millet_GLEAN_10001100	0	0	0	0
Millet_GLEAN_10001101	0	0	0	0
Millet_GLEAN_10001102	0	0	0	0
Millet_GLEAN_10001103	16.5317	15.7507	15.2575	12.8302
Millet_GLEAN_10001104	0	0	0	0
Millet_GLEAN_10001105	0	0	0	0
Millet_GLEAN_10001106	0	0	0	0
Millet_GLEAN_10001107	0	0	0	0
Millet_GLEAN_10001108	49.2441	2.11327	2.76662	4.72766
Millet_GLEAN_10001109	0	0	0.13947	0
Millet_GLEAN_10001110	0	0	0	0
Millet_GLEAN_10001111	0	0	0	0
Millet_GLEAN_10001112	0	0	0	0
Millet_GLEAN_10001113	0	0	0	0
Millet_GLEAN_10001114	0	0	0	0
Millet_GLEAN_10001115	3.60895	0.138421	0.339011	0.585713
Millet_GLEAN_10001116	6.48127	16.0682	2.12185	17.0724
Millet_GLEAN_10001117	22.9399	23.2149	33.872	25.8317
Millet_GLEAN_10001118	1.15543	1.10943	0.34406	0.819934
Millet_GLEAN_10001119	96.2337	37.9874	57.7224	43.5199
Millet_GLEAN_10001120	0	0	0	0
Millet_GLEAN_10001121	0	0	0	0
Millet_GLEAN_10001122	0	0.107047	12.4594	0.478121
Millet_GLEAN_10001123	21.7151	2.0705	9.72354	19.0355
Millet_GLEAN_10001124	0.604879	5.48062	7.62095	5.78925
Millet_GLEAN_10001125	20.9564	13.6502	21.0431	23.7394
Millet_GLEAN_10001126	0.541401	2.05832	0.051858	0.628371
Millet_GLEAN_10001127	0	0	0.0419293	0
Millet_GLEAN_10001128	1.28146	0.160733	0.0794892	0
Millet_GLEAN_10001129	0.728212	0	0	0
Millet_GLEAN_10001130	1.45038	0.262647	0.0490526	0.091634
Millet_GLEAN_10001131	0	0.539738	0.174627	1.07489
Millet_GLEAN_10001132	0	1.7571	0	0
Millet_GLEAN_10001133	29.983	31.4903	35.6641	34.3945
Millet_GLEAN_10001134	1.66941	0.636403	0.229308	0.86725
Millet_GLEAN_10001135	20.5444	4.78686	6.43052	6.6728
Millet_GLEAN_10001136	247.448	184.112	147.566	214.491
Millet_GLEAN_10001137	0.94201	0.86725	7.74581	3.25349
Millet_GLEAN_10001138	8.70543	7.47327	4.37826	3.01311
Millet_GLEAN_10001139	9.33066	6.18608	7.69211	6.79763
Millet_GLEAN_10001140	1.20179	1.08165	0.709402	2.42432
Millet_GLEAN_10001141	3.68154	2.98453	1.15691	0.779559
Millet_GLEAN_10001142	0	2.03821	1.7806	0.457535
Millet_GLEAN_10001143	5.3849	25.0768	3.64321	7.8696
Millet_GLEAN_10001144	4.12627	8.86203	6.46501	4.84479
Millet_GLEAN_10001145	8.82599	4.59953	33.3598	8.51734
Millet_GLEAN_10001146	5.84848	72.8431	115.078	44.3349
Millet_GLEAN_10001147	5.64814	5.01667	5.43845	5.14415
Millet_GLEAN_10001148	89.8641	21.8984	131.61	62.1499
Millet_GLEAN_10001149	0	0	0.449606	0
Millet_GLEAN_10001150	0.995363	1.82874	0	0.126811
Millet_GLEAN_10001151	138.232	4.84245	10.7215	23.0746
Millet_GLEAN_10001152	7.88504	1.80442	1.67031	2.64355
Millet_GLEAN_10001153	0	0.393895	0.550207	0.341401
Millet_GLEAN_10001154	0	0.182064	0	0
Millet_GLEAN_10001155	0	0.223649	0	0
Millet_GLEAN_10001156	19.5165	86.4246	28.546	41.9678
Millet_GLEAN_10001157	0	0	0	0
Millet_GLEAN_10001158	5.05755	13.2917	8.6938	8.50542
Millet_GLEAN_10001159	2.69747	0.663663	0.476099	0.418544
Millet_GLEAN_10001160	1.54531	0.287356	0.203833	0.398595
Millet_GLEAN_10001161	0	0.197852	0	0
Millet_GLEAN_10001162	0	0.601197	0	0
Millet_GLEAN_10001163	0	0	0	0
Millet_GLEAN_10001164	0	0	0	0
Millet_GLEAN_10001165	0	0	0	0
Millet_GLEAN_10001166	0	0	0.141951	0
Millet_GLEAN_10001167	0	0	0	0
Millet_GLEAN_10001168	9.8067	5.42352	4.59576	5.4068
Millet_GLEAN_10001169	89.8451	99.1071	71.2096	67.9399
Millet_GLEAN_10001170	13.9988	12.1847	12.2182	11.696
Millet_GLEAN_10001171	156.832	25.5072	39.5156	71.4335
Millet_GLEAN_10001172	30.2928	31.483	32.092	42.9753
Millet_GLEAN_10001173	30.108	32.092	27.2476	38.955
Millet_GLEAN_10001174	9.97784	6.07074	6.77681	5.85651
Millet_GLEAN_10001175	0	0.322055	0	0
Millet_GLEAN_10001176	2.38737	3.7624	3.93307	1.89392
Millet_GLEAN_10001177	34.7669	17.1731	19.3159	19.9913
Millet_GLEAN_10001178	14.1409	11.1436	19.8011	14.3568
Millet_GLEAN_10001179	9.85236	14.8014	17.2052	9.62115
Millet_GLEAN_10001180	76.9573	0.680363	2.6221	11.7571
Millet_GLEAN_10001181	3.53927	1.21457	0.900479	1.46396
Millet_GLEAN_10001182	6.64828	5.98364	7.34421	6.01736
Millet_GLEAN_10001183	10.9493	8.02779	10.7173	12.2707
Millet_GLEAN_10001184	2.10073	2.39165	1.59425	2.88141
Millet_GLEAN_10001185	0	0.384167	1.65968	2.8702
Millet_GLEAN_10001186	100.866	2752.72	505.759	2033.77
Millet_GLEAN_10001187	10.7835	12.5211	6.85169	6.80048
Millet_GLEAN_10001188	0.541986	0.604016	0.415407	0.368555
Millet_GLEAN_10001189	0	0.168261	0.0424556	0
Millet_GLEAN_10001190	0	0	0	0
Millet_GLEAN_10001191	0	0	0	0
Millet_GLEAN_10001192	0	0	0	0
Millet_GLEAN_10001193	12.6479	35.4719	12.1533	21.2508
Millet_GLEAN_10001194	0.808491	0.101549	1.89961	0.462465
Millet_GLEAN_10001195	5.10587	12.9248	8.1185	5.73131
Millet_GLEAN_10001196	26.8052	29.3856	25.5985	23.7788
Millet_GLEAN_10001197	0	0.877354	0	1.66351
Millet_GLEAN_10001198	11.6587	8.51543	20.0382	14.3746
Millet_GLEAN_10001199	34.2353	8.18698	5.07256	5.40166
Millet_GLEAN_10001200	0	0	0.0401063	0
Millet_GLEAN_10001201	41.5903	116.731	26.0692	9.0931
Millet_GLEAN_10001202	53.1368	24.812	8.77249	7.00415
Millet_GLEAN_10001203	27.515	2.17113	5.98479	22.2511
Millet_GLEAN_10001204	0	0	3.71223	0
Millet_GLEAN_10001205	0	0.772125	1.47707	2.72758
Millet_GLEAN_10001206	0	0	0	0
Millet_GLEAN_10001207	0	0	0	0
Millet_GLEAN_10001208	0	0	0	0
Millet_GLEAN_10001209	0	0	0	0
Millet_GLEAN_10001210	0	0	0	0
Millet_GLEAN_10001211	0	0	0	0
Millet_GLEAN_10001212	0	0	0	0
Millet_GLEAN_10001213	0	0	0	0
Millet_GLEAN_10001214	0	0	0	0
Millet_GLEAN_10001215	0	0	0	0
Millet_GLEAN_10001216	121.323	116.216	134.874	138.294
Millet_GLEAN_10001217	7.85524	38.7852	19.1035	21.0059
Millet_GLEAN_10001218	0	0	0	0
Millet_GLEAN_10001219	0	0	0	0
Millet_GLEAN_10001220	10.133	7.38966	4.03383	4.31944
Millet_GLEAN_10001221	39.8267	32.4444	18.7238	27.3319
Millet_GLEAN_10001222	0	0	0	0
Millet_GLEAN_10001223	9.06234	4.17984	0.643981	0.709659
Millet_GLEAN_10001224	83.7441	10.7299	18.3978	26.1027
Millet_GLEAN_10001225	0	0	0	0
Millet_GLEAN_10001226	0	0	0.126379	0
Millet_GLEAN_10001227	0	0	0	0
Millet_GLEAN_10001228	14.3191	28.504	21.7852	25.2797
Millet_GLEAN_10001229	168.412	6.88658	15.8783	42.2406
Millet_GLEAN_10001230	4.46849	0	0.439116	0.419921
Millet_GLEAN_10001231	0	0	0	0
Millet_GLEAN_10001232	0	0.0847148	0	0.372811
Millet_GLEAN_10001233	449.375	19.3445	38.2327	71.2096
Millet_GLEAN_10001234	12.7325	5.91033	2.97032	4.80665
Millet_GLEAN_10001235	0	0	0	0
Millet_GLEAN_10001236	0	1.20961	0	0.113653
Millet_GLEAN_10001237	0	26.1451	4.84329	1.35319
Millet_GLEAN_10001238	0	0	0	0.0663664
Millet_GLEAN_10001239	34.2353	33.24	96.4003	34.6162
Millet_GLEAN_10001240	37.3415	11.2112	20.6944	28.886
Millet_GLEAN_10001241	0	0	0	0
Millet_GLEAN_10001242	0	0	0	0
Millet_GLEAN_10001243	0	0	0.156139	0
Millet_GLEAN_10001244	0	0	0.330898	0.131234
Millet_GLEAN_10001245	0	0	0	0
Millet_GLEAN_10001246	0	0	0	0
Millet_GLEAN_10001247	0	6.37541	1.01019	0.539515
Millet_GLEAN_10001248	16.9747	15.1453	15.2977	20.3884
Millet_GLEAN_10001249	0	0	0	0
Millet_GLEAN_10001250	11.0222	12.7195	15.7385	10.8247
Millet_GLEAN_10001251	0	0	0	0.165492
Millet_GLEAN_10001252	0	1.00396	1.92381	1.33807
Millet_GLEAN_10001253	0	0.374087	0	0
Millet_GLEAN_10001254	0	0	0	0
Millet_GLEAN_10001255	0	0.0884202	0.259545	0.300497
Millet_GLEAN_10001256	618.48	623.294	344.195	523.467
Millet_GLEAN_10001257	18.7339	16.5149	10.6917	4.82982
Millet_GLEAN_10001258	0	0.0380033	0.0408327	0
Millet_GLEAN_10001259	2.13136	13.6811	38.7232	28.0369
Millet_GLEAN_10001260	5.00618	17.3879	14.677	22.9963
Millet_GLEAN_10001261	306.809	469.308	553.716	637.893
Millet_GLEAN_10001262	5.82134	2.96851	6.51261	3.65552
Millet_GLEAN_10001263	0.658708	0.294634	13.3246	5.22707
Millet_GLEAN_10001264	0	2.94005	4.29939	4.09755
Millet_GLEAN_10001265	222.808	333.844	435.474	321.598
Millet_GLEAN_10001266	625.059	1156.21	1539.43	729.148
Millet_GLEAN_10001267	33.2336	30.5944	56.9166	24.5971
Millet_GLEAN_10001268	63.1558	35.1983	15.7088	31.6306
Millet_GLEAN_10001269	4.07384	3.56083	594.604	100.635
Millet_GLEAN_10001270	0	15.1902	5.25584	13.4668
Millet_GLEAN_10001271	0	0	0	0
Millet_GLEAN_10001272	0	0.353746	86.5449	4.16303
Millet_GLEAN_10001273	0	0	0.250622	0
Millet_GLEAN_10001274	0	0.183746	1.36748	0.462465
Millet_GLEAN_10001275	0	0	0	0
Millet_GLEAN_10001276	135.266	282.637	286.591	282.637
Millet_GLEAN_10001277	3.86055	1.18113	3.71364	1.33657
Millet_GLEAN_10001278	2.96389	2.43264	2.57892	3.025
Millet_GLEAN_10001279	1.76452	13.5271	30.3796	18.1824
Millet_GLEAN_10001280	45.2504	45.1385	35.2897	33.7583
Millet_GLEAN_10001281	0	0.445544	0.228247	0
Millet_GLEAN_10001282	30.7026	61.1561	23.1369	24.8325
Millet_GLEAN_10001283	2.21692	0	0.0332685	0
Millet_GLEAN_10001284	0	0.0998729	0	0
Millet_GLEAN_10001285	0	0.822533	0	0
Millet_GLEAN_10001286	0	0.534337	0	0
Millet_GLEAN_10001287	19.683	43.3308	18.7007	62.7872
Millet_GLEAN_10001288	9.07353	47.8966	25.8733	35.6864
Millet_GLEAN_10001289	2.05558	13.8596	2.29718	12.9738
Millet_GLEAN_10001290	17.6413	40.7173	34.2827	21.6022
Millet_GLEAN_10001291	1.52912	2.95091	0.8909	1.15187
Millet_GLEAN_10001292	17.3821	70.1627	10.6634	11.343
Millet_GLEAN_10001293	40.6318	37.7723	49.8368	32.24
Millet_GLEAN_10001294	10.029	3.69988	5.3165	4.21535
Millet_GLEAN_10001295	17.4863	1.29287	3.33725	5.0403
Millet_GLEAN_10001296	1.24411	4.1443	0.412747	1.67489
Millet_GLEAN_10001297	4.60084	0.232269	2.11236	3.37556
Millet_GLEAN_10001298	146.584	0.884854	5.41	19.8888
Millet_GLEAN_10001299	113.436	156.417	123.772	83.9735
Millet_GLEAN_10001300	20.8478	16.879	9.48761	13.8817
Millet_GLEAN_10001301	0.685669	0.213427	0	0
Millet_GLEAN_10001302	34.1599	33.1562	13.1923	25.2958
Millet_GLEAN_10001303	10.4126	2.08367	2.23827	8.94063
Millet_GLEAN_10001304	1.27304	0.380601	0.776478	0.494517
Millet_GLEAN_10001305	0	0	0.272701	0
Millet_GLEAN_10001306	0	0	0	0
Millet_GLEAN_10001307	0	0	0.173057	0
Millet_GLEAN_10001308	0	0.0301991	0.310895	0.389209
Millet_GLEAN_10001309	0	0	0	0
Millet_GLEAN_10001310	14.0305	23.0359	32.9316	19.1901
Millet_GLEAN_10001311	0	5.42095	3.18854	3.7187
Millet_GLEAN_10001312	27.6528	17.9757	31.5663	21.1217
Millet_GLEAN_10001313	41.0337	63.0283	28.4337	29.686
Millet_GLEAN_10001314	2.1275	15.4377	1.95409	0.410227
Millet_GLEAN_10001315	1.32188	6.65192	1.48864	0.514028
Millet_GLEAN_10001316	0	3.96827	0.583829	0
Millet_GLEAN_10001317	1.09678	5.83502	0.440073	0.489526
Millet_GLEAN_10001318	2.64834	0.476186	60.1937	3.67337
Millet_GLEAN_10001319	0	0.518788	0.457803	0.451932
Millet_GLEAN_10001320	0	0.413663	2.1233	0.668287
Millet_GLEAN_10001321	1.14337	2.84168	77.3084	12.5549
Millet_GLEAN_10001322	0	0.281844	0	0
Millet_GLEAN_10001323	1.64889	0.128264	0.252447	0.216365
Millet_GLEAN_10001324	0	0.0413596	0.0468138	0.145083
Millet_GLEAN_10001325	6.8066	10.4372	7.43782	10.1088
Millet_GLEAN_10001326	0	0.0144543	0	0
Millet_GLEAN_10001327	4.48884	15.3004	2.38737	6.37981
Millet_GLEAN_10001328	2.74665	12.9095	141.099	56.1712
Millet_GLEAN_10001329	25.334	22.3747	18.1558	18.9985
Millet_GLEAN_10001330	0.675119	5.67876	0.050482	0.651663
Millet_GLEAN_10001331	4.46555	0.0218213	0.215787	0.078434
Millet_GLEAN_10001332	0	0	0	0
Millet_GLEAN_10001333	0	0	0	0
Millet_GLEAN_10001334	0	0	0.00710478	0
Millet_GLEAN_10001335	0	0	0	0
Millet_GLEAN_10001336	0.981862	0	0	0
Millet_GLEAN_10001337	0	31.6809	0.130652	0.167567
Millet_GLEAN_10001338	27.4914	18.7744	28.644	23.1177
Millet_GLEAN_10001339	16.9071	16.5248	16.3315	20.6565
Millet_GLEAN_10001340	9.06904	21.918	23.2923	15.7385
Millet_GLEAN_10001341	0	0	1.1951	0
Millet_GLEAN_10001342	0.543139	0.113675	0.0964129	0.17193
Millet_GLEAN_10001343	43.4126	639.85	457.995	693.098
Millet_GLEAN_10001344	21.8728	0	42.4764	0.572629
Millet_GLEAN_10001345	0	0.135568	1.65809	1.90566
Millet_GLEAN_10001346	9.33369	64.9712	2.92215	10.2444
Millet_GLEAN_10001347	11.0782	222.916	16.8336	93.8934
Millet_GLEAN_10001348	2.84596	3.45798	0.450648	3.09952
Millet_GLEAN_10001349	12.2039	4.39181	11.4363	5.72706
Millet_GLEAN_10001350	13.778	1.09766	1.08915	2.44137
Millet_GLEAN_10001351	24.9597	55.9436	17.1731	16.3946
Millet_GLEAN_10001352	0	0.690003	6.52906	1.27742
Millet_GLEAN_10001353	0	0.0539728	4.63177	1.10694
Millet_GLEAN_10001354	1.24411	0	40.8416	2.98063
Millet_GLEAN_10001355	81.8432	73.0255	46.5715	63.5592
Millet_GLEAN_10001356	0	0	0	0
Millet_GLEAN_10001357	0	1.08077	7.70536	1.32243
Millet_GLEAN_10001358	0	0.171846	1.83044	2.41091
Millet_GLEAN_10001359	25.1066	11.0168	37.9511	30.695
Millet_GLEAN_10001360	0.776842	1.11612	3.74502	3.55493
Millet_GLEAN_10001361	41.9503	100.288	325.537	53.146
Millet_GLEAN_10001362	2.42955	2.37916	3.35017	1.58196
Millet_GLEAN_10001363	37.5086	36.0181	40.5087	42.3681
Millet_GLEAN_10001364	7.42029	41.6494	91.3096	36.3036
Millet_GLEAN_10001365	0.695128	0.201801	1.54776	0.788381
Millet_GLEAN_10001366	55.8643	48.447	48.7516	52.1592
Millet_GLEAN_10001367	7.26286	10.9923	7.12034	4.32251
Millet_GLEAN_10001368	26.0398	15.4179	20.9494	22.8759
Millet_GLEAN_10001369	0	0	5.47893	0.0992669
Millet_GLEAN_10001370	22.1887	0.398972	0.943464	1.35319
Millet_GLEAN_10001371	123.912	51.2342	35.1316	19.6872
Millet_GLEAN_10001372	86.4136	41.0305	52.8166	37.527
Millet_GLEAN_10001373	20.3649	24.4351	52.5015	28.5098
Millet_GLEAN_10001374	0	1.98291	0.865047	0.79101
Millet_GLEAN_10001375	3.36925	2.86025	4.31607	3.08718
Millet_GLEAN_10001376	0	0	0	0
Millet_GLEAN_10001377	47.4896	1.95081	5.8703	7.35727
Millet_GLEAN_10001378	0	0	0.159187	0
Millet_GLEAN_10001379	0	0	0.058758	0
Millet_GLEAN_10001380	0	0.414902	0.238011	0.119876
Millet_GLEAN_10001381	8.59224	4.6989	4.74882	6.37371
Millet_GLEAN_10001382	11.4786	10.782	14.5212	7.79732
Millet_GLEAN_10001383	0	0	0	0
Millet_GLEAN_10001384	0	0.286223	0	0
Millet_GLEAN_10001385	0	0	0	0
Millet_GLEAN_10001386	0	0.108281	153.567	23.3474
Millet_GLEAN_10001387	34.4851	16.833	12.3837	13.8115
Millet_GLEAN_10001388	0	0.327792	0	0
Millet_GLEAN_10001389	90.9096	36.1427	59.6101	51.8108
Millet_GLEAN_10001390	4.02591	0.400172	1.78726	1.51763
Millet_GLEAN_10001391	1.06797	0.229444	8.74044	0
Millet_GLEAN_10001392	0	0.230664	0.199617	0.278455
Millet_GLEAN_10001393	0.829181	6.66294	0.912063	9.60569
Millet_GLEAN_10001394	96.8909	31.2719	42.2637	39.8042
Millet_GLEAN_10001395	42.5625	65.206	34.6523	31.6809
Millet_GLEAN_10001396	0.77896	0.0461222	0.741328	0.126379
Millet_GLEAN_10001397	26.9748	28.3259	38.5883	19.3002
Millet_GLEAN_10001398	0	0	0	0
Millet_GLEAN_10001399	11.6762	11.6602	12.9046	7.68261
Millet_GLEAN_10001400	18.4317	0	0	0.450708
Millet_GLEAN_10001401	0	0	0.167737	0
Millet_GLEAN_10001402	0	0	0	0
Millet_GLEAN_10001403	2.33399	6.33012	6.04075	3.68154
Millet_GLEAN_10001404	0	0	0	0
Millet_GLEAN_10001405	0	0	0	0
Millet_GLEAN_10001406	1.10454	4.76457	0.426311	0.112987
Millet_GLEAN_10001407	0	0	0	0
Millet_GLEAN_10001408	1.00619	0	1.91675	2.86061
Millet_GLEAN_10001409	0	0.0227509	1.40186	0.548551
Millet_GLEAN_10001410	0	0	0	0
Millet_GLEAN_10001411	0	0	0.35976	0
Millet_GLEAN_10001412	0	0.127017	0	0
Millet_GLEAN_10001413	0	12.4057	0.129592	0
Millet_GLEAN_10001414	0	0	0	0
Millet_GLEAN_10001415	0	0	0	0
Millet_GLEAN_10001416	0	0.0378615	0	0
Millet_GLEAN_10001417	0	0	0	0
Millet_GLEAN_10001418	0	0	0	0
Millet_GLEAN_10001419	0	0	0	0
Millet_GLEAN_10001420	28.0873	42.5125	28.2513	53.115
Millet_GLEAN_10001421	6.98307	11.9145	0.920091	4.21808
Millet_GLEAN_10001422	2.47258	5.99419	0.261518	0.565594
Millet_GLEAN_10001423	23.1097	8.74256	43.0163	13.4391
Millet_GLEAN_10001424	6.39633	15.4988	10.3761	8.56025
Millet_GLEAN_10001425	0	0	0	0
Millet_GLEAN_10001426	0	5.2325	0	0
Millet_GLEAN_10001427	0	0	0	0
Millet_GLEAN_10001428	0	0.12954	0.718868	1.42164
Millet_GLEAN_10001429	0.761071	2.36891	3.19597	5.07256
Millet_GLEAN_10001430	0	2.6023	7.79575	3.95079
Millet_GLEAN_10001431	44.1498	32.9245	59.4211	43.2205
Millet_GLEAN_10001432	38.5029	82.5535	29.5869	87.9304
Millet_GLEAN_10001433	9.20475	8.19475	0.034869	1.62342
Millet_GLEAN_10001434	0	0	0	0
Millet_GLEAN_10001435	2.81644	5.26074	1.92265	1.34781
Millet_GLEAN_10001436	0	0	0	0
Millet_GLEAN_10001437	0	0	0	0
Millet_GLEAN_10001438	0	0	0	0
Millet_GLEAN_10001439	0	0.0468678	0.175274	0
Millet_GLEAN_10001440	0	0	0	0
Millet_GLEAN_10001441	25.1484	46.3774	30.108	34.6523
Millet_GLEAN_10001442	0	0	0	0
Millet_GLEAN_10001443	0	0	0	0
Millet_GLEAN_10001444	0	0	0	0
Millet_GLEAN_10001445	0	0	0	0
Millet_GLEAN_10001446	0	0	0	0
Millet_GLEAN_10001447	0	0	0	0
Millet_GLEAN_10001448	0	0	0	0
Millet_GLEAN_10001449	0.936902	0.0816768	0.449606	0.681844
Millet_GLEAN_10001450	0	0	0	0
Millet_GLEAN_10001451	0	0	0	0
Millet_GLEAN_10001452	0	0	0	0
Millet_GLEAN_10001453	1.98291	0.235022	0.822533	1.48496
Millet_GLEAN_10001454	3.37838	5.16174	3.1486	4.97923
Millet_GLEAN_10001455	8.09064	15.2187	5.32264	8.91845
Millet_GLEAN_10001456	56.0772	105.501	87.6847	66.9176
Millet_GLEAN_10001457	35.2231	18.0069	48.0396	31.6288
Millet_GLEAN_10001458	0	0	0	0
Millet_GLEAN_10001459	4.75153	0	2.64565	1.28369
Millet_GLEAN_10001460	5.92773	4.91425	7.20876	5.38595
Millet_GLEAN_10001461	1.64776	0.546861	1.30689	1.24677
Millet_GLEAN_10001462	0	0	0	0
Millet_GLEAN_10001463	0	0	0.494517	0
Millet_GLEAN_10001464	0	0	0	0
Millet_GLEAN_10001465	17.1319	12.5521	18.2704	12.8345
Millet_GLEAN_10001466	0	0	0.112031	0
Millet_GLEAN_10001467	59.8879	72.9941	47.9639	35.7672
Millet_GLEAN_10001468	3.27821	13.4286	12.4741	7.43056
Millet_GLEAN_10001469	0	10.0968	1.88628	2.57129
Millet_GLEAN_10001470	0	0	0	0
Millet_GLEAN_10001471	0	0.0385813	0.888125	0.685827
Millet_GLEAN_10001472	6.98307	191.227	2.67511	1.9094
Millet_GLEAN_10001473	0	0.892309	2.32478	2.52854
Millet_GLEAN_10001474	167.839	189.063	138.303	167.478
Millet_GLEAN_10001475	0	0.110852	0.895961	0.112584
Millet_GLEAN_10001476	0	0	0.212514	0
Millet_GLEAN_10001477	0	0.0702628	103.471	0.150336
Millet_GLEAN_10001478	3.23499	24.3889	22.8759	67.0696
Millet_GLEAN_10001479	14.4138	13.3647	15.5028	12.7544
Millet_GLEAN_10001480	37.3042	171.52	58.8214	131.464
Millet_GLEAN_10001481	4.73141	13.4728	14.4587	13.7022
Millet_GLEAN_10001482	3.2756	12.2417	2.51065	5.2945
Millet_GLEAN_10001483	7.32594	4.28309	2.29176	5.32504
Millet_GLEAN_10001484	29.3973	21.5187	47.6798	174.758
Millet_GLEAN_10001485	4.30267	4.43727	3.64488	3.23597
Millet_GLEAN_10001486	0	5.52871	0.0412475	0
Millet_GLEAN_10001487	131.61	170.013	205.443	143.207
Millet_GLEAN_10001488	17.3383	35.322	27.7309	27.5499
Millet_GLEAN_10001489	438.367	407.453	144	660.436
Millet_GLEAN_10001490	121.376	75.4111	21.6684	161.773
Millet_GLEAN_10001491	0	1.38893	0	0.171642
Millet_GLEAN_10001492	15.3143	9.92393	8.96694	13.1744
Millet_GLEAN_10001493	10.6812	22.5191	9.722	3.36183
Millet_GLEAN_10001494	6.44487	3.23792	0.515437	1.51278
Millet_GLEAN_10001495	0	0	0	0
Millet_GLEAN_10001496	0	122.688	0	0.152489
Millet_GLEAN_10001497	71.5505	2.31789	11.4692	35.5622
Millet_GLEAN_10001498	0	0	0	0
Millet_GLEAN_10001499	0	0	0	0
Millet_GLEAN_10001500	16.7737	23.6628	8.56092	11.0419
Millet_GLEAN_10001501	0	0	0	0
Millet_GLEAN_10001502	0.861991	4.89526	4.57743	1.97658
Millet_GLEAN_10001503	0	2.38957	0	0
Millet_GLEAN_10001504	0	0	0	0
Millet_GLEAN_10001505	0	0	0	0
Millet_GLEAN_10001506	4.88846	0	0	0.11748
Millet_GLEAN_10001507	39.8961	1.16574	1.37862	2.0969
Millet_GLEAN_10001508	0	0	0	0
Millet_GLEAN_10001509	0	0	0	0
Millet_GLEAN_10001510	0	22.5408	2.33409	0.176558
Millet_GLEAN_10001511	1.9344	0.226252	3.32698	0.670134
Millet_GLEAN_10001512	0	0	0	0
Millet_GLEAN_10001513	84.8564	71.5464	89.1091	68.5438
Millet_GLEAN_10001514	10.7285	2.20115	1.55691	1.91681
Millet_GLEAN_10001515	0	0	0.0447986	0
Millet_GLEAN_10001516	4.94935	4.24815	11.7571	8.03916
Millet_GLEAN_10001517	0	0	0	0
Millet_GLEAN_10001518	0	0	0	0
Millet_GLEAN_10001519	1.03884	0	0.0390265	0.326252
Millet_GLEAN_10001520	0	8.55653	0	0
Millet_GLEAN_10001521	6.58081	53.1938	2.69703	15.7575
Millet_GLEAN_10001522	0	0.205326	0.0333779	0.679703
Millet_GLEAN_10001523	1.52655	6.79912	0.358474	4.64036
Millet_GLEAN_10001524	29.0728	15.0614	10.67	7.51201
Millet_GLEAN_10001525	1.19829	14.3568	24.9199	10.5909
Millet_GLEAN_10001526	87.275	10.9638	9.11379	38.9393
Millet_GLEAN_10001527	0	0	0	0
Millet_GLEAN_10001528	17.9491	7.5494	10.4095	13.3461
Millet_GLEAN_10001529	54.7356	25.0687	39.9237	27.0888
Millet_GLEAN_10001530	18.7303	40.2927	13.7734	30.3071
Millet_GLEAN_10001531	6.49653	1.1599	5.49058	4.51757
Millet_GLEAN_10001532	0	0.54528	0.278162	0
Millet_GLEAN_10001533	4.58351	11.3276	5.76715	6.21869
Millet_GLEAN_10001534	5.16322	10.7942	2.12654	4.6419
Millet_GLEAN_10001535	0	0	0	0.126811
Millet_GLEAN_10001536	1.11612	0	0	0
Millet_GLEAN_10001537	0	0	0	0
Millet_GLEAN_10001538	1.89695	0.248827	3.5718	0.796477
Millet_GLEAN_10001539	0	0	1.02032	0
Millet_GLEAN_10001540	0	0	0	0
Millet_GLEAN_10001541	29.445	23.897	30.3426	21.8675
Millet_GLEAN_10001542	145.527	328.614	433.287	307.003
Millet_GLEAN_10001543	16.6693	25.334	21.9112	12.5361
Millet_GLEAN_10001544	1.7485	0.158499	0.0384352	1.54829
Millet_GLEAN_10001545	35.3112	35.4487	66.3445	49.9107
Millet_GLEAN_10001546	1.99156	1.72388	1.11965	2.6596
Millet_GLEAN_10001547	1.33997	0	2.28265	0
Millet_GLEAN_10001548	0	0	0	0
Millet_GLEAN_10001549	0	0.0184825	0	0
Millet_GLEAN_10001550	0	0	0	0
Millet_GLEAN_10001551	111.862	6.42497	14.2173	13.8856
Millet_GLEAN_10001552	23.7454	94.9276	331.51	283.896
Millet_GLEAN_10001553	14.078	46.1734	13.4914	49.094
Millet_GLEAN_10001554	114.077	209.807	230.686	200.827
Millet_GLEAN_10001555	0	0.0877246	0	0
Millet_GLEAN_10001556	14.2471	17.4261	13.1597	9.90078
Millet_GLEAN_10001557	1.12731	0.842182	0	0.198304
Millet_GLEAN_10001558	2.53954	68.4	0.275258	4.03391
Millet_GLEAN_10001559	2.22059	33.4432	0.138317	4.05478
Millet_GLEAN_10001560	6.6419	283.896	3.01353	6.31699
Millet_GLEAN_10001561	529.515	1419.25	1163.46	971.252
Millet_GLEAN_10001562	31.0761	28.4626	37.9712	25.8098
Millet_GLEAN_10001563	22.5599	49.4572	99.8874	78.8664
Millet_GLEAN_10001564	332.849	6.65192	17.5218	27.7707
Millet_GLEAN_10001565	11.9002	8.40654	3.51334	4.27732
Millet_GLEAN_10001566	0	0.351242	3.33243	0.107047
Millet_GLEAN_10001567	12.1624	4.93633	8.55949	4.73422
Millet_GLEAN_10001568	15.4257	65.7254	14.012	52.0087
Millet_GLEAN_10001569	35.2423	50.8083	70.103	53.7777
Millet_GLEAN_10001570	80.4378	133.498	163.713	133.394
Millet_GLEAN_10001571	5.28982	16.5997	12.8936	9.06593
Millet_GLEAN_10001572	10.9481	12.4914	26.2361	10.67
Millet_GLEAN_10001573	7.11055	8.99541	3.72421	3.06797
Millet_GLEAN_10001574	0	0.304886	0.342818	0
Millet_GLEAN_10001575	10.1536	6.23526	11.6762	9.80979
Millet_GLEAN_10001576	33.7951	29.2665	32.2113	22.2101
Millet_GLEAN_10001577	0	11.2547	0.186676	0.0742365
Millet_GLEAN_10001578	0	0	0	0
Millet_GLEAN_10001579	0	0.941953	7.41366	0.752187
Millet_GLEAN_10001580	0	0.0877246	1.09158	0
Millet_GLEAN_10001581	0	0	0	0
Millet_GLEAN_10001582	1.31109	9.45137	2.47433	3.74798
Millet_GLEAN_10001583	0.670134	0.440073	4.25736	2.27877
Millet_GLEAN_10001584	2.814	4.41677	6.21869	3.67073
Millet_GLEAN_10001585	0	0.0682929	0	0
Millet_GLEAN_10001586	46.4494	60.5929	22.0933	19.998
Millet_GLEAN_10001587	80.2176	417.633	607.448	290.452
Millet_GLEAN_10001588	0	0	0	0
Millet_GLEAN_10001589	0	1.27803	0	0.202642
Millet_GLEAN_10001590	0.873965	1.42401	0.475439	0
Millet_GLEAN_10001591	0	0	0	0
Millet_GLEAN_10001592	0	0.155244	0.609971	0.104541
Millet_GLEAN_10001593	1.70577	1.42238	7.97503	2.66567
Millet_GLEAN_10001594	27.4127	18.6636	19.734	18.2862
Millet_GLEAN_10001595	4.95846	0	0	0
Millet_GLEAN_10001596	5.29321	5.3696	6.07399	3.82677
Millet_GLEAN_10001597	7.91564	130.368	34.7873	40.6186
Millet_GLEAN_10001598	3.19163	51.3426	14.1376	21.6266
Millet_GLEAN_10001599	0	0	0	0
Millet_GLEAN_10001600	3.31253	0	4.77362	0.531629
Millet_GLEAN_10001601	0	0	2.53351	0
Millet_GLEAN_10001602	0	2.91179	4.93194	2.97293
Millet_GLEAN_10001603	3.80625	1.03368	1.02158	1.30204
Millet_GLEAN_10001604	7.02684	3.48348	3.70154	4.76008
Millet_GLEAN_10001605	0	0	0	0
Millet_GLEAN_10001606	0	0	0	0
Millet_GLEAN_10001607	0.57658	1.03976	0.0470308	0.0761463
Millet_GLEAN_10001608	0	0	0	0
Millet_GLEAN_10001609	0	1.8782	0.275751	0
Millet_GLEAN_10001610	0	0	0	0
Millet_GLEAN_10001611	0	0	0.212514	0
Millet_GLEAN_10001612	0	0	0	0
Millet_GLEAN_10001613	0	0	0	0
Millet_GLEAN_10001614	0	0.137543	2.36486	0.229602
Millet_GLEAN_10001615	0	0.136879	1.28771	0.322055
Millet_GLEAN_10001616	0	0	0.0829055	0
Millet_GLEAN_10001617	26.192	79.4948	123.532	75.6556
Millet_GLEAN_10001618	16.568	43.8293	36.8975	38.133
Millet_GLEAN_10001619	40.8827	20.4374	18.1499	19.8172
Millet_GLEAN_10001620	0	0	0	0
Millet_GLEAN_10001621	0	0	0	0
Millet_GLEAN_10001622	0	0	0	0
Millet_GLEAN_10001623	0	0	0	0
Millet_GLEAN_10001624	0	0	0	0
Millet_GLEAN_10001625	0	0	0	0
Millet_GLEAN_10001626	142.579	444.574	355.665	395.739
Millet_GLEAN_10001627	19.0495	17.5628	21.3358	7.89601
Millet_GLEAN_10001628	76.3606	120.887	155.767	165.315
Millet_GLEAN_10001629	0	0	0	0
Millet_GLEAN_10001630	0	0	0.337835	0
Millet_GLEAN_10001631	11.614	4.69945	3.18235	3.80496
Millet_GLEAN_10001632	0	0.333871	1.78655	1.17916
Millet_GLEAN_10001633	3.00277	0.821598	14.1505	5.212
Millet_GLEAN_10001634	0	0	0.451979	0.128847
Millet_GLEAN_10001635	4.76156	0.927702	0.630125	1.39819
Millet_GLEAN_10001636	1.98904	11.7305	0.646909	1.46495
Millet_GLEAN_10001637	0	2.46282	5.4061	1.47707
Millet_GLEAN_10001638	37.4793	89.2501	140.679	87.8267
Millet_GLEAN_10001639	14.0689	32.5101	41.818	12.7369
Millet_GLEAN_10001640	33.4878	16.8336	19.9029	12.6517
Millet_GLEAN_10001641	3098.6	45.3659	644.648	1861.49
Millet_GLEAN_10001642	0	0	0.117347	0
Millet_GLEAN_10001643	0	0	0	0
Millet_GLEAN_10001644	0	0.79025	3.0904	0.715328
Millet_GLEAN_10001645	0	3.11885	18.2231	2.1289
Millet_GLEAN_10001646	0	3.1789	0	0
Millet_GLEAN_10001647	985.374	776.941	546.108	610.444
Millet_GLEAN_10001648	30.3223	27.7443	22.659	30.3269
Millet_GLEAN_10001649	136.032	313.139	337.566	433.287
Millet_GLEAN_10001650	14.8949	43.1954	153.31	46.6423
Millet_GLEAN_10001651	19.6005	17.0554	14.0364	7.13507
Millet_GLEAN_10001652	0	0	0	0
Millet_GLEAN_10001653	30.1878	2.83302	9.50539	18.9207
Millet_GLEAN_10001654	1.29449	0.954488	1.23139	1.14495
Millet_GLEAN_10001655	10.3562	5.78925	5.10839	3.7187
Millet_GLEAN_10001656	0.761473	2.26185	0.191482	0.698979
Millet_GLEAN_10001657	0.604048	0.049497	0.0834709	0.233434
Millet_GLEAN_10001658	0	0	0.269961	0
Millet_GLEAN_10001659	0	0	0	0
Millet_GLEAN_10001660	0	6.65192	0.196534	7.76432
Millet_GLEAN_10001661	3.47376	4.64823	3.84432	2.4302
Millet_GLEAN_10001662	5.25294	0.303227	0.297186	0.989259
Millet_GLEAN_10001663	0	0	0	0
Millet_GLEAN_10001664	3.22618	0.798838	1.11518	1.98406
Millet_GLEAN_10001665	3.77577	9.11667	16.4925	11.9002
Millet_GLEAN_10001666	0	0.0437366	0	0
Millet_GLEAN_10001667	0	1.10705	3.39517	0.153272
Millet_GLEAN_10001668	11.4997	20.6858	16.0768	11.7218
Millet_GLEAN_10001669	1.84659	0.436528	0.899526	0.79101
Millet_GLEAN_10001670	10.0471	12.8587	11.5922	6.72136
Millet_GLEAN_10001671	0	0.178083	2.24765	0.364705
Millet_GLEAN_10001672	0	0.776842	0.35976	0.429615
Millet_GLEAN_10001673	42.7695	65.2673	32.8555	95.3038
Millet_GLEAN_10001674	2.65749	1.14018	2.84159	1.19939
Millet_GLEAN_10001675	8.44621	20.3387	14.6961	18.1085
Millet_GLEAN_10001676	9.68478	1.43337	7.743	3.55676
Millet_GLEAN_10001677	7.51271	4.62132	4.81058	7.77338
Millet_GLEAN_10001678	1.05404	0.0451642	0	0
Millet_GLEAN_10001679	0	0.0310302	0.120367	0
Millet_GLEAN_10001680	5.47964	1.62698	3.88784	7.46261
Millet_GLEAN_10001681	0	0	0	0
Millet_GLEAN_10001682	0	0	0	0
Millet_GLEAN_10001683	0	0	0	0
Millet_GLEAN_10001684	0	0	0	0
Millet_GLEAN_10001685	0	0	0	0
Millet_GLEAN_10001686	0	0	0	0
Millet_GLEAN_10001687	0	0	0	0
Millet_GLEAN_10001688	0	0	0	0
Millet_GLEAN_10001689	0	2.03222	7.3492	1.4239
Millet_GLEAN_10001690	0	0	0	0
Millet_GLEAN_10001691	48.3211	4.54234	3.96865	8.79411
Millet_GLEAN_10001692	0	0	0.846239	0
Millet_GLEAN_10001693	2.8658	2.8205	4.99909	5.52508
Millet_GLEAN_10001694	0	0.417345	1.18746	1.89283
Millet_GLEAN_10001695	25.171	15.5563	12.3937	11.5325
Millet_GLEAN_10001696	0	0	0	0
Millet_GLEAN_10001697	1.51835	0.0485497	0	0.410918
Millet_GLEAN_10001698	96.5046	69.3557	64.9436	53.7539
Millet_GLEAN_10001699	0	0	0.0703475	0
Millet_GLEAN_10001700	29.2209	21.0074	27.9511	26.5028
Millet_GLEAN_10001701	1.56345	0	1.11737	0.744002
Millet_GLEAN_10001702	17.13	18.2763	15.1091	8.00694
Millet_GLEAN_10001703	1.87635	88.3713	1.65348	19.8135
Millet_GLEAN_10001704	16.3525	49.5679	14.7615	31.812
Millet_GLEAN_10001705	0	4.48806	2.39585	1.5164
Millet_GLEAN_10001706	0	0	0	0
Millet_GLEAN_10001707	36.2139	120.13	52.0087	50.0356
Millet_GLEAN_10001708	6.88071	1.2948	1.38746	4.0398
Millet_GLEAN_10001709	0	0	1.54941	0
Millet_GLEAN_10001710	93.5943	61.7155	110.196	84.657
Millet_GLEAN_10001711	0	0	0	0
Millet_GLEAN_10001712	0	0	0	0
Millet_GLEAN_10001713	0	0	0	0
Millet_GLEAN_10001714	0	0	0	0
Millet_GLEAN_10001715	10.0445	41.1502	1207.31	173.816
Millet_GLEAN_10001716	0	0	0	0
Millet_GLEAN_10001717	0	0	0	0
Millet_GLEAN_10001718	0	0	0	0
Millet_GLEAN_10001719	0	0	0	0
Millet_GLEAN_10001720	0	0	0	0
Millet_GLEAN_10001721	0	0	0	0
Millet_GLEAN_10001722	0	0	0	0
Millet_GLEAN_10001723	0	0	0	0
Millet_GLEAN_10001724	1.964	0.969687	1.26555	1.19939
Millet_GLEAN_10001725	0	0	0	0
Millet_GLEAN_10001726	0	0	0	0
Millet_GLEAN_10001727	55.1574	6.29146	123.806	18.093
Millet_GLEAN_10001728	0	0	0	0
Millet_GLEAN_10001729	0.784198	0	0	0
Millet_GLEAN_10001730	0	0	0	0
Millet_GLEAN_10001731	0	44.5383	0	0
Millet_GLEAN_10001732	0	0.341606	0	0
Millet_GLEAN_10001733	0	1.01823	0	0
Millet_GLEAN_10001734	0	0	0	0
Millet_GLEAN_10001735	0	0.79025	0	0
Millet_GLEAN_10001736	0	0	0	0
Millet_GLEAN_10001737	0	0	0	0
Millet_GLEAN_10001738	0	0.920472	0	0
Millet_GLEAN_10001739	0	0	0	0
Millet_GLEAN_10001740	0	0	0	0
Millet_GLEAN_10001741	0	0	0	0
Millet_GLEAN_10001742	0	0.0319084	0	0.226314
Millet_GLEAN_10001743	0	0	0	0
Millet_GLEAN_10001744	0	0.912727	0.0528484	0.382791
Millet_GLEAN_10001745	4.07908	3.14211	1.23634	4.31607
Millet_GLEAN_10001746	13.7975	9.3382	6.45971	3.57893
Millet_GLEAN_10001747	0	0	0	0
Millet_GLEAN_10001748	0	0	0	0
Millet_GLEAN_10001749	2.05926	1.5675	11.8466	5.60778
Millet_GLEAN_10001750	0	0.429369	1.00719	1.06747
Millet_GLEAN_10001751	26.2815	22.4675	63.1944	26.7452
Millet_GLEAN_10001752	18.9798	2.31789	2.9593	3.15718
Millet_GLEAN_10001753	94.5608	45.7489	54.1418	47.2793
Millet_GLEAN_10001754	30.9983	21.3987	35.061	34.391
Millet_GLEAN_10001755	53.7777	10.6914	16.4055	30.7801
Millet_GLEAN_10001756	36.3089	45.133	47.109	42.7351
Millet_GLEAN_10001757	0	0	16.0227	0
Millet_GLEAN_10001758	13.5009	11.917	11.5022	10.0816
Millet_GLEAN_10001759	1.59619	0.417345	0.128732	0
Millet_GLEAN_10001760	140.895	20.5625	37.6074	38.8265
Millet_GLEAN_10001761	40.7118	69.647	195.816	250.381
Millet_GLEAN_10001762	24.3213	64.7789	60.1491	51.5799
Millet_GLEAN_10001763	9.78409	2.52107	2.50087	3.56632
Millet_GLEAN_10001764	174.047	21.4162	36.3089	39.2699
Millet_GLEAN_10001765	0	0.140323	0.216843	0.191185
Millet_GLEAN_10001766	0	0	0	0
Millet_GLEAN_10001767	0	0	0	0
Millet_GLEAN_10001768	2.93593	2.35901	1.70149	3.22325
Millet_GLEAN_10001769	0	0	0	0
Millet_GLEAN_10001770	0.672261	5.52498	0.317069	2.68948
Millet_GLEAN_10001771	15.0215	1.48891	5.51365	2.34614
Millet_GLEAN_10001772	0	1.04549	0	0.189544
Millet_GLEAN_10001773	0	0	0	0
Millet_GLEAN_10001774	0	0	0	0
Millet_GLEAN_10001775	0	0	0	0
Millet_GLEAN_10001776	0	0	0	0
Millet_GLEAN_10001777	0	0.210914	0	0.818531
Millet_GLEAN_10001778	0	0	0	0
Millet_GLEAN_10001779	0	0	0	0
Millet_GLEAN_10001780	0	0	0	0
Millet_GLEAN_10001781	37.92	29.4853	46.5069	37.3202
Millet_GLEAN_10001782	0	0	1.16193	0.637825
Millet_GLEAN_10001783	0	0	0	0
Millet_GLEAN_10001784	0	0	0	0
Millet_GLEAN_10001785	0	0	0.93857	0.824954
Millet_GLEAN_10001786	0	0	0	0
Millet_GLEAN_10001787	0	2.30809	0	0
Millet_GLEAN_10001788	0	0	0	0
Millet_GLEAN_10001789	0	0	0	0
Millet_GLEAN_10001790	0	18.738	0	0
Millet_GLEAN_10001791	21.1135	5.54676	0.786772	0.592027
Millet_GLEAN_10001792	0	0	0	0.12209
Millet_GLEAN_10001793	2.70268	16.5539	5.59817	11.25
Millet_GLEAN_10001794	0	0	0	0
Millet_GLEAN_10001795	0	0	0	0
Millet_GLEAN_10001796	0	0	0.1339	0
Millet_GLEAN_10001797	23.6697	83.7441	31.1943	24.1189
Millet_GLEAN_10001798	112.041	122.431	128.975	90.0967
Millet_GLEAN_10001799	2.56889	0.508759	12.7322	2.54703
Millet_GLEAN_10001800	0	0	0	0
Millet_GLEAN_10001801	29.4069	34.391	39.4295	41.6738
Millet_GLEAN_10001802	0	0	0	0
Millet_GLEAN_10001803	1.03884	1.01439	0.0390265	1.32673
Millet_GLEAN_10001804	29.6264	65.0689	66.3623	82.8816
Millet_GLEAN_10001805	1.63738	2.6685	8.5905	1.87214
Millet_GLEAN_10001806	123.95	0.786511	5.79683	16.5861
Millet_GLEAN_10001807	21.8584	26.1053	14.1185	18.9575
Millet_GLEAN_10001808	53.2672	7.08348	16.5913	13.3258
Millet_GLEAN_10001809	0	0	0	0.116429
Millet_GLEAN_10001810	13.6502	1.91878	15.6956	7.95797
Millet_GLEAN_10001811	12.512	5.24975	3.48892	4.77583
Millet_GLEAN_10001812	0	0.314871	0	0
Millet_GLEAN_10001813	0	0	0	0
Millet_GLEAN_10001814	0	0	0	0
Millet_GLEAN_10001815	0	0	0	0
Millet_GLEAN_10001816	0	0.0969873	0	0
Millet_GLEAN_10001817	0	0.671782	0	0
Millet_GLEAN_10001818	0	0.218903	0.52908	0
Millet_GLEAN_10001819	0.560422	0.335398	0.193544	0.248677
Millet_GLEAN_10001820	30.638	16.6881	13.7113	9.07353
Millet_GLEAN_10001821	14.613	23.4928	20.9503	18.4144
Millet_GLEAN_10001822	0	0	0	0
Millet_GLEAN_10001823	0	0.322055	0	0
Millet_GLEAN_10001824	2.22658	31.6955	7.05428	12.6711
Millet_GLEAN_10001825	50.8083	24.0832	23.6515	30.5579
Millet_GLEAN_10001826	5.58951	0.543259	16.2258	5.68139
Millet_GLEAN_10001827	0	0	0	0
Millet_GLEAN_10001828	0	0	0	0
Millet_GLEAN_10001829	4.03036	1.45526	1.62177	0.707683
Millet_GLEAN_10001830	27.6706	16.8849	18.0134	18.0248
Millet_GLEAN_10001831	3.32081	4.33521	26.0119	8.39998
Millet_GLEAN_10001832	0	1.34801	3.56083	2.44886
Millet_GLEAN_10001833	9.15487	29.1773	34.5771	31.0538
Millet_GLEAN_10001834	7.57536	0.182064	0.201856	1.37617
Millet_GLEAN_10001835	0	0.966819	0.568327	2.04848
Millet_GLEAN_10001836	0	0.0322123	1.10181	1.18746
Millet_GLEAN_10001837	0	0	0	0
Millet_GLEAN_10001838	0	0	0	0
Millet_GLEAN_10001839	0	0	0	0
Millet_GLEAN_10001840	0	0	0	0
Millet_GLEAN_10001841	1.03884	0.0490188	0	0.133711
Millet_GLEAN_10001842	0	0	0	0
Millet_GLEAN_10001843	0	0	0	0
Millet_GLEAN_10001844	0	0	0	0
Millet_GLEAN_10001845	0	0	0	0
Millet_GLEAN_10001846	0	0	0	0
Millet_GLEAN_10001847	0	0	0	0
Millet_GLEAN_10001848	0	0	0	0
Millet_GLEAN_10001849	0	0	0	0
Millet_GLEAN_10001850	0	17.744	1.31066	6.8898
Millet_GLEAN_10001851	0	0	0	0
Millet_GLEAN_10001852	0	0	0	0
Millet_GLEAN_10001853	0	0.016689	0	0
Millet_GLEAN_10001854	0	0.106005	1.63463	2.4887
Millet_GLEAN_10001855	0	0	0	0
Millet_GLEAN_10001856	0	0	0	0
Millet_GLEAN_10001857	23.9609	29.7403	12.6296	26.6441
Millet_GLEAN_10001858	1.52515	4.66883	2.06746	4.22849
Millet_GLEAN_10001859	3.38822	0.600046	0.607466	1.65215
Millet_GLEAN_10001860	0	0	0	0
Millet_GLEAN_10001861	0.638092	0	0.228247	0
Millet_GLEAN_10001862	0	0	0	0
Millet_GLEAN_10001863	0	0	0	0
Millet_GLEAN_10001864	0	0	0.661185	0
Millet_GLEAN_10001865	0	41.7031	0.648163	24.9944
Millet_GLEAN_10001866	33.5324	44.8531	59.051	26.4681
Millet_GLEAN_10001867	0.761071	0.0874954	6.02921	0.167904
Millet_GLEAN_10001868	24.7362	51.3337	48.7538	58.9069
Millet_GLEAN_10001869	0	0	0.0221065	0
Millet_GLEAN_10001870	41.7184	67.9101	13.5915	7.03835
Millet_GLEAN_10001871	7.74257	21.6061	17.2838	6.64943
Millet_GLEAN_10001872	1.83326	4.84465	6.5129	3.53083
Millet_GLEAN_10001873	41.2541	1.99026	4.93787	13.0189
Millet_GLEAN_10001874	1.33691	0.121626	22.2911	0.54027
Millet_GLEAN_10001875	0	0	0.322684	0.0720487
Millet_GLEAN_10001876	0	0	0	0
Millet_GLEAN_10001877	0.913075	9.24174	4.39921	15.8223
Millet_GLEAN_10001878	1.07961	1.14931	8.39835	6.2933
Millet_GLEAN_10001879	0	0	14.1034	1.05369
Millet_GLEAN_10001880	0	0.0241019	83.9112	49.4795
Millet_GLEAN_10001881	0	0	0	0
Millet_GLEAN_10001882	0	0	0	0
Millet_GLEAN_10001883	0	0	0	0
Millet_GLEAN_10001884	130.621	72.2783	57.8082	46.0909
Millet_GLEAN_10001885	0	0	0	0
Millet_GLEAN_10001886	0	1.83826	0.144705	0.317656
Millet_GLEAN_10001887	0	0	0	0
Millet_GLEAN_10001888	0	0	0	0
Millet_GLEAN_10001889	4.72406	6.25833	5.16053	6.99921
Millet_GLEAN_10001890	0	0.392239	0	0
Millet_GLEAN_10001891	49.3865	364.804	23.3834	91.3096
Millet_GLEAN_10001892	0	0.039559	0	0.0750272
Millet_GLEAN_10001893	0	0	0	0
Millet_GLEAN_10001894	0	0	0	0
Millet_GLEAN_10001895	0	0.239028	0.37162	0.347949
Millet_GLEAN_10001896	5.53976	4.2269	6.46262	5.24254
Millet_GLEAN_10001897	0	0	0	0
Millet_GLEAN_10001898	3.35457	3.79004	0	0.0981093
Millet_GLEAN_10001899	0	0	0	0
Millet_GLEAN_10001900	1.34341	0	0.36334	0.43318
Millet_GLEAN_10001901	0	0	0	0
Millet_GLEAN_10001902	0	0	0	0
Millet_GLEAN_10001903	0	0	0	0
Millet_GLEAN_10001904	0	0	0	0
Millet_GLEAN_10001905	0	0	0	0
Millet_GLEAN_10001906	0	0	0	0
Millet_GLEAN_10001907	0	0	0	0
Millet_GLEAN_10001908	11.4655	24.107	1.81387	26.3025
Millet_GLEAN_10001909	0	0	0	0
Millet_GLEAN_10001910	0	0	0	0
Millet_GLEAN_10001911	0	0	0	0
Millet_GLEAN_10001912	0	0	0	0
Millet_GLEAN_10001913	0	0	0	0
Millet_GLEAN_10001914	0	0	0	0
Millet_GLEAN_10001915	40.0645	37.9874	126.682	58.8415
Millet_GLEAN_10001916	18.9675	39.511	50.1942	55.4827
Millet_GLEAN_10001917	35.685	12.4194	5.05336	27.1283
Millet_GLEAN_10001918	14.5161	12.8386	21.3586	15.5444
Millet_GLEAN_10001919	3.31253	3.25374	1.8557	2.84137
Millet_GLEAN_10001920	3.17535	2.97954	0.405527	1.59688
Millet_GLEAN_10001921	0	0	0	0
Millet_GLEAN_10001922	1.76121	3.5796	4.30655	1.89572
Millet_GLEAN_10001923	42.256	29.5521	27.537	32.2309
Millet_GLEAN_10001924	12.9551	2.42554	33.5192	8.19162
Millet_GLEAN_10001925	8.96416	0.988012	2.97673	6.61454
Millet_GLEAN_10001926	7.63847	0.814555	0.390847	0.332283
Millet_GLEAN_10001927	0	0.0762679	0.307842	0.651035
Millet_GLEAN_10001928	1.1696	3.10703	0.751011	1.26182
Millet_GLEAN_10001929	7.92081	12.6953	11.1204	9.75982
Millet_GLEAN_10001930	0	0.0189661	2.12629	0
Millet_GLEAN_10001931	0	0	0	0
Millet_GLEAN_10001932	211.659	323.825	74.7714	99.4257
Millet_GLEAN_10001933	63.4507	156.542	201.595	117.81
Millet_GLEAN_10001934	22.1456	13.9652	21.6403	15.5974
Millet_GLEAN_10001935	20.9491	7.67429	9.36676	17.2821
Millet_GLEAN_10001936	104.758	160.137	232.264	91.7231
Millet_GLEAN_10001937	11.8088	6.40292	4.11181	6.9571
Millet_GLEAN_10001938	523.979	1401.64	445.645	776.941
Millet_GLEAN_10001939	3.35642	1.08165	1.00719	2.50406
Millet_GLEAN_10001940	125.951	23.411	43.7552	84.2217
Millet_GLEAN_10001941	56.8823	54.6896	42.2406	55.2363
Millet_GLEAN_10001942	0	0	0	0
Millet_GLEAN_10001943	939.33	11.7802	109.921	301.163
Millet_GLEAN_10001944	1.31384	3.87997	2.09723	1.91249
Millet_GLEAN_10001945	0	0	0	0
Millet_GLEAN_10001946	0	0	0	0
Millet_GLEAN_10001947	7.98585	4.41891	3.25275	3.08731
Millet_GLEAN_10001948	10.7787	9.10458	4.60763	6.68757
Millet_GLEAN_10001949	0	0.31183	0	0.237002
Millet_GLEAN_10001950	11.5959	1.87934	3.5718	15.8642
Millet_GLEAN_10001951	3.05364	1.05295	1.06509	2.81644
Millet_GLEAN_10001952	0	0	0	0
Millet_GLEAN_10001953	0	0	0	0
Millet_GLEAN_10001954	0	0	0	0
Millet_GLEAN_10001955	0	0	0	0
Millet_GLEAN_10001956	9.76517	12.8302	14.0948	7.27513
Millet_GLEAN_10001957	0	0	0	0
Millet_GLEAN_10001958	19.5012	37.5988	20.7805	31.4956
Millet_GLEAN_10001959	0	0	0	0
Millet_GLEAN_10001960	1.14992	0	0	0
Millet_GLEAN_10001961	0	0	0	0
Millet_GLEAN_10001962	54.0746	194.01	23.0086	63.8853
Millet_GLEAN_10001963	0	0	0	0
Millet_GLEAN_10001964	0.555227	20.9735	0.0877817	0.240535
Millet_GLEAN_10001965	18.5162	17.2348	15.366	24.6108
Millet_GLEAN_10001966	0.801119	0	10.0475	0.132646
Millet_GLEAN_10001967	29.8209	4.38314	7.6308	5.23566
Millet_GLEAN_10001968	0	0	0.0403455	0
Millet_GLEAN_10001969	0	0	0.293053	0
Millet_GLEAN_10001970	0	0	0	0
Millet_GLEAN_10001971	0	0	0	0
Millet_GLEAN_10001972	0	0	0.185332	0
Millet_GLEAN_10001973	0	0	0	0
Millet_GLEAN_10001974	0	0	0	0
Millet_GLEAN_10001975	0	0	0	0
Millet_GLEAN_10001976	0	0	0.0278761	0
Millet_GLEAN_10001977	13.0472	2.93795	2.07553	1.08941
Millet_GLEAN_10001978	0	0	0	0
Millet_GLEAN_10001979	206.081	0.462866	5.0343	22.1456
Millet_GLEAN_10001980	17.8288	0	0.200615	1.7744
Millet_GLEAN_10001981	0	0.0328378	0	0
Millet_GLEAN_10001982	58.0917	7.64164	7.73475	11.2756
Millet_GLEAN_10001983	0	0	0.747385	0
Millet_GLEAN_10001984	13.2209	0	11.6571	0
Millet_GLEAN_10001985	0	3.88368	0	0
Millet_GLEAN_10001986	0	0	0	0
Millet_GLEAN_10001987	0	0	0	0
Millet_GLEAN_10001988	0	0	0	0
Millet_GLEAN_10001989	0	0	0	0
Millet_GLEAN_10001990	0	0	0.346451	0
Millet_GLEAN_10001991	1.6588	0.949123	1.35536	1.41373
Millet_GLEAN_10001992	75.604	196.16	59.6236	98.3304
Millet_GLEAN_10001993	0	0	0.117347	0
Millet_GLEAN_10001994	75.1834	66.5949	18.375	109.969
Millet_GLEAN_10001995	89.615	84.657	22.2874	75.6058
Millet_GLEAN_10001996	41.1541	192.066	15.3832	88.7654
Millet_GLEAN_10001997	21.8984	21.7909	30.7217	28.54
Millet_GLEAN_10001998	19.712	29.5663	4.05046	14.6151
[truncated: 36,803 more rows]
