# Supplementary material for: Maize and millet transcription factors annotated using comparative genomic and transcriptomic data
Source: BMC Genomics. 2014 Sep 27;15(1):818. doi: 10.1186/1471-2164-15-818 (PMC4189582; doi:10.1186/1471-2164-15-818)
Supplement: Supplementary file 7 — Additional file 7: Table S7: C4-related TF and TC genes in maize and millet. (A) C4-related maize TF genes annotated from previous studies. (B) C4-related maize TC genes annotated from previous studies (C) C4-related millet TF genes annotated from previous studies (D) C4-related millet TC genes annotated from previous studies. Each gene is annotated with its expression preference identified in previous studies. (BS: bundle sheath cells, BS_con: the differential expression preference in BS cells conserved in S. viridis and maize, M: mesophyll cells, M_con: the differential expression preference in M cells conserved in maize and millet, positive kranz: possible positive regulator for kranz anatomy, negative kranz: possible negative kranz regulator for kranz anatomy). (XLSX 66 KB) [file 12864_2014_6495_MOESM7_ESM.xlsx]

## Sheet: (A) C4-related Maize_TF genes
Table S7 (A) C4-related maize TF genes annotated from previous studies.
Gene ID	Family	Li et al.		Tausta et al.		Chang et al.		John et al.				Wang et al.
		BS	M	BS	M	BS	M	BS	BS_cona	M	M_conb	positive kranz	negative kranz
GRMZM2G022359	AP2									Y
GRMZM2G086573	AP2												Y
GRMZM2G130459	AP2							Y
GRMZM2G160730	AP2				Y					Y
GRMZM2G176175	AP2					Y		Y
GRMZM2G021573	AP2,ERF											Y
GRMZM2G174784	AP2,ERF				Y
GRMZM2G416701	AP2,ERF							Y
GRMZM2G700665	AP2,ERF			Y		Y		Y
GRMZM5G862109	AP2,ERF			Y		Y		Y	Y
GRMZM2G006042	ARF			Y		Y		Y
GRMZM2G028980	ARF												Y
GRMZM2G034840	ARF									Y
GRMZM2G035405	ARF					Y		Y
GRMZM2G056120	ARF					Y		Y
GRMZM2G073750	ARF					Y		Y
GRMZM2G078274	ARF			Y		Y		Y
GRMZM2G081406	ARF		Y		Y					Y	Y
GRMZM2G116557	ARF							Y
GRMZM2G137413	ARF			Y				Y
GRMZM2G153233	ARF				Y
GRMZM2G159399	ARF							Y
GRMZM2G169820	ARF							Y
GRMZM2G317900	ARF			Y		Y		Y
GRMZM2G338259	ARF							Y
GRMZM2G352159	ARF							Y
GRMZM2G378580	ARF							Y
GRMZM2G475263	ARF					Y		Y
GRMZM2G702026	ARF			Y				Y
GRMZM5G874163	ARF							Y
GRMZM2G017187	ARF,B3		Y					Y	Y
GRMZM2G013612	ARR-B		Y		Y		Y			Y
GRMZM2G099797	ARR-B							Y
GRMZM2G100318	ARR-B					Y		Y
GRMZM2G126834	ARR-B			Y				Y
GRMZM2G177220	ARR-B			Y		Y		Y	Y
GRMZM2G409974	ARR-B									Y			Y
GRMZM2G479110	ARR-B			Y		Y		Y
GRMZM2G008356	B3			Y		Y		Y
GRMZM2G065538	B3						Y
GRMZM2G072913	B3									Y
GRMZM2G084173	B3									Y
GRMZM2G088427	B3									Y
GRMZM2G106673	B3					Y
GRMZM2G109480	B3											Y
GRMZM2G109879	B3									Y
GRMZM2G125596	B3									Y
GRMZM2G158162	B3							Y
GRMZM2G170177	B3									Y
GRMZM2G172621	B3							Y
GRMZM2G174610	B3			Y						Y
GRMZM2G328742	B3												Y
GRMZM2G344521	B3		Y		Y					Y
GRMZM2G522066	B3						Y			Y
GRMZM5G805685	B3							Y	Y
GRMZM5G834874	B3					Y		Y	Y
GRMZM2G164735	BBR-BPC				Y
GRMZM2G166230	BBR-BPC									Y
GRMZM2G179366	BBR-BPC				Y					Y	Y
AC198476.3_FG004	BED							Y
GRMZM2G006943	BED					Y		Y
GRMZM2G316089	BED							Y
GRMZM2G317835	BED							Y
GRMZM2G398024	BED							Y
GRMZM2G448277	BED							Y
GRMZM2G102514	BES1				Y
GRMZM2G001930	bHLH		Y	Y	Y					Y
GRMZM5G812774	BES1				Y
AC149829.2_FG004	bHLH									Y
AC193786.3_FG005	bHLH									Y
GRMZM2G004356	bHLH			Y		Y		Y	Y
GRMZM2G042893	bHLH			Y		Y		Y	Y
GRMZM2G004732	bHLH					Y		Y	Y
GRMZM2G006631	bHLH				Y
GRMZM2G008898	bHLH							Y	Y
GRMZM2G009478	bHLH							Y
GRMZM2G015666	bHLH											Y
GRMZM2G016756	bHLH		Y		Y					Y
GRMZM2G017145	bHLH									Y
GRMZM2G017586	bHLH									Y
GRMZM2G024530	bHLH							Y
GRMZM2G027068	bHLH					Y		Y
GRMZM2G030762	bHLH					Y		Y
GRMZM2G033356	bHLH				Y
GRMZM2G061906	bHLH	Y		Y				Y
GRMZM2G042895	bHLH		Y		Y					Y
GRMZM2G045109	bHLH												Y
GRMZM2G045431	bHLH		Y		Y					Y
GRMZM2G045883	bHLH					Y		Y				Y
GRMZM2G049229	bHLH		Y		Y
GRMZM2G057413	bHLH							Y
GRMZM2G058451	bHLH				Y					Y
GRMZM2G065374	bHLH			Y
GRMZM2G062541	bHLH					Y		Y	Y
GRMZM2G064638	bHLH												Y
GRMZM2G069408	bHLH			Y		Y		Y
GRMZM2G085467	bHLH			Y		Y		Y
GRMZM2G076636	bHLH							Y
GRMZM2G080054	bHLH				Y			Y
GRMZM2G080168	bHLH							Y
GRMZM2G081816	bHLH				Y					Y
GRMZM2G082586	bHLH											Y
GRMZM2G083504	bHLH		Y		Y		Y			Y
GRMZM2G114873	bHLH	Y		Y
GRMZM2G085751	bHLH												Y
GRMZM2G089501	bHLH		Y		Y					Y
GRMZM2G093744	bHLH									Y
GRMZM2G095899	bHLH											Y
GRMZM2G111146	bHLH				Y					Y
GRMZM2G112629	bHLH				Y					Y
GRMZM2G128807	bHLH			Y
GRMZM2G115960	bHLH							Y
GRMZM2G137426	bHLH			Y		Y		Y
GRMZM2G155217	bHLH			Y		Y		Y	Y
GRMZM2G137541	bHLH												Y
GRMZM2G142932	bHLH							Y
GRMZM2G144275	bHLH		Y		Y					Y	Y
GRMZM2G148723	bHLH							Y
GRMZM2G153454	bHLH							Y
GRMZM2G162382	bHLH	Y		Y		Y		Y
GRMZM2G155762	bHLH					Y		Y
GRMZM2G159937	bHLH				Y		Y			Y	Y
GRMZM2G165042	bHLH			Y		Y		Y	Y
GRMZM2G162450	bHLH					Y		Y	Y
GRMZM2G163975	bHLH											Y
GRMZM2G164341	bHLH				Y		Y			Y	Y
GRMZM2G172297	bHLH			Y
GRMZM2G440529	bHLH	Y		Y		Y		Y	Y
GRMZM2G173534	bHLH				Y
GRMZM2G178182	bHLH											Y
GRMZM2G180406	bHLH					Y		Y					Y
GRMZM2G180452	bHLH					Y		Y
GRMZM2G301089	bHLH		Y		Y					Y
GRMZM2G313058	bHLH					Y		Y	Y
GRMZM2G316758	bHLH					Y		Y
GRMZM2G317450	bHLH				Y
GRMZM2G350165	bHLH							Y	Y
GRMZM2G350312	bHLH				Y					Y
GRMZM2G378653	bHLH									Y
GRMZM2G387528	bHLH				Y					Y
GRMZM2G389567	bHLH				Y	Y
GRMZM2G412430	bHLH												Y
GRMZM2G414252	bHLH				Y
GRMZM5G879527	bHLH			Y		Y		Y
GRMZM2G472671	bHLH		Y		Y		Y			Y
GRMZM2G526668	bHLH					Y		Y	Y
GRMZM5G818643	bHLH							Y
GRMZM5G828396	bHLH					Y		Y
GRMZM5G839518	bHLH					Y		Y	Y
GRMZM5G856837	bHLH									Y	Y
GRMZM5G865967	bHLH									Y
AC203957.3_FG004	bZIP	Y		Y		Y		Y
GRMZM2G019106	bZIP	Y		Y
AC232238.2_FG004	bZIP					Y		Y
GRMZM2G000842	bZIP												Y
GRMZM2G002075	bZIP		Y		Y
GRMZM2G007063	bZIP	Y						Y
GRMZM2G011932	bZIP							Y
GRMZM2G016150	bZIP									Y
GRMZM2G030877	bZIP			Y
GRMZM2G019446	bZIP									Y
GRMZM2G019907	bZIP					Y		Y
GRMZM2G024851	bZIP				Y					Y	Y
GRMZM2G025812	bZIP					Y		Y
GRMZM2G027976	bZIP				Y
GRMZM2G030280	bZIP									Y
GRMZM2G056099	bZIP			Y				Y
GRMZM2G033230	bZIP							Y
GRMZM2G060216	bZIP			Y				Y	Y
GRMZM2G050912	bZIP		Y		Y
GRMZM2G052102	bZIP												Y
GRMZM2G055413	bZIP		Y		Y					Y
GRMZM2G062391	bZIP			Y
GRMZM2G060109	bZIP		Y
GRMZM2G073427	bZIP	Y		Y				Y
GRMZM2G098904	bZIP	Y		Y		Y		Y	Y
GRMZM2G103647	bZIP	Y		Y				Y
GRMZM2G073892	bZIP		Y							Y
GRMZM2G074373	bZIP							Y
GRMZM2G077124	bZIP												Y
GRMZM2G080111	bZIP					Y		Y
GRMZM2G088140	bZIP					Y		Y
GRMZM2G120167	bZIP			Y				Y	Y
GRMZM2G093020	bZIP					Y		Y	Y
GRMZM2G095078	bZIP							Y	Y
GRMZM2G122846	bZIP			Y		Y		Y
GRMZM2G131961	bZIP			Y		Y		Y	Y
GRMZM2G117851	bZIP				Y
GRMZM2G132868	bZIP			Y
GRMZM2G149040	bZIP			Y
GRMZM2G129247	bZIP							Y
GRMZM2G160902	bZIP			Y
GRMZM2G171370	bZIP	Y		Y				Y
GRMZM2G134863	bZIP							Y
GRMZM2G136266	bZIP							Y
GRMZM2G137046	bZIP		Y		Y
GRMZM2G137532	bZIP					Y		Y
GRMZM2G174284	bZIP			Y
GRMZM2G149150	bZIP						Y			Y
GRMZM2G151295	bZIP				Y		Y			Y	Y
GRMZM2G153144	bZIP									Y
GRMZM2G157722	bZIP							Y
GRMZM2G175870	bZIP			Y		Y		Y	Y
GRMZM2G342424	bZIP			Y				Y
GRMZM2G168079	bZIP									Y
GRMZM2G361611	bZIP			Y		Y
GRMZM2G171912	bZIP							Y
GRMZM2G368491	bZIP	Y		Y
GRMZM2G444748	bZIP	Y		Y		Y		Y	Y
GRMZM2G180847	bZIP				Y					Y	Y
GRMZM2G445575	bZIP	Y		Y		Y		Y
GRMZM2G011357	C2H2			Y				Y	Y
GRMZM2G361847	bZIP							Y
GRMZM2G075956	C2H2			Y		Y		Y
GRMZM2G407631	bZIP					Y		Y
GRMZM2G428184	bZIP				Y
GRMZM2G081812	C2H2			Y
GRMZM2G100146	C2H2		Y	Y	Y					Y
GRMZM2G140016	C2H2			Y				Y
AC149818.2_FG008	C2H2									Y
AC233952.1_FG008	C2H2					Y		Y	Y
AC234522.1_FG009	C2H2					Y
GRMZM2G000836	C2H2					Y		Y
GRMZM2G002805	C2H2						Y			Y	Y
GRMZM2G142502	C2H2			Y				Y
GRMZM2G022213	C2H2				Y					Y
GRMZM2G023988	C2H2							Y
GRMZM2G028046	C2H2											Y
GRMZM2G028766	C2H2							Y
GRMZM2G035103	C2H2				Y					Y	Y
GRMZM2G038291	C2H2					Y		Y	Y
GRMZM2G042666	C2H2		Y		Y		Y			Y	Y
GRMZM2G058197	C2H2							Y
GRMZM2G143723	C2H2			Y		Y		Y	Y
GRMZM2G081782	C2H2		Y		Y					Y	Y
GRMZM2G157197	C2H2	Y		Y		Y		Y
GRMZM2G086277	C2H2									Y
GRMZM2G089557	C2H2									Y
GRMZM2G090595	C2H2		Y		Y		Y			Y
GRMZM2G159032	C2H2			Y						Y
GRMZM2G112799	C2H2									Y
GRMZM2G129261	C2H2		Y		Y		Y			Y	Y
GRMZM2G129428	C2H2		Y		Y
GRMZM2G136494	C2H2											Y
GRMZM2G139160	C2H2		Y		Y
GRMZM2G165355	C2H2			Y		Y		Y
GRMZM2G140033	C2H2					Y
GRMZM2G380515	C2H2			Y						Y
GRMZM2G400714	C2H2	Y		Y						Y	Y
GRMZM2G150011	C2H2											Y
GRMZM5G885700	C2H2	Y		Y				Y
GRMZM5G887286	C2H2			Y
GRMZM2G006493	C3H	Y		Y		Y		Y	Y
GRMZM2G177693	C2H2		Y		Y					Y
GRMZM2G179677	C2H2		Y		Y		Y			Y	Y
GRMZM2G329159	C2H2				Y
GRMZM2G376061	C2H2						Y			Y
GRMZM2G036837	C3H			Y				Y
GRMZM2G385575	C2H2						Y
GRMZM2G107491	C3H			Y
GRMZM2G402027	C2H2									Y
GRMZM2G470422	C2H2						Y			Y
GRMZM5G884137	C2H2				Y		Y			Y
GRMZM2G117007	C3H			Y						Y
GRMZM5G845366	C3H			Y				Y
GRMZM5G898314	C2H2									Y
GRMZM2G005126	C3H							Y
GRMZM2G143205	CAMTA			Y				Y	Y
GRMZM2G028492	C3H									Y
GRMZM2G032258	C3H									Y
GRMZM2G153594	CAMTA			Y				Y
GRMZM2G039889	C3H		Y							Y
GRMZM2G046968	C3H									Y
GRMZM2G069009	C3H							Y
GRMZM2G071034	C3H									Y
GRMZM2G086994	C3H					Y		Y
GRMZM2G087032	C3H									Y
GRMZM2G089050	C3H									Y
GRMZM2G100794	C3H									Y
GRMZM2G171600	CAMTA			Y		Y		Y	Y				Y
GRMZM2G114688	C3H									Y	Y
GRMZM2G431243	CAMTA			Y				Y	Y
GRMZM2G119640	C3H							Y
GRMZM2G120740	C3H									Y
GRMZM2G124476	C3H									Y
GRMZM2G146514	C3H									Y
GRMZM2G150262	C3H		Y		Y					Y
GRMZM2G151689	C3H									Y
GRMZM2G157927	C3H									Y
GRMZM2G180979	C3H					Y		Y	Y
GRMZM2G306357	C3H				Y
GRMZM2G336065	C3H							Y
GRMZM2G038783	CO-like			Y	Y			Y
GRMZM2G422205	C3H									Y
GRMZM5G801627	C3H				Y					Y
GRMZM5G842019	C3H							Y
GRMZM2G041991	CO-like			Y
GRMZM5G849788	C3H					Y		Y
GRMZM5G878023	C3H					Y
GRMZM2G032336	CAMTA							Y
GRMZM2G107886	CO-like	Y		Y
GRMZM2G152661	CAMTA					Y		Y
GRMZM2G114137	CO-like			Y						Y
GRMZM2G144346	CO-like	Y		Y						Y
GRMZM2G341747	CAMTA							Y
GRMZM2G701689	CPP			Y		Y		Y
AC233888.1_FG002	CO-like									Y	Y
GRMZM2G012717	CO-like				Y					Y
GRMZM2G013398	CO-like					Y		Y	Y
GRMZM2G028594	DBB		Y	Y
GRMZM2G143718	DBB			Y				Y
GRMZM2G092363	CO-like				Y
GRMZM2G095598	CO-like				Y
GRMZM5G834596	DBB			Y
GRMZM2G021777	DBB,CO-like		Y	Y	Y					Y
GRMZM2G075562	DBB,CO-like			Y		Y		Y
GRMZM2G148772	CO-like		Y		Y					Y
GRMZM2G176173	CO-like									Y
GRMZM2G405368	CO-like					Y
GRMZM2G104246	CPP					Y		Y
GRMZM2G342588	CPP					Y		Y	Y
GRMZM2G366584	CPP					Y		Y	Y
GRMZM2G388148	CPP							Y	Y
AC233935.1_FG005	Dof	Y		Y		Y		Y	Y
GRMZM2G064655	Dof			Y		Y		Y
GRMZM2G114998	Dof	Y		Y		Y		Y
GRMZM2G018876	DBB				Y					Y	Y
GRMZM2G123900	Dof			Y		Y		Y	Y			Y
GRMZM2G095299	DBB		Y		Y					Y
GRMZM2G110541	DBB						Y			Y
GRMZM2G134545	Dof	Y		Y		Y		Y	Y
GRMZM2G422644	DBB		Y							Y
GRMZM2G142718	Dof	Y		Y
GRMZM2G162749	Dof			Y		Y
GRMZM2G171852	Dof	Y		Y		Y		Y	Y
GRMZM5G880268	Dof			Y		Y		Y
GRMZM2G010290	Dof					Y		Y	Y
GRMZM2G017470	Dof					Y		Y
GRMZM2G045678	Dof									Y
GRMZM2G052667	ERF	Y		Y
GRMZM2G108865	Dof							Y
GRMZM2G055204	ERF	Y		Y
GRMZM2G072926	ERF	Y		Y				Y
GRMZM2G110333	ERF	Y		Y				Y
GRMZM2G138455	Dof					Y		Y	Y
GRMZM2G140694	Dof							Y	Y				Y
GRMZM2G129777	ERF			Y
GRMZM2G144172	Dof					Y		Y	Y
GRMZM2G132223	ERF			Y
GRMZM2G148333	ERF			Y
GRMZM2G176063	Dof												Y
GRMZM2G178767	Dof						Y			Y
GRMZM2G179069	Dof					Y		Y	Y
GRMZM2G327189	Dof							Y
GRMZM2G394941	Dof		Y		Y
GRMZM2G463525	Dof							Y
GRMZM2G174347	ERF	Y		Y	Y					Y
GRMZM2G050590	E2F/DP							Y
GRMZM2G351232	E2F/DP					Y		Y
GRMZM2G404769	E2F/DP					Y
GRMZM2G462623	E2F/DP											Y
GRMZM2G033570	EIL		Y		Y			Y	Y
GRMZM2G040481	EIL									Y
GRMZM2G044322	EIL									Y
GRMZM2G317584	EIL					Y
AC206951.3_FG016	ERF						Y
AC206951.3_FG017	ERF				Y		Y
GRMZM2G006745	ERF									Y	Y
GRMZM2G011110	ERF									Y
GRMZM2G018984	ERF							Y
GRMZM2G020016	ERF						Y			Y
GRMZM2G020054	ERF		Y		Y		Y
GRMZM2G020150	ERF				Y		Y			Y
GRMZM2G026926	ERF					Y		Y
GRMZM2G029323	ERF	Y						Y
GRMZM2G040664	ERF							Y
GRMZM2G042756	ERF				Y		Y			Y
AC233960.1_FG003	G2-like			Y		Y		Y	Y
GRMZM2G052720	ERF				Y
GRMZM2G053503	ERF						Y			Y
GRMZM2G055180	ERF				Y		Y			Y	Y
AC234155.1_FG002	G2-like			Y		Y		Y	Y
GRMZM2G061487	ERF						Y
GRMZM2G066158	ERF		Y		Y					Y
GRMZM2G068967	ERF									Y
GRMZM2G069082	ERF				Y		Y			Y
GRMZM2G069126	ERF						Y			Y	Y
GRMZM2G069146	ERF				Y		Y
GRMZM2G006477	G2-like			Y				Y	Y
GRMZM2G076602	ERF				Y
GRMZM2G076896	ERF						Y			Y
GRMZM2G080516	ERF									Y
GRMZM2G087059	ERF					Y		Y
GRMZM2G089995	ERF				Y		Y			Y
GRMZM2G100727	ERF									Y	Y
GRMZM2G104260	ERF				Y
GRMZM2G009060	G2-like			Y		Y		Y	Y
GRMZM2G124011	ERF						Y			Y
GRMZM2G124037	ERF						Y			Y
GRMZM2G010920	G2-like	Y		Y		Y		Y	Y
GRMZM2G132185	ERF				Y					Y
GRMZM2G082264	G2-like			Y		Y		Y
GRMZM2G138396	ERF						Y			Y
GRMZM2G139765	ERF									Y	Y
GRMZM2G141679	ERF				Y					Y	Y
GRMZM2G142179	ERF									Y	Y
GRMZM2G146688	ERF											Y
GRMZM2G087804	G2-like	Y		Y				Y	Y
GRMZM2G149756	ERF						Y			Y	Y
GRMZM2G151542	ERF											Y
GRMZM2G156006	ERF												Y
GRMZM2G171179	ERF							Y
GRMZM2G171569	ERF		Y
GRMZM2G173771	ERF									Y
GRMZM2G100176	G2-like			Y		Y		Y
GRMZM2G174917	ERF							Y
GRMZM2G175543	ERF							Y
GRMZM2G310368	ERF				Y		Y			Y	Y
GRMZM2G363052	ERF							Y
GRMZM2G369472	ERF						Y			Y
GRMZM2G380377	ERF						Y			Y
GRMZM2G384386	ERF							Y
GRMZM2G399072	ERF											Y
GRMZM2G421033	ERF												Y
GRMZM2G425798	ERF					Y		Y
GRMZM2G117193	G2-like			Y		Y		Y	Y
GRMZM2G457562	ERF						Y			Y
GRMZM2G466044	ERF				Y		Y			Y
GRMZM5G846057	ERF				Y		Y			Y
GRMZM5G852704	ERF					Y		Y	Y
GRMZM2G001663	FAR1							Y
GRMZM2G005505	FAR1							Y
GRMZM2G034868	FAR1							Y
GRMZM2G043250	FAR1							Y
GRMZM2G048987	FAR1					Y		Y
GRMZM2G083374	FAR1					Y		Y
GRMZM2G124540	G2-like	Y		Y				Y
GRMZM2G129311	FAR1							Y
GRMZM2G148940	FAR1							Y
GRMZM2G463730	FAR1					Y		Y	Y
AC155434.2_FG005	G2-like					Y		Y	Y
AC219020.4_FG002	G2-like							Y
GRMZM2G168002	G2-like	Y		Y		Y		Y
GRMZM2G171468	G2-like	Y		Y
GRMZM2G173882	G2-like	Y		Y		Y		Y
GRMZM2G701218	G2-like			Y		Y		Y
GRMZM2G039586	GATA			Y
GRMZM2G026833	G2-like		Y		Y		Y			Y	Y
GRMZM2G035370	G2-like					Y		Y
GRMZM2G039074	G2-like											Y
GRMZM2G052544	G2-like					Y		Y	Y
GRMZM2G056400	G2-like							Y
GRMZM2G060485	G2-like							Y	Y
GRMZM2G069525	G2-like									Y
GRMZM2G070865	G2-like							Y
GRMZM2G081671	G2-like					Y		Y	Y
GRMZM2G077002	GATA			Y				Y	Y
GRMZM2G037792	GRAS			Y		Y		Y
GRMZM2G049159	GRAS	Y		Y		Y		Y	Y
GRMZM2G113742	G2-like				Y					Y	Y
GRMZM2G051785	GRAS			Y		Y		Y	Y
GRMZM2G117854	G2-like									Y
GRMZM2G124495	G2-like				Y					Y
GRMZM2G060265	GRAS			Y		Y
GRMZM2G125704	G2-like				Y			Y	Y
GRMZM2G162409	G2-like							Y
GRMZM2G079470	GRAS	Y		Y		Y		Y	Y
GRMZM2G098784	GRAS			Y		Y		Y
GRMZM2G098800	GRAS			Y		Y		Y	Y
GRMZM2G315506	G2-like							Y
GRMZM2G348238	G2-like					Y		Y	Y
GRMZM2G374986	G2-like											Y
GRMZM2G454449	G2-like						Y			Y
GRMZM2G477238	G2-like							Y	Y
GRMZM2G110579	GRAS			Y				Y
GRMZM5G887276	G2-like											Y
AC194965.4_FG004	GATA							Y
AC202864.3_FG002	GATA									Y	Y
GRMZM2G031983	GATA									Y
GRMZM5G825321	GRAS			Y		Y		Y
GRMZM2G054615	GATA				Y
GRMZM2G058479	GATA									Y
GRMZM2G065896	GATA									Y	Y
GRMZM2G002915	HD-ZIP	Y		Y		Y		Y	Y
GRMZM2G080509	GATA									Y
GRMZM2G104390	GATA				Y					Y
GRMZM2G118214	GATA				Y
GRMZM2G135381	GATA									Y
GRMZM2G140669	GATA											Y
GRMZM2G163200	GATA				Y
GRMZM2G379005	GATA		Y		Y					Y	Y
GRMZM2G404973	GATA		Y		Y					Y
EF517601.1_FG010	GeBP									Y
GRMZM2G041818	GeBP									Y
GRMZM2G083886	GeBP									Y	Y
GRMZM2G125239	GeBP				Y
GRMZM2G134866	GeBP				Y
GRMZM2G159291	GeBP							Y
GRMZM2G423292	GeBP									Y
GRMZM2G001426	GRAS				Y
GRMZM2G015080	GRAS		Y		Y					Y
GRMZM2G023872	GRAS					Y		Y
GRMZM2G024973	GRAS							Y
GRMZM2G028039	GRAS		Y		Y					Y	Y
GRMZM2G028608	GRAS				Y					Y
GRMZM2G003304	HD-ZIP			Y
GRMZM2G021339	HD-ZIP			Y	Y	Y		Y
GRMZM2G042250	HD-ZIP			Y		Y		Y
GRMZM2G119999	HD-ZIP			Y		Y		Y	Y
GRMZM2G122076	HD-ZIP			Y
GRMZM2G082387	GRAS				Y		Y			Y	Y
GRMZM2G098517	GRAS									Y
GRMZM2G134260	HD-ZIP			Y		Y
GRMZM2G139963	HD-ZIP			Y		Y		Y
GRMZM2G106548	GRAS									Y	Y
GRMZM2G109869	GRAS				Y
GRMZM2G178741	HD-ZIP			Y		Y		Y
GRMZM2G131516	GRAS											Y
GRMZM2G132794	GRAS					Y		Y	Y			Y
GRMZM2G144744	GRAS				Y			Y
GRMZM2G153333	GRAS									Y
GRMZM2G157679	GRAS				Y
GRMZM2G159475	GRAS							Y	Y
GRMZM2G172657	GRAS											Y
GRMZM2G173429	GRAS							Y	Y
GRMZM2G313078	GRAS									Y
GRMZM2G408012	GRAS							Y
GRMZM2G118047	HSF			Y
GRMZM2G017319	LBD			Y
GRMZM5G868355	GRAS							Y
GRMZM2G044902	LBD	Y		Y	Y					Y	Y
GRMZM2G018414	GRF					Y		Y
GRMZM2G073044	LBD	Y		Y						Y
GRMZM2G099862	GRF					Y		Y
GRMZM2G129147	GRF				Y
GRMZM2G178261	GRF									Y
GRMZM5G850129	GRF											Y
GRMZM5G853392	GRF									Y
GRMZM2G001777	HB-other							Y
GRMZM2G023291	HB-other					Y		Y
GRMZM2G060541	HB-other					Y		Y
GRMZM2G106613	HB-other					Y		Y
GRMZM2G122750	HB-other					Y		Y
GRMZM2G125294	HB-other					Y		Y
GRMZM2G386674	LBD	Y		Y
GRMZM2G136369	HB-other							Y
GRMZM2G159357	HB-other					Y		Y	Y
GRMZM2G163641	HB-other				Y					Y	Y
GRMZM2G339848	HB-other							Y
GRMZM2G351018	HB-other		Y		Y			Y
GRMZM2G314546	HB-PHD							Y	Y
GRMZM2G033138	HB-PHD,HB-other							Y
AC187157.4_FG005	HD-ZIP							Y	Y
AC233899.1_FG004	HD-ZIP									Y
GRMZM2G026223	MIKC			Y
GRMZM2G059102	MIKC	Y		Y				Y
GRMZM2G003509	HD-ZIP				Y
GRMZM2G005624	HD-ZIP							Y
GRMZM2G070034	MIKC			Y
GRMZM2G026643	HD-ZIP		Y		Y		Y			Y	Y
GRMZM2G041127	HD-ZIP				Y					Y
GRMZM2G117961	MIKC	Y		Y				Y
GRMZM2G044752	HD-ZIP							Y
GRMZM2G056600	HD-ZIP	Y						Y
GRMZM2G062244	HD-ZIP												Y
GRMZM2G109987	HD-ZIP					Y		Y
GRMZM2G116658	HD-ZIP		Y		Y					Y	Y
GRMZM2G117164	HD-ZIP				Y			Y
GRMZM2G370777	MIKC			Y
GRMZM2G105387	MIKC,M-type	Y		Y		Y		Y	Y
GRMZM2G122897	HD-ZIP		Y		Y
GRMZM2G126808	HD-ZIP				Y					Y
GRMZM2G127537	HD-ZIP				Y					Y	Y
GRMZM2G131476	HD-ZIP		Y		Y
GRMZM2G132367	HD-ZIP				Y								Y
GRMZM2G171365	MIKC,M-type			Y				Y				Y
GRMZM2G171650	M-type			Y
GRMZM2G178102	HD-ZIP											Y
GRMZM2G013581	MYB	Y		Y		Y		Y	Y
GRMZM2G351330	HD-ZIP					Y
GRMZM2G396527	HD-ZIP					Y		Y
GRMZM2G469551	HD-ZIP					Y		Y
GRMZM2G013821	HMG							Y	Y
GRMZM2G024247	HMG				Y		Y			Y
GRMZM2G060253	HMG											Y
GRMZM2G145968	HMG									Y
GRMZM5G834758	HMG		Y		Y			Y
GRMZM5G842484	HMG							Y
GRMZM2G020772	MYB			Y		Y		Y
GRMZM2G073861	HMGIY							Y
GRMZM2G106133	HMGIY									Y
GRMZM2G124638	HMGIY		Y		Y					Y
GRMZM2G041415	MYB	Y		Y
GRMZM2G159926	HMGIY				Y	Y		Y
GRMZM2G164489	HMGIY					Y		Y
AC205471.4_FG003	HSF									Y
AC216247.3_FG001	HSF											Y
GRMZM2G002131	HSF									Y
GRMZM2G003489	HSF									Y
GRMZM2G026742	HSF									Y
GRMZM2G059851	HSF									Y	Y
GRMZM2G098696	HSF						Y			Y
GRMZM2G105348	HSF				Y
GRMZM2G047626	MYB	Y		Y		Y		Y
GRMZM2G118453	HSF									Y
GRMZM2G118485	HSF									Y	Y
GRMZM2G125969	HSF									Y	Y
GRMZM2G132971	HSF							Y	Y
GRMZM2G139535	HSF									Y
GRMZM2G173090	HSF									Y	Y
GRMZM2G179802	HSF									Y
GRMZM2G301485	HSF									Y
GRMZM2G384339	HSF		Y		Y
GRMZM2G055158	MYB			Y		Y		Y
GRMZM2G064630	MYB			Y				Y	Y
GRMZM2G060544	LBD												Y
GRMZM2G079458	MYB			Y		Y		Y	Y
GRMZM2G362627	LBD							Y
GRMZM2G125522	MYB			Y		Y		Y	Y
GRMZM2G098813	LFY											Y
GRMZM2G055135	LSD	Y			Y
GRMZM2G147346	MYB	Y		Y
GRMZM2G455869	MYB	Y		Y		Y		Y	Y
GRMZM2G114613	LSD		Y							Y	Y
GRMZM2G173425	LSD		Y		Y					Y
GRMZM2G022365	MBD				Y
GRMZM2G025095	MBD									Y	Y
GRMZM2G002128	MYB,MYB_related			Y		Y
GRMZM2G126545	MBD					Y		Y	Y
GRMZM2G377369	MBD					Y		Y	Y
GRMZM2G005155	MIKC												Y
GRMZM2G048136	MYB,MYB_related	Y		Y		Y		Y	Y
GRMZM2G046885	MIKC									Y	Y
GRMZM2G084583	MYB,MYB_related		Y	Y	Y					Y
GRMZM2G130149	MYB,MYB_related	Y		Y		Y		Y	Y
GRMZM2G110153	MIKC					Y		Y	Y
GRMZM2G305856	MYB,MYB_related	Y		Y		Y		Y	Y
GRMZM2G137510	MIKC									Y			Y
GRMZM2G359952	MIKC					Y		Y
AC204212.4_FG001	MYB_related			Y		Y
GRMZM5G814279	MIKC									Y	Y
GRMZM2G049378	MYB_related			Y
GRMZM2G071977	MYB_related			Y		Y		Y	Y
GRMZM2G012999	mTERF				Y					Y
GRMZM2G017429	mTERF				Y
GRMZM2G023257	mTERF									Y	Y
GRMZM2G024550	mTERF				Y					Y
GRMZM2G029933	mTERF									Y
GRMZM2G060114	mTERF				Y
GRMZM2G113181	mTERF				Y		Y			Y	Y
GRMZM2G130773	mTERF									Y
GRMZM2G142150	mTERF									Y
GRMZM2G157716	mTERF		Y		Y					Y
GRMZM2G168665	mTERF		Y		Y
GRMZM2G088524	MYB_related			Y		Y		Y	Y
GRMZM2G175930	mTERF									Y
GRMZM2G098884	MYB_related			Y				Y
GRMZM2G312806	mTERF									Y
GRMZM2G098986	M-type									Y
GRMZM2G110582	M-type									Y	Y
GRMZM2G152415	M-type									Y
GRMZM2G108892	MYB_related	Y		Y
GRMZM2G320549	M-type									Y	Y
GRMZM2G446426	M-type									Y
AC203535.4_FG001	MYB							Y
GRMZM2G006352	MYB					Y		Y
GRMZM2G117497	MYB_related			Y
GRMZM2G017520	MYB									Y	Y
GRMZM2G135052	MYB_related			Y				Y
GRMZM2G028054	MYB					Y		Y
GRMZM2G037650	MYB				Y			Y
GRMZM2G040924	MYB											Y
GRMZM2G150260	MYB_related	Y		Y		Y		Y	Y
GRMZM2G158117	MYB_related	Y		Y		Y		Y	Y
GRMZM2G050550	MYB							Y
GRMZM2G051793	MYB					Y		Y
GRMZM2G176568	MYB_related			Y		Y		Y
GRMZM2G056986	MYB		Y		Y
GRMZM2G301642	MYB_related	Y		Y
GRMZM2G073836	MYB					Y		Y
GRMZM2G077147	MYB					Y		Y
GRMZM2G078820	MYB				Y
AC203535.4_FG002	NAC			Y		Y		Y
GRMZM2G087955	MYB				Y					Y
GRMZM2G089244	MYB					Y		Y	Y
GRMZM2G093789	MYB							Y
GRMZM2G095904	MYB									Y
GRMZM2G096358	MYB				Y
GRMZM2G104551	MYB							Y	Y
GRMZM2G108959	MYB					Y		Y	Y
GRMZM2G014653	NAC			Y
GRMZM2G139688	MYB					Y		Y	Y
GRMZM2G143046	MYB							Y
GRMZM2G145444	MYB									Y	Y
GRMZM2G054252	NAC	Y		Y
GRMZM2G149958	MYB									Y
GRMZM2G160838	MYB				Y
GRMZM2G176327	MYB									Y
GRMZM2G312419	MYB											Y
GRMZM2G403620	MYB				Y
GRMZM2G419239	MYB		Y		Y
GRMZM2G059428	NAC			Y						Y	Y
GRMZM5G803308	MYB				Y					Y
GRMZM2G060116	NAC			Y			Y			Y
GRMZM2G064541	NAC			Y				Y
GRMZM2G051528	MYB,MYB_related							Y
GRMZM2G068973	NAC	Y		Y
GRMZM2G111045	MYB,MYB_related											Y
GRMZM2G079632	NAC	Y		Y
GRMZM2G150841	MYB,MYB_related				Y
GRMZM2G083347	NAC	Y		Y
GRMZM2G356718	MYB,MYB_related					Y		Y
GRMZM2G100583	NAC			Y				Y
GRMZM2G014902	MYB_related		Y		Y			Y
GRMZM2G023667	MYB_related									Y
GRMZM2G024054	MYB_related				Y					Y
GRMZM2G034110	MYB_related		Y		Y					Y
GRMZM2G049194	MYB_related							Y	Y
GRMZM2G100593	NAC			Y				Y
GRMZM2G049695	MYB_related				Y			Y	Y
GRMZM2G057408	MYB_related									Y
GRMZM2G057955	MYB_related				Y					Y
GRMZM2G065829	MYB_related		Y		Y	Y
GRMZM2G112681	NAC			Y		Y		Y
GRMZM2G073826	MYB_related					Y		Y
GRMZM2G085427	MYB_related							Y
GRMZM2G087817	MYB_related									Y
GRMZM2G088005	MYB_related									Y
GRMZM2G113950	NAC			Y
GRMZM2G089406	MYB_related							Y
GRMZM2G114850	NAC			Y		Y		Y	Y
GRMZM2G103783	MYB_related	Y				Y
GRMZM2G108424	MYB_related									Y
GRMZM2G123667	NAC	Y		Y	Y					Y
GRMZM2G112764	MYB_related		Y							Y
GRMZM2G115070	MYB_related									Y
GRMZM2G126936	NAC			Y			Y			Y
GRMZM2G118693	MYB_related							Y
GRMZM2G127379	NAC	Y		Y				Y	Y
GRMZM2G139174	MYB_related					Y		Y
GRMZM2G143640	MYB_related									Y
GRMZM2G145041	MYB_related				Y					Y
GRMZM2G147152	MYB_related					Y
GRMZM2G134073	NAC			Y		Y
GRMZM2G159500	NAC	Y		Y
GRMZM2G170148	MYB_related									Y
GRMZM2G175265	MYB_related					Y		Y
GRMZM2G166721	NAC	Y		Y		Y		Y	Y
GRMZM2G177974	MYB_related							Y
GRMZM2G181030	MYB_related												Y
GRMZM2G171395	NAC			Y
GRMZM2G320305	MYB_related				Y
GRMZM2G370896	MYB_related							Y
GRMZM2G400489	MYB_related							Y
GRMZM2G415077	MYB_related						Y
GRMZM2G421256	MYB_related												Y
GRMZM2G443202	MYB_related				Y
GRMZM2G447745	MYB_related							Y
GRMZM2G448104	MYB_related		Y					Y
GRMZM2G531738	MYB_related							Y	Y
GRMZM5G813892	MYB_related									Y
AC196475.3_FG005	NAC									Y
GRMZM2G180328	NAC	Y		Y						Y
AC212859.3_FG008	NAC				Y
GRMZM2G003715	NAC				Y								Y
GRMZM2G011598	NAC					Y		Y	Y
GRMZM2G336533	NAC			Y			Y			Y
GRMZM2G030325	NAC					Y		Y	Y
GRMZM2G031001	NAC									Y	Y
GRMZM2G033014	NAC									Y
GRMZM2G042494	NAC					Y		Y
GRMZM2G347043	NAC	Y		Y						Y
GRMZM2G037630	NF-YA			Y
GRMZM2G040349	NF-YA			Y
GRMZM2G063522	NAC					Y		Y
GRMZM2G104396	NF-YA	Y		Y				Y
GRMZM2G361842	NF-YA			Y
GRMZM2G384528	NF-YB			Y
GRMZM2G082709	NAC					Y		Y
GRMZM2G083964	NF-YC			Y		Y		Y	Y
GRMZM2G089812	NF-YC	Y		Y
GRMZM2G113127	NF-YC	Y		Y
GRMZM2G104400	NAC							Y
GRMZM2G109627	NAC						Y			Y
GRMZM2G174776	NF-YC			Y
GRMZM2G375448	NF-YC			Y		Y		Y
GRMZM2G440949	NF-YC	Y		Y
GRMZM2G122615	NAC						Y			Y
GRMZM2G123246	NAC					Y		Y
GRMZM2G105004	Nin-like			Y				Y	Y
GRMZM2G125777	NAC									Y
GRMZM2G033962	Pseudo ARR-B			Y		Y		Y
GRMZM2G095727	Pseudo ARR-B	Y		Y		Y		Y
GRMZM2G371033	SBP			Y									Y
GRMZM2G147867	NAC									Y
GRMZM2G414805	SBP			Y		Y		Y	Y
GRMZM2G004641	TALE			Y		Y		Y	Y
GRMZM2G163843	NAC									Y
GRMZM2G163914	NAC							Y
GRMZM2G396114	TALE			Y				Y
GRMZM2G167018	NAC							Y
GRMZM2G167492	NAC				Y
GRMZM2G458728	TALE			Y		Y		Y	Y
GRMZM2G176677	NAC									Y	Y
GRMZM2G179049	NAC					Y
GRMZM2G327059	TALE,HB-other	Y		Y	Y			Y	Y
GRMZM2G034638	TCP			Y
GRMZM2G035944	TCP	Y		Y		Y		Y
GRMZM2G456568	NAC							Y	Y
GRMZM2G459156	NAC					Y
GRMZM5G813651	NAC									Y
GRMZM5G894234	NAC					Y		Y
GRMZM5G898290	NAC							Y	Y
GRMZM2G087787	NF-X1							Y
GRMZM2G139369	NF-X1							Y	Y
GRMZM2G307823	NF-X1									Y
GRMZM2G000686	NF-YA					Y		Y	Y
GRMZM2G092214	TCP			Y
GRMZM2G093895	TCP			Y
GRMZM2G091964	NF-YA							Y	Y
GRMZM2G113888	TCP			Y		Y		Y
GRMZM2G110210	NF-YA					Y
GRMZM2G165488	NF-YA				Y
GRMZM2G120151	TCP	Y		Y		Y		Y	Y
GRMZM5G829103	NF-YA					Y		Y
GRMZM5G857944	NF-YA					Y		Y
GRMZM2G064426	NF-YB	Y
GRMZM2G146286	NF-YB									Y
GRMZM2G142751	TCP	Y		Y		Y		Y	Y
GRMZM2G444073	NF-YB					Y		Y	Y
GRMZM2G473152	NF-YB												Y
GRMZM2G166946	TCP	Y		Y				Y	Y
GRMZM2G178603	TCP			Y
GRMZM2G091433	NF-YC		Y		Y
GRMZM2G105317	NF-YC				Y					Y
GRMZM2G109448	NF-YC									Y
GRMZM2G153575	Trihelix	Y		Y		Y		Y
GRMZM2G124421	NF-YC									Y
GRMZM2G375307	Trihelix	Y		Y		Y		Y
GRMZM2G311316	NF-YC							Y
GRMZM2G379179	Trihelix			Y
GRMZM2G013391	WRKY			Y				Y
AC233880.1_FG006	Nin-like									Y
GRMZM2G031398	Nin-like							Y
GRMZM2G048582	Nin-like		Y		Y			Y
GRMZM2G053298	Nin-like							Y
GRMZM2G057131	Nin-like									Y
GRMZM2G018487	WRKY			Y		Y		Y	Y
GRMZM2G105641	Nin-like									Y
GRMZM2G109509	Nin-like							Y
GRMZM2G375675	Nin-like							Y	Y
GRMZM2G475305	Nin-like							Y
GRMZM2G048450	WRKY			Y		Y		Y
GRMZM2G052671	WRKY			Y		Y		Y
GRMZM2G179024	Pseudo ARR-B					Y		Y
GRMZM2G367834	Pseudo ARR-B					Y		Y
GRMZM2G169654	RAV		Y		Y		Y			Y	Y
GRMZM2G059939	RAV,ERF									Y	Y
GRMZM2G056929	S1Fa-like							Y
GRMZM2G147424	S1Fa-like				Y					Y
GRMZM2G061734	SBP											Y
GRMZM2G065451	SBP					Y		Y					Y
GRMZM2G081127	SBP							Y
GRMZM2G097275	SBP					Y		Y	Y			Y
GRMZM2G098557	SBP					Y		Y
GRMZM2G108522	SBP					Y
GRMZM2G109354	SBP							Y
GRMZM2G110742	SBP					Y		Y
GRMZM2G126018	SBP							Y				Y
GRMZM2G133646	SBP									Y
GRMZM2G138421	SBP							Y
GRMZM2G148467	SBP											Y
GRMZM2G156756	SBP							Y
GRMZM2G169270	SBP					Y		Y
GRMZM2G054125	WRKY			Y		Y		Y
GRMZM2G071907	WRKY	Y		Y		Y		Y
GRMZM2G453001	STAT									Y	Y
GRMZM2G549512	WRKY	Y		Y
GRMZM2G011588	TALE							Y
GRMZM2G013617	TALE				Y					Y	Y
GRMZM2G055243	TALE									Y
GRMZM2G074645	TALE					Y		Y
GRMZM2G076272	TALE							Y
GRMZM2G099319	TALE							Y
GRMZM2G125976	TALE					Y		Y	Y
GRMZM2G148098	TALE				Y
GRMZM2G370332	TALE		Y		Y					Y
GRMZM5G863420	WRKY			Y
GRMZM2G433591	TALE				Y					Y
GRMZM2G106204	YABBY			Y		Y		Y	Y
GRMZM2G064466	TALE,HB-other		Y		Y					Y	Y
GRMZM2G154641	TALE,HB-other					Y		Y
GRMZM2G141955	YABBY			Y				Y
AC199782.5_FG003	TCP					Y
AC205574.3_FG006	TCP					Y
GRMZM2G161315	ZF-HD			Y				Y
GRMZM5G821755	ZF-HD			Y		Y		Y
GRMZM2G089361	TCP									Y
GRMZM2G446515	BES1			Y		Y		Y
GRMZM2G033413	bZIP			Y				Y	Y
GRMZM2G092137	bZIP	Y		Y		Y		Y	Y
GRMZM2G159134	bZIP			Y				Y
GRMZM2G438652	bZIP	Y		Y
GRMZM2G395842	C3H			Y
GRMZM2G389768	CSD			Y		Y		Y
GRMZM5G895313	CSD			Y
GRMZM2G445944	TCP							Y
GRMZM2G080583	Trihelix									Y
GRMZM2G084684	Trihelix							Y
GRMZM2G103315	Trihelix				Y
GRMZM2G134439	Trihelix				Y					Y
GRMZM2G438202	ERF	Y		Y		Y
GRMZM2G156348	Trihelix									Y	Y
GRMZM2G157219	Trihelix									Y
GRMZM2G162840	Trihelix				Y
GRMZM2G163157	Trihelix									Y
GRMZM2G169580	Trihelix							Y
GRMZM2G301122	Trihelix							Y
GRMZM2G320827	Trihelix						Y			Y
GRMZM2G326783	Trihelix									Y
GRMZM2G334722	Trihelix				Y					Y
GRMZM2G104268	FAR1			Y
GRMZM5G821439	GRAS			Y
GRMZM2G414159	Trihelix							Y
GRMZM2G415229	Trihelix							Y
GRMZM2G481163	Trihelix									Y
GRMZM5G850092	Trihelix				Y
GRMZM2G094081	VOZ					Y
GRMZM2G004619	GRF	Y		Y
GRMZM2G096709	GRF			Y
GRMZM2G012262	Whirly				Y
GRMZM2G155662	Whirly				Y					Y
GRMZM2G010929	WOX		Y		Y		Y			Y	Y
AC209050.3_FG003	WRKY						Y			Y
GRMZM2G004060	WRKY				Y
GRMZM2G012724	WRKY		Y		Y					Y
GRMZM2G126170	HB-other			Y
GRMZM2G004878	HMGIY			Y
GRMZM2G027972	WRKY									Y	Y
GRMZM2G029292	WRKY							Y
GRMZM2G030272	WRKY				Y					Y	Y
GRMZM2G031963	WRKY				Y
GRMZM2G038158	WRKY					Y		Y
GRMZM2G150950	HMGIY			Y				Y
GRMZM2G060057	LSD			Y		Y		Y	Y
GRMZM2G089106	LSD			Y		Y		Y
GRMZM2G057116	WRKY						Y			Y
GRMZM2G063216	WRKY				Y					Y
GRMZM2G063880	WRKY				Y
GRMZM2G070211	WRKY		Y		Y			Y
GRMZM2G119802	MBD			Y		Y		Y
GRMZM2G083717	WRKY							Y
GRMZM2G090594	WRKY				Y
GRMZM2G091331	WRKY					Y		Y
GRMZM2G105140	WRKY					Y		Y
GRMZM2G120320	WRKY		Y		Y					Y	Y
GRMZM2G125653	WRKY							Y
GRMZM2G130854	WRKY							Y
GRMZM2G137802	WRKY				Y					Y	Y
GRMZM2G141299	WRKY				Y					Y	Y
GRMZM2G143204	WRKY		Y		Y
GRMZM2G143765	WRKY									Y	Y
GRMZM2G147880	WRKY							Y
GRMZM2G148087	WRKY									Y	Y
GRMZM2G149683	WRKY					Y		Y
GRMZM2G151407	WRKY							Y
GRMZM2G158328	WRKY				Y
GRMZM2G163054	WRKY		Y		Y		Y			Y
GRMZM2G164082	WRKY					Y		Y
GRMZM2G171428	WRKY							Y
GRMZM2G324999	WRKY									Y
GRMZM2G377217	WRKY											Y
GRMZM2G398506	WRKY		Y		Y
GRMZM2G425430	WRKY									Y
GRMZM2G441031	WRKY									Y
GRMZM2G449681	WRKY		Y		Y		Y
GRMZM2G170137	mTERF	Y		Y
GRMZM5G812272	WRKY									Y
GRMZM2G177019	mTERF			Y
GRMZM5G871347	WRKY									Y
GRMZM5G880069	WRKY							Y
GRMZM2G162739	NAC	Y		Y
GRMZM2G116646	YABBY					Y		Y
GRMZM2G148022	TCP	Y		Y		Y		Y	Y
GRMZM2G069365	ZF-HD											Y
GRMZM2G156016	VOZ			Y		Y		Y
GRMZM2G353076	ZF-HD				Y
GRMZM2G353734	ZF-HD				Y
GRMZM2G389379	ZF-HD							Y
GRMZM2G414844	ZF-HD									Y
GRMZM2G417229	ZF-HD											Y
GRMZM2G425236	ZF-HD											Y
GRMZM2G438438	ZF-HD		Y		Y					Y	Y
GRMZM2G462417	ZF-HD							Y
GRMZM2G449165	VOZ			Y		Y		Y	Y

## Sheet: (B) C4-related Maize TC genes
Table S7 (B) C4-related maize TC genes annotated from previous studies.
Gene ID	Family	Li et al.		Tausta et al.		Chang et al.		John et al.				Wang et al.
		BS	M	BS	M	BS	M	BS	BS_cona	M	M_conb	positive kranz	negative kranz
AC195340.3_FG004	AUX/IAA							Y	Y
GRMZM2G001799	AUX/IAA					Y		Y
GRMZM2G004696	AUX/IAA	Y		Y
GRMZM2G030465	AUX/IAA					Y		Y
GRMZM2G035405	AUX/IAA					Y		Y
GRMZM2G035465	AUX/IAA		Y		Y					Y
GRMZM2G037368	AUX/IAA				Y
GRMZM2G057067	AUX/IAA					Y		Y
GRMZM2G074427	AUX/IAA					Y		Y	Y
GRMZM2G077356	AUX/IAA				Y			Y
GRMZM2G078274	AUX/IAA			Y		Y		Y
GRMZM2G079200	AUX/IAA	Y		Y		Y		Y	Y
GRMZM2G079957	AUX/IAA	Y		Y		Y		Y
GRMZM2G089640	AUX/IAA					Y		Y
GRMZM2G104176	AUX/IAA			Y		Y		Y	Y
GRMZM2G115357	AUX/IAA				Y		Y
GRMZM2G121309	AUX/IAA									Y		Y
GRMZM2G130953	AUX/IAA			Y				Y
GRMZM2G138268	AUX/IAA				Y
GRMZM2G141205	AUX/IAA					Y
GRMZM2G142768	AUX/IAA							Y
GRMZM2G147243	AUX/IAA		Y		Y
GRMZM2G159285	AUX/IAA			Y
GRMZM2G163848	AUX/IAA		Y		Y
GRMZM2G167794	AUX/IAA			Y						Y
GRMZM2G378580	AUX/IAA							Y
GRMZM2G475882	AUX/IAA				Y
GRMZM2G479834	AUX/IAA							Y
GRMZM2G573324	AUX/IAA									Y
GRMZM5G853479	AUX/IAA					Y
GRMZM2G051135	MBF1						Y			Y	Y
GRMZM2G101480	MBF1			Y
GRMZM5G800112	MBF1	Y		Y
GRMZM2G446872	Med14							Y	Y
GRMZM2G153766	Med22									Y
GRMZM2G017537	Med6							Y
GRMZM2G061672	Med7		Y							Y	Y
GRMZM2G066981	Med7									Y	Y
AC198725.4_FG004	Ovate									Y
GRMZM2G013302	Ovate				Y
GRMZM2G026927	Ovate				Y					Y
GRMZM2G032478	Ovate	Y		Y		Y		Y
GRMZM2G057753	Ovate							Y
GRMZM2G075988	Ovate					Y
GRMZM2G127431	Ovate									Y
GRMZM2G430871	Ovate		Y		Y		Y			Y	Y
GRMZM2G003043	RB	Y		Y				Y
GRMZM2G033828	RB									Y
GRMZM2G153150	RB					Y		Y
GRMZM2G149567	Sigma54_activat		Y
GRMZM2G004161	TAZ				Y			Y
GRMZM5G807064	TAZ		Y		Y					Y
GRMZM2G114459	Med12							Y	Y
GRMZM5G828278	Med12					Y		Y
GRMZM2G153792	Med13_C							Y
GRMZM2G009443	Sigma54_activat		Y					Y	Y
GRMZM2G172230	Sigma54_activat							Y	Y
GRMZM2G125342	Spt20							Y	Y
GRMZM2G069886	TAZ							Y
GRMZM2G139977	TAZ							Y	Y
GRMZM2G470556	TAZ							Y
GRMZM2G034260	Med10									Y
GRMZM2G110500	Med10									Y
GRMZM2G145996	Med11									Y
GRMZM2G129806	Med17									Y
GRMZM2G090213	PC4									Y	Y
GRMZM2G112535	PC4									Y	Y
GRMZM2G001084	Sigma54_activat				Y					Y
GRMZM2G123922	Sigma54_activat		Y		Y					Y
GRMZM2G162968	Sigma54_activat									Y
GRMZM2G360681	Sigma54_activat	Y		Y						Y	Y

## Sheet: (C) C4-related Millet TF genes
Table S7 (C) C4-related millet TF genes annotated from previous studies.
Gene ID	Family	John et al.
		BS	BS_con	M	M_con
Si012635m.g	AP2			Y
Si013842m.g	AP2	Y
Si021959m.g	AP2	Y
Si029636m.g	AP2			Y
Si036068m.g	AP2	Y	Y
Si004598m.g	ARF	Y
Si005741m.g	ARF	Y
Si005802m.g	ARF	Y
Si005991m.g	ARF			Y
Si009541m.g	ARF	Y
Si009558m.g	ARF	Y	Y
Si016147m.g	ARF	Y
Si016262m.g	ARF	Y
Si016509m.g	ARF			Y	Y
Si021157m.g	ARF	Y
Si021223m.g	ARF	Y
Si021595m.g	ARF			Y
Si021833m.g	ARF			Y
Si034525m.g	ARF			Y
Si000815m.g	ARR-B	Y	Y
Si006013m.g	ARR-B	Y
Si016630m.g	ARR-B	Y	Y
Si034517m.g	ARR-B			Y
Si039992m.g	ARR-B	Y
Si005032m.g	B3	Y
Si010849m.g	B3	Y	Y
Si016245m.g	B3	Y	Y
Si020241m.g	B3	Y
Si022916m.g	B3	Y
Si027380m.g	B3	Y
Si035046m.g	B3	Y
Si029480m.g	BBR-BPC			Y	Y
Si036337m.g	BBR-BPC			Y	Y
Si000401m.g	BED	Y
Si000431m.g	BED	Y
Si006761m.g	BES1			Y
Si028957m.g	BES1			Y
Si030508m.g	BES1	Y
Si001123m.g	bHLH			Y
Si001242m.g	bHLH			Y
Si001494m.g	bHLH	Y
Si001592m.g	bHLH	Y
Si001743m.g	bHLH			Y
Si001796m.g	bHLH	Y	Y
Si001874m.g	bHLH	Y
Si002821m.g	bHLH			Y
Si003753m.g	bHLH			Y	Y
Si004795m.g	bHLH			Y	Y
Si006877m.g	bHLH			Y
Si010139m.g	bHLH	Y	Y
Si010736m.g	bHLH	Y	Y
Si013622m.g	bHLH	Y
Si013853m.g	bHLH	Y	Y
Si013867m.g	bHLH			Y
Si013911m.g	bHLH	Y	Y
Si013950m.g	bHLH			Y
Si016939m.g	bHLH	Y	Y
Si017063m.g	bHLH	Y
Si017553m.g	bHLH	Y	Y
Si018232m.g	bHLH			Y	Y
Si019540m.g	bHLH			Y
Si021472m.g	bHLH	Y	Y
Si021549m.g	bHLH			Y
Si021834m.g	bHLH	Y	Y
Si022548m.g	bHLH	Y	Y
Si026212m.g	bHLH			Y
Si029604m.g	bHLH	Y
Si029708m.g	bHLH	Y	Y
Si030028m.g	bHLH			Y
Si030324m.g	bHLH			Y	Y
Si030496m.g	bHLH	Y
Si030790m.g	bHLH	Y	Y
Si035110m.g	bHLH	Y	Y
Si035334m.g	bHLH			Y
Si035819m.g	bHLH			Y
Si036393m.g	bHLH	Y
Si036929m.g	bHLH	Y	Y
Si037016m.g	bHLH	Y
Si038282m.g	bHLH			Y
Si038695m.g	bHLH			Y
Si000955m.g	bZIP	Y	Y
Si001292m.g	bZIP	Y
Si001731m.g	bZIP	Y
Si002311m.g	bZIP			Y
Si002546m.g	bZIP			Y
Si002893m.g	bZIP	Y	Y
Si003247m.g	bZIP			Y
Si003289m.g	bZIP	Y
Si006417m.g	bZIP	Y
Si006889m.g	bZIP	Y	Y
Si007892m.g	bZIP	Y
Si010177m.g	bZIP	Y	Y
Si010440m.g	bZIP			Y	Y
Si013904m.g	bZIP	Y
Si013962m.g	bZIP	Y
Si014433m.g	bZIP	Y
Si014523m.g	bZIP	Y	Y
Si015823m.g	bZIP			Y
Si017618m.g	bZIP	Y
Si017637m.g	bZIP	Y
Si017778m.g	bZIP	Y	Y
Si017847m.g	bZIP			Y
Si018524m.g	bZIP			Y
Si021442m.g	bZIP	Y
Si022106m.g	bZIP	Y
Si023448m.g	bZIP	Y
Si023562m.g	bZIP			Y
Si024325m.g	bZIP	Y
Si026452m.g	bZIP			Y
Si026561m.g	bZIP	Y	Y
Si026605m.g	bZIP			Y
Si029966m.g	bZIP	Y
Si030114m.g	bZIP	Y
Si030123m.g	bZIP	Y	Y
Si030182m.g	bZIP			Y	Y
Si030224m.g	bZIP			Y
Si031077m.g	bZIP	Y
Si031353m.g	bZIP	Y	Y
Si031399m.g	bZIP			Y
Si035841m.g	bZIP	Y
Si036380m.g	bZIP			Y	Y
Si036527m.g	bZIP	Y
Si037105m.g	bZIP			Y
Si001165m.g	C2H2			Y
Si001316m.g	C2H2			Y
Si001334m.g	C2H2	Y	Y
Si001504m.g	C2H2			Y
Si006616m.g	C2H2	Y
Si009633m.g	C2H2			Y	Y
Si009863m.g	C2H2	Y
Si010000m.g	C2H2	Y
Si013546m.g	C2H2			Y	Y
Si013819m.g	C2H2	Y
Si016736m.g	C2H2			Y	Y
Si020219m.g	C2H2	Y	Y
Si022296m.g	C2H2	Y
Si025079m.g	C2H2	Y
Si028906m.g	C2H2			Y
Si029321m.g	C2H2			Y
Si029540m.g	C2H2			Y	Y
Si029897m.g	C2H2	Y
Si030697m.g	C2H2			Y	Y
Si032711m.g	C2H2	Y
Si033303m.g	C2H2	Y	Y
Si035083m.g	C2H2			Y
Si036003m.g	C2H2	Y	Y
Si036839m.g	C2H2			Y
Si037343m.g	C2H2			Y	Y
Si037660m.g	C2H2	Y
Si037672m.g	C2H2			Y	Y
Si037914m.g	C2H2			Y
Si039456m.g	C2H2	Y
Si039857m.g	C2H2			Y	Y
Si001422m.g	C3H			Y
Si017753m.g	C3H			Y
Si021540m.g	C3H	Y
Si021557m.g	C3H	Y
Si021682m.g	C3H	Y	Y
Si022648m.g	C3H	Y
Si024826m.g	C3H	Y
Si033903m.g	C3H	Y
Si034386m.g	C3H	Y	Y
Si000282m.g	CAMTA	Y	Y
Si009249m.g	CAMTA	Y	Y
Si034054m.g	CAMTA	Y	Y
Si006432m.g	CO-like	Y
Si010592m.g	CO-like			Y	Y
Si017374m.g	CO-like	Y
Si030034m.g	CO-like	Y	Y
Si008814m.g	CPP	Y	Y
Si016959m.g	CPP	Y	Y
Si022238m.g	CPP	Y
Si028949m.g	CPP			Y
Si034711m.g	CPP	Y	Y
Si006670m.g	DBB			Y
Si010884m.g	DBB			Y	Y
Si018081m.g	DBB			Y
Si022650m.g	DBB	Y
Si024510m.g	DBB			Y
Si002728m.g	Dof	Y
Si010443m.g	Dof	Y	Y
Si017619m.g	Dof	Y	Y
Si017962m.g	Dof	Y	Y
Si022547m.g	Dof	Y	Y
Si022683m.g	Dof	Y	Y
Si023256m.g	Dof	Y
Si029673m.g	Dof			Y
Si030774m.g	Dof	Y
Si035787m.g	Dof	Y	Y
Si035812m.g	Dof	Y
Si035896m.g	Dof	Y	Y
Si036197m.g	Dof	Y	Y
Si036311m.g	Dof	Y
Si009909m.g	EIL	Y
Si017107m.g	EIL			Y
Si029213m.g	EIL			Y
Si029259m.g	EIL			Y
Si034616m.g	EIL	Y	Y
Si002010m.g	ERF			Y	Y
Si002067m.g	ERF			Y	Y
Si002247m.g	ERF			Y	Y
Si002729m.g	ERF			Y	Y
Si003053m.g	ERF			Y
Si007359m.g	ERF			Y
Si008385m.g	ERF	Y	Y
Si010703m.g	ERF			Y
Si011086m.g	ERF	Y
Si014474m.g	ERF	Y
Si015394m.g	ERF	Y
Si017865m.g	ERF			Y
Si017941m.g	ERF	Y
Si018144m.g	ERF			Y
Si018188m.g	ERF			Y
Si018222m.g	ERF			Y
Si018306m.g	ERF	Y
Si018550m.g	ERF			Y
Si019997m.g	ERF			Y	Y
Si022663m.g	ERF			Y	Y
Si022788m.g	ERF			Y
Si023088m.g	ERF	Y
Si023330m.g	ERF			Y
Si024352m.g	ERF	Y
Si024427m.g	ERF			Y
Si024834m.g	ERF	Y
Si027485m.g	ERF			Y
Si030088m.g	ERF			Y
Si030514m.g	ERF	Y
Si030684m.g	ERF			Y	Y
Si030692m.g	ERF			Y	Y
Si030741m.g	ERF			Y
Si031001m.g	ERF			Y	Y
Si031946m.g	ERF			Y
Si036118m.g	ERF			Y
Si036647m.g	ERF			Y
Si036827m.g	ERF	Y
Si038911m.g	ERF			Y
Si039427m.g	ERF			Y
Si008721m.g	FAR1			Y
Si016539m.g	FAR1	Y	Y
Si029278m.g	FAR1	Y
Si034492m.g	FAR1			Y
Si001230m.g	G2-like	Y	Y
Si001336m.g	G2-like	Y	Y
Si002016m.g	G2-like			Y
Si006312m.g	G2-like	Y
Si006354m.g	G2-like	Y	Y
Si006400m.g	G2-like			Y	Y
Si006865m.g	G2-like	Y	Y
Si010794m.g	G2-like	Y	Y
Si014152m.g	G2-like			Y
Si014218m.g	G2-like	Y	Y
Si014513m.g	G2-like			Y	Y
Si016955m.g	G2-like	Y	Y
Si017191m.g	G2-like			Y
Si017608m.g	G2-like	Y	Y
Si018049m.g	G2-like	Y	Y
Si022099m.g	G2-like	Y
Si022265m.g	G2-like	Y	Y
Si022972m.g	G2-like	Y
Si024683m.g	G2-like			Y
Si030350m.g	G2-like	Y	Y
Si030441m.g	G2-like			Y
Si030592m.g	G2-like	Y
Si035682m.g	G2-like	Y	Y
Si036390m.g	G2-like	Y	Y
Si036412m.g	G2-like			Y
Si001735m.g	GATA			Y
Si004417m.g	GATA	Y
Si010863m.g	GATA	Y	Y
Si017317m.g	GATA			Y	Y
Si022327m.g	GATA			Y	Y
Si022727m.g	GATA			Y
Si034871m.g	GATA			Y
Si036747m.g	GATA			Y	Y
Si017150m.g	GeBP			Y
Si017797m.g	GeBP			Y	Y
Si000959m.g	GRAS			Y
Si001293m.g	GRAS			Y
Si001436m.g	GRAS			Y	Y
Si006258m.g	GRAS	Y	Y
Si009601m.g	GRAS	Y	Y
Si009972m.g	GRAS	Y
Si016508m.g	GRAS	Y	Y
Si022117m.g	GRAS	Y
Si024520m.g	GRAS	Y	Y
Si026111m.g	GRAS	Y
Si027708m.g	GRAS			Y
Si032551m.g	GRAS			Y	Y
Si034417m.g	GRAS	Y	Y
Si034627m.g	GRAS			Y
Si034653m.g	GRAS	Y	Y
Si034954m.g	GRAS			Y
Si035052m.g	GRAS	Y
Si035089m.g	GRAS			Y	Y
Si035728m.g	GRAS	Y
Si039098m.g	GRAS	Y	Y
Si026680m.g	GRF			Y
Si030809m.g	GRF	Y
Si004333m.g	HB-other	Y	Y
Si006856m.g	HB-other			Y	Y
Si030167m.g	HB-other	Y
Si000036m.g	HB-PHD	Y	Y
Si000283m.g	HD-ZIP	Y	Y
Si000344m.g	HD-ZIP			Y	Y
Si000488m.g	HD-ZIP			Y
Si009396m.g	HD-ZIP			Y
Si009409m.g	HD-ZIP			Y
Si010550m.g	HD-ZIP	Y
Si013279m.g	HD-ZIP	Y
Si013285m.g	HD-ZIP			Y
Si014228m.g	HD-ZIP	Y
Si014954m.g	HD-ZIP			Y
Si021201m.g	HD-ZIP			Y
Si028908m.g	HD-ZIP			Y	Y
Si030329m.g	HD-ZIP			Y	Y
Si030640m.g	HD-ZIP	Y	Y
Si030822m.g	HD-ZIP			Y
Si030983m.g	HD-ZIP			Y
Si034202m.g	HD-ZIP			Y
Si034254m.g	HD-ZIP			Y
Si040014m.g	HD-ZIP	Y	Y
Si018635m.g	HMG	Y	Y
Si031512m.g	HMG	Y
Si029353m.g	HRT-like			Y	Y
Si006775m.g	HSF			Y	Y
Si016943m.g	HSF			Y	Y
Si030256m.g	HSF			Y	Y
Si035840m.g	HSF			Y	Y
Si036148m.g	HSF			Y
Si036304m.g	HSF			Y
Si036486m.g	HSF	Y	Y
Si002599m.g	LBD			Y
Si031011m.g	LBD	Y
Si036905m.g	LBD			Y
Si037275m.g	LBD			Y
Si037346m.g	LBD			Y	Y
Si014280m.g	LSD	Y	Y
Si023407m.g	LSD			Y	Y
Si010242m.g	MBD	Y	Y
Si011769m.g	MBD			Y
Si023375m.g	MBD			Y
Si030613m.g	MBD			Y	Y
Si036497m.g	MBD	Y
Si002929m.g	MIKC	Y	Y
Si007221m.g	MIKC	Y
Si013937m.g	MIKC	Y
Si014419m.g	MIKC	Y	Y
Si037197m.g	MIKC	Y
Si006604m.g	mTERF			Y
Si008304m.g	mTERF	Y
Si014054m.g	mTERF			Y	Y
Si017425m.g	mTERF			Y
Si017502m.g	mTERF			Y	Y
Si019839m.g	mTERF			Y
Si033490m.g	mTERF	Y
Si034797m.g	mTERF	Y
Si037495m.g	mTERF			Y
Si004582m.g	M-type	Y
Si005133m.g	M-type			Y	Y
Si007641m.g	M-type			Y	Y
Si014540m.g	M-type	Y
Si023516m.g	M-type	Y
Si038257m.g	M-type			Y
Si000907m.g	MYB	Y	Y
Si001565m.g	MYB			Y	Y
Si002423m.g	MYB	Y	Y
Si002426m.g	MYB	Y	Y
Si002629m.g	MYB	Y
Si005548m.g	MYB			Y
Si007017m.g	MYB	Y
Si010627m.g	MYB	Y
Si014103m.g	MYB	Y
Si017903m.g	MYB			Y
Si017917m.g	MYB			Y	Y
Si017947m.g	MYB			Y
Si017987m.g	MYB			Y
Si018182m.g	MYB			Y
Si021484m.g	MYB	Y
Si022113m.g	MYB			Y
Si022730m.g	MYB	Y
Si022816m.g	MYB	Y
Si022826m.g	MYB	Y	Y
Si022831m.g	MYB			Y
Si024470m.g	MYB	Y	Y
Si026733m.g	MYB	Y	Y
Si026734m.g	MYB	Y	Y
Si029124m.g	MYB	Y	Y
Si030560m.g	MYB			Y
Si030584m.g	MYB	Y
Si030750m.g	MYB	Y	Y
Si030943m.g	MYB	Y
Si032789m.g	MYB			Y
Si037256m.g	MYB	Y	Y
Si038845m.g	MYB			Y
Si040527m.g	MYB			Y
Si023104m.g	MYB,MYB_related	Y	Y
Si026803m.g	MYB,MYB_related	Y	Y
Si000260m.g	MYB_related	Y
Si002334m.g	MYB_related	Y	Y
Si002888m.g	MYB_related	Y	Y
Si003539m.g	MYB_related	Y
Si006457m.g	MYB_related	Y
Si008591m.g	MYB_related	Y
Si010077m.g	MYB_related			Y
Si013948m.g	MYB_related	Y
Si016649m.g	MYB_related	Y	Y
Si017289m.g	MYB_related	Y
Si017977m.g	MYB_related			Y
Si018822m.g	MYB_related	Y
Si021218m.g	MYB_related	Y	Y
Si022624m.g	MYB_related	Y	Y
Si022796m.g	MYB_related	Y	Y
Si023363m.g	MYB_related	Y
Si023770m.g	MYB_related	Y	Y
Si024486m.g	MYB_related	Y	Y
Si034363m.g	MYB_related	Y
Si036966m.g	MYB_related	Y	Y
Si038302m.g	MYB_related	Y
Si001021m.g	NAC			Y
Si001354m.g	NAC	Y	Y
Si001527m.g	NAC	Y	Y
Si001651m.g	NAC	Y
Si002301m.g	NAC	Y
Si002386m.g	NAC			Y
Si002586m.g	NAC			Y
Si006565m.g	NAC	Y
Si006639m.g	NAC			Y
Si010410m.g	NAC	Y	Y
Si010417m.g	NAC	Y
Si010680m.g	NAC			Y
Si013361m.g	NAC	Y
Si013369m.g	NAC	Y
Si013995m.g	NAC	Y	Y
Si014149m.g	NAC			Y
Si014408m.g	NAC			Y
Si016620m.g	NAC	Y
Si017567m.g	NAC	Y	Y
Si017967m.g	NAC	Y
Si022216m.g	NAC			Y	Y
Si022710m.g	NAC	Y
Si022723m.g	NAC			Y
Si022747m.g	NAC	Y	Y
Si024889m.g	NAC			Y
Si026530m.g	NAC	Y	Y
Si030187m.g	NAC	Y
Si030267m.g	NAC	Y
Si030526m.g	NAC			Y
Si030752m.g	NAC			Y
Si030942m.g	NAC			Y
Si034541m.g	NAC	Y
Si034633m.g	NAC			Y
Si035639m.g	NAC			Y	Y
Si036071m.g	NAC	Y
Si036303m.g	NAC	Y	Y
Si036757m.g	NAC			Y	Y
Si000223m.g	NF-X1	Y	Y
Si030663m.g	NF-YA	Y
Si036465m.g	NF-YA	Y
Si037045m.g	NF-YA	Y	Y
Si037269m.g	NF-YA	Y	Y
Si014286m.g	NF-YB	Y	Y
Si038696m.g	NF-YB	Y
Si007127m.g	NF-YC	Y
Si037200m.g	NF-YC	Y
Si000216m.g	Nin-like	Y	Y
Si025974m.g	Nin-like	Y	Y
Si029202m.g	Pseudo ARR-B			Y
Si001909m.g	RAV			Y	Y
Si004045m.g	RAV			Y	Y
Si024576m.g	RAV			Y	Y
Si000259m.g	SBP	Y
Si001804m.g	SBP	Y
Si006472m.g	SBP	Y	Y
Si013870m.g	SBP			Y
Si017520m.g	SBP	Y	Y
Si022315m.g	SBP	Y
Si031154m.g	SBP	Y
Si032170m.g	SBP	Y
Si001895m.g	SRS			Y
Si022781m.g	SRS	Y
Si034463m.g	STAT			Y	Y
Si006303m.g	TALE			Y	Y
Si014568m.g	TALE	Y
Si016883m.g	TALE	Y
Si021626m.g	TALE	Y	Y
Si026085m.g	TALE	Y	Y
Si034720m.g	TALE	Y	Y
Si034832m.g	TALE			Y	Y
Si034965m.g	TALE	Y	Y
Si002496m.g	TCP	Y	Y
Si004293m.g	TCP	Y	Y
Si004564m.g	TCP			Y
Si006631m.g	TCP	Y	Y
Si010765m.g	TCP			Y
Si022833m.g	TCP	Y	Y
Si026501m.g	TCP			Y
Si029871m.g	TCP	Y
Si030591m.g	TCP			Y
Si039258m.g	TCP			Y
Si009787m.g	Trihelix			Y
Si010590m.g	Trihelix	Y
Si010820m.g	Trihelix			Y	Y
Si012121m.g	Trihelix			Y
Si017674m.g	Trihelix			Y
Si033157m.g	Trihelix			Y
Si034382m.g	Trihelix	Y
Si037484m.g	Trihelix	Y
Si000864m.g	VOZ	Y	Y
Si000824m.g	WRKY	Y
Si000906m.g	WRKY			Y	Y
Si001816m.g	WRKY			Y
Si002364m.g	WRKY			Y	Y
Si002365m.g	WRKY			Y
Si002862m.g	WRKY			Y	Y
Si002957m.g	WRKY			Y
Si003876m.g	WRKY			Y
Si006217m.g	WRKY	Y
Si006914m.g	WRKY			Y
Si010813m.g	WRKY	Y
Si012025m.g	WRKY			Y
Si013326m.g	WRKY	Y
Si013374m.g	WRKY			Y	Y
Si014163m.g	WRKY	Y
Si017443m.g	WRKY			Y	Y
Si021634m.g	WRKY	Y
Si021859m.g	WRKY			Y	Y
Si021956m.g	WRKY			Y
Si022468m.g	WRKY			Y
Si022568m.g	WRKY			Y
Si022702m.g	WRKY			Y
Si024078m.g	WRKY	Y
Si027574m.g	WRKY			Y
Si028710m.g	WRKY			Y
Si030531m.g	WRKY			Y
Si030985m.g	WRKY	Y
Si034188m.g	WRKY			Y	Y
Si036039m.g	WRKY	Y	Y
Si036692m.g	WRKY			Y
Si038001m.g	WRKY			Y
Si039519m.g	WRKY			Y	Y
Si030811m.g	YABBY	Y	Y
Si037789m.g	YABBY	Y
Si013999m.g	ZF-HD			Y	Y
Si022713m.g	ZF-HD			Y
Si027403m.g	ZF-HD	Y
Si031576m.g	ZF-HD	Y

## Sheet: (D) C4-related Millet TC genes
Table S7 (D) C4-related millet TF genes annotated from previous studies.
Gene ID	Family	John et al.
		BS	BS_con	M	M_con
Si002548m.g	AUX/IAA			Y
Si002618m.g	AUX/IAA	Y	Y
Si007209m.g	AUX/IAA			Y
Si007360m.g	AUX/IAA	Y	Y
Si014923m.g	AUX/IAA	Y
Si018041m.g	AUX/IAA	Y
Si022572m.g	AUX/IAA	Y	Y
Si023069m.g	AUX/IAA	Y
Si023136m.g	AUX/IAA	Y
Si030248m.g	AUX/IAA	Y
Si036504m.g	AUX/IAA			Y
Si007421m.g	MBF1			Y	Y
Si033838m.g	Med12	Y	Y
Si013117m.g	Med14	Y	Y
Si018318m.g	Med18			Y
Si018486m.g	Med7			Y	Y
Si023190m.g	Med7			Y	Y
Si004923m.g	Ovate			Y
Si010423m.g	Ovate	Y
Si023161m.g	Ovate			Y	Y
Si026658m.g	Ovate	Y
Si003073m.g	PC4			Y	Y
Si018798m.g	PC4			Y	Y
Si013200m.g	RB	Y
Si000232m.g	Sigma54_activat			Y	Y
Si016214m.g	Sigma54_activat			Y
Si016236m.g	Sigma54_activat	Y	Y
Si021139m.g	Sigma54_activat	Y	Y
Si021144m.g	Sigma54_activat			Y	Y
Si034086m.g	Sigma54_activat	Y
Si000172m.g	Spt20	Y	Y
Si002070m.g	TAZ			Y
Si019227m.g	TAZ			Y
