# Supplementary material for: Maize and millet transcription factors annotated using comparative genomic and transcriptomic data
Source: BMC Genomics. 2014 Sep 27;15(1):818. doi: 10.1186/1471-2164-15-818 (PMC4189582; doi:10.1186/1471-2164-15-818)
Supplement: Supplementary file 9 — Additional file 9: Table S8: Annotation of amino acid sequences used in constructing phylogenetic trees of 9 newly annotated TF families in species we considered, and the information of genome annotation of these species. (A) Genome annotation information of species considered in construction of phylogenetic trees. (B) Information of sequences used in constructing the phylogenetic tree of BED family. (C) Information of sequences used in constructing the phylogenetic tree of CSD family. (D) Information of sequences used in constructing the phylogenetic tree of HMG family. (E) Information of sequences used in constructing the phylogenetic tree of HMGI/HMGY family. (F) Information of sequences used in constructing the phylogenetic tree of LITAF family. (G) Information of sequences used in constructing the phylogenetic tree of LITAF family. (H) Information of sequences used in constructing the phylogenetic tree of MBD family. (I) Information of sequences used in constructing the phylogenetic tree of MIZ family. (J) Information of sequences used in constructing the phylogenetic tree of Pseudo ARR-B family. (XLSX 59 KB) [file 12864_2014_6495_MOESM9_ESM.xlsx]

## Sheet: (A) Species Information
Table S8 (A) Genome annotation information of species considered in construction of phylogenetic trees.
Species	Genome Assembly Version	Source
Homo sapiens	GRCh37.p13	Ensembl release 75
Mus musculus	GRCm38.p2	Ensembl release 75
Drosophila melanogaster	BDGP 5	Ensembl Metazoa release 22
Caenorhabditis elegans	WBcel235	Ensembl Metazoa release 22
Saccharomyces cerevisiae	R64-1-1	Ensembl Fungi release 22
Arabidopsis thaliana	TAIR10	Ensembl Plants release 22
Oryza Sativa	MSU6	Ensembl Plants release 19
Selaginella moellendorffii	v1.0	Ensembl Plants release 22
Chlamydomonas reinhardtii	v3.1	Ensembl Plants release 22
Physcomitrella patens	v3.0	Phytozome 9.0
Zea mays	5a.59 (WGS)	maizesequence.org
Setaria italica (Yugu1)	JGIv2.0	Ensembl Plants release 22
Setaria italica (Zhang gu)	v2.3	Foxtail millet Database

## Sheet: (B) BED
Table S8 (B) Information of sequences used in constructing the phylogenetic tree of BED family.
Family	Species	Gene ID	Representative Protein ID	Symbol on Phylogenetic tree
BED	Arabidopsis thaliana	AT1G18560	AT1G18560.1	AtBED1
BED	Arabidopsis thaliana	AT1G36095	AT1G36095.1	AtBED2
BED	Arabidopsis thaliana	AT1G79740	AT1G79740.1	AtBED3
BED	Arabidopsis thaliana	AT3G13020	AT3G13020.1	AtBED4
BED	Arabidopsis thaliana	AT3G17450	AT3G17450.1	AtBED5
BED	Arabidopsis thaliana	AT3G22220	AT3G22220.1	AtBED6
BED	Arabidopsis thaliana	AT3G42170	AT3G42170.1	AtBED7
BED	Arabidopsis thaliana	AT3G48770	AT3G48770.1	AtBED8
BED	Arabidopsis thaliana	AT4G15020	AT4G15020.1	AtBED9
BED	Caenorhabditis elegans	WBGene00009133	F25H8.6	CeBED1
BED	Caenorhabditis elegans	WBGene00010137	F55H12.6a	CeBED2
BED	Caenorhabditis elegans	WBGene00010704	K09A11.1	CeBED4
BED	Caenorhabditis elegans	WBGene00001079	T22B3.1	CeBED5
BED	Caenorhabditis elegans	WBGene00012674	Y39B6A.12b	CeBED6
BED	Caenorhabditis elegans	WBGene00012943	Y47D3B.9	CeBED3
BED	Drosophila melanogaster	FBgn0031874	FBpp0078991	DmBED1
BED	Drosophila melanogaster	FBgn0015664	FBpp0079485	DmBED2
BED	Drosophila melanogaster	FBgn0038472	FBpp0082869	DmBED3
BED	Drosophila melanogaster	FBgn0039712	FBpp0084889	DmBED4
BED	Drosophila melanogaster	FBgn0034099	FBpp0086332	DmBED5
BED	Drosophila melanogaster	FBgn0015602	FBpp0086571	DmBED6
BED	Drosophila melanogaster	FBgn0028931	FBpp0110242	DmBED7
BED	Drosophila melanogaster	FBgn0004652	FBpp0290499	DmBED8
BED	Homo sapiens	ENSG00000100426	ENSP00000216268	HsBED1
BED	Homo sapiens	ENSG00000132846	ENSP00000255198	HsBED2
BED	Homo sapiens	ENSG00000177494	ENSP00000321370	HsBED3
BED	Homo sapiens	ENSG00000214717	ENSP00000370620	HsBED4
BED	Zea mays	AC191359.3_FG003	AC191359.3_FGP003	ZmBED1
BED	Zea mays	AC198476.3_FG004	AC198476.3_FGP004	ZmBED2
BED	Zea mays	AC199314.3_FG002	AC199314.3_FGP002	ZmBED3
BED	Zea mays	AC205674.4_FG001	AC205674.4_FGP001	ZmBED4
BED	Zea mays	AC209332.3_FG011	AC209332.3_FGP011	ZmBED5
BED	Zea mays	EF517601.1_FG001	EF517601.1_FGP001	ZmBED6
BED	Zea mays	GRMZM2G006943	GRMZM2G006943_P02	ZmBED7
BED	Zea mays	GRMZM2G013915	GRMZM2G013915_P01	ZmBED8
BED	Zea mays	GRMZM2G039648	GRMZM2G039648_P01	ZmBED9
BED	Zea mays	GRMZM2G069796	GRMZM2G069796_P01	ZmBED10
BED	Zea mays	GRMZM2G105342	GRMZM2G105342_P01	ZmBED11
BED	Zea mays	GRMZM2G108639	GRMZM2G108639_P01	ZmBED12
BED	Zea mays	GRMZM2G130326	GRMZM2G130326_P01	ZmBED13
BED	Zea mays	GRMZM2G148817	GRMZM2G148817_P01	ZmBED14
BED	Zea mays	GRMZM2G154878	GRMZM2G154878_P01	ZmBED15
BED	Zea mays	GRMZM2G304797	GRMZM2G304797_P01	ZmBED16
BED	Zea mays	GRMZM2G315707	GRMZM2G315707_P01	ZmBED17
BED	Zea mays	GRMZM2G316089	GRMZM2G316089_P01	ZmBED18
BED	Zea mays	GRMZM2G317331	GRMZM2G317331_P01	ZmBED19
BED	Zea mays	GRMZM2G317835	GRMZM2G317835_P01	ZmBED20
BED	Zea mays	GRMZM2G325543	GRMZM2G325543_P01	ZmBED21
BED	Zea mays	GRMZM2G328520	GRMZM2G328520_P01	ZmBED22
BED	Zea mays	GRMZM2G328559	GRMZM2G328559_P01	ZmBED23
BED	Zea mays	GRMZM2G333405	GRMZM2G333405_P01	ZmBED24
BED	Zea mays	GRMZM2G333536	GRMZM2G333536_P01	ZmBED25
BED	Zea mays	GRMZM2G334016	GRMZM2G334016_P01	ZmBED26
BED	Zea mays	GRMZM2G344856	GRMZM2G344856_P01	ZmBED27
BED	Zea mays	GRMZM2G351210	GRMZM2G351210_P01	ZmBED28
BED	Zea mays	GRMZM2G362557	GRMZM2G362557_P01	ZmBED29
BED	Zea mays	GRMZM2G370848	GRMZM2G370848_P01	ZmBED30
BED	Zea mays	GRMZM2G380616	GRMZM2G380616_P01	ZmBED31
BED	Zea mays	GRMZM2G389045	GRMZM2G389045_P01	ZmBED32
BED	Zea mays	GRMZM2G391491	GRMZM2G391491_P01	ZmBED33
BED	Zea mays	GRMZM2G396464	GRMZM2G396464_P01	ZmBED34
BED	Zea mays	GRMZM2G398024	GRMZM2G398024_P01	ZmBED35
BED	Zea mays	GRMZM2G399031	GRMZM2G399031_P01	ZmBED36
BED	Zea mays	GRMZM2G405580	GRMZM2G405580_P01	ZmBED37
BED	Zea mays	GRMZM2G411221	GRMZM2G411221_P01	ZmBED38
BED	Zea mays	GRMZM2G429226	GRMZM2G429226_P01	ZmBED39
BED	Zea mays	GRMZM2G432330	GRMZM2G432330_P01	ZmBED40
BED	Zea mays	GRMZM2G448277	GRMZM2G448277_P01	ZmBED41
BED	Zea mays	GRMZM2G454472	GRMZM2G454472_P01	ZmBED42
BED	Zea mays	GRMZM2G464103	GRMZM2G464103_P01	ZmBED43
BED	Zea mays	GRMZM2G464662	GRMZM2G464662_P01	ZmBED44
BED	Zea mays	GRMZM2G469130	GRMZM2G469130_P01	ZmBED45
BED	Zea mays	GRMZM2G472719	GRMZM2G472719_P01	ZmBED46
BED	Zea mays	GRMZM2G477180	GRMZM2G477180_P01	ZmBED47
BED	Zea mays	GRMZM2G478401	GRMZM2G478401_P01	ZmBED48
BED	Zea mays	GRMZM2G480122	GRMZM2G480122_P01	ZmBED49
BED	Zea mays	GRMZM2G480349	GRMZM2G480349_P01	ZmBED50
BED	Zea mays	GRMZM2G495420	GRMZM2G495420_P01	ZmBED51
BED	Zea mays	GRMZM2G506830	GRMZM2G506830_P01	ZmBED52
BED	Zea mays	GRMZM5G801004	GRMZM5G801004_P01	ZmBED53
BED	Zea mays	GRMZM5G823769	GRMZM5G823769_P01	ZmBED54
BED	Mus musculus	ENSMUSG00000034333	ENSMUSP00000035437	MmBED1
BED	Mus musculus	ENSMUSG00000053080	ENSMUSP00000123773	MmBED2
BED	Oryza Sativa japonica	LOC_Os01g12280	LOC_Os01g12280.1	OsBED1
BED	Oryza Sativa japonica	LOC_Os01g36670	LOC_Os01g36670.1	OsBED2
BED	Oryza Sativa japonica	LOC_Os01g52430	LOC_Os01g52430.1	OsBED3
BED	Oryza Sativa japonica	LOC_Os02g15390	LOC_Os02g15390.1	OsBED4
BED	Oryza Sativa japonica	LOC_Os02g15510	LOC_Os02g15510.1	OsBED5
BED	Oryza Sativa japonica	LOC_Os04g22100	LOC_Os04g22100.1	OsBED6
BED	Oryza Sativa japonica	LOC_Os04g53120	LOC_Os04g53120.1	OsBED7
BED	Oryza Sativa japonica	LOC_Os04g53160	LOC_Os04g53160.1	OsBED8
BED	Oryza Sativa japonica	LOC_Os09g21410	LOC_Os09g21410.1	OsBED9
BED	Oryza Sativa japonica	LOC_Os09g21430	LOC_Os09g21430.1	OsBED10
BED	Oryza Sativa japonica	LOC_Os10g04850	LOC_Os10g04850.1	OsBED11
BED	Oryza Sativa japonica	LOC_Os11g36790	LOC_Os11g36790.1	OsBED12
BED	Oryza Sativa japonica	LOC_Os12g16470	LOC_Os12g16470.1	OsBED13
BED	Oryza Sativa japonica	LOC_Os12g39020	LOC_Os12g39020.1	OsBED14
BED	Oryza Sativa japonica	LOC_Os12g39030	LOC_Os12g39030.1	OsBED15
BED	Saccharomyces cerevisiae	YGR071C	YGR071C	ScBED1
BED	Setaria italica (Yugu1)	Si000401m.g	Si000401m	SiYBED1
BED	Setaria italica (Yugu1)	Si000431m.g	Si000431m	SiYBED2
BED	Setaria italica (Yugu1)	Si000460m.g	Si000460m	SiYBED3
BED	Setaria italica (Yugu1)	Si000761m.g	Si000761m	SiYBED4
BED	Setaria italica (Yugu1)	Si004851m.g	Si004851m	SiYBED5
BED	Setaria italica (Yugu1)	Si009364m.g	Si009364m	SiYBED6
BED	Setaria italica (Yugu1)	Si011905m.g	Si011905m	SiYBED7
BED	Setaria italica (Yugu1)	Si013272m.g	Si013272m	SiYBED8
BED	Setaria italica (Yugu1)	Si020660m.g	Si020660m	SiYBED9
BED	Setaria italica (Yugu1)	Si031906m.g	Si031906m	SiYBED10
BED	Setaria italica (Yugu1)	Si032006m.g	Si032006m	SiYBED11
BED	Setaria italica (Yugu1)	Si034159m.g	Si034159m	SiYBED12
BED	Setaria italica (Yugu1)	Si038722m.g	Si038722m	SiYBED13
BED	Setaria italica (Zhang gu)	Millet_GLEAN_10000547	Millet_GLEAN_10000547	SiZBED1
BED	Setaria italica (Zhang gu)	Millet_GLEAN_10006430	Millet_GLEAN_10006430	SiZBED2
BED	Setaria italica (Zhang gu)	Millet_GLEAN_10007174	Millet_GLEAN_10007174	SiZBED3
BED	Setaria italica (Zhang gu)	Millet_GLEAN_10011050	Millet_GLEAN_10011050	SiZBED4
BED	Setaria italica (Zhang gu)	Millet_GLEAN_10034240	Millet_GLEAN_10034240	SiZBED5
BED	Setaria italica (Zhang gu)	Millet_GLEAN_10037446	Millet_GLEAN_10037446	SiZBED6
BED	Setaria italica (Zhang gu)	Millet_GLEAN_10037448	Millet_GLEAN_10037448	SiZBED7
BED	Setaria italica (Zhang gu)	Millet_GLEAN_10037450	Millet_GLEAN_10037450	SiZBED8
BED	Setaria italica (Zhang gu)	Millet_GLEAN_10037452	Millet_GLEAN_10037452	SiZBED9

## Sheet: (C) CSD
Table S8 (C) Information of sequences used in constructing the phylogenetic tree of CSD family.
Family	Species	Gene ID	Representative Protein ID	Symbol on Phylogenetic tree
CSD	Arabidopsis thaliana	AT2G17870	AT2G17870.1	AtCSD1
CSD	Arabidopsis thaliana	AT2G21060	AT2G21060.1	AtCSD2
CSD	Arabidopsis thaliana	AT4G36020	AT4G36020.1	AtCSD3
CSD	Arabidopsis thaliana	AT4G38680	AT4G38680.1	AtCSD4
CSD	Caenorhabditis elegans	WBGene00003014	F02E9.2a	CeCSD1
CSD	Caenorhabditis elegans	WBGene00000472	F33A8.3	CeCSD2
CSD	Caenorhabditis elegans	WBGene00000473	F46F11.2	CeCSD3
CSD	Caenorhabditis elegans	WBGene00000474	M01E11.5.2	CeCSD4
CSD	Caenorhabditis elegans	WBGene00000475	Y39A1C.3.1	CeCSD5
CSD	Chlamydomonas reinhardtii	CHLREDRAFT_126810	EDP08495	CrCSD1
CSD	Drosophila melanogaster	FBgn0036661	FBpp0075083	DmCSD1
CSD	Drosophila melanogaster	FBgn0022959	FBpp0075759	DmCSD2
CSD	Drosophila melanogaster	FBgn0035626	FBpp0076798	DmCSD3
CSD	Drosophila melanogaster	FBgn0263352	FBpp0113084	DmCSD4
CSD	Homo sapiens	ENSG00000006047	ENSP00000007699	HsCSD1
CSD	Homo sapiens	ENSG00000060138	ENSP00000228251	HsCSD2
CSD	Homo sapiens	ENSG00000172346	ENSP00000302485	HsCSD3
CSD	Homo sapiens	ENSG00000187772	ENSP00000344401	HsCSD4
CSD	Homo sapiens	ENSG00000131914	ENSP00000363314	HsCSD5
CSD	Homo sapiens	ENSG00000153048	ENSP00000379838	HsCSD6
CSD	Homo sapiens	ENSG00000065978	ENSP00000389639	HsCSD7
CSD	Homo sapiens	ENSG00000009307	ENSP00000407724	HsCSD8
CSD	Zea mays	GRMZM2G141150	GRMZM2G141150_P01	ZmCSD1
CSD	Zea mays	GRMZM2G356459	GRMZM2G356459_P01	ZmCSD2
CSD	Zea mays	GRMZM2G389768	GRMZM2G389768_P01	ZmCSD3
CSD	Zea mays	GRMZM5G895313	GRMZM5G895313_P01	ZmCSD4
CSD	Mus musculus	ENSMUSG00000008393	ENSMUSP00000008537	MmCSD1
CSD	Mus musculus	ENSMUSG00000018554	ENSMUSP00000018698	MmCSD2
CSD	Mus musculus	ENSMUSG00000068823	ENSMUSP00000029446	MmCSD3
CSD	Mus musculus	ENSMUSG00000030189	ENSMUSP00000032309	MmCSD4
CSD	Mus musculus	ENSMUSG00000042109	ENSMUSP00000044441	MmCSD5
CSD	Mus musculus	ENSMUSG00000050966	ENSMUSP00000050488	MmCSD6
CSD	Mus musculus	ENSMUSG00000063804	ENSMUSP00000078361	MmCSD7
CSD	Mus musculus	ENSMUSG00000028639	ENSMUSP00000078589	MmCSD8
CSD	Physcomitrella patens	Phpat.005G024200	Phpat.005G024200.1.p	PpCSD1
CSD	Physcomitrella patens	Phpat.005G030300	Phpat.005G030300.1.p	PpCSD2
CSD	Physcomitrella patens	Phpat.005G030400	Phpat.005G030400.1.p	PpCSD3
CSD	Physcomitrella patens	Phpat.006G084900	Phpat.006G084900.1.p	PpCSD4
CSD	Physcomitrella patens	Phpat.1Z044200	Phpat.1Z044200.1.p	PpCSD5
CSD	Oryza Sativa japonica	LOC_Os01g36570	LOC_Os01g36570.1	OsCSD1
CSD	Oryza Sativa japonica	LOC_Os02g02870	LOC_Os02g02870.1	OsCSD2
CSD	Selaginella moellendorffii	SELMODRAFT_187582	EFJ05215	SmCSD1
CSD	Selaginella moellendorffii	SELMODRAFT_186937	EFJ06209	SmCSD2
CSD	Selaginella moellendorffii	SELMODRAFT_123455	EFJ12820	SmCSD3
CSD	Selaginella moellendorffii	SELMODRAFT_154869	EFJ16974	SmCSD4
CSD	Selaginella moellendorffii	SELMODRAFT_58801	EFJ24301	SmCSD5
CSD	Selaginella moellendorffii	SELMODRAFT_451445	EFJ35563	SmCSD6
CSD	Setaria italica (Zhang gu)	Millet_GLEAN_10001936	Millet_GLEAN_10001936	SiZCSD1
CSD	Setaria italica (Zhang gu)	Millet_GLEAN_10037521	Millet_GLEAN_10037521	SiZCSD2

## Sheet: (D) HMG
Table S8 (D) Information of sequences used in constructing the phylogenetic tree of HMG family.
Family	Species	Gene ID	Representative Protein ID	Symbol on Phylogenetic tree
HMG	Arabidopsis thaliana	AT1G04880	AT1G04880.1	AtHMG1
HMG	Arabidopsis thaliana	AT1G20693	AT1G20693.1	AtHMG2
HMG	Arabidopsis thaliana	AT1G20696	AT1G20696.2	AtHMG3
HMG	Arabidopsis thaliana	AT1G55650	AT1G55650.1	AtHMG4
HMG	Arabidopsis thaliana	AT1G76110	AT1G76110.1	AtHMG5
HMG	Arabidopsis thaliana	AT2G17560	AT2G17560.1	AtHMG6
HMG	Arabidopsis thaliana	AT2G34450	AT2G34450.2	AtHMG7
HMG	Arabidopsis thaliana	AT3G13350	AT3G13350.1	AtHMG8
HMG	Arabidopsis thaliana	AT3G28730	AT3G28730.1	AtHMG9
HMG	Arabidopsis thaliana	AT3G51880	AT3G51880.2	AtHMG10
HMG	Arabidopsis thaliana	AT4G11080	AT4G11080.1	AtHMG11
HMG	Arabidopsis thaliana	AT4G23800	AT4G23800.1	AtHMG12
HMG	Arabidopsis thaliana	AT4G35570	AT4G35570.1	AtHMG13
HMG	Arabidopsis thaliana	AT5G23405	AT5G23405.1	AtHMG14
HMG	Arabidopsis thaliana	AT5G23420	AT5G23420.1	AtHMG15
HMG	Caenorhabditis elegans	WBGene00015716	C12D12.5	CeHMG1
HMG	Caenorhabditis elegans	WBGene00007042	C26C6.1a	CeHMG2
HMG	Caenorhabditis elegans	WBGene00004771	C32E12.5.1	CeHMG3
HMG	Caenorhabditis elegans	WBGene00001973	C32F10.5	CeHMG4
HMG	Caenorhabditis elegans	WBGene00004950	F40E10.2	CeHMG5
HMG	Caenorhabditis elegans	WBGene00001975	F45E4.9	CeHMG6
HMG	Caenorhabditis elegans	WBGene00001972	F47D12.4a.1	CeHMG7
HMG	Caenorhabditis elegans	WBGene00009827	F47G4.6	CeHMG8
HMG	Caenorhabditis elegans	WBGene00004949	K08A8.2a.1	CeHMG9
HMG	Caenorhabditis elegans	WBGene00001974	T20B12.8	CeHMG10
HMG	Caenorhabditis elegans	WBGene00001182	T22B7.1a	CeHMG11
HMG	Caenorhabditis elegans	WBGene00001560	T22H6.6a	CeHMG12
HMG	Caenorhabditis elegans	WBGene00012209	W02D9.3	CeHMG13
HMG	Caenorhabditis elegans	WBGene00004077	W10C8.2	CeHMG14
HMG	Caenorhabditis elegans	WBGene00001971	Y48B6A.14	CeHMG15
HMG	Caenorhabditis elegans	WBGene00022182	Y71H2AM.17	CeHMG16
HMG	Chlamydomonas reinhardtii	CHLREDRAFT_192899	EDP00331	CrHMG1
HMG	Chlamydomonas reinhardtii	CHLREDRAFT_151215	EDP00334	CrHMG2
HMG	Chlamydomonas reinhardtii	CHLREDRAFT_184386	EDP01250	CrHMG3
HMG	Chlamydomonas reinhardtii	CHLREDRAFT_147364	EDP03136	CrHMG4
HMG	Chlamydomonas reinhardtii	CHLREDRAFT_145251	EDP04698	CrHMG5
HMG	Chlamydomonas reinhardtii	CHLREDRAFT_142283	EDP08296	CrHMG6
HMG	Chlamydomonas reinhardtii	CHLREDRAFT_189879	EDP09315	CrHMG7
HMG	Drosophila melanogaster	FBgn0030093	FBpp0071235	DmHMG1
HMG	Drosophila melanogaster	FBgn0026582	FBpp0071501	DmHMG2
HMG	Drosophila melanogaster	FBgn0010228	FBpp0071590	DmHMG3
HMG	Drosophila melanogaster	FBgn0004362	FBpp0071625	DmHMG4
HMG	Drosophila melanogaster	FBgn0005612	FBpp0072066	DmHMG5
HMG	Drosophila melanogaster	FBgn0010278	FBpp0072151	DmHMG6
HMG	Drosophila melanogaster	FBgn0035238	FBpp0072705	DmHMG7
HMG	Drosophila melanogaster	FBgn0000411	FBpp0075488	DmHMG8
HMG	Drosophila melanogaster	FBgn0013301	FBpp0080243	DmHMG9
HMG	Drosophila melanogaster	FBgn0013300	FBpp0080244	DmHMG10
HMG	Drosophila melanogaster	FBgn0038805	FBpp0083356	DmHMG11
HMG	Drosophila melanogaster	FBgn0038978	FBpp0083651	DmHMG12
HMG	Drosophila melanogaster	FBgn0039227	FBpp0084115	DmHMG13
HMG	Drosophila melanogaster	FBgn0024288	FBpp0085097	DmHMG14
HMG	Drosophila melanogaster	FBgn0005613	FBpp0086702	DmHMG15
HMG	Drosophila melanogaster	FBgn0024251	FBpp0100055	DmHMG16
HMG	Drosophila melanogaster	FBgn0039938	FBpp0100057	DmHMG17
HMG	Drosophila melanogaster	FBgn0085432	FBpp0111569	DmHMG18
HMG	Drosophila melanogaster	FBgn0011764	FBpp0288398	DmHMG19
HMG	Drosophila melanogaster	FBgn0038979	FBpp0290698	DmHMG20
HMG	Drosophila melanogaster	FBgn0039707	FBpp0290959	DmHMG21
HMG	Drosophila melanogaster	FBgn0262582	FBpp0293566	DmHMG22
HMG	Drosophila melanogaster	FBgn0042630	FBpp0303149	DmHMG23
HMG	Drosophila melanogaster	FBgn0036411	FBpp0303211	DmHMG24
HMG	Drosophila melanogaster	FBgn0029123	FBpp0303243	DmHMG25
HMG	Homo sapiens	ENSG00000100281	ENSP00000216106	HsHMG1
HMG	Homo sapiens	ENSG00000103460	ENSP00000219746	HsHMG2
HMG	Homo sapiens	ENSG00000124766	ENSP00000244745	HsHMG3
HMG	Homo sapiens	ENSG00000125398	ENSP00000245479	HsHMG4
HMG	Homo sapiens	ENSG00000039600	ENSP00000265007	HsHMG5
HMG	Homo sapiens	ENSG00000138795	ENSP00000265165	HsHMG6
HMG	Homo sapiens	ENSG00000149136	ENSP00000278412	HsHMG7
HMG	Homo sapiens	ENSG00000152284	ENSP00000282111	HsHMG8
HMG	Homo sapiens	ENSG00000005513	ENSP00000293894	HsHMG9
HMG	Homo sapiens	ENSG00000163939	ENSP00000296302	HsHMG10
HMG	Homo sapiens	ENSG00000164104	ENSP00000296503	HsHMG11
HMG	Homo sapiens	ENSG00000164736	ENSP00000297316	HsHMG12
HMG	Homo sapiens	ENSG00000108312	ENSP00000302640	HsHMG13
HMG	Homo sapiens	ENSG00000168875	ENSP00000305343	HsHMG14
HMG	Homo sapiens	ENSG00000254093	ENSP00000318966	HsHMG15
HMG	Homo sapiens	ENSG00000114439	ENSP00000319974	HsHMG16
HMG	Homo sapiens	ENSG00000176887	ENSP00000322568	HsHMG17
HMG	Homo sapiens	ENSG00000073584	ENSP00000323967	HsHMG18
HMG	Homo sapiens	ENSG00000064961	ENSP00000328269	HsHMG19
HMG	Homo sapiens	ENSG00000182968	ENSP00000330218	HsHMG20
HMG	Homo sapiens	ENSG00000140382	ENSP00000336856	HsHMG21
HMG	Homo sapiens	ENSG00000203883	ENSP00000341815	HsHMG22
HMG	Homo sapiens	ENSG00000124191	ENSP00000344724	HsHMG23
HMG	Homo sapiens	ENSG00000148737	ENSP00000348274	HsHMG24
HMG	Homo sapiens	ENSG00000198846	ENSP00000354842	HsHMG25
HMG	Homo sapiens	ENSG00000143842	ENSP00000356172	HsHMG26
HMG	Homo sapiens	ENSG00000029993	ENSP00000359393	HsHMG27
HMG	Homo sapiens	ENSG00000134595	ENSP00000359567	HsHMG28
HMG	Homo sapiens	ENSG00000125285	ENSP00000366144	HsHMG29
HMG	Homo sapiens	ENSG00000184895	ENSP00000372547	HsHMG30
HMG	Homo sapiens	ENSG00000081059	ENSP00000378472	HsHMG31
HMG	Homo sapiens	ENSG00000100146	ENSP00000380093	HsHMG32
HMG	Homo sapiens	ENSG00000189403	ENSP00000384678	HsHMG33
HMG	Homo sapiens	ENSG00000092203	ENSP00000385102	HsHMG34
HMG	Homo sapiens	ENSG00000134532	ENSP00000398273	HsHMG35
HMG	Homo sapiens	ENSG00000064933	ENSP00000406490	HsHMG36
HMG	Homo sapiens	ENSG00000105856	ENSP00000420500	HsHMG37
HMG	Homo sapiens	ENSG00000108064	ENSP00000420588	HsHMG38
HMG	Homo sapiens	ENSG00000113716	ENSP00000421917	HsHMG39
HMG	Homo sapiens	ENSG00000109685	ENSP00000423972	HsHMG40
HMG	Homo sapiens	ENSG00000176256	ENSP00000429214	HsHMG41
HMG	Homo sapiens	ENSG00000110693	ENSP00000433233	HsHMG42
HMG	Homo sapiens	ENSG00000181449	ENSP00000439111	HsHMG43
HMG	Homo sapiens	ENSG00000129194	ENSP00000439311	HsHMG44
HMG	Homo sapiens	ENSG00000177732	ENSP00000441671	HsHMG45
HMG	Homo sapiens	ENSG00000171056	ENSP00000452017	HsHMG46
HMG	Homo sapiens	ENSG00000079432	ENSP00000459719	HsHMG47
HMG	Zea mays	AC186524.3_FG005	AC186524.3_FGP005	ZmHMG1
HMG	Zea mays	GRMZM2G013821	GRMZM2G013821_P01	ZmHMG2
HMG	Zea mays	GRMZM2G024247	GRMZM2G024247_P02	ZmHMG3
HMG	Zea mays	GRMZM2G032252	GRMZM2G032252_P02	ZmHMG4
HMG	Zea mays	GRMZM2G060253	GRMZM2G060253_P01	ZmHMG5
HMG	Zea mays	GRMZM2G066528	GRMZM2G066528_P02	ZmHMG6
HMG	Zea mays	GRMZM2G125648	GRMZM2G125648_P01	ZmHMG7
HMG	Zea mays	GRMZM2G144398	GRMZM2G144398_P01	ZmHMG8
HMG	Zea mays	GRMZM2G145968	GRMZM2G145968_P01	ZmHMG9
HMG	Zea mays	GRMZM2G150348	GRMZM2G150348_P01	ZmHMG10
HMG	Zea mays	GRMZM2G156785	GRMZM2G156785_P03	ZmHMG11
HMG	Zea mays	GRMZM2G162284	GRMZM2G162284_P03	ZmHMG12
HMG	Zea mays	GRMZM5G834758	GRMZM5G834758_P03	ZmHMG13
HMG	Zea mays	GRMZM5G842484	GRMZM5G842484_P02	ZmHMG14
HMG	Zea mays	GRMZM5G877308	GRMZM5G877308_P01	ZmHMG15
HMG	Mus musculus	ENSMUSG00000000567	ENSMUSP00000000579	MmHMG1
HMG	Mus musculus	ENSMUSG00000016831	ENSMUSP00000022766	MmHMG2
HMG	Mus musculus	ENSMUSG00000024176	ENSMUSP00000025003	MmHMG3
HMG	Mus musculus	ENSMUSG00000026098	ENSMUSP00000027267	MmHMG4
HMG	Mus musculus	ENSMUSG00000027985	ENSMUSP00000029611	MmHMG5
HMG	Mus musculus	ENSMUSG00000032329	ENSMUSP00000034879	MmHMG6
HMG	Mus musculus	ENSMUSG00000040489	ENSMUSP00000037519	MmHMG7
HMG	Mus musculus	ENSMUSG00000041272	ENSMUSP00000037966	MmHMG8
HMG	Mus musculus	ENSMUSG00000033006	ENSMUSP00000039466	MmHMG9
HMG	Mus musculus	ENSMUSG00000034518	ENSMUSP00000045126	MmHMG10
HMG	Mus musculus	ENSMUSG00000041540	ENSMUSP00000047567	MmHMG11
HMG	Mus musculus	ENSMUSG00000041287	ENSMUSP00000048524	MmHMG12
HMG	Mus musculus	ENSMUSG00000048686	ENSMUSP00000059625	MmHMG13
HMG	Mus musculus	ENSMUSG00000046470	ENSMUSP00000062759	MmHMG14
HMG	Mus musculus	ENSMUSG00000054717	ENSMUSP00000065940	MmHMG15
HMG	Mus musculus	ENSMUSG00000051910	ENSMUSP00000072583	MmHMG16
HMG	Mus musculus	ENSMUSG00000057406	ENSMUSP00000075210	MmHMG17
HMG	Mus musculus	ENSMUSG00000027067	ENSMUSP00000076971	MmHMG18
HMG	Mus musculus	ENSMUSG00000063632	ENSMUSP00000078070	MmHMG19
HMG	Mus musculus	ENSMUSG00000063060	ENSMUSP00000078597	MmHMG20
HMG	Mus musculus	ENSMUSG00000066551	ENSMUSP00000082682	MmHMG21
HMG	Mus musculus	ENSMUSG00000000782	ENSMUSP00000084055	MmHMG22
HMG	Mus musculus	ENSMUSG00000069036	ENSMUSP00000088717	MmHMG23
HMG	Mus musculus	ENSMUSG00000024622	ENSMUSP00000089498	MmHMG24
HMG	Mus musculus	ENSMUSG00000003923	ENSMUSP00000090086	MmHMG25
HMG	Mus musculus	ENSMUSG00000053747	ENSMUSP00000091310	MmHMG26
HMG	Mus musculus	ENSMUSG00000070643	ENSMUSP00000092130	MmHMG27
HMG	Mus musculus	ENSMUSG00000074607	ENSMUSP00000096710	MmHMG28
HMG	Mus musculus	ENSMUSG00000074637	ENSMUSP00000096755	MmHMG29
HMG	Mus musculus	ENSMUSG00000037935	ENSMUSP00000099422	MmHMG30
HMG	Mus musculus	ENSMUSG00000076431	ENSMUSP00000100013	MmHMG31
HMG	Mus musculus	ENSMUSG00000020232	ENSMUSP00000100960	MmHMG32
HMG	Mus musculus	ENSMUSG00000043668	ENSMUSP00000105250	MmHMG33
HMG	Mus musculus	ENSMUSG00000024985	ENSMUSP00000107291	MmHMG34
HMG	Mus musculus	ENSMUSG00000037572	ENSMUSP00000107421	MmHMG35
HMG	Mus musculus	ENSMUSG00000042323	ENSMUSP00000107727	MmHMG36
HMG	Mus musculus	ENSMUSG00000055799	ENSMUSP00000109687	MmHMG37
HMG	Mus musculus	ENSMUSG00000015217	ENSMUSP00000110232	MmHMG38
HMG	Mus musculus	ENSMUSG00000025902	ENSMUSP00000112351	MmHMG39
HMG	Mus musculus	ENSMUSG00000045179	ENSMUSP00000115237	MmHMG40
HMG	Mus musculus	ENSMUSG00000022641	ENSMUSP00000119238	MmHMG41
HMG	Mus musculus	ENSMUSG00000061517	ENSMUSP00000127396	MmHMG42
HMG	Mus musculus	ENSMUSG00000074502	ENSMUSP00000129611	MmHMG43
HMG	Mus musculus	ENSMUSG00000002996	ENSMUSP00000131158	MmHMG44
HMG	Mus musculus	ENSMUSG00000005442	ENSMUSP00000132351	MmHMG45
HMG	Mus musculus	ENSMUSG00000020923	ENSMUSP00000133844	MmHMG46
HMG	Mus musculus	ENSMUSG00000051817	ENSMUSP00000138293	MmHMG47
HMG	Physcomitrella patens	Phpat.001G133700	Phpat.001G133700.1.p	PpHMG1
HMG	Physcomitrella patens	Phpat.007G078400	Phpat.007G078400.1.p	PpHMG2
HMG	Physcomitrella patens	Phpat.007G090200	Phpat.007G090200.2.p	PpHMG3
HMG	Physcomitrella patens	Phpat.009G018700	Phpat.009G018700.1.p	PpHMG4
HMG	Physcomitrella patens	Phpat.011G031600	Phpat.011G031600.1.p	PpHMG5
HMG	Physcomitrella patens	Phpat.013G070700	Phpat.013G070700.1.p	PpHMG6
HMG	Physcomitrella patens	Phpat.014G071100	Phpat.014G071100.1.p	PpHMG7
HMG	Physcomitrella patens	Phpat.016G041200	Phpat.016G041200.1.p	PpHMG8
HMG	Physcomitrella patens	Phpat.016G041300	Phpat.016G041300.1.p	PpHMG9
HMG	Physcomitrella patens	Phpat.017G025600	Phpat.017G025600.1.p	PpHMG10
HMG	Physcomitrella patens	Phpat.025G028000	Phpat.025G028000.1.p	PpHMG11
HMG	Physcomitrella patens	Phpat.025G028400	Phpat.025G028400.4.p	PpHMG12
HMG	Oryza Sativa japonica	LOC_Os01g08970	LOC_Os01g08970.1	OsHMG1
HMG	Oryza Sativa japonica	LOC_Os01g47600	LOC_Os01g47600.1	OsHMG2
HMG	Oryza Sativa japonica	LOC_Os02g15810	LOC_Os02g15810.1	OsHMG3
HMG	Oryza Sativa japonica	LOC_Os02g27060	LOC_Os02g27060.1	OsHMG4
HMG	Oryza Sativa japonica	LOC_Os02g44930	LOC_Os02g44930.1	OsHMG5
HMG	Oryza Sativa japonica	LOC_Os04g47690	LOC_Os04g47690.1	OsHMG6
HMG	Oryza Sativa japonica	LOC_Os05g08970	LOC_Os05g08970.1	OsHMG7
HMG	Oryza Sativa japonica	LOC_Os06g51220	LOC_Os06g51220.3	OsHMG8
HMG	Oryza Sativa japonica	LOC_Os08g01100	LOC_Os08g01100.1	OsHMG9
HMG	Oryza Sativa japonica	LOC_Os09g37250	LOC_Os09g37250.1	OsHMG10
HMG	Oryza Sativa japonica	LOC_Os09g37910	LOC_Os09g37910.1	OsHMG11
HMG	Selaginella moellendorffii	SELMODRAFT_8183	EFJ05427	SmHMG1
HMG	Selaginella moellendorffii	SELMODRAFT_159743	EFJ10072	SmHMG2
HMG	Selaginella moellendorffii	SELMODRAFT_18313	EFJ13591	SmHMG3
HMG	Selaginella moellendorffii	SELMODRAFT_117986	EFJ15736	SmHMG4
HMG	Selaginella moellendorffii	SELMODRAFT_38818	EFJ18354	SmHMG5
HMG	Selaginella moellendorffii	SELMODRAFT_18312	EFJ19217	SmHMG6
HMG	Selaginella moellendorffii	SELMODRAFT_175895	EFJ22073	SmHMG7
HMG	Selaginella moellendorffii	SELMODRAFT_29503	EFJ23136	SmHMG8
HMG	Selaginella moellendorffii	SELMODRAFT_35440	EFJ31518	SmHMG9
HMG	Selaginella moellendorffii	SELMODRAFT_144662	EFJ31662	SmHMG10
HMG	Selaginella moellendorffii	SELMODRAFT_166865	EFJ34918	SmHMG11
HMG	Selaginella moellendorffii	SELMODRAFT_75453	EFJ38183	SmHMG12
HMG	Selaginella moellendorffii	SELMODRAFT_73858	EFJ38483	SmHMG13
HMG	Selaginella moellendorffii	SELMODRAFT_35436	EFJ38629	SmHMG14
HMG	Saccharomyces cerevisiae	YBR089C-A	YBR089C-A	ScHMG1
HMG	Saccharomyces cerevisiae	YDL002C	YDL002C	ScHMG2
HMG	Saccharomyces cerevisiae	YDR174W	YDR174W	ScHMG3
HMG	Saccharomyces cerevisiae	YKL032C	YKL032C	ScHMG4
HMG	Saccharomyces cerevisiae	YMR072W	YMR072W	ScHMG5
HMG	Saccharomyces cerevisiae	YPR052C	YPR052C	ScHMG6
HMG	Saccharomyces cerevisiae	YPR065W	YPR065W	ScHMG7
HMG	Setaria italica (Yugu1)	Si000646m.g	Si000646m	SiYHMG1
HMG	Setaria italica (Yugu1)	Si003021m.g	Si003021m	SiYHMG2
HMG	Setaria italica (Yugu1)	Si007288m.g	Si007288m	SiYHMG3
HMG	Setaria italica (Yugu1)	Si011290m.g	Si011290m	SiYHMG4
HMG	Setaria italica (Yugu1)	Si014434m.g	Si014434m	SiYHMG5
HMG	Setaria italica (Yugu1)	Si017040m.g	Si017040m	SiYHMG6
HMG	Setaria italica (Yugu1)	Si018635m.g	Si018635m	SiYHMG7
HMG	Setaria italica (Yugu1)	Si021575m.g	Si021575m	SiYHMG8
HMG	Setaria italica (Yugu1)	Si024096m.g	Si024096m	SiYHMG9
HMG	Setaria italica (Yugu1)	Si031512m.g	Si031512m	SiYHMG10
HMG	Setaria italica (Zhang gu)	Millet_GLEAN_10007938	Millet_GLEAN_10007938	SiZHMG1
HMG	Setaria italica (Zhang gu)	Millet_GLEAN_10011860	Millet_GLEAN_10011860	SiZHMG2
HMG	Setaria italica (Zhang gu)	Millet_GLEAN_10011862	Millet_GLEAN_10011862	SiZHMG3
HMG	Setaria italica (Zhang gu)	Millet_GLEAN_10016187	Millet_GLEAN_10016187	SiZHMG4
HMG	Setaria italica (Zhang gu)	Millet_GLEAN_10016772	Millet_GLEAN_10016772	SiZHMG5
HMG	Setaria italica (Zhang gu)	Millet_GLEAN_10019253	Millet_GLEAN_10019253	SiZHMG6
HMG	Setaria italica (Zhang gu)	Millet_GLEAN_10022337	Millet_GLEAN_10022337	SiZHMG7
HMG	Setaria italica (Zhang gu)	Millet_GLEAN_10025357	Millet_GLEAN_10025357	SiZHMG8
HMG	Setaria italica (Zhang gu)	Millet_GLEAN_10027870	Millet_GLEAN_10027870	SiZHMG9
HMG	Setaria italica (Zhang gu)	Millet_GLEAN_10033209	Millet_GLEAN_10033209	SiZHMG10

## Sheet: (E) HMGIY
Table S8 (E) Information of sequences used in constructing the phylogenetic tree of HMGIY family.
Family	Species	Gene ID	Representative Protein ID	Symbol on Phylogenetic tree
HMGIY	Arabidopsis thaliana	AT1G14900	AT1G14900.1	AtHMGIY1
HMGIY	Arabidopsis thaliana	AT1G19485	AT1G19485.1	AtHMGIY2
HMGIY	Arabidopsis thaliana	AT1G22310	AT1G22310.2	AtHMGIY3
HMGIY	Arabidopsis thaliana	AT1G48610	AT1G48610.1	AtHMGIY4
HMGIY	Arabidopsis thaliana	AT2G33620	AT2G33620.1	AtHMGIY5
HMGIY	Arabidopsis thaliana	AT2G45850	AT2G45850.1	AtHMGIY6
HMGIY	Arabidopsis thaliana	AT3G04590	AT3G04590.2	AtHMGIY7
HMGIY	Arabidopsis thaliana	AT3G61310	AT3G61310.1	AtHMGIY8
HMGIY	Arabidopsis thaliana	AT4G17950	AT4G17950.1	AtHMGIY9
HMGIY	Arabidopsis thaliana	AT4G21895	AT4G21895.1	AtHMGIY10
HMGIY	Arabidopsis thaliana	AT5G46640	AT5G46640.1	AtHMGIY11
HMGIY	Arabidopsis thaliana	AT5G62260	AT5G62260.1	AtHMGIY12
HMGIY	Chlamydomonas reinhardtii	CHLREDRAFT_185654	EDO97843	CrHMGIY1
HMGIY	Homo sapiens	ENSG00000137309	ENSP00000378452	HsHMGIY1
HMGIY	Homo sapiens	ENSG00000149948	ENSP00000437621	HsHMGIY2
HMGIY	Zea mays	GRMZM2G004878	GRMZM2G004878_P01	ZmHMGIY1
HMGIY	Zea mays	GRMZM2G008456	GRMZM2G008456_P01	ZmHMGIY2
HMGIY	Zea mays	GRMZM2G073199	GRMZM2G073199_P01	ZmHMGIY3
HMGIY	Zea mays	GRMZM2G073861	GRMZM2G073861_P01	ZmHMGIY4
HMGIY	Zea mays	GRMZM2G089562	GRMZM2G089562_P01	ZmHMGIY5
HMGIY	Zea mays	GRMZM2G104299	GRMZM2G104299_P01	ZmHMGIY6
HMGIY	Zea mays	GRMZM2G106133	GRMZM2G106133_P02	ZmHMGIY7
HMGIY	Zea mays	GRMZM2G123887	GRMZM2G123887_P01	ZmHMGIY8
HMGIY	Zea mays	GRMZM2G124638	GRMZM2G124638_P06	ZmHMGIY9
HMGIY	Zea mays	GRMZM2G127034	GRMZM2G127034_P01	ZmHMGIY10
HMGIY	Zea mays	GRMZM2G150950	GRMZM2G150950_P04	ZmHMGIY11
HMGIY	Zea mays	GRMZM2G159926	GRMZM2G159926_P02	ZmHMGIY12
HMGIY	Zea mays	GRMZM2G164489	GRMZM2G164489_P02	ZmHMGIY13
HMGIY	Mus musculus	ENSMUSG00000078249	ENSMUSP00000100667	MmHMGIY1
HMGIY	Mus musculus	ENSMUSG00000046711	ENSMUSP00000113068	MmHMGIY2
HMGIY	Mus musculus	ENSMUSG00000056758	ENSMUSP00000123998	MmHMGIY3
HMGIY	Physcomitrella patens	Phpat.013G064600	Phpat.013G064600.1.p	PpHMGIY1
HMGIY	Oryza Sativa japonica	LOC_Os01g61890	LOC_Os01g61890.3	OsHMGIY1
HMGIY	Oryza Sativa japonica	LOC_Os01g63910	LOC_Os01g63910.1	OsHMGIY2
HMGIY	Oryza Sativa japonica	LOC_Os02g57820	LOC_Os02g57820.1	OsHMGIY3
HMGIY	Oryza Sativa japonica	LOC_Os04g53460	LOC_Os04g53460.2	OsHMGIY4
HMGIY	Oryza Sativa japonica	LOC_Os06g22030	LOC_Os06g22030.1	OsHMGIY5
HMGIY	Oryza Sativa japonica	LOC_Os07g08710	LOC_Os07g08710.1	OsHMGIY6
HMGIY	Oryza Sativa japonica	LOC_Os07g27140	LOC_Os07g27140.1	OsHMGIY7
HMGIY	Oryza Sativa japonica	LOC_Os08g40150	LOC_Os08g40150.1	OsHMGIY8
HMGIY	Oryza Sativa japonica	LOC_Os09g31470	LOC_Os09g31470.1	OsHMGIY9
HMGIY	Oryza Sativa japonica	LOC_Os11g38900	LOC_Os11g38900.1	OsHMGIY10
HMGIY	Selaginella moellendorffii	SELMODRAFT_426839	EFJ10837	SmHMGIY1
HMGIY	Selaginella moellendorffii	SELMODRAFT_426474	EFJ11226	SmHMGIY2
HMGIY	Selaginella moellendorffii	SELMODRAFT_413199	EFJ26112	SmHMGIY3
HMGIY	Saccharomyces cerevisiae	YBR060C	YBR060C	ScHMGIY1
HMGIY	Setaria italica (Yugu1)	Si006032m.g	Si006032m	SiYHMGIY1
HMGIY	Setaria italica (Yugu1)	Si006756m.g	Si006756m	SiYHMGIY2
HMGIY	Setaria italica (Yugu1)	Si010196m.g	Si010196m	SiYHMGIY3
HMGIY	Setaria italica (Yugu1)	Si013956m.g	Si013956m	SiYHMGIY4
HMGIY	Setaria italica (Yugu1)	Si017399m.g	Si017399m	SiYHMGIY5
HMGIY	Setaria italica (Yugu1)	Si030165m.g	Si030165m	SiYHMGIY6
HMGIY	Setaria italica (Zhang gu)	Millet_GLEAN_10009847	Millet_GLEAN_10009847	SiZHMGIY1
HMGIY	Setaria italica (Zhang gu)	Millet_GLEAN_10017172	Millet_GLEAN_10017172	SiZHMGIY2
HMGIY	Setaria italica (Zhang gu)	Millet_GLEAN_10023007	Millet_GLEAN_10023007	SiZHMGIY3
HMGIY	Setaria italica (Zhang gu)	Millet_GLEAN_10024942	Millet_GLEAN_10024942	SiZHMGIY4
HMGIY	Setaria italica (Zhang gu)	Millet_GLEAN_10031716	Millet_GLEAN_10031716	SiZHMGIY5
HMGIY	Setaria italica (Zhang gu)	Millet_GLEAN_10036760	Millet_GLEAN_10036760	SiZHMGIY6

## Sheet: (F) LITAF
Table S8 (F) Information of sequences used in constructing the phylogenetic tree of LITAF family.
Family	Species	Gene ID	Representative Protein ID	Symbol on Phylogenetic tree
LITAF	Arabidopsis thaliana	AT5G13190	AT5G13190.1	AtLITAF1
LITAF	Caenorhabditis elegans	WBGene00015151	B0348.1	CeLITAF1
LITAF	Caenorhabditis elegans	WBGene00015152	B0348.2	CeLITAF2
LITAF	Caenorhabditis elegans	WBGene00007437	C08E8.1.1	CeLITAF3
LITAF	Caenorhabditis elegans	WBGene00003774	F07F6.6.1	CeLITAF4
LITAF	Caenorhabditis elegans	WBGene00017513	F16F9.1	CeLITAF5
LITAF	Caenorhabditis elegans	WBGene00009484	F36G3.3	CeLITAF6
LITAF	Caenorhabditis elegans	WBGene00021253	Y22D7AL.15	CeLITAF7
LITAF	Caenorhabditis elegans	WBGene00012561	Y37D8A.26	CeLITAF8
LITAF	Caenorhabditis elegans	WBGene00012548	Y37D8A.6	CeLITAF9
LITAF	Caenorhabditis elegans	WBGene00012549	Y37D8A.8	CeLITAF10
LITAF	Caenorhabditis elegans	WBGene00012748	Y40H7A.11	CeLITAF11
LITAF	Caenorhabditis elegans	WBGene00012757	Y41C4A.11	CeLITAF12
LITAF	Caenorhabditis elegans	WBGene00013604	Y87G2A.18	CeLITAF13
LITAF	Caenorhabditis elegans	WBGene00044260	Y87G2A.19	CeLITAF14
LITAF	Chlamydomonas reinhardtii	CHLREDRAFT_180194	EDO96852	CrLITAF1
LITAF	Chlamydomonas reinhardtii	CHLREDRAFT_159714	EDO98354	CrLITAF2
LITAF	Chlamydomonas reinhardtii	CHLREDRAFT_189401	EDP04121	CrLITAF3
LITAF	Chlamydomonas reinhardtii	CHLREDRAFT_187576	EDP07151	CrLITAF4
LITAF	Drosophila melanogaster	FBgn0034758	FBpp0071773	DmLITAF1
LITAF	Drosophila melanogaster	FBgn0034759	FBpp0071774	DmLITAF2
LITAF	Drosophila melanogaster	FBgn0050273	FBpp0071777	DmLITAF3
LITAF	Drosophila melanogaster	FBgn0050269	FBpp0071778	DmLITAF4
LITAF	Drosophila melanogaster	FBgn0050196	FBpp0071838	DmLITAF5
LITAF	Drosophila melanogaster	FBgn0050195	FBpp0071842	DmLITAF6
LITAF	Drosophila melanogaster	FBgn0034870	FBpp0071966	DmLITAF7
LITAF	Drosophila melanogaster	FBgn0052280	FBpp0072894	DmLITAF8
LITAF	Drosophila melanogaster	FBgn0040658	FBpp0100005	DmLITAF9
LITAF	Drosophila melanogaster	FBgn0085474	FBpp0111661	DmLITAF10
LITAF	Drosophila melanogaster	FBgn0085475	FBpp0111662	DmLITAF11
LITAF	Drosophila melanogaster	FBgn0030181	FBpp0111886	DmLITAF12
LITAF	Drosophila melanogaster	FBgn0260767	FBpp0290484	DmLITAF13
LITAF	Drosophila melanogaster	FBgn0260768	FBpp0290485	DmLITAF14
LITAF	Drosophila melanogaster	FBgn0263031	FBpp0297764	DmLITAF15
LITAF	Drosophila melanogaster	FBgn0034761	FBpp0301555	DmLITAF16
LITAF	Homo sapiens	ENSG00000189067	ENSP00000371231	HsLITAF1
LITAF	Homo sapiens	ENSG00000089486	ENSP00000454994	HsLITAF2
LITAF	Zea mays	GRMZM2G010235	GRMZM2G010235_P01	ZmLITAF1
LITAF	Mus musculus	ENSMUSG00000004071	ENSMUSP00000004173	MmLITAF1
LITAF	Mus musculus	ENSMUSG00000022500	ENSMUSP00000023143	MmLITAF2
LITAF	Physcomitrella patens	Phpat.026G005600	Phpat.026G005600.1.p	PpLITAF1
LITAF	Oryza Sativa japonica	LOC_Os02g31100	LOC_Os02g31100.1	OsLITAF1
LITAF	Selaginella moellendorffii	SELMODRAFT_123260	EFJ13015	SmLITAF1
LITAF	Selaginella moellendorffii	SELMODRAFT_121042	EFJ14027	SmLITAF2
LITAF	Setaria italica (Yugu1)	Si018578m.g	Si018578m	SiYLITAF1
LITAF	Setaria italica (Zhang gu)	Millet_GLEAN_10034765	Millet_GLEAN_10034765	SiZLITAF1

## Sheet: (G) MBD
Table S8 (G) Information of sequences used in constructing the phylogenetic tree of MBD family.
Family	Species	Gene ID	Representative Protein ID	Symbol on Phylogenetic tree
MBD	Arabidopsis thaliana	AT1G15340	AT1G15340.1	AtMBD1
MBD	Arabidopsis thaliana	AT1G22310	AT1G22310.2	AtMBD2
MBD	Arabidopsis thaliana	AT3G01460	AT3G01460.1	AtMBD3
MBD	Arabidopsis thaliana	AT3G15790	AT3G15790.1	AtMBD4
MBD	Arabidopsis thaliana	AT3G46580	AT3G46580.1	AtMBD5
MBD	Arabidopsis thaliana	AT3G63030	AT3G63030.1	AtMBD6
MBD	Arabidopsis thaliana	AT4G00416	AT4G00416.1	AtMBD7
MBD	Arabidopsis thaliana	AT4G22745	AT4G22745.1	AtMBD8
MBD	Arabidopsis thaliana	AT5G35330	AT5G35330.1	AtMBD9
MBD	Arabidopsis thaliana	AT5G35338	AT5G35338.2	AtMBD10
MBD	Arabidopsis thaliana	AT5G59380	AT5G59380.1	AtMBD11
MBD	Arabidopsis thaliana	AT5G59800	AT5G59800.1	AtMBD12
MBD	Caenorhabditis elegans	WBGene00019883	R05D3.11	CeMBD1
MBD	Chlamydomonas reinhardtii	CHLREDRAFT_142088	EDP08454	CrMBD1
MBD	Chlamydomonas reinhardtii	CHLREDRAFT_167089	EDP08463	CrMBD2
MBD	Drosophila melanogaster	FBgn0027950	FBpp0081547	DmMBD1
MBD	Drosophila melanogaster	FBgn0038016	FBpp0082081	DmMBD2
MBD	Drosophila melanogaster	FBgn0086908	FBpp0111689	DmMBD3
MBD	Drosophila melanogaster	FBgn0033636	FBpp0111979	DmMBD4
MBD	Homo sapiens	ENSG00000129071	ENSP00000249910	HsMBD1
MBD	Homo sapiens	ENSG00000134046	ENSP00000256429	HsMBD2
MBD	Homo sapiens	ENSG00000143379	ENSP00000271640	HsMBD3
MBD	Homo sapiens	ENSG00000136169	ENSP00000326477	HsMBD4
MBD	Homo sapiens	ENSG00000123636	ENSP00000376534	HsMBD5
MBD	Homo sapiens	ENSG00000169057	ENSP00000395535	HsMBD6
MBD	Homo sapiens	ENSG00000141644	ENSP00000408846	HsMBD7
MBD	Homo sapiens	ENSG00000071655	ENSP00000412302	HsMBD8
MBD	Homo sapiens	ENSG00000076108	ENSP00000446880	HsMBD9
MBD	Zea mays	AC217264.3_FG001	AC217264.3_FGP001	ZmMBD1
MBD	Zea mays	GRMZM2G022365	GRMZM2G022365_P01	ZmMBD2
MBD	Zea mays	GRMZM2G025095	GRMZM2G025095_P02	ZmMBD3
MBD	Zea mays	GRMZM2G040131	GRMZM2G040131_P01	ZmMBD4
MBD	Zea mays	GRMZM2G069254	GRMZM2G069254_P01	ZmMBD5
MBD	Zea mays	GRMZM2G090163	GRMZM2G090163_P02	ZmMBD6
MBD	Zea mays	GRMZM2G119802	GRMZM2G119802_P01	ZmMBD7
MBD	Zea mays	GRMZM2G126545	GRMZM2G126545_P02	ZmMBD8
MBD	Zea mays	GRMZM2G157470	GRMZM2G157470_P01	ZmMBD9
MBD	Zea mays	GRMZM2G161447	GRMZM2G161447_P02	ZmMBD10
MBD	Zea mays	GRMZM2G168269	GRMZM2G168269_P01	ZmMBD11
MBD	Zea mays	GRMZM2G377369	GRMZM2G377369_P01	ZmMBD12
MBD	Zea mays	GRMZM5G847045	GRMZM5G847045_P01	ZmMBD13
MBD	Mus musculus	ENSMUSG00000015697	ENSMUSP00000015841	MmMBD1
MBD	Mus musculus	ENSMUSG00000030322	ENSMUSP00000032469	MmMBD2
MBD	Mus musculus	ENSMUSG00000031393	ENSMUSP00000033770	MmMBD3
MBD	Mus musculus	ENSMUSG00000024513	ENSMUSP00000073701	MmMBD4
MBD	Mus musculus	ENSMUSG00000035478	ENSMUSP00000089948	MmMBD5
MBD	Mus musculus	ENSMUSG00000071350	ENSMUSP00000093450	MmMBD6
MBD	Mus musculus	ENSMUSG00000024561	ENSMUSP00000095137	MmMBD7
MBD	Mus musculus	ENSMUSG00000026987	ENSMUSP00000108169	MmMBD8
MBD	Mus musculus	ENSMUSG00000040054	ENSMUSP00000129803	MmMBD9
MBD	Physcomitrella patens	Phpat.001G004300	Phpat.001G004300.1.p	PpMBD1
MBD	Physcomitrella patens	Phpat.002G146000	Phpat.002G146000.1.p	PpMBD2
MBD	Physcomitrella patens	Phpat.004G014700	Phpat.004G014700.2.p	PpMBD3
MBD	Physcomitrella patens	Phpat.010G023300	Phpat.010G023300.1.p	PpMBD4
MBD	Physcomitrella patens	Phpat.010G023400	Phpat.010G023400.1.p	PpMBD5
MBD	Physcomitrella patens	Phpat.010G023600	Phpat.010G023600.1.p	PpMBD6
MBD	Physcomitrella patens	Phpat.014G018100	Phpat.014G018100.1.p	PpMBD7
MBD	Physcomitrella patens	Phpat.014G018200	Phpat.014G018200.2.p	PpMBD8
MBD	Physcomitrella patens	Phpat.017G027400	Phpat.017G027400.1.p	PpMBD9
MBD	Physcomitrella patens	Phpat.019G059600	Phpat.019G059600.1.p	PpMBD10
MBD	Physcomitrella patens	Phpat.026G006300	Phpat.026G006300.1.p	PpMBD11
MBD	Oryza Sativa japonica	LOC_Os04g11510	LOC_Os04g11510.1	OsMBD1
MBD	Oryza Sativa japonica	LOC_Os04g11640	LOC_Os04g11640.1	OsMBD2
MBD	Oryza Sativa japonica	LOC_Os04g11730	LOC_Os04g11730.1	OsMBD3
MBD	Oryza Sativa japonica	LOC_Os04g19684	LOC_Os04g19684.1	OsMBD4
MBD	Oryza Sativa japonica	LOC_Os04g20560	LOC_Os04g20560.1	OsMBD5
MBD	Oryza Sativa japonica	LOC_Os04g52380	LOC_Os04g52380.2	OsMBD6
MBD	Oryza Sativa japonica	LOC_Os05g33550	LOC_Os05g33550.1	OsMBD7
MBD	Oryza Sativa japonica	LOC_Os05g33554	LOC_Os05g33554.1	OsMBD8
MBD	Oryza Sativa japonica	LOC_Os06g48870	LOC_Os06g48870.1	OsMBD9
MBD	Oryza Sativa japonica	LOC_Os08g10580	LOC_Os08g10580.1	OsMBD10
MBD	Oryza Sativa japonica	LOC_Os08g37904	LOC_Os08g37904.3	OsMBD11
MBD	Oryza Sativa japonica	LOC_Os08g37920	LOC_Os08g37920.1	OsMBD12
MBD	Oryza Sativa japonica	LOC_Os09g32090	LOC_Os09g32090.1	OsMBD13
MBD	Oryza Sativa japonica	LOC_Os10g13500	LOC_Os10g13500.1	OsMBD14
MBD	Oryza Sativa japonica	LOC_Os12g42550	LOC_Os12g42550.1	OsMBD15
MBD	Selaginella moellendorffii	SELMODRAFT_429893	EFJ07333	SmMBD1
MBD	Selaginella moellendorffii	SELMODRAFT_428715	EFJ08681	SmMBD2
MBD	Selaginella moellendorffii	SELMODRAFT_412189	EFJ27216	SmMBD3
MBD	Selaginella moellendorffii	SELMODRAFT_38000	EFJ27467	SmMBD4
MBD	Selaginella moellendorffii	SELMODRAFT_439858	EFJ31592	SmMBD5
MBD	Selaginella moellendorffii	SELMODRAFT_407233	EFJ33443	SmMBD6
MBD	Selaginella moellendorffii	SELMODRAFT_437797	EFJ36696	SmMBD7
MBD	Selaginella moellendorffii	SELMODRAFT_437471	EFJ38555	SmMBD8
MBD	Setaria italica (Yugu1)	Si006907m.g	Si006907m	SiYMBD1
MBD	Setaria italica (Yugu1)	Si007920m.g	Si007920m	SiYMBD2
MBD	Setaria italica (Yugu1)	Si010242m.g	Si010242m	SiYMBD3
MBD	Setaria italica (Yugu1)	Si011769m.g	Si011769m	SiYMBD4
MBD	Setaria italica (Yugu1)	Si013267m.g	Si013267m	SiYMBD5
MBD	Setaria italica (Yugu1)	Si014177m.g	Si014177m	SiYMBD6
MBD	Setaria italica (Yugu1)	Si015222m.g	Si015222m	SiYMBD7
MBD	Setaria italica (Yugu1)	Si023375m.g	Si023375m	SiYMBD8
MBD	Setaria italica (Yugu1)	Si024364m.g	Si024364m	SiYMBD9
MBD	Setaria italica (Yugu1)	Si030613m.g	Si030613m	SiYMBD10
MBD	Setaria italica (Yugu1)	Si035862m.g	Si035862m	SiYMBD11
MBD	Setaria italica (Yugu1)	Si036497m.g	Si036497m	SiYMBD12
MBD	Setaria italica (Zhang gu)	Millet_GLEAN_10008020	Millet_GLEAN_10008020	SiZMBD1
MBD	Setaria italica (Zhang gu)	Millet_GLEAN_10011082	Millet_GLEAN_10011082	SiZMBD2
MBD	Setaria italica (Zhang gu)	Millet_GLEAN_10015897	Millet_GLEAN_10015897	SiZMBD3
MBD	Setaria italica (Zhang gu)	Millet_GLEAN_10020157	Millet_GLEAN_10020157	SiZMBD4
MBD	Setaria italica (Zhang gu)	Millet_GLEAN_10022008	Millet_GLEAN_10022008	SiZMBD5
MBD	Setaria italica (Zhang gu)	Millet_GLEAN_10022670	Millet_GLEAN_10022670	SiZMBD6
MBD	Setaria italica (Zhang gu)	Millet_GLEAN_10027432	Millet_GLEAN_10027432	SiZMBD7
MBD	Setaria italica (Zhang gu)	Millet_GLEAN_10030186	Millet_GLEAN_10030186	SiZMBD8
MBD	Setaria italica (Zhang gu)	Millet_GLEAN_10031801	Millet_GLEAN_10031801	SiZMBD9
MBD	Setaria italica (Zhang gu)	Millet_GLEAN_10036291	Millet_GLEAN_10036291	SiZMBD10
MBD	Setaria italica (Zhang gu)	Millet_GLEAN_10037372	Millet_GLEAN_10037372	SiZMBD11
MBD	Setaria italica (Zhang gu)	Millet_GLEAN_10038193	Millet_GLEAN_10038193	SiZMBD12

## Sheet: (H) MIZ
Table S8 (H) Information of sequences used in constructing the phylogenetic tree of MIZ family.
Family	Species	Gene ID	Representative Protein ID	Symbol on Phylogenetic tree
MIZ	Arabidopsis thaliana	AT1G08910	AT1G08910.1	AtMIZ1
MIZ	Arabidopsis thaliana	AT5G41580	AT5G41580.1	AtMIZ2
MIZ	Arabidopsis thaliana	AT5G60410	AT5G60410.2	AtMIZ3
MIZ	Caenorhabditis elegans	WBGene00001574	W10D5.3c.1	CeMIZ1
MIZ	Drosophila melanogaster	FBgn0026160	FBpp0075997	DmMIZ1
MIZ	Drosophila melanogaster	FBgn0003612	FBpp0087651	DmMIZ2
MIZ	Homo sapiens	ENSG00000134758	ENSP00000261593	HsMIZ1
MIZ	Homo sapiens	ENSG00000105229	ENSP00000262971	HsMIZ2
MIZ	Homo sapiens	ENSG00000122515	ENSP00000311778	HsMIZ3
MIZ	Homo sapiens	ENSG00000108175	ENSP00000334474	HsMIZ4
MIZ	Homo sapiens	ENSG00000131788	ENSP00000376765	HsMIZ5
MIZ	Homo sapiens	ENSG00000033800	ENSP00000438574	HsMIZ6
MIZ	Homo sapiens	ENSG00000078043	ENSP00000465676	HsMIZ7
MIZ	Zea mays	GRMZM2G002999	GRMZM2G002999_P01	ZmMIZ1
MIZ	Zea mays	GRMZM2G075582	GRMZM2G075582_P01	ZmMIZ2
MIZ	Mus musculus	ENSMUSG00000004934	ENSMUSP00000005064	MmMIZ1
MIZ	Mus musculus	ENSMUSG00000024317	ENSMUSP00000056641	MmMIZ2
MIZ	Mus musculus	ENSMUSG00000028101	ENSMUSP00000069259	MmMIZ3
MIZ	Mus musculus	ENSMUSG00000032405	ENSMUSP00000096248	MmMIZ4
MIZ	Mus musculus	ENSMUSG00000041164	ENSMUSP00000105410	MmMIZ5
MIZ	Mus musculus	ENSMUSG00000025423	ENSMUSP00000110425	MmMIZ6
MIZ	Mus musculus	ENSMUSG00000007817	ENSMUSP00000124863	MmMIZ7
MIZ	Physcomitrella patens	Phpat.008G037800	Phpat.008G037800.1.p	PpMIZ1
MIZ	Physcomitrella patens	Phpat.020G053200	Phpat.020G053200.1.p	PpMIZ2
MIZ	Physcomitrella patens	Phpat.023G019300	Phpat.023G019300.1.p	PpMIZ3
MIZ	Physcomitrella patens	Phpat.024G048100	Phpat.024G048100.1.p	PpMIZ4
MIZ	Physcomitrella patens	Phpat.025G005500	Phpat.025G005500.1.p	PpMIZ5
MIZ	Oryza Sativa japonica	LOC_Os03g50980	LOC_Os03g50980.1	OsMIZ1
MIZ	Oryza Sativa japonica	LOC_Os05g03430	LOC_Os05g03430.1	OsMIZ2
MIZ	Oryza Sativa japonica	LOC_Os06g06870	LOC_Os06g06870.1	OsMIZ3
MIZ	Oryza Sativa japonica	LOC_Os07g25890	LOC_Os07g25890.1	OsMIZ4
MIZ	Selaginella moellendorffii	SELMODRAFT_424364	EFJ13698	SmMIZ1
MIZ	Selaginella moellendorffii	SELMODRAFT_443873	EFJ20543	SmMIZ2
MIZ	Selaginella moellendorffii	SELMODRAFT_93518	EFJ28610	SmMIZ3
MIZ	Selaginella moellendorffii	SELMODRAFT_410901	EFJ28995	SmMIZ4
MIZ	Saccharomyces cerevisiae	YDR409W	YDR409W	ScMIZ1
MIZ	Saccharomyces cerevisiae	YLR394W	YLR394W	ScMIZ2
MIZ	Saccharomyces cerevisiae	YOR156C	YOR156C	ScMIZ3
MIZ	Setaria italica (Yugu1)	Si005829m.g	Si005829m	SiYMIZ1
MIZ	Setaria italica (Yugu1)	Si009415m.g	Si009415m	SiYMIZ2
MIZ	Setaria italica (Yugu1)	Si026017m.g	Si026017m	SiYMIZ3
MIZ	Setaria italica (Zhang gu)	Millet_GLEAN_10002348	Millet_GLEAN_10002348	SiZMIZ1
MIZ	Setaria italica (Zhang gu)	Millet_GLEAN_10003763	Millet_GLEAN_10003763	SiZMIZ2
MIZ	Setaria italica (Zhang gu)	Millet_GLEAN_10007394	Millet_GLEAN_10007394	SiZMIZ3
MIZ	Setaria italica (Zhang gu)	Millet_GLEAN_10022757	Millet_GLEAN_10022757	SiZMIZ4
MIZ	Setaria italica (Zhang gu)	Millet_GLEAN_10025728	Millet_GLEAN_10025728	SiZMIZ5

## Sheet: (I) mTERF
Table S8 (I) Information of sequences used in constructing the phylogenetic tree of mTERF family.
Family	Species	Gene ID	Representative Protein ID	Symbol on Phylogenetic tree
mTERF	Arabidopsis thaliana	AT1G21150	AT1G21150.1	AtmTERF1
mTERF	Arabidopsis thaliana	AT1G56380	AT1G56380.2	AtmTERF2
mTERF	Arabidopsis thaliana	AT1G61960	AT1G61960.1	AtmTERF3
mTERF	Arabidopsis thaliana	AT1G61970	AT1G61970.1	AtmTERF4
mTERF	Arabidopsis thaliana	AT1G61980	AT1G61980.1	AtmTERF5
mTERF	Arabidopsis thaliana	AT1G61990	AT1G61990.1	AtmTERF6
mTERF	Arabidopsis thaliana	AT1G62010	AT1G62010.1	AtmTERF7
mTERF	Arabidopsis thaliana	AT1G62085	AT1G62085.1	AtmTERF8
mTERF	Arabidopsis thaliana	AT1G62110	AT1G62110.1	AtmTERF9
mTERF	Arabidopsis thaliana	AT1G62120	AT1G62120.1	AtmTERF10
mTERF	Arabidopsis thaliana	AT1G62150	AT1G62150.1	AtmTERF11
mTERF	Arabidopsis thaliana	AT1G62490	AT1G62490.1	AtmTERF12
mTERF	Arabidopsis thaliana	AT1G74120	AT1G74120.1	AtmTERF13
mTERF	Arabidopsis thaliana	AT1G78930	AT1G78930.1	AtmTERF14
mTERF	Arabidopsis thaliana	AT1G79220	AT1G79220.1	AtmTERF15
mTERF	Arabidopsis thaliana	AT2G03050	AT2G03050.1	AtmTERF16
mTERF	Arabidopsis thaliana	AT2G21710	AT2G21710.1	AtmTERF17
mTERF	Arabidopsis thaliana	AT2G34620	AT2G34620.1	AtmTERF18
mTERF	Arabidopsis thaliana	AT2G36000	AT2G36000.1	AtmTERF19
mTERF	Arabidopsis thaliana	AT2G44020	AT2G44020.1	AtmTERF20
mTERF	Arabidopsis thaliana	AT3G18870	AT3G18870.1	AtmTERF21
mTERF	Arabidopsis thaliana	AT3G46950	AT3G46950.1	AtmTERF22
mTERF	Arabidopsis thaliana	AT3G60400	AT3G60400.1	AtmTERF23
mTERF	Arabidopsis thaliana	AT4G02990	AT4G02990.1	AtmTERF24
mTERF	Arabidopsis thaliana	AT4G09620	AT4G09620.1	AtmTERF25
mTERF	Arabidopsis thaliana	AT4G14605	AT4G14605.1	AtmTERF26
mTERF	Arabidopsis thaliana	AT4G19650	AT4G19650.1	AtmTERF27
mTERF	Arabidopsis thaliana	AT4G38160	AT4G38160.3	AtmTERF28
mTERF	Arabidopsis thaliana	AT5G06810	AT5G06810.1	AtmTERF29
mTERF	Arabidopsis thaliana	AT5G07900	AT5G07900.1	AtmTERF30
mTERF	Arabidopsis thaliana	AT5G23930	AT5G23930.1	AtmTERF31
mTERF	Arabidopsis thaliana	AT5G45113	AT5G45113.1	AtmTERF32
mTERF	Arabidopsis thaliana	AT5G54180	AT5G54180.1	AtmTERF33
mTERF	Arabidopsis thaliana	AT5G55580	AT5G55580.1	AtmTERF34
mTERF	Arabidopsis thaliana	AT5G64950	AT5G64950.1	AtmTERF35
mTERF	Caenorhabditis elegans	WBGene00008236	C50F4.12	CemTERF1
mTERF	Chlamydomonas reinhardtii	CHLREDRAFT_180481	EDO96611	CrmTERF1
mTERF	Chlamydomonas reinhardtii	CHLREDRAFT_79755	EDP02860	CrmTERF2
mTERF	Chlamydomonas reinhardtii	CHLREDRAFT_140992	EDP06332	CrmTERF3
mTERF	Drosophila melanogaster	FBgn0031419	FBpp0077444	DmmTERF1
mTERF	Drosophila melanogaster	FBgn0037008	FBpp0077873	DmmTERF2
mTERF	Drosophila melanogaster	FBgn0028530	FBpp0080213	DmmTERF3
mTERF	Zea mays	GRMZM2G000610	GRMZM2G000610_P01	ZmmTERF1
mTERF	Zea mays	GRMZM2G012999	GRMZM2G012999_P01	ZmmTERF2
mTERF	Zea mays	GRMZM2G017355	GRMZM2G017355_P01	ZmmTERF3
mTERF	Zea mays	GRMZM2G017429	GRMZM2G017429_P01	ZmmTERF4
mTERF	Zea mays	GRMZM2G023257	GRMZM2G023257_P01	ZmmTERF5
mTERF	Zea mays	GRMZM2G024550	GRMZM2G024550_P01	ZmmTERF6
mTERF	Zea mays	GRMZM2G029933	GRMZM2G029933_P01	ZmmTERF7
mTERF	Zea mays	GRMZM2G034217	GRMZM2G034217_P01	ZmmTERF8
mTERF	Zea mays	GRMZM2G054517	GRMZM2G054517_P01	ZmmTERF9
mTERF	Zea mays	GRMZM2G060114	GRMZM2G060114_P01	ZmmTERF10
mTERF	Zea mays	GRMZM2G061542	GRMZM2G061542_P01	ZmmTERF11
mTERF	Zea mays	GRMZM2G062910	GRMZM2G062910_P01	ZmmTERF12
mTERF	Zea mays	GRMZM2G087679	GRMZM2G087679_P01	ZmmTERF13
mTERF	Zea mays	GRMZM2G113181	GRMZM2G113181_P01	ZmmTERF14
mTERF	Zea mays	GRMZM2G119921	GRMZM2G119921_P01	ZmmTERF15
mTERF	Zea mays	GRMZM2G130773	GRMZM2G130773_P01	ZmmTERF16
mTERF	Zea mays	GRMZM2G142150	GRMZM2G142150_P01	ZmmTERF17
mTERF	Zea mays	GRMZM2G157716	GRMZM2G157716_P01	ZmmTERF18
mTERF	Zea mays	GRMZM2G158854	GRMZM2G158854_P01	ZmmTERF19
mTERF	Zea mays	GRMZM2G159766	GRMZM2G159766_P01	ZmmTERF20
mTERF	Zea mays	GRMZM2G161146	GRMZM2G161146_P01	ZmmTERF21
mTERF	Zea mays	GRMZM2G168665	GRMZM2G168665_P01	ZmmTERF22
mTERF	Zea mays	GRMZM2G170137	GRMZM2G170137_P02	ZmmTERF23
mTERF	Zea mays	GRMZM2G175930	GRMZM2G175930_P01	ZmmTERF24
mTERF	Zea mays	GRMZM2G177019	GRMZM2G177019_P01	ZmmTERF25
mTERF	Zea mays	GRMZM2G312806	GRMZM2G312806_P01	ZmmTERF26
mTERF	Zea mays	GRMZM2G324181	GRMZM2G324181_P01	ZmmTERF27
mTERF	Zea mays	GRMZM2G325350	GRMZM2G325350_P01	ZmmTERF28
mTERF	Zea mays	GRMZM2G395850	GRMZM2G395850_P01	ZmmTERF29
mTERF	Zea mays	GRMZM2G426154	GRMZM2G426154_P01	ZmmTERF30
mTERF	Zea mays	GRMZM5G882519	GRMZM5G882519_P01	ZmmTERF31
mTERF	Physcomitrella patens	Phpat.001G089500	Phpat.001G089500.1.p	PpmTERF1
mTERF	Physcomitrella patens	Phpat.001G100700	Phpat.001G100700.1.p	PpmTERF2
mTERF	Physcomitrella patens	Phpat.003G057100	Phpat.003G057100.1.p	PpmTERF3
mTERF	Physcomitrella patens	Phpat.005G035600	Phpat.005G035600.1.p	PpmTERF4
mTERF	Physcomitrella patens	Phpat.007G017300	Phpat.007G017300.1.p	PpmTERF5
mTERF	Physcomitrella patens	Phpat.009G070000	Phpat.009G070000.3.p	PpmTERF6
mTERF	Physcomitrella patens	Phpat.011G088600	Phpat.011G088600.1.p	PpmTERF7
mTERF	Physcomitrella patens	Phpat.014G046100	Phpat.014G046100.1.p	PpmTERF8
mTERF	Physcomitrella patens	Phpat.015G049100	Phpat.015G049100.1.p	PpmTERF9
mTERF	Physcomitrella patens	Phpat.016G079200	Phpat.016G079200.1.p	PpmTERF10
mTERF	Physcomitrella patens	Phpat.018G061900	Phpat.018G061900.1.p	PpmTERF11
mTERF	Physcomitrella patens	Phpat.022G003200	Phpat.022G003200.1.p	PpmTERF12
mTERF	Physcomitrella patens	Phpat.023G011900	Phpat.023G011900.1.p	PpmTERF13
mTERF	Physcomitrella patens	Phpat.024G008600	Phpat.024G008600.1.p	PpmTERF14
mTERF	Oryza Sativa japonica	LOC_Os01g27690	LOC_Os01g27690.1	OsmTERF1
mTERF	Oryza Sativa japonica	LOC_Os02g36780	LOC_Os02g36780.1	OsmTERF2
mTERF	Oryza Sativa japonica	LOC_Os02g39040	LOC_Os02g39040.1	OsmTERF3
mTERF	Oryza Sativa japonica	LOC_Os02g51450	LOC_Os02g51450.2	OsmTERF4
mTERF	Oryza Sativa japonica	LOC_Os02g51460	LOC_Os02g51460.1	OsmTERF5
mTERF	Oryza Sativa japonica	LOC_Os02g54200	LOC_Os02g54200.1	OsmTERF6
mTERF	Oryza Sativa japonica	LOC_Os03g24590	LOC_Os03g24590.1	OsmTERF7
mTERF	Oryza Sativa japonica	LOC_Os03g57149	LOC_Os03g57149.1	OsmTERF8
mTERF	Oryza Sativa japonica	LOC_Os03g62240	LOC_Os03g62240.1	OsmTERF9
mTERF	Oryza Sativa japonica	LOC_Os04g54510	LOC_Os04g54510.1	OsmTERF10
mTERF	Oryza Sativa japonica	LOC_Os05g33440	LOC_Os05g33440.1	OsmTERF11
mTERF	Oryza Sativa japonica	LOC_Os05g33460	LOC_Os05g33460.1	OsmTERF12
mTERF	Oryza Sativa japonica	LOC_Os05g33500	LOC_Os05g33500.1	OsmTERF13
mTERF	Oryza Sativa japonica	LOC_Os05g34160	LOC_Os05g34160.1	OsmTERF14
mTERF	Oryza Sativa japonica	LOC_Os06g12040	LOC_Os06g12040.1	OsmTERF15
mTERF	Oryza Sativa japonica	LOC_Os06g12050	LOC_Os06g12050.1	OsmTERF16
mTERF	Oryza Sativa japonica	LOC_Os06g12060	LOC_Os06g12060.1	OsmTERF17
mTERF	Oryza Sativa japonica	LOC_Os06g12070	LOC_Os06g12070.1	OsmTERF18
mTERF	Oryza Sativa japonica	LOC_Os06g12080	LOC_Os06g12080.1	OsmTERF19
mTERF	Oryza Sativa japonica	LOC_Os06g12100	LOC_Os06g12100.1	OsmTERF20
mTERF	Oryza Sativa japonica	LOC_Os06g12110	LOC_Os06g12110.1	OsmTERF21
mTERF	Oryza Sativa japonica	LOC_Os07g04230	LOC_Os07g04230.1	OsmTERF22
mTERF	Oryza Sativa japonica	LOC_Os07g22670	LOC_Os07g22670.1	OsmTERF23
mTERF	Oryza Sativa japonica	LOC_Os07g24090	LOC_Os07g24090.1	OsmTERF24
mTERF	Oryza Sativa japonica	LOC_Os07g39430	LOC_Os07g39430.1	OsmTERF25
mTERF	Oryza Sativa japonica	LOC_Os08g40430	LOC_Os08g40430.1	OsmTERF26
mTERF	Oryza Sativa japonica	LOC_Os08g40630	LOC_Os08g40630.1	OsmTERF27
mTERF	Oryza Sativa japonica	LOC_Os09g38720	LOC_Os09g38720.1	OsmTERF28
mTERF	Oryza Sativa japonica	LOC_Os11g09990	LOC_Os11g09990.1	OsmTERF29
mTERF	Oryza Sativa japonica	LOC_Os11g10000	LOC_Os11g10000.1	OsmTERF30
mTERF	Oryza Sativa japonica	LOC_Os11g10040	LOC_Os11g10040.1	OsmTERF31
mTERF	Oryza Sativa japonica	LOC_Os11g14130	LOC_Os11g14130.1	OsmTERF32
mTERF	Oryza Sativa japonica	LOC_Os12g30610	LOC_Os12g30610.1	OsmTERF33
mTERF	Selaginella moellendorffii	SELMODRAFT_431071	EFJ06025	SmmTERF1
mTERF	Selaginella moellendorffii	SELMODRAFT_431076	EFJ06029	SmmTERF2
mTERF	Selaginella moellendorffii	SELMODRAFT_448617	EFJ07062	SmmTERF3
mTERF	Selaginella moellendorffii	SELMODRAFT_131326	EFJ08663	SmmTERF4
mTERF	Selaginella moellendorffii	SELMODRAFT_121675	EFJ13716	SmmTERF5
mTERF	Selaginella moellendorffii	SELMODRAFT_179019	EFJ17445	SmmTERF6
mTERF	Selaginella moellendorffii	SELMODRAFT_444400	EFJ18840	SmmTERF7
mTERF	Selaginella moellendorffii	SELMODRAFT_419725	EFJ18885	SmmTERF8
mTERF	Selaginella moellendorffii	SELMODRAFT_109299	EFJ20179	SmmTERF9
mTERF	Selaginella moellendorffii	SELMODRAFT_151682	EFJ21655	SmmTERF10
mTERF	Selaginella moellendorffii	SELMODRAFT_103816	EFJ23121	SmmTERF11
mTERF	Selaginella moellendorffii	SELMODRAFT_441431	EFJ27721	SmmTERF12
mTERF	Selaginella moellendorffii	SELMODRAFT_411606	EFJ28092	SmmTERF13
mTERF	Selaginella moellendorffii	SELMODRAFT_92242	EFJ29158	SmmTERF14
mTERF	Selaginella moellendorffii	SELMODRAFT_410501	EFJ29521	SmmTERF15
mTERF	Selaginella moellendorffii	SELMODRAFT_408106	EFJ31839	SmmTERF16
mTERF	Selaginella moellendorffii	SELMODRAFT_83040	EFJ33810	SmmTERF17
mTERF	Selaginella moellendorffii	SELMODRAFT_165772	EFJ35030	SmmTERF18
mTERF	Selaginella moellendorffii	SELMODRAFT_77318	EFJ37146	SmmTERF19
mTERF	Selaginella moellendorffii	SELMODRAFT_403419	EFJ37224	SmmTERF20
mTERF	Selaginella moellendorffii	SELMODRAFT_74633	EFJ38453	SmmTERF21
mTERF	Setaria italica (Yugu1)	Si001226m.g	Si001226m	SiYmTERF1
mTERF	Setaria italica (Yugu1)	Si003898m.g	Si003898m	SiYmTERF2
mTERF	Setaria italica (Yugu1)	Si005188m.g	Si005188m	SiYmTERF3
mTERF	Setaria italica (Yugu1)	Si006598m.g	Si006598m	SiYmTERF4
mTERF	Setaria italica (Yugu1)	Si006604m.g	Si006604m	SiYmTERF5
mTERF	Setaria italica (Yugu1)	Si006608m.g	Si006608m	SiYmTERF6
mTERF	Setaria italica (Yugu1)	Si006638m.g	Si006638m	SiYmTERF7
mTERF	Setaria italica (Yugu1)	Si006749m.g	Si006749m	SiYmTERF8
mTERF	Setaria italica (Yugu1)	Si007933m.g	Si007933m	SiYmTERF9
mTERF	Setaria italica (Yugu1)	Si008210m.g	Si008210m	SiYmTERF10
mTERF	Setaria italica (Yugu1)	Si008286m.g	Si008286m	SiYmTERF11
mTERF	Setaria italica (Yugu1)	Si008304m.g	Si008304m	SiYmTERF12
mTERF	Setaria italica (Yugu1)	Si008489m.g	Si008489m	SiYmTERF13
mTERF	Setaria italica (Yugu1)	Si008628m.g	Si008628m	SiYmTERF14
mTERF	Setaria italica (Yugu1)	Si008642m.g	Si008642m	SiYmTERF15
mTERF	Setaria italica (Yugu1)	Si008691m.g	Si008691m	SiYmTERF16
mTERF	Setaria italica (Yugu1)	Si008813m.g	Si008813m	SiYmTERF17
mTERF	Setaria italica (Yugu1)	Si008826m.g	Si008826m	SiYmTERF18
mTERF	Setaria italica (Yugu1)	Si008834m.g	Si008834m	SiYmTERF19
mTERF	Setaria italica (Yugu1)	Si008915m.g	Si008915m	SiYmTERF20
mTERF	Setaria italica (Yugu1)	Si012064m.g	Si012064m	SiYmTERF21
mTERF	Setaria italica (Yugu1)	Si012349m.g	Si012349m	SiYmTERF22
mTERF	Setaria italica (Yugu1)	Si013395m.g	Si013395m	SiYmTERF23
mTERF	Setaria italica (Yugu1)	Si014054m.g	Si014054m	SiYmTERF24
mTERF	Setaria italica (Yugu1)	Si014179m.g	Si014179m	SiYmTERF25
mTERF	Setaria italica (Yugu1)	Si017041m.g	Si017041m	SiYmTERF26
mTERF	Setaria italica (Yugu1)	Si017057m.g	Si017057m	SiYmTERF27
mTERF	Setaria italica (Yugu1)	Si017425m.g	Si017425m	SiYmTERF28
mTERF	Setaria italica (Yugu1)	Si017457m.g	Si017457m	SiYmTERF29
mTERF	Setaria italica (Yugu1)	Si017489m.g	Si017489m	SiYmTERF30
mTERF	Setaria italica (Yugu1)	Si017502m.g	Si017502m	SiYmTERF31
mTERF	Setaria italica (Yugu1)	Si017736m.g	Si017736m	SiYmTERF32
mTERF	Setaria italica (Yugu1)	Si019426m.g	Si019426m	SiYmTERF33
mTERF	Setaria italica (Yugu1)	Si019623m.g	Si019623m	SiYmTERF34
mTERF	Setaria italica (Yugu1)	Si019839m.g	Si019839m	SiYmTERF35
mTERF	Setaria italica (Yugu1)	Si019851m.g	Si019851m	SiYmTERF36
mTERF	Setaria italica (Yugu1)	Si019955m.g	Si019955m	SiYmTERF37
mTERF	Setaria italica (Yugu1)	Si020203m.g	Si020203m	SiYmTERF38
mTERF	Setaria italica (Yugu1)	Si021844m.g	Si021844m	SiYmTERF39
mTERF	Setaria italica (Yugu1)	Si022258m.g	Si022258m	SiYmTERF40
mTERF	Setaria italica (Yugu1)	Si022407m.g	Si022407m	SiYmTERF41
mTERF	Setaria italica (Yugu1)	Si022644m.g	Si022644m	SiYmTERF42
mTERF	Setaria italica (Yugu1)	Si024629m.g	Si024629m	SiYmTERF43
mTERF	Setaria italica (Yugu1)	Si028074m.g	Si028074m	SiYmTERF44
mTERF	Setaria italica (Yugu1)	Si029442m.g	Si029442m	SiYmTERF45
mTERF	Setaria italica (Yugu1)	Si029526m.g	Si029526m	SiYmTERF46
mTERF	Setaria italica (Yugu1)	Si029860m.g	Si029860m	SiYmTERF47
mTERF	Setaria italica (Yugu1)	Si032051m.g	Si032051m	SiYmTERF48
mTERF	Setaria italica (Yugu1)	Si033248m.g	Si033248m	SiYmTERF49
mTERF	Setaria italica (Yugu1)	Si033490m.g	Si033490m	SiYmTERF50
mTERF	Setaria italica (Yugu1)	Si034797m.g	Si034797m	SiYmTERF51
mTERF	Setaria italica (Yugu1)	Si036035m.g	Si036035m	SiYmTERF52
mTERF	Setaria italica (Yugu1)	Si036111m.g	Si036111m	SiYmTERF53
mTERF	Setaria italica (Yugu1)	Si036723m.g	Si036723m	SiYmTERF54
mTERF	Setaria italica (Yugu1)	Si037495m.g	Si037495m	SiYmTERF55
mTERF	Setaria italica (Zhang gu)	Millet_GLEAN_10000023	Millet_GLEAN_10000023	SiZmTERF1
mTERF	Setaria italica (Zhang gu)	Millet_GLEAN_10000781	Millet_GLEAN_10000781	SiZmTERF2
mTERF	Setaria italica (Zhang gu)	Millet_GLEAN_10002071	Millet_GLEAN_10002071	SiZmTERF3
mTERF	Setaria italica (Zhang gu)	Millet_GLEAN_10002072	Millet_GLEAN_10002072	SiZmTERF4
mTERF	Setaria italica (Zhang gu)	Millet_GLEAN_10002136	Millet_GLEAN_10002136	SiZmTERF5
mTERF	Setaria italica (Zhang gu)	Millet_GLEAN_10004456	Millet_GLEAN_10004456	SiZmTERF6
mTERF	Setaria italica (Zhang gu)	Millet_GLEAN_10005898	Millet_GLEAN_10005898	SiZmTERF7
mTERF	Setaria italica (Zhang gu)	Millet_GLEAN_10007126	Millet_GLEAN_10007126	SiZmTERF8
mTERF	Setaria italica (Zhang gu)	Millet_GLEAN_10007402	Millet_GLEAN_10007402	SiZmTERF9
mTERF	Setaria italica (Zhang gu)	Millet_GLEAN_10011613	Millet_GLEAN_10011613	SiZmTERF10
mTERF	Setaria italica (Zhang gu)	Millet_GLEAN_10012437	Millet_GLEAN_10012437	SiZmTERF11
mTERF	Setaria italica (Zhang gu)	Millet_GLEAN_10012736	Millet_GLEAN_10012736	SiZmTERF12
mTERF	Setaria italica (Zhang gu)	Millet_GLEAN_10013615	Millet_GLEAN_10013615	SiZmTERF13
mTERF	Setaria italica (Zhang gu)	Millet_GLEAN_10015360	Millet_GLEAN_10015360	SiZmTERF14
mTERF	Setaria italica (Zhang gu)	Millet_GLEAN_10017493	Millet_GLEAN_10017493	SiZmTERF15
mTERF	Setaria italica (Zhang gu)	Millet_GLEAN_10018225	Millet_GLEAN_10018225	SiZmTERF16
mTERF	Setaria italica (Zhang gu)	Millet_GLEAN_10020942	Millet_GLEAN_10020942	SiZmTERF17
mTERF	Setaria italica (Zhang gu)	Millet_GLEAN_10021698	Millet_GLEAN_10021698	SiZmTERF18
mTERF	Setaria italica (Zhang gu)	Millet_GLEAN_10021701	Millet_GLEAN_10021701	SiZmTERF19
mTERF	Setaria italica (Zhang gu)	Millet_GLEAN_10021702	Millet_GLEAN_10021702	SiZmTERF20
mTERF	Setaria italica (Zhang gu)	Millet_GLEAN_10021715	Millet_GLEAN_10021715	SiZmTERF21
mTERF	Setaria italica (Zhang gu)	Millet_GLEAN_10021716	Millet_GLEAN_10021716	SiZmTERF22
mTERF	Setaria italica (Zhang gu)	Millet_GLEAN_10021717	Millet_GLEAN_10021717	SiZmTERF23
mTERF	Setaria italica (Zhang gu)	Millet_GLEAN_10021718	Millet_GLEAN_10021718	SiZmTERF24
mTERF	Setaria italica (Zhang gu)	Millet_GLEAN_10021719	Millet_GLEAN_10021719	SiZmTERF25
mTERF	Setaria italica (Zhang gu)	Millet_GLEAN_10021720	Millet_GLEAN_10021720	SiZmTERF26
mTERF	Setaria italica (Zhang gu)	Millet_GLEAN_10021725	Millet_GLEAN_10021725	SiZmTERF27
mTERF	Setaria italica (Zhang gu)	Millet_GLEAN_10021726	Millet_GLEAN_10021726	SiZmTERF28
mTERF	Setaria italica (Zhang gu)	Millet_GLEAN_10021729	Millet_GLEAN_10021729	SiZmTERF29
mTERF	Setaria italica (Zhang gu)	Millet_GLEAN_10021730	Millet_GLEAN_10021730	SiZmTERF30
mTERF	Setaria italica (Zhang gu)	Millet_GLEAN_10021731	Millet_GLEAN_10021731	SiZmTERF31
mTERF	Setaria italica (Zhang gu)	Millet_GLEAN_10022012	Millet_GLEAN_10022012	SiZmTERF32
mTERF	Setaria italica (Zhang gu)	Millet_GLEAN_10022060	Millet_GLEAN_10022060	SiZmTERF33
mTERF	Setaria italica (Zhang gu)	Millet_GLEAN_10022523	Millet_GLEAN_10022523	SiZmTERF34
mTERF	Setaria italica (Zhang gu)	Millet_GLEAN_10023105	Millet_GLEAN_10023105	SiZmTERF35
mTERF	Setaria italica (Zhang gu)	Millet_GLEAN_10023551	Millet_GLEAN_10023551	SiZmTERF36
mTERF	Setaria italica (Zhang gu)	Millet_GLEAN_10023729	Millet_GLEAN_10023729	SiZmTERF37
mTERF	Setaria italica (Zhang gu)	Millet_GLEAN_10027760	Millet_GLEAN_10027760	SiZmTERF38
mTERF	Setaria italica (Zhang gu)	Millet_GLEAN_10027811	Millet_GLEAN_10027811	SiZmTERF39
mTERF	Setaria italica (Zhang gu)	Millet_GLEAN_10031304	Millet_GLEAN_10031304	SiZmTERF40
mTERF	Setaria italica (Zhang gu)	Millet_GLEAN_10031305	Millet_GLEAN_10031305	SiZmTERF41
mTERF	Setaria italica (Zhang gu)	Millet_GLEAN_10032682	Millet_GLEAN_10032682	SiZmTERF42
mTERF	Setaria italica (Zhang gu)	Millet_GLEAN_10033510	Millet_GLEAN_10033510	SiZmTERF43
mTERF	Setaria italica (Zhang gu)	Millet_GLEAN_10033562	Millet_GLEAN_10033562	SiZmTERF44
mTERF	Setaria italica (Zhang gu)	Millet_GLEAN_10033563	Millet_GLEAN_10033563	SiZmTERF45
mTERF	Setaria italica (Zhang gu)	Millet_GLEAN_10033564	Millet_GLEAN_10033564	SiZmTERF46
mTERF	Setaria italica (Zhang gu)	Millet_GLEAN_10033565	Millet_GLEAN_10033565	SiZmTERF47
mTERF	Setaria italica (Zhang gu)	Millet_GLEAN_10033568	Millet_GLEAN_10033568	SiZmTERF48
mTERF	Setaria italica (Zhang gu)	Millet_GLEAN_10033569	Millet_GLEAN_10033569	SiZmTERF49
mTERF	Setaria italica (Zhang gu)	Millet_GLEAN_10033570	Millet_GLEAN_10033570	SiZmTERF50
mTERF	Setaria italica (Zhang gu)	Millet_GLEAN_10034135	Millet_GLEAN_10034135	SiZmTERF51
mTERF	Setaria italica (Zhang gu)	Millet_GLEAN_10035609	Millet_GLEAN_10035609	SiZmTERF52
mTERF	Setaria italica (Zhang gu)	Millet_GLEAN_10035771	Millet_GLEAN_10035771	SiZmTERF53

## Sheet: (J) Pseudo ARR-B
Table S8 (I) Information of sequences used in constructing the phylogenetic tree of Pseudo ARR-B family.
Family	Species	Gene ID	Representative Protein ID	Symbol on Phylogenetic tree
Pseudo ARR-B	Arabidopsis thaliana	AT2G46790	AT2G46790.1	AtPRR9
Pseudo ARR-B	Arabidopsis thaliana	AT5G02810	AT5G02810.1	AtPRR7
Pseudo ARR-B	Arabidopsis thaliana	AT5G24470	AT5G24470.1	AtPRR5
Pseudo ARR-B	Arabidopsis thaliana	AT5G60100	AT5G60100.2	AtPRR3
Pseudo ARR-B	Arabidopsis thaliana	AT5G61380	AT5G61380.1	AtTOC1
Pseudo ARR-B	Chlamydomonas reinhardtii	CHLREDRAFT_174408	EDP01114	CrPRR1
Pseudo ARR-B	Chlamydomonas reinhardtii	CHLREDRAFT_166515	EDP06783	CrPRR2
Pseudo ARR-B	Zea mays	GRMZM2G020081	GRMZM2G020081_P01	ZmPRR1
Pseudo ARR-B	Zea mays	GRMZM2G033962	GRMZM2G033962_P01	ZmPRR2
Pseudo ARR-B	Zea mays	GRMZM2G095727	GRMZM2G095727_P05	ZmPRR3
Pseudo ARR-B	Zea mays	GRMZM2G179024	GRMZM2G179024_P01	ZmPRR4
Pseudo ARR-B	Zea mays	GRMZM2G367834	GRMZM2G367834_P01	ZmPRR5
Pseudo ARR-B	Physcomitrella patens	Phpat.016G076100	Phpat.016G076100.1.p	PpPRR2
Pseudo ARR-B	Physcomitrella patens	Phpat.016G076600	Phpat.016G076600.1.p	PpPRR4
Pseudo ARR-B	Physcomitrella patens	Phpat.025G018200	Phpat.025G018200.1.p	PpPRR1
Pseudo ARR-B	Physcomitrella patens	Phpat.025G018700	Phpat.025G018700.1.p	PpPRR3
Pseudo ARR-B	Oryza Sativa japonica	LOC_Os02g40510	LOC_Os02g40510.1	OsPRR1
Pseudo ARR-B	Oryza Sativa japonica	LOC_Os03g17570	LOC_Os03g17570.2	OsPRR2
Pseudo ARR-B	Oryza Sativa japonica	LOC_Os07g49460	LOC_Os07g49460.2	OsPRR3
Pseudo ARR-B	Oryza Sativa japonica	LOC_Os09g36220	LOC_Os09g36220.2	OsPRR4
Pseudo ARR-B	Oryza Sativa japonica	LOC_Os11g05930	LOC_Os11g05930.1	OsPRR5
Pseudo ARR-B	Selaginella moellendorffii	SELMODRAFT_447266	EFJ10726	SmPRR1
Pseudo ARR-B	Selaginella moellendorffii	SELMODRAFT_450936	EFJ19270	SmPRR2
Pseudo ARR-B	Selaginella moellendorffii	SELMODRAFT_450934	EFJ26073	SmPRR3
Pseudo ARR-B	Selaginella moellendorffii	SELMODRAFT_438647	EFJ35774	SmPRR4
Pseudo ARR-B	Setaria italica (Yugu1)	Si016922m.g	Si016922m	SiYPRR1
Pseudo ARR-B	Setaria italica (Yugu1)	Si029202m.g	Si029202m	SiYPRR2
Pseudo ARR-B	Setaria italica (Yugu1)	Si033274m.g	Si033274m	SiYPRR3
Pseudo ARR-B	Setaria italica (Yugu1)	Si034368m.g	Si034368m	SiYPRR4
Pseudo ARR-B	Setaria italica (Zhang gu)	Millet_GLEAN_10001868	Millet_GLEAN_10001868	SiZPRR1
Pseudo ARR-B	Setaria italica (Zhang gu)	Millet_GLEAN_10009997	Millet_GLEAN_10009997	SiZPRR2
Pseudo ARR-B	Setaria italica (Zhang gu)	Millet_GLEAN_10010806	Millet_GLEAN_10010806	SiZPRR3
Pseudo ARR-B	Setaria italica (Zhang gu)	Millet_GLEAN_10017131	Millet_GLEAN_10017131	SiZPRR4
Pseudo ARR-B	Setaria italica (Zhang gu)	Millet_GLEAN_10038108	Millet_GLEAN_10038108	SiZPRR5
