# Supplementary material for: Maize and millet transcription factors annotated using comparative genomic and transcriptomic data
Source: BMC Genomics. 2014 Sep 27;15(1):818. doi: 10.1186/1471-2164-15-818 (PMC4189582; doi:10.1186/1471-2164-15-818)
Supplement: Supplementary file 10 — Additional file 10: Table S9: Performance evaluation of our annotation. We used TF annotation of maize FGS and millet Yugu1 on PlantTFDB 3.0 as two independent benchmark datasets to assess the quality of our annotation and compare it with PlantTFcat. (A) Comparison between our annotation and the PlantTFDB 3.0 annotation of maize FGS TFs. (B) Comparison between annotation of PlantTFcat and the PlantTFDB 3.0 annotation of maize FGS TFs. (C) Maize TFs annotated in PlantTFDB 3.0 but not covered by our annotation. (D) Maize TFs annotated in PlantTFDB 3.0 but not covered by PlantTFcat. (E) Comparison between our annotation and the PlantTFDB 3.0 annotation of millet Yugu1 TFs. Table (F) Comparison between annotation of PlantTFcat and the PlantTFDB 3.0 annotation of millet Yugu1 TFs. (G) Millet Yugu1 TFs annotated by PlantTFDB 3.0 but not covered by our annotation. (H) Millet Yugu1 TFs annotated by PlantTFDB 3.0 but not covered by PlantTFcat. (XLS 2 MB) [file 12864_2014_6495_MOESM10_ESM.xls]

## Sheet: Table S9 (A)
Table S9 Performance evaluation of our annotation
(A) Comparison between our annotation and the PlantTFDB 3.0 annotation of maize FGS TFs.
Family assignment of PlantTFDB 3.0	Our Family Assignment	Protein ID
AP2	AP2	AC215909.3_FGP001
AP2	AP2	GRMZM2G021573_P01
AP2	AP2	GRMZM2G022359_P01
AP2	AP2	GRMZM2G028151_P01
AP2	AP2	GRMZM2G073982_P01
AP2	AP2	GRMZM2G086573_P01
AP2	AP2	GRMZM2G113078_P01
AP2	AP2	GRMZM2G124524_P01
AP2	AP2	GRMZM2G124524_P03
AP2	AP2	GRMZM2G130459_P01
AP2	AP2	GRMZM2G130459_P02
AP2	AP2	GRMZM2G130459_P03
AP2	AP2	GRMZM2G131266_P01
AP2	AP2	GRMZM2G131266_P02
AP2	AP2	GRMZM2G139082_P01
AP2	AP2	GRMZM2G139082_P02
AP2	AP2	GRMZM2G141219_P01
AP2	AP2	GRMZM2G141219_P02
AP2	AP2	GRMZM2G141638_P01
AP2	AP2	GRMZM2G160730_P01
AP2	AP2	GRMZM2G160730_P02
AP2	AP2	GRMZM2G174784_P01
AP2	AP2	GRMZM2G174834_P02
AP2	AP2	GRMZM2G174834_P03
AP2	AP2	GRMZM2G176175_P01
AP2	AP2	GRMZM2G176175_P02
AP2	AP2	GRMZM2G317160_P01
AP2	AP2	GRMZM2G366434_P01
AP2	AP2	GRMZM2G415251_P01
AP2	AP2	GRMZM2G416701_P01
AP2	AP2	GRMZM2G451031_P01
AP2	AP2	GRMZM2G461905_P01
AP2	AP2	GRMZM2G700665_P03
AP2	AP2	GRMZM2G703514_P01
AP2	AP2	GRMZM2G703514_P02
AP2	AP2	GRMZM2G703514_P03
AP2	AP2	GRMZM2G703514_P04
AP2	AP2	GRMZM5G862109_P01
AP2	AP2	GRMZM5G862109_P03
ARF	ARF	AC207656.3_FGP002
ARF	ARF	GRMZM2G005284_P01
ARF	ARF	GRMZM2G006042_P01
ARF	ARF	GRMZM2G006042_P02
ARF	ARF	GRMZM2G006042_P03
ARF	ARF	GRMZM2G017187_P02
ARF	ARF	GRMZM2G023813_P01
ARF	ARF	GRMZM2G028980_P01
ARF	ARF	GRMZM2G030710_P01
ARF	ARF	GRMZM2G034840_P01
ARF	ARF	GRMZM2G034840_P02
ARF	ARF	GRMZM2G035405_P02
ARF	ARF	GRMZM2G056120_P01
ARF	ARF	GRMZM2G073750_P01
ARF	ARF	GRMZM2G073750_P02
ARF	ARF	GRMZM2G073750_P03
ARF	ARF	GRMZM2G078274_P01
ARF	ARF	GRMZM2G078274_P03
ARF	ARF	GRMZM2G081158_P01
ARF	ARF	GRMZM2G081406_P01
ARF	ARF	GRMZM2G086949_P01
ARF	ARF	GRMZM2G102845_P01
ARF	ARF	GRMZM2G116557_P01
ARF	ARF	GRMZM2G116557_P02
ARF	ARF	GRMZM2G116557_P03
ARF	ARF	GRMZM2G116557_P04
ARF	ARF	GRMZM2G122614_P01
ARF	ARF	GRMZM2G137413_P01
ARF	ARF	GRMZM2G153233_P01
ARF	ARF	GRMZM2G153233_P02
ARF	ARF	GRMZM2G159399_P01
ARF	ARF	GRMZM2G159399_P02
ARF	ARF	GRMZM2G160005_P01
ARF	ARF	GRMZM2G169820_P01
ARF	ARF	GRMZM2G179121_P01
ARF	ARF	GRMZM2G181254_P01
ARF	ARF	GRMZM2G317900_P01
ARF	ARF	GRMZM2G338259_P01
ARF	ARF	GRMZM2G338259_P02
ARF	ARF	GRMZM2G352159_P01
ARF	ARF	GRMZM2G352159_P02
ARF	ARF	GRMZM2G352159_P03
ARF	ARF	GRMZM2G352159_P04
ARF	ARF	GRMZM2G352159_P05
ARF	ARF	GRMZM2G352159_P06
ARF	ARF	GRMZM2G352159_P07
ARF	ARF	GRMZM2G378580_P01
ARF	ARF	GRMZM2G378580_P02
ARF	ARF	GRMZM2G378580_P05
ARF	ARF	GRMZM2G378580_P06
ARF	ARF	GRMZM2G390641_P01
ARF	ARF	GRMZM2G390641_P02
ARF	ARF	GRMZM2G437460_P01
ARF	ARF	GRMZM2G437460_P02
ARF	ARF	GRMZM2G441325_P01
ARF	ARF	GRMZM2G475263_P01
ARF	ARF	GRMZM2G475263_P02
ARF	ARF	GRMZM2G702026_P01
ARF	ARF	GRMZM5G808366_P01
ARF	ARF	GRMZM5G874163_P01
ARF	ARF	GRMZM5G874163_P02
ARF	ARF	GRMZM5G874163_P03
ARR-B	ARR-B	GRMZM2G013612_P01
ARR-B	ARR-B	GRMZM2G099797_P01
ARR-B	ARR-B	GRMZM2G099797_P02
ARR-B	ARR-B	GRMZM2G099797_P03
ARR-B	ARR-B	GRMZM2G100318_P01
ARR-B	ARR-B	GRMZM2G126834_P01
ARR-B	ARR-B	GRMZM2G126834_P02
ARR-B	ARR-B	GRMZM2G133262_P01
ARR-B	ARR-B	GRMZM2G133262_P02
ARR-B	ARR-B	GRMZM2G177220_P01
ARR-B	ARR-B	GRMZM2G360523_P01
ARR-B	ARR-B	GRMZM2G409974_P01
ARR-B	ARR-B	GRMZM2G479110_P01
B3	B3	AC193767.3_FGP003
B3	B3	GRMZM2G001048_P01
B3	B3	GRMZM2G001048_P02
B3	B3	GRMZM2G008356_P01
B3	B3	GRMZM2G017187_P01
B3	B3	GRMZM2G018336_P01
B3	B3	GRMZM2G018485_P01
B3	B3	GRMZM2G019956_P01
B3	B3	GRMZM2G024948_P01
B3	B3	GRMZM2G027253_P01
B3	B3	GRMZM2G028794_P01
B3	B3	GRMZM2G035701_P01
B3	B3	GRMZM2G065478_P01
B3	B3	GRMZM2G065496_P02
B3	B3	GRMZM2G065496_P03
B3	B3	GRMZM2G065496_P04
B3	B3	GRMZM2G065496_P05
B3	B3	GRMZM2G065538_P01
B3	B3	GRMZM2G082227_P01
N/A	B3	GRMZM2G084173_P01
B3	B3	GRMZM2G088413_P01
B3	B3	GRMZM2G088427_P01
B3	B3	GRMZM2G098063_P01
B3	B3	GRMZM2G098443_P01
B3	B3	GRMZM2G102059_P01
B3	B3	GRMZM2G102938_P01
B3	B3	GRMZM2G102938_P02
B3	B3	GRMZM2G102938_P03
B3	B3	GRMZM2G102938_P04
B3	B3	GRMZM2G102938_P05
B3	B3	GRMZM2G106673_P01
B3	B3	GRMZM2G106673_P02
B3	B3	GRMZM2G106673_P03
B3	B3	GRMZM2G106673_P04
B3	B3	GRMZM2G106673_P05
B3	B3	GRMZM2G106673_P06
B3	B3	GRMZM2G109480_P01
B3	B3	GRMZM2G109480_P02
B3	B3	GRMZM2G109480_P03
B3	B3	GRMZM2G109879_P01
B3	B3	GRMZM2G109879_P02
B3	B3	GRMZM2G111123_P01
B3	B3	GRMZM2G111123_P02
B3	B3	GRMZM2G123461_P01
B3	B3	GRMZM2G125095_P01
B3	B3	GRMZM2G125596_P01
B3	B3	GRMZM2G126194_P01
B3	B3	GRMZM2G126194_P02
B3	B3	GRMZM2G133398_P02
B3	B3	GRMZM2G133398_P03
B3	B3	GRMZM2G142999_P01
B3	B3	GRMZM2G149940_P01
B3	B3	GRMZM2G149940_P02
B3	B3	GRMZM2G158162_P01
B3	B3	GRMZM2G158162_P02
B3	B3	GRMZM2G158162_P03
B3	B3	GRMZM2G160224_P01
B3	B3	GRMZM2G172621_P01
B3	B3	GRMZM2G173321_P02
B3	B3	GRMZM2G174610_P01
B3	B3	GRMZM2G174610_P02
B3	B3	GRMZM2G177244_P01
B3	B3	GRMZM2G180168_P01
B3	B3	GRMZM2G313737_P01
B3	B3	GRMZM2G320754_P01
B3	B3	GRMZM2G328742_P01
B3	B3	GRMZM2G344521_P01
B3	B3	GRMZM2G344521_P02
N/A	B3	GRMZM2G361376_P01
B3	B3	GRMZM2G405170_P01
B3	B3	GRMZM2G405699_P01
B3	B3	GRMZM2G405699_P02
B3	B3	GRMZM2G405699_P03
B3	B3	GRMZM2G423393_P01
B3	B3	GRMZM2G522066_P01
B3	B3	GRMZM5G805685_P01
B3	B3	GRMZM5G805685_P02
B3	B3	GRMZM5G834874_P01
B3	B3	GRMZM5G834874_P02
BBR-BPC	BBR-BPC	GRMZM2G118690_P01
BBR-BPC	BBR-BPC	GRMZM2G118690_P02
BBR-BPC	BBR-BPC	GRMZM2G118690_P03
BBR-BPC	BBR-BPC	GRMZM2G164735_P01
BBR-BPC	BBR-BPC	GRMZM2G164735_P02
BBR-BPC	BBR-BPC	GRMZM2G166230_P01
BBR-BPC	BBR-BPC	GRMZM2G166230_P02
BBR-BPC	BBR-BPC	GRMZM2G179366_P01
BBR-BPC	BBR-BPC	GRMZM2G179366_P02
BES1	BES1	AC194970.5_FGP002
BES1	BES1	GRMZM2G069486_P01
BES1	BES1	GRMZM2G069486_P02
BES1	BES1	GRMZM2G069486_P03
BES1	BES1	GRMZM2G102514_P01
BES1	BES1	GRMZM2G152172_P01
BES1	BES1	GRMZM2G307241_P01
BES1	BES1	GRMZM2G307241_P02
BES1	BES1	GRMZM2G369018_P01
BES1	BES1	GRMZM2G446515_P03
BES1	BES1	GRMZM2G446515_P04
BES1	BES1	GRMZM2G446515_P05
BES1	BES1	GRMZM2G446515_P06
BES1	BES1	GRMZM5G812774_P01
BES1	BES1	GRMZM5G852801_P01
BES1	BES1	GRMZM5G868061_P01
bHLH	bHLH	AC149829.2_FGP004
bHLH	bHLH	AC177924.2_FGP001
bHLH	bHLH	AC193786.3_FGP005
bHLH	bHLH	AC198518.3_FGP005
bHLH	bHLH	AC216731.3_FGP001
bHLH	bHLH	AC233899.1_FGP002
bHLH	bHLH	AC233960.1_FGP005
bHLH	bHLH	GRMZM2G001930_P01
bHLH	bHLH	GRMZM2G002627_P01
bHLH	bHLH	GRMZM2G004356_P01
bHLH	bHLH	GRMZM2G004732_P01
bHLH	bHLH	GRMZM2G006631_P01
bHLH	bHLH	GRMZM2G008691_P03
bHLH	bHLH	GRMZM2G008898_P01
bHLH	bHLH	GRMZM2G009478_P01
bHLH	bHLH	GRMZM2G009478_P02
bHLH	bHLH	GRMZM2G009478_P03
bHLH	bHLH	GRMZM2G009478_P04
bHLH	bHLH	GRMZM2G009478_P05
bHLH	bHLH	GRMZM2G009478_P06
bHLH	bHLH	GRMZM2G009837_P01
bHLH	bHLH	GRMZM2G013688_P01
bHLH	bHLH	GRMZM2G015666_P01
bHLH	bHLH	GRMZM2G016039_P01
bHLH	bHLH	GRMZM2G016039_P02
bHLH	bHLH	GRMZM2G016039_P03
bHLH	bHLH	GRMZM2G016756_P01
bHLH	bHLH	GRMZM2G017145_P02
bHLH	bHLH	GRMZM2G017145_P04
bHLH	bHLH	GRMZM2G017145_P05
bHLH	bHLH	GRMZM2G017349_P01
bHLH	bHLH	GRMZM2G017586_P01
bHLH	bHLH	GRMZM2G017586_P02
bHLH	bHLH	GRMZM2G018472_P01
bHLH	bHLH	GRMZM2G019806_P01
bHLH	bHLH	GRMZM2G021276_P01
bHLH	bHLH	GRMZM2G021276_P02
bHLH	bHLH	GRMZM2G021276_P03
bHLH	bHLH	GRMZM2G021276_P04
bHLH	bHLH	GRMZM2G021276_P05
bHLH	bHLH	GRMZM2G021276_P06
bHLH	bHLH	GRMZM2G024530_P01
bHLH	bHLH	GRMZM2G027068_P01
bHLH	bHLH	GRMZM2G027563_P01
bHLH	bHLH	GRMZM2G027563_P02
bHLH	bHLH	GRMZM2G030744_P01
bHLH	bHLH	GRMZM2G030744_P02
bHLH	bHLH	GRMZM2G030744_P03
bHLH	bHLH	GRMZM2G030762_P02
bHLH	bHLH	GRMZM2G033356_P01
bHLH	bHLH	GRMZM2G035156_P01
bHLH	bHLH	GRMZM2G036092_P01
bHLH	bHLH	GRMZM2G036554_P01
bHLH	bHLH	GRMZM2G036554_P02
bHLH	bHLH	GRMZM2G038479_P01
bHLH	bHLH	GRMZM2G042101_P01
bHLH	bHLH	GRMZM2G042893_P01
bHLH	bHLH	GRMZM2G042893_P02
bHLH	bHLH	GRMZM2G042893_P03
bHLH	bHLH	GRMZM2G042893_P04
bHLH	bHLH	GRMZM2G042893_P05
bHLH	bHLH	GRMZM2G042895_P01
bHLH	bHLH	GRMZM2G042920_P02
bHLH	bHLH	GRMZM2G043854_P01
bHLH	bHLH	GRMZM2G045109_P01
bHLH	bHLH	GRMZM2G045431_P01
bHLH	bHLH	GRMZM2G045883_P01
bHLH	bHLH	GRMZM2G049229_P01
bHLH	bHLH	GRMZM2G049686_P01
bHLH	bHLH	GRMZM2G054564_P02
bHLH	bHLH	GRMZM2G057260_P01
bHLH	bHLH	GRMZM2G057413_P01
bHLH	bHLH	GRMZM2G057413_P02
bHLH	bHLH	GRMZM2G058451_P01
bHLH	bHLH	GRMZM2G061906_P01
bHLH	bHLH	GRMZM2G062541_P01
bHLH	bHLH	GRMZM2G064638_P01
bHLH	bHLH	GRMZM2G065374_P01
bHLH	bHLH	GRMZM2G066057_P01
bHLH	bHLH	GRMZM2G067654_P01
bHLH	bHLH	GRMZM2G068604_P01
bHLH	bHLH	GRMZM2G069408_P01
bHLH	bHLH	GRMZM2G072376_P01
bHLH	bHLH	GRMZM2G072820_P01
bHLH	bHLH	GRMZM2G074438_P01
bHLH	bHLH	GRMZM2G074501_P01
bHLH	bHLH	GRMZM2G076636_P01
bHLH	bHLH	GRMZM2G076636_P02
bHLH	bHLH	GRMZM2G080054_P01
bHLH	bHLH	GRMZM2G080054_P02
bHLH	bHLH	GRMZM2G080054_P03
bHLH	bHLH	GRMZM2G080168_P01
bHLH	bHLH	GRMZM2G080168_P02
bHLH	bHLH	GRMZM2G081816_P01
bHLH	bHLH	GRMZM2G081816_P02
bHLH	bHLH	GRMZM2G081816_P03
bHLH	bHLH	GRMZM2G082343_P01
bHLH	bHLH	GRMZM2G082586_P01
bHLH	bHLH	GRMZM2G082630_P01
bHLH	bHLH	GRMZM2G083504_P01
bHLH	bHLH	GRMZM2G083504_P02
bHLH	bHLH	GRMZM2G083504_P03
bHLH	bHLH	GRMZM2G085467_P02
bHLH	bHLH	GRMZM2G085751_P01
bHLH	bHLH	GRMZM2G086474_P01
bHLH	bHLH	GRMZM2G086474_P02
bHLH	bHLH	GRMZM2G088443_P01
bHLH	bHLH	GRMZM2G088443_P02
bHLH	bHLH	GRMZM2G089501_P01
bHLH	bHLH	GRMZM2G089501_P02
bHLH	bHLH	GRMZM2G089501_P03
bHLH	bHLH	GRMZM2G089501_P04
bHLH	bHLH	GRMZM2G089501_P05
bHLH	bHLH	GRMZM2G091003_P01
bHLH	bHLH	GRMZM2G092091_P01
bHLH	bHLH	GRMZM2G092091_P02
bHLH	bHLH	GRMZM2G093744_P01
bHLH	bHLH	GRMZM2G093744_P02
bHLH	bHLH	GRMZM2G093744_P03
bHLH	bHLH	GRMZM2G094892_P01
bHLH	bHLH	GRMZM2G094892_P02
bHLH	bHLH	GRMZM2G095899_P01
bHLH	bHLH	GRMZM2G100313_P01
bHLH	bHLH	GRMZM2G101350_P01
bHLH	bHLH	GRMZM2G101350_P02
bHLH	bHLH	GRMZM2G101350_P03
bHLH	bHLH	GRMZM2G107276_P01
bHLH	bHLH	GRMZM2G107560_P01
bHLH	bHLH	GRMZM2G107672_P01
bHLH	bHLH	GRMZM2G109605_P01
bHLH	bHLH	GRMZM2G111146_P01
bHLH	bHLH	GRMZM2G111146_P02
bHLH	bHLH	GRMZM2G111146_P04
bHLH	bHLH	GRMZM2G111666_P01
bHLH	bHLH	GRMZM2G111666_P02
bHLH	bHLH	GRMZM2G112629_P01
bHLH	bHLH	GRMZM2G113257_P02
bHLH	bHLH	GRMZM2G114444_P01
bHLH	bHLH	GRMZM2G114444_P02
bHLH	bHLH	GRMZM2G114873_P01
bHLH	bHLH	GRMZM2G114873_P02
bHLH	bHLH	GRMZM2G115960_P01
bHLH	bHLH	GRMZM2G115960_P02
bHLH	bHLH	GRMZM2G115960_P03
bHLH	bHLH	GRMZM2G116785_P02
bHLH	bHLH	GRMZM2G119823_P01
bHLH	bHLH	GRMZM2G119823_P02
bHLH	bHLH	GRMZM2G120021_P01
bHLH	bHLH	GRMZM2G128807_P01
bHLH	bHLH	GRMZM2G128807_P02
bHLH	bHLH	GRMZM2G128807_P03
bHLH	bHLH	GRMZM2G132550_P01
bHLH	bHLH	GRMZM2G133675_P01
bHLH	bHLH	GRMZM2G133675_P02
bHLH	bHLH	GRMZM2G134735_P01
bHLH	bHLH	GRMZM2G137358_P01
bHLH	bHLH	GRMZM2G137374_P01
bHLH	bHLH	GRMZM2G137380_P01
bHLH	bHLH	GRMZM2G137426_P01
bHLH	bHLH	GRMZM2G137541_P01
bHLH	bHLH	GRMZM2G138454_P02
bHLH	bHLH	GRMZM2G139372_P01
bHLH	bHLH	GRMZM2G139372_P02
bHLH	bHLH	GRMZM2G139372_P03
bHLH	bHLH	GRMZM2G139372_P04
bHLH	bHLH	GRMZM2G139372_P05
bHLH	bHLH	GRMZM2G139372_P06
bHLH	bHLH	GRMZM2G139372_P07
bHLH	bHLH	GRMZM2G142932_P01
bHLH	bHLH	GRMZM2G142932_P02
bHLH	bHLH	GRMZM2G144275_P04
bHLH	bHLH	GRMZM2G144275_P05
bHLH	bHLH	GRMZM2G145146_P01
bHLH	bHLH	GRMZM2G145579_P01
bHLH	bHLH	GRMZM2G145579_P02
bHLH	bHLH	GRMZM2G147685_P01
bHLH	bHLH	GRMZM2G148723_P02
bHLH	bHLH	GRMZM2G150327_P01
bHLH	bHLH	GRMZM2G150729_P01
bHLH	bHLH	GRMZM2G150729_P02
bHLH	bHLH	GRMZM2G153454_P01
bHLH	bHLH	GRMZM2G153454_P02
bHLH	bHLH	GRMZM2G154029_P01
bHLH	bHLH	GRMZM2G154029_P03
bHLH	bHLH	GRMZM2G155043_P01
bHLH	bHLH	GRMZM2G155217_P01
bHLH	bHLH	GRMZM2G155762_P01
bHLH	bHLH	GRMZM2G159456_P01
bHLH	bHLH	GRMZM2G159937_P01
bHLH	bHLH	GRMZM2G162382_P01
bHLH	bHLH	GRMZM2G162382_P02
bHLH	bHLH	GRMZM2G162450_P01
bHLH	bHLH	GRMZM2G163233_P01
bHLH	bHLH	GRMZM2G163233_P02
bHLH	bHLH	GRMZM2G163975_P01
bHLH	bHLH	GRMZM2G164341_P01
bHLH	bHLH	GRMZM2G165042_P01
bHLH	bHLH	GRMZM2G165090_P01
bHLH	bHLH	GRMZM2G165188_P01
bHLH	bHLH	GRMZM2G166642_P01
bHLH	bHLH	GRMZM2G166642_P02
bHLH	bHLH	GRMZM2G166642_P03
bHLH	bHLH	GRMZM2G169947_P01
bHLH	bHLH	GRMZM2G170559_P01
bHLH	bHLH	GRMZM2G171464_P01
bHLH	bHLH	GRMZM2G171818_P01
bHLH	bHLH	GRMZM2G171818_P02
bHLH	bHLH	GRMZM2G172297_P01
bHLH	bHLH	GRMZM2G172795_P01
bHLH	bHLH	GRMZM2G173372_P01
bHLH	bHLH	GRMZM2G173372_P02
bHLH	bHLH	GRMZM2G173521_P01
bHLH	bHLH	GRMZM2G173534_P01
bHLH	bHLH	GRMZM2G173534_P02
bHLH	bHLH	GRMZM2G173862_P01
bHLH	bHLH	GRMZM2G175480_P01
bHLH	bHLH	GRMZM2G175955_P01
bHLH	bHLH	GRMZM2G176141_P01
bHLH	bHLH	GRMZM2G176289_P01
bHLH	bHLH	GRMZM2G176289_P02
bHLH	bHLH	GRMZM2G176289_P03
bHLH	bHLH	GRMZM2G178182_P01
bHLH	bHLH	GRMZM2G178182_P02
bHLH	bHLH	GRMZM2G180406_P01
bHLH	bHLH	GRMZM2G180406_P03
bHLH	bHLH	GRMZM2G180452_P01
bHLH	bHLH	GRMZM2G180452_P02
bHLH	bHLH	GRMZM2G180452_P03
bHLH	bHLH	GRMZM2G180452_P04
bHLH	bHLH	GRMZM2G180452_P05
bHLH	bHLH	GRMZM2G180452_P06
bHLH	bHLH	GRMZM2G301089_P01
bHLH	bHLH	GRMZM2G301089_P02
bHLH	bHLH	GRMZM2G303463_P01
bHLH	bHLH	GRMZM2G313058_P01
bHLH	bHLH	GRMZM2G313756_P01
bHLH	bHLH	GRMZM2G314882_P01
bHLH	bHLH	GRMZM2G314882_P03
bHLH	bHLH	GRMZM2G314882_P04
bHLH	bHLH	GRMZM2G316758_P01
bHLH	bHLH	GRMZM2G317317_P01
bHLH	bHLH	GRMZM2G317450_P01
bHLH	bHLH	GRMZM2G317450_P02
bHLH	bHLH	GRMZM2G317450_P03
bHLH	bHLH	GRMZM2G333582_P01
bHLH	bHLH	GRMZM2G340177_P01
bHLH	bHLH	GRMZM2G350165_P01
bHLH	bHLH	GRMZM2G350165_P02
bHLH	bHLH	GRMZM2G350312_P01
bHLH	bHLH	GRMZM2G350312_P02
bHLH	bHLH	GRMZM2G350312_P03
bHLH	bHLH	GRMZM2G350312_P04
bHLH	bHLH	GRMZM2G354618_P01
bHLH	bHLH	GRMZM2G355469_P01
bHLH	bHLH	GRMZM2G369629_P01
bHLH	bHLH	GRMZM2G369629_P02
bHLH	bHLH	GRMZM2G378653_P01
bHLH	bHLH	GRMZM2G378653_P02
bHLH	bHLH	GRMZM2G383841_P01
bHLH	bHLH	GRMZM2G385543_P01
bHLH	bHLH	GRMZM2G387528_P02
bHLH	bHLH	GRMZM2G389567_P01
bHLH	bHLH	GRMZM2G395549_P01
bHLH	bHLH	GRMZM2G397518_P01
bHLH	bHLH	GRMZM2G397755_P01
bHLH	bHLH	GRMZM2G407119_P01
bHLH	bHLH	GRMZM2G407119_P02
bHLH	bHLH	GRMZM2G412430_P02
bHLH	bHLH	GRMZM2G412430_P03
bHLH	bHLH	GRMZM2G414252_P01
bHLH	bHLH	GRMZM2G417164_P01
bHLH	bHLH	GRMZM2G417597_P01
bHLH	bHLH	GRMZM2G435015_P01
bHLH	bHLH	GRMZM2G437481_P01
bHLH	bHLH	GRMZM2G440529_P01
bHLH	bHLH	GRMZM2G452996_P01
bHLH	bHLH	GRMZM2G454022_P01
bHLH	bHLH	GRMZM2G463133_P01
bHLH	bHLH	GRMZM2G471635_P01
bHLH	bHLH	GRMZM2G472671_P01
bHLH	bHLH	GRMZM2G475289_P01
bHLH	bHLH	GRMZM2G475289_P02
bHLH	bHLH	GRMZM2G481280_P01
bHLH	bHLH	GRMZM2G526668_P02
bHLH	bHLH	GRMZM5G812883_P01
bHLH	bHLH	GRMZM5G817854_P01
bHLH	bHLH	GRMZM5G818643_P01
bHLH	bHLH	GRMZM5G818643_P02
bHLH	bHLH	GRMZM5G818776_P01
bHLH	bHLH	GRMZM5G822829_P01
bHLH	bHLH	GRMZM5G822829_P03
bHLH	bHLH	GRMZM5G828396_P01
bHLH	bHLH	GRMZM5G828396_P02
bHLH	bHLH	GRMZM5G839518_P02
bHLH	bHLH	GRMZM5G839518_P03
bHLH	bHLH	GRMZM5G849600_P01
bHLH	bHLH	GRMZM5G856837_P01
bHLH	bHLH	GRMZM5G863198_P01
bHLH	bHLH	GRMZM5G865967_P01
bHLH	bHLH	GRMZM5G879527_P01
bHLH	bHLH	GRMZM5G879527_P02
bHLH	bHLH	GRMZM5G879527_P03
bHLH	bHLH	GRMZM5G879527_P04
bHLH	bHLH	GRMZM5G882527_P02
bHLH	bHLH	GRMZM5G882527_P03
bHLH	bHLH	GRMZM5G882527_P04
bHLH	bHLH	GRMZM5G896413_P01
bHLH	bHLH	GRMZM5G899865_P01
bZIP	bZIP	AC186606.4_FGP003
bZIP	bZIP	AC190609.3_FGP001
bZIP	bZIP	AC200057.4_FGP007
bZIP	bZIP	AC203957.3_FGP004
bZIP	bZIP	AC232238.2_FGP004
bZIP	bZIP	AC233853.1_FGP002
bZIP	bZIP	GRMZM2G000171_P01
bZIP	bZIP	GRMZM2G000171_P02
bZIP	bZIP	GRMZM2G000171_P03
bZIP	bZIP	GRMZM2G000171_P04
bZIP	bZIP	GRMZM2G000171_P05
bZIP	bZIP	GRMZM2G000842_P01
bZIP	bZIP	GRMZM2G000842_P02
bZIP	bZIP	GRMZM2G000842_P03
bZIP	bZIP	GRMZM2G002075_P01
bZIP	bZIP	GRMZM2G006578_P01
bZIP	bZIP	GRMZM2G006578_P02
bZIP	bZIP	GRMZM2G006578_P03
bZIP	bZIP	GRMZM2G007063_P01
bZIP	bZIP	GRMZM2G007063_P04
bZIP	bZIP	GRMZM2G008166_P01
bZIP	bZIP	GRMZM2G011932_P01
bZIP	bZIP	GRMZM2G011932_P02
bZIP	bZIP	GRMZM2G011932_P03
bZIP	bZIP	GRMZM2G011932_P04
bZIP	bZIP	GRMZM2G015534_P01
bZIP	bZIP	GRMZM2G015534_P02
bZIP	bZIP	GRMZM2G015534_P03
bZIP	bZIP	GRMZM2G016150_P01
bZIP	bZIP	GRMZM2G019106_P01
bZIP	bZIP	GRMZM2G019446_P01
bZIP	bZIP	GRMZM2G019446_P02
bZIP	bZIP	GRMZM2G019907_P02
bZIP	bZIP	GRMZM2G019907_P03
bZIP	bZIP	GRMZM2G020799_P01
bZIP	bZIP	GRMZM2G024851_P01
bZIP	bZIP	GRMZM2G025812_P01
bZIP	bZIP	GRMZM2G025812_P02
bZIP	bZIP	GRMZM2G027976_P01
bZIP	bZIP	GRMZM2G029979_P01
bZIP	bZIP	GRMZM2G030280_P01
bZIP	bZIP	GRMZM2G030280_P02
bZIP	bZIP	GRMZM2G030877_P01
bZIP	bZIP	GRMZM2G033230_P01
bZIP	bZIP	GRMZM2G033230_P02
bZIP	bZIP	GRMZM2G033413_P01
bZIP	bZIP	GRMZM2G037910_P01
bZIP	bZIP	GRMZM2G038015_P01
bZIP	bZIP	GRMZM2G039828_P01
bZIP	bZIP	GRMZM2G043600_P01
bZIP	bZIP	GRMZM2G045236_P01
bZIP	bZIP	GRMZM2G045236_P02
bZIP	bZIP	GRMZM2G050912_P01
bZIP	bZIP	GRMZM2G052102_P01
bZIP	bZIP	GRMZM2G055413_P01
bZIP	bZIP	GRMZM2G055413_P02
bZIP	bZIP	GRMZM2G055413_P03
bZIP	bZIP	GRMZM2G055413_P04
bZIP	bZIP	GRMZM2G055413_P05
bZIP	bZIP	GRMZM2G055413_P06
bZIP	bZIP	GRMZM2G055413_P07
bZIP	bZIP	GRMZM2G056099_P01
bZIP	bZIP	GRMZM2G056099_P02
bZIP	bZIP	GRMZM2G060109_P01
bZIP	bZIP	GRMZM2G060216_P01
bZIP	bZIP	GRMZM2G060216_P02
bZIP	bZIP	GRMZM2G060290_P01
bZIP	bZIP	GRMZM2G062391_P01
bZIP	bZIP	GRMZM2G066734_P01
bZIP	bZIP	GRMZM2G067921_P01
bZIP	bZIP	GRMZM2G073427_P01
bZIP	bZIP	GRMZM2G073427_P02
bZIP	bZIP	GRMZM2G073427_P03
bZIP	bZIP	GRMZM2G073427_P04
bZIP	bZIP	GRMZM2G073427_P07
bZIP	bZIP	GRMZM2G073892_P01
bZIP	bZIP	GRMZM2G073892_P02
bZIP	bZIP	GRMZM2G074373_P01
bZIP	bZIP	GRMZM2G074373_P02
bZIP	bZIP	GRMZM2G077124_P01
bZIP	bZIP	GRMZM2G077124_P02
bZIP	bZIP	GRMZM2G077124_P03
bZIP	bZIP	GRMZM2G079365_P01
bZIP	bZIP	GRMZM2G080111_P01
bZIP	bZIP	GRMZM2G080731_P01
bZIP	bZIP	GRMZM2G080731_P02
bZIP	bZIP	GRMZM2G080731_P03
bZIP	bZIP	GRMZM2G080731_P04
bZIP	bZIP	GRMZM2G088140_P02
bZIP	bZIP	GRMZM2G088140_P03
bZIP	bZIP	GRMZM2G092137_P01
bZIP	bZIP	GRMZM2G092609_P01
bZIP	bZIP	GRMZM2G092609_P02
bZIP	bZIP	GRMZM2G093020_P02
bZIP	bZIP	GRMZM2G094352_P01
bZIP	bZIP	GRMZM2G094352_P02
bZIP	bZIP	GRMZM2G095078_P01
bZIP	bZIP	GRMZM2G095078_P02
bZIP	bZIP	GRMZM2G098904_P01
bZIP	bZIP	GRMZM2G098904_P02
bZIP	bZIP	GRMZM2G103647_P01
bZIP	bZIP	GRMZM2G103647_P03
bZIP	bZIP	GRMZM2G111504_P01
bZIP	bZIP	GRMZM2G112483_P01
bZIP	bZIP	GRMZM2G112483_P02
bZIP	bZIP	GRMZM2G117851_P01
bZIP	bZIP	GRMZM2G118870_P01
bZIP	bZIP	GRMZM2G118870_P02
bZIP	bZIP	GRMZM2G120167_P01
bZIP	bZIP	GRMZM2G122846_P01
bZIP	bZIP	GRMZM2G125243_P01
bZIP	bZIP	GRMZM2G125934_P01
bZIP	bZIP	GRMZM2G129247_P01
bZIP	bZIP	GRMZM2G129247_P02
bZIP	bZIP	GRMZM2G129247_P03
bZIP	bZIP	GRMZM2G131961_P01
bZIP	bZIP	GRMZM2G131961_P02
bZIP	bZIP	GRMZM2G131961_P03
bZIP	bZIP	GRMZM2G131961_P04
bZIP	bZIP	GRMZM2G131961_P05
bZIP	bZIP	GRMZM2G132868_P01
bZIP	bZIP	GRMZM2G133331_P01
bZIP	bZIP	GRMZM2G133331_P02
bZIP	bZIP	GRMZM2G133331_P03
bZIP	bZIP	GRMZM2G133331_P04
bZIP	bZIP	GRMZM2G134863_P01
bZIP	bZIP	GRMZM2G134863_P02
bZIP	bZIP	GRMZM2G136266_P01
bZIP	bZIP	GRMZM2G136266_P02
bZIP	bZIP	GRMZM2G137046_P01
bZIP	bZIP	GRMZM2G137532_P01
bZIP	bZIP	GRMZM2G138340_P01
bZIP	bZIP	GRMZM2G140355_P01
bZIP	bZIP	GRMZM2G144480_P01
bZIP	bZIP	GRMZM2G146020_P01
bZIP	bZIP	GRMZM2G146020_P02
bZIP	bZIP	GRMZM2G149040_P01
bZIP	bZIP	GRMZM2G149150_P01
bZIP	bZIP	GRMZM2G151295_P02
bZIP	bZIP	GRMZM2G153144_P01
bZIP	bZIP	GRMZM2G157177_P01
bZIP	bZIP	GRMZM2G157177_P02
bZIP	bZIP	GRMZM2G157722_P01
bZIP	bZIP	GRMZM2G157722_P02
bZIP	bZIP	GRMZM2G157722_P03
bZIP	bZIP	GRMZM2G158313_P01
bZIP	bZIP	GRMZM2G159134_P02
bZIP	bZIP	GRMZM2G159134_P03
bZIP	bZIP	GRMZM2G159134_P04
bZIP	bZIP	GRMZM2G160136_P01
bZIP	bZIP	GRMZM2G160136_P02
bZIP	bZIP	GRMZM2G160902_P01
bZIP	bZIP	GRMZM2G161009_P01
bZIP	bZIP	GRMZM2G164848_P01
bZIP	bZIP	GRMZM2G168079_P01
bZIP	bZIP	GRMZM2G170079_P01
bZIP	bZIP	GRMZM2G170079_P02
bZIP	bZIP	GRMZM2G171370_P01
bZIP	bZIP	GRMZM2G171370_P03
bZIP	bZIP	GRMZM2G171370_P04
bZIP	bZIP	GRMZM2G171370_P05
bZIP	bZIP	GRMZM2G171912_P01
bZIP	bZIP	GRMZM2G171912_P02
bZIP	bZIP	GRMZM2G174284_P01
bZIP	bZIP	GRMZM2G175280_P01
bZIP	bZIP	GRMZM2G175870_P01
bZIP	bZIP	GRMZM2G175870_P02
bZIP	bZIP	GRMZM2G175870_P03
bZIP	bZIP	GRMZM2G175870_P04
bZIP	bZIP	GRMZM2G177046_P01
bZIP	bZIP	GRMZM2G180847_P01
bZIP	bZIP	GRMZM2G332294_P01
bZIP	bZIP	GRMZM2G336766_P01
bZIP	bZIP	GRMZM2G342424_P01
bZIP	bZIP	GRMZM2G353553_P01
bZIP	bZIP	GRMZM2G358701_P01
bZIP	bZIP	GRMZM2G358796_P01
bZIP	bZIP	GRMZM2G361611_P01
bZIP	bZIP	GRMZM2G361847_P01
bZIP	bZIP	GRMZM2G361847_P02
bZIP	bZIP	GRMZM2G361847_P03
bZIP	bZIP	GRMZM2G361847_P04
bZIP	bZIP	GRMZM2G361847_P05
bZIP	bZIP	GRMZM2G361847_P06
bZIP	bZIP	GRMZM2G361847_P07
bZIP	bZIP	GRMZM2G366264_P01
bZIP	bZIP	GRMZM2G368491_P01
bZIP	bZIP	GRMZM2G370026_P01
bZIP	bZIP	GRMZM2G380897_P01
bZIP	bZIP	GRMZM2G386273_P01
bZIP	bZIP	GRMZM2G396632_P01
bZIP	bZIP	GRMZM2G402862_P01
bZIP	bZIP	GRMZM2G407631_P01
bZIP	bZIP	GRMZM2G425920_P01
bZIP	bZIP	GRMZM2G425920_P02
bZIP	bZIP	GRMZM2G428184_P01
bZIP	bZIP	GRMZM2G438293_P01
bZIP	bZIP	GRMZM2G438652_P01
bZIP	bZIP	GRMZM2G444748_P01
bZIP	bZIP	GRMZM2G444748_P02
bZIP	bZIP	GRMZM2G445575_P01
bZIP	bZIP	GRMZM2G445575_P02
bZIP	bZIP	GRMZM2G445575_P03
bZIP	bZIP	GRMZM2G445575_P04
bZIP	bZIP	GRMZM2G448607_P01
bZIP	bZIP	GRMZM2G473274_P01
bZIP	bZIP	GRMZM2G478417_P01
bZIP	bZIP	GRMZM2G479760_P01
bZIP	bZIP	GRMZM2G479885_P01
bZIP	bZIP	GRMZM5G821024_P01
bZIP	bZIP	GRMZM5G821024_P02
bZIP	bZIP	GRMZM5G848942_P01
bZIP	bZIP	GRMZM5G858197_P01
bZIP	bZIP	GRMZM5G858197_P02
bZIP	bZIP	GRMZM5G858197_P03
bZIP	bZIP	GRMZM5G884349_P01
C2H2	C2H2	AC149818.2_FGP008
C2H2	C2H2	AC183950.2_FGP002
C2H2	C2H2	AC185108.3_FGP011
C2H2	C2H2	AC185655.3_FGP004
C2H2	C2H2	AC185655.3_FGP005
C2H2	C2H2	AC194972.2_FGP001
C2H2	C2H2	AC198081.2_FGP005
C2H2	C2H2	AC198506.3_FGP001
C2H2	C2H2	AC201740.3_FGP003
C2H2	C2H2	AC206217.2_FGP006
C2H2	C2H2	AC211702.2_FGP002
C2H2	C2H2	AC211756.4_FGP001
C2H2	C2H2	AC211891.4_FGP001
C2H2	C2H2	AC215290.3_FGP002
C2H2	C2H2	AC233952.1_FGP008
C2H2	C2H2	AC234522.1_FGP009
C2H2	C2H2	AF546187.1_FGP012
C2H2	C2H2	GRMZM2G000103_P01
C2H2	C2H2	GRMZM2G000126_P01
C2H2	C2H2	GRMZM2G000836_P01
C2H2	C2H2	GRMZM2G001205_P01
C2H2	C2H2	GRMZM2G002805_P01
C2H2	C2H2	GRMZM2G003234_P01
C2H2	C2H2	GRMZM2G003927_P01
C2H2	C2H2	GRMZM2G006282_P01
C2H2	C2H2	GRMZM2G011357_P01
C2H2	C2H2	GRMZM2G021587_P01
C2H2	C2H2	GRMZM2G022213_P01
C2H2	C2H2	GRMZM2G023988_P01
C2H2	C2H2	GRMZM2G023988_P02
C2H2	C2H2	GRMZM2G023988_P03
C2H2	C2H2	GRMZM2G023988_P04
C2H2	C2H2	GRMZM2G027333_P01
C2H2	C2H2	GRMZM2G027960_P01
C2H2	C2H2	GRMZM2G028046_P01
C2H2	C2H2	GRMZM2G028766_P01
C2H2	C2H2	GRMZM2G028766_P02
C2H2	C2H2	GRMZM2G035103_P01
C2H2	C2H2	GRMZM2G035625_P01
C2H2	C2H2	GRMZM2G037574_P01
C2H2	C2H2	GRMZM2G038291_P01
C2H2	C2H2	GRMZM2G042666_P01
C2H2	C2H2	GRMZM2G050939_P01
C2H2	C2H2	GRMZM2G050939_P02
C2H2	C2H2	GRMZM2G050939_P03
C2H2	C2H2	GRMZM2G050939_P04
C2H2	C2H2	GRMZM2G050939_P05
C2H2	C2H2	GRMZM2G050939_P06
C2H2	C2H2	GRMZM2G050939_P07
C2H2	C2H2	GRMZM2G058197_P01
C2H2	C2H2	GRMZM2G058868_P01
C2H2	C2H2	GRMZM2G061545_P01
C2H2	C2H2	GRMZM2G061897_P01
C2H2	C2H2	GRMZM2G068710_P07
C2H2	C2H2	GRMZM2G068710_P08
C2H2	C2H2	GRMZM2G069176_P01
C2H2	C2H2	GRMZM2G071101_P01
C2H2	C2H2	GRMZM2G074032_P01
C2H2	C2H2	GRMZM2G074793_P01
C2H2	C2H2	GRMZM2G075956_P01
C2H2	C2H2	GRMZM2G075956_P02
C2H2	C2H2	GRMZM2G081782_P01
C2H2	C2H2	GRMZM2G081812_P01
C2H2	C2H2	GRMZM2G081812_P02
C2H2	C2H2	GRMZM2G081812_P03
C2H2	C2H2	GRMZM2G084014_P01
C2H2	C2H2	GRMZM2G086277_P01
C2H2	C2H2	GRMZM2G086277_P02
C2H2	C2H2	GRMZM2G086530_P01
C2H2	C2H2	GRMZM2G089557_P01
C2H2	C2H2	GRMZM2G090332_P01
C2H2	C2H2	GRMZM2G090595_P01
C2H2	C2H2	GRMZM2G093305_P01
C2H2	C2H2	GRMZM2G093305_P02
C2H2	C2H2	GRMZM2G100146_P01
C2H2	C2H2	GRMZM2G104516_P01
C2H2	C2H2	GRMZM2G105092_P01
C2H2	C2H2	GRMZM2G105224_P01
C2H2	C2H2	GRMZM2G106026_P01
C2H2	C2H2	GRMZM2G108818_P01
C2H2	C2H2	GRMZM2G110107_P02
C2H2	C2H2	GRMZM2G112799_P01
C2H2	C2H2	GRMZM2G113860_P01
C2H2	C2H2	GRMZM2G114660_P01
C2H2	C2H2	GRMZM2G115388_P01
C2H2	C2H2	GRMZM2G120794_P01
C2H2	C2H2	GRMZM2G123094_P02
C2H2	C2H2	GRMZM2G129261_P01
C2H2	C2H2	GRMZM2G129261_P02
C2H2	C2H2	GRMZM2G129261_P03
C2H2	C2H2	GRMZM2G129428_P01
C2H2	C2H2	GRMZM2G132057_P01
C2H2	C2H2	GRMZM2G132756_P01
C2H2	C2H2	GRMZM2G134998_P01
C2H2	C2H2	GRMZM2G136494_P01
C2H2	C2H2	GRMZM2G137736_P01
C2H2	C2H2	GRMZM2G139160_P01
C2H2	C2H2	GRMZM2G140016_P01
C2H2	C2H2	GRMZM2G140033_P01
C2H2	C2H2	GRMZM2G141031_P01
C2H2	C2H2	GRMZM2G142502_P02
C2H2	C2H2	GRMZM2G142502_P03
C2H2	C2H2	GRMZM2G143723_P01
C2H2	C2H2	GRMZM2G150011_P01
C2H2	C2H2	GRMZM2G150776_P01
C2H2	C2H2	GRMZM2G151309_P01
C2H2	C2H2	GRMZM2G157197_P01
C2H2	C2H2	GRMZM2G157197_P02
C2H2	C2H2	GRMZM2G157197_P03
C2H2	C2H2	GRMZM2G158141_P01
C2H2	C2H2	GRMZM2G159032_P01
C2H2	C2H2	GRMZM2G159032_P03
C2H2	C2H2	GRMZM2G159032_P04
C2H2	C2H2	GRMZM2G161255_P01
C2H2	C2H2	GRMZM2G165355_P01
C2H2	C2H2	GRMZM2G165355_P03
C2H2	C2H2	GRMZM2G166782_P01
C2H2	C2H2	GRMZM2G170520_P01
C2H2	C2H2	GRMZM2G171073_P02
C2H2	C2H2	GRMZM2G172605_P01
C2H2	C2H2	GRMZM2G172605_P02
C2H2	C2H2	GRMZM2G175000_P01
C2H2	C2H2	GRMZM2G175000_P02
C2H2	C2H2	GRMZM2G177693_P01
C2H2	C2H2	GRMZM2G177693_P02
C2H2	C2H2	GRMZM2G177693_P03
C2H2	C2H2	GRMZM2G177693_P04
C2H2	C2H2	GRMZM2G177693_P05
C2H2	C2H2	GRMZM2G179677_P01
C2H2	C2H2	GRMZM2G179677_P02
C2H2	C2H2	GRMZM2G179677_P03
C2H2	C2H2	GRMZM2G179677_P04
C2H2	C2H2	GRMZM2G179677_P05
C2H2	C2H2	GRMZM2G179677_P06
C2H2	C2H2	GRMZM2G302891_P01
C2H2	C2H2	GRMZM2G302891_P02
C2H2	C2H2	GRMZM2G302891_P03
C2H2	C2H2	GRMZM2G307402_P01
C2H2	C2H2	GRMZM2G320287_P01
C2H2	C2H2	GRMZM2G327741_P01
C2H2	C2H2	GRMZM2G329159_P01
C2H2	C2H2	GRMZM2G338056_P01
C2H2	C2H2	GRMZM2G344974_P01
C2H2	C2H2	GRMZM2G345155_P01
C2H2	C2H2	GRMZM2G350621_P01
C2H2	C2H2	GRMZM2G357688_P01
C2H2	C2H2	GRMZM2G359589_P01
C2H2	C2H2	GRMZM2G376061_P01
C2H2	C2H2	GRMZM2G380515_P01
C2H2	C2H2	GRMZM2G380515_P02
C2H2	C2H2	GRMZM2G380515_P04
C2H2	C2H2	GRMZM2G400714_P01
C2H2	C2H2	GRMZM2G402027_P01
C2H2	C2H2	GRMZM2G403590_P01
C2H2	C2H2	GRMZM2G408436_P01
C2H2	C2H2	GRMZM2G409452_P01
C2H2	C2H2	GRMZM2G417574_P01
C2H2	C2H2	GRMZM2G435357_P01
C2H2	C2H2	GRMZM2G436344_P01
C2H2	C2H2	GRMZM2G443109_P01
C2H2	C2H2	GRMZM2G445684_P01
C2H2	C2H2	GRMZM2G455889_P01
C2H2	C2H2	GRMZM2G459540_P01
C2H2	C2H2	GRMZM2G459614_P01
C2H2	C2H2	GRMZM2G464580_P01
C2H2	C2H2	GRMZM2G465595_P01
C2H2	C2H2	GRMZM2G470422_P01
C2H2	C2H2	GRMZM2G703281_P01
C2H2	C2H2	GRMZM5G828179_P01
C2H2	C2H2	GRMZM5G883760_P01
C2H2	C2H2	GRMZM5G884137_P01
C2H2	C2H2	GRMZM5G884137_P02
C2H2	C2H2	GRMZM5G885700_P01
C2H2	C2H2	GRMZM5G885700_P02
C2H2	C2H2	GRMZM5G887286_P01
C2H2	C2H2	GRMZM5G898314_P02
C3H	C3H	AC208434.3_FGP001
C3H	C3H	AC233871.1_FGP008
C3H	C3H	GRMZM2G005126_P01
C3H	C3H	GRMZM2G006493_P01
C3H	C3H	GRMZM2G006493_P02
C3H	C3H	GRMZM2G006493_P03
C3H	C3H	GRMZM2G006493_P04
C3H	C3H	GRMZM2G006493_P05
C3H	C3H	GRMZM2G006493_P06
C3H	C3H	GRMZM2G010323_P05
C3H	C3H	GRMZM2G017923_P01
C3H	C3H	GRMZM2G021834_P01
C3H	C3H	GRMZM2G021834_P02
C3H	C3H	GRMZM2G024655_P01
C3H	C3H	GRMZM2G027298_P01
C3H	C3H	GRMZM2G028492_P01
C3H	C3H	GRMZM2G032258_P01
C3H	C3H	GRMZM2G036837_P01
C3H	C3H	GRMZM2G036837_P02
C3H	C3H	GRMZM2G036837_P03
C3H	C3H	GRMZM2G036837_P04
C3H	C3H	GRMZM2G037200_P01
C3H	C3H	GRMZM2G037200_P02
C3H	C3H	GRMZM2G039889_P01
C3H	C3H	GRMZM2G039889_P02
C3H	C3H	GRMZM2G039889_P03
C3H	C3H	GRMZM2G039889_P04
C3H	C3H	GRMZM2G039889_P05
C3H	C3H	GRMZM2G039889_P06
C3H	C3H	GRMZM2G041799_P01
C3H	C3H	GRMZM2G046968_P01
C3H	C3H	GRMZM2G046968_P02
C3H	C3H	GRMZM2G049027_P01
C3H	C3H	GRMZM2G056920_P01
C3H	C3H	GRMZM2G056920_P02
C3H	C3H	GRMZM2G056920_P03
C3H	C3H	GRMZM2G068476_P01
C3H	C3H	GRMZM2G069009_P01
C3H	C3H	GRMZM2G069009_P02
C3H	C3H	GRMZM2G069009_P03
C3H	C3H	GRMZM2G071034_P01
C3H	C3H	GRMZM2G071034_P02
C3H	C3H	GRMZM2G086994_P01
C3H	C3H	GRMZM2G086994_P02
C3H	C3H	GRMZM2G086994_P03
C3H	C3H	GRMZM2G086994_P04
C3H	C3H	GRMZM2G087032_P01
C3H	C3H	GRMZM2G087032_P02
C3H	C3H	GRMZM2G087032_P03
C3H	C3H	GRMZM2G087032_P04
C3H	C3H	GRMZM2G089050_P01
C3H	C3H	GRMZM2G099622_P03
C3H	C3H	GRMZM2G100794_P01
C3H	C3H	GRMZM2G107491_P01
C3H	C3H	GRMZM2G107491_P02
C3H	C3H	GRMZM2G107491_P03
C3H	C3H	GRMZM2G110402_P01
C3H	C3H	GRMZM2G110402_P02
C3H	C3H	GRMZM2G110402_P03
C3H	C3H	GRMZM2G114688_P01
C3H	C3H	GRMZM2G117007_P01
C3H	C3H	GRMZM2G119640_P01
C3H	C3H	GRMZM2G119640_P02
C3H	C3H	GRMZM2G119640_P04
C3H	C3H	GRMZM2G119640_P06
C3H	C3H	GRMZM2G120740_P03
C3H	C3H	GRMZM2G124476_P01
C3H	C3H	GRMZM2G124476_P02
C3H	C3H	GRMZM2G126197_P01
C3H	C3H	GRMZM2G146514_P01
C3H	C3H	GRMZM2G146514_P02
C3H	C3H	GRMZM2G146514_P03
C3H	C3H	GRMZM2G147623_P01
C3H	C3H	GRMZM2G147623_P02
C3H	C3H	GRMZM2G149347_P01
C3H	C3H	GRMZM2G149347_P02
C3H	C3H	GRMZM2G150262_P01
C3H	C3H	GRMZM2G151689_P01
C3H	C3H	GRMZM2G151689_P02
C3H	C3H	GRMZM2G151689_P03
C3H	C3H	GRMZM2G157927_P01
C3H	C3H	GRMZM2G157927_P02
C3H	C3H	GRMZM2G164359_P01
C3H	C3H	GRMZM2G171942_P01
C3H	C3H	GRMZM2G173124_P01
C3H	C3H	GRMZM2G173124_P03
C3H	C3H	GRMZM2G173124_P04
C3H	C3H	GRMZM2G180979_P01
C3H	C3H	GRMZM2G305582_P01
C3H	C3H	GRMZM2G305582_P02
C3H	C3H	GRMZM2G305582_P03
C3H	C3H	GRMZM2G306357_P01
C3H	C3H	GRMZM2G306357_P02
C3H	C3H	GRMZM2G306935_P01
C3H	C3H	GRMZM2G315515_P01
N/A	C3H	GRMZM2G336065_P02
C3H	C3H	GRMZM2G395842_P01
C3H	C3H	GRMZM2G395842_P02
N/A	C3H	GRMZM2G399901_P01
C3H	C3H	GRMZM2G422205_P01
C3H	C3H	GRMZM2G422205_P02
C3H	C3H	GRMZM2G427438_P01
C3H	C3H	GRMZM2G475017_P01
C3H	C3H	GRMZM2G475017_P02
C3H	C3H	GRMZM2G475017_P03
C3H	C3H	GRMZM2G475017_P04
C3H	C3H	GRMZM5G801627_P01
C3H	C3H	GRMZM5G801627_P02
C3H	C3H	GRMZM5G830949_P01
C3H	C3H	GRMZM5G842019_P01
C3H	C3H	GRMZM5G842019_P02
C3H	C3H	GRMZM5G845366_P01
C3H	C3H	GRMZM5G849788_P01
CAMTA	CAMTA	GRMZM2G032336_P01
CAMTA	CAMTA	GRMZM2G143205_P01
CAMTA	CAMTA	GRMZM2G143205_P03
CAMTA	CAMTA	GRMZM2G152661_P01
CAMTA	CAMTA	GRMZM2G153594_P02
CAMTA	CAMTA	GRMZM2G171600_P01
CAMTA	CAMTA	GRMZM2G341747_P01
CAMTA	CAMTA	GRMZM2G341747_P02
CAMTA	CAMTA	GRMZM2G431243_P01
CAMTA	CAMTA	GRMZM2G447551_P01
CO-like	CO-like	AC233888.1_FGP002
CO-like	CO-like	GRMZM2G012717_P01
CO-like	CO-like	GRMZM2G013398_P03
CO-like	CO-like	GRMZM2G013398_P04
CO-like	CO-like	GRMZM2G021777_P01
CO-like	CO-like	GRMZM2G038783_P01
CO-like	CO-like	GRMZM2G041991_P01
CO-like	CO-like	GRMZM2G042198_P01
CO-like	CO-like	GRMZM2G075562_P01
CO-like	CO-like	GRMZM2G092363_P01
CO-like	CO-like	GRMZM2G095598_P01
CO-like	CO-like	GRMZM2G107886_P01
CO-like	CO-like	GRMZM2G114137_P01
CO-like	CO-like	GRMZM2G144346_P01
CO-like	CO-like	GRMZM2G148772_P01
CO-like	CO-like	GRMZM2G167560_P01
CO-like	CO-like	GRMZM2G176173_P01
CO-like	CO-like	GRMZM2G405368_P01
CPP	CPP	AC203865.3_FGP001
CPP	CPP	GRMZM2G015097_P01
CPP	CPP	GRMZM2G059678_P01
CPP	CPP	GRMZM2G060170_P04
CPP	CPP	GRMZM2G096600_P01
CPP	CPP	GRMZM2G096600_P02
CPP	CPP	GRMZM2G104246_P01
CPP	CPP	GRMZM2G104246_P02
CPP	CPP	GRMZM2G153754_P01
CPP	CPP	GRMZM2G173198_P01
CPP	CPP	GRMZM2G322090_P01
CPP	CPP	GRMZM2G322090_P02
CPP	CPP	GRMZM2G342588_P01
CPP	CPP	GRMZM2G366584_P01
CPP	CPP	GRMZM2G388148_P01
CPP	CPP	GRMZM2G388148_P02
CPP	CPP	GRMZM2G701689_P01
DBB	DBB	GRMZM2G018876_P01
DBB	DBB	GRMZM2G019335_P01
DBB	DBB	GRMZM2G021777_P02
DBB	DBB	GRMZM2G028594_P01
DBB	DBB	GRMZM2G028594_P03
DBB	DBB	GRMZM2G070446_P01
DBB	DBB	GRMZM2G075562_P02
DBB	DBB	GRMZM2G095299_P01
DBB	DBB	GRMZM2G098442_P01
DBB	DBB	GRMZM2G110541_P01
DBB	DBB	GRMZM2G118884_P01
DBB	DBB	GRMZM2G131982_P02
DBB	DBB	GRMZM2G143718_P01
DBB	DBB	GRMZM2G143718_P02
DBB	DBB	GRMZM2G422644_P01
DBB	DBB	GRMZM2G422644_P02
DBB	DBB	GRMZM5G834596_P01
DBB	DBB	GRMZM5G834596_P03
DBB	DBB	GRMZM5G834596_P05
DBB	DBB	GRMZM5G834596_P06
Dof	Dof	AC155434.2_FGP006
Dof	Dof	AC209819.3_FGP009
Dof	Dof	AC233935.1_FGP005
Dof	Dof	GRMZM2G009406_P01
Dof	Dof	GRMZM2G010290_P01
Dof	Dof	GRMZM2G010290_P02
Dof	Dof	GRMZM2G011832_P01
Dof	Dof	GRMZM2G017470_P01
Dof	Dof	GRMZM2G042218_P01
Dof	Dof	GRMZM2G045678_P01
Dof	Dof	GRMZM2G061292_P01
Dof	Dof	GRMZM2G064655_P01
Dof	Dof	GRMZM2G082490_P01
Dof	Dof	GRMZM2G084130_P01
Dof	Dof	GRMZM2G089850_P01
Dof	Dof	GRMZM2G089949_P01
Dof	Dof	GRMZM2G093725_P01
Dof	Dof	GRMZM2G108865_P01
Dof	Dof	GRMZM2G114998_P01
Dof	Dof	GRMZM2G123900_P01
Dof	Dof	GRMZM2G123900_P02
Dof	Dof	GRMZM2G123900_P03
Dof	Dof	GRMZM2G131897_P01
Dof	Dof	GRMZM2G134545_P01
Dof	Dof	GRMZM2G135703_P01
Dof	Dof	GRMZM2G137502_P01
Dof	Dof	GRMZM2G138455_P01
Dof	Dof	GRMZM2G140694_P01
Dof	Dof	GRMZM2G142718_P01
Dof	Dof	GRMZM2G144172_P01
Dof	Dof	GRMZM2G144188_P01
Dof	Dof	GRMZM2G146283_P01
Dof	Dof	GRMZM2G162749_P01
Dof	Dof	GRMZM2G171852_P01
Dof	Dof	GRMZM2G176063_P01
Dof	Dof	GRMZM2G176063_P02
Dof	Dof	GRMZM2G178767_P01
Dof	Dof	GRMZM2G179069_P01
Dof	Dof	GRMZM2G327189_P01
Dof	Dof	GRMZM2G371058_P01
Dof	Dof	GRMZM2G378490_P01
Dof	Dof	GRMZM2G394941_P01
Dof	Dof	GRMZM2G394973_P01
Dof	Dof	GRMZM2G435475_P01
Dof	Dof	GRMZM2G449950_P01
Dof	Dof	GRMZM2G451771_P01
Dof	Dof	GRMZM2G456452_P01
Dof	Dof	GRMZM2G463525_P01
Dof	Dof	GRMZM2G589696_P01
Dof	Dof	GRMZM2G589696_P02
Dof	Dof	GRMZM5G880268_P01
E2F/DP	E2F/DP	AC214168.3_FGP001
E2F/DP	E2F/DP	AC233850.1_FGP005
E2F/DP	E2F/DP	GRMZM2G001699_P01
E2F/DP	E2F/DP	GRMZM2G001699_P02
E2F/DP	E2F/DP	GRMZM2G041701_P01
E2F/DP	E2F/DP	GRMZM2G041701_P02
E2F/DP	E2F/DP	GRMZM2G050590_P01
E2F/DP	E2F/DP	GRMZM2G052515_P01
E2F/DP	E2F/DP	GRMZM2G060000_P01
E2F/DP	E2F/DP	GRMZM2G060000_P02
E2F/DP	E2F/DP	GRMZM2G063387_P01
E2F/DP	E2F/DP	GRMZM2G086072_P01
E2F/DP	E2F/DP	GRMZM2G139024_P01
E2F/DP	E2F/DP	GRMZM2G148506_P01
E2F/DP	E2F/DP	GRMZM2G148506_P02
E2F/DP	E2F/DP	GRMZM2G169709_P01
E2F/DP	E2F/DP	GRMZM2G333591_P01
E2F/DP	E2F/DP	GRMZM2G351232_P01
E2F/DP	E2F/DP	GRMZM2G361659_P01
E2F/DP	E2F/DP	GRMZM2G378665_P01
E2F/DP	E2F/DP	GRMZM2G404769_P01
E2F/DP	E2F/DP	GRMZM2G404769_P02
E2F/DP	E2F/DP	GRMZM2G462623_P01
E2F/DP	E2F/DP	GRMZM5G829408_P01
EIL	EIL	AC210616.4_FGP005
EIL	EIL	AC234203.1_FGP011
EIL	EIL	GRMZM2G003558_P01
EIL	EIL	GRMZM2G006752_P02
EIL	EIL	GRMZM2G033570_P01
EIL	EIL	GRMZM2G040481_P01
EIL	EIL	GRMZM2G044322_P01
EIL	EIL	GRMZM2G151811_P01
EIL	EIL	GRMZM2G317584_P01
ERF	ERF	AC187157.4_FGP001
ERF	ERF	AC198403.3_FGP001
ERF	ERF	AC198979.4_FGP009
ERF	ERF	AC200038.4_FGP011
ERF	ERF	AC206951.3_FGP016
ERF	ERF	AC206951.3_FGP017
ERF	ERF	AC209257.4_FGP006
ERF	ERF	AC213666.3_FGP003
ERF	ERF	AC233933.1_FGP001
ERF	ERF	GRMZM2G000520_P01
ERF	ERF	GRMZM2G002119_P01
ERF	ERF	GRMZM2G003466_P01
ERF	ERF	GRMZM2G005301_P01
ERF	ERF	GRMZM2G006745_P01
ERF	ERF	GRMZM2G006745_P02
ERF	ERF	GRMZM2G006745_P03
ERF	ERF	GRMZM2G006745_P04
ERF	ERF	GRMZM2G006745_P06
ERF	ERF	GRMZM2G007406_P01
ERF	ERF	GRMZM2G008234_P01
ERF	ERF	GRMZM2G009598_P01
ERF	ERF	GRMZM2G010100_P01
ERF	ERF	GRMZM2G011110_P01
ERF	ERF	GRMZM2G011236_P01
AP2	ERF	GRMZM2G013657_P01
AP2	ERF	GRMZM2G013657_P02
AP2	ERF	GRMZM2G013657_P04
ERF	ERF	GRMZM2G015281_P01
ERF	ERF	GRMZM2G016079_P01
ERF	ERF	GRMZM2G016434_P01
ERF	ERF	GRMZM2G018138_P01
ERF	ERF	GRMZM2G018398_P01
ERF	ERF	GRMZM2G018398_P02
ERF	ERF	GRMZM2G018984_P02
ERF	ERF	GRMZM2G019443_P01
ERF	ERF	GRMZM2G020016_P01
ERF	ERF	GRMZM2G020054_P01
ERF	ERF	GRMZM2G020150_P01
ERF	ERF	GRMZM2G021369_P01
ERF	ERF	GRMZM2G021369_P02
ERF	ERF	GRMZM2G021369_P03
ERF	ERF	GRMZM2G021573_P02
AP2	ERF	GRMZM2G021573_P03
ERF	ERF	GRMZM2G021790_P01
ERF	ERF	GRMZM2G023708_P01
ERF	ERF	GRMZM2G024871_P01
ERF	ERF	GRMZM2G025062_P01
ERF	ERF	GRMZM2G026926_P01
ERF	ERF	GRMZM2G028151_P02
ERF	ERF	GRMZM2G028386_P01
ERF	ERF	GRMZM2G028969_P01
ERF	ERF	GRMZM2G029323_P01
ERF	ERF	GRMZM2G033656_P01
ERF	ERF	GRMZM2G039112_P01
ERF	ERF	GRMZM2G039870_P01
ERF	ERF	GRMZM2G040664_P01
ERF	ERF	GRMZM2G041839_P01
ERF	ERF	GRMZM2G042756_P01
ERF	ERF	GRMZM2G044077_P01
ERF	ERF	GRMZM2G047918_P01
ERF	ERF	GRMZM2G047999_P01
ERF	ERF	GRMZM2G048621_P01
ERF	ERF	GRMZM2G050851_P01
ERF	ERF	GRMZM2G052667_P01
ERF	ERF	GRMZM2G052667_P02
ERF	ERF	GRMZM2G052720_P01
ERF	ERF	GRMZM2G053503_P02
ERF	ERF	GRMZM2G055070_P01
ERF	ERF	GRMZM2G055180_P01
ERF	ERF	GRMZM2G055204_P01
ERF	ERF	GRMZM2G057386_P01
ERF	ERF	GRMZM2G059939_P01
ERF	ERF	GRMZM2G060206_P01
ERF	ERF	GRMZM2G060249_P01
ERF	ERF	GRMZM2G060465_P01
ERF	ERF	GRMZM2G060517_P01
ERF	ERF	GRMZM2G060876_P01
ERF	ERF	GRMZM2G061487_P01
ERF	ERF	GRMZM2G061487_P02
ERF	ERF	GRMZM2G066158_P01
ERF	ERF	GRMZM2G067463_P01
ERF	ERF	GRMZM2G068967_P01
ERF	ERF	GRMZM2G069082_P01
ERF	ERF	GRMZM2G069126_P01
ERF	ERF	GRMZM2G069146_P01
ERF	ERF	GRMZM2G072926_P01
ERF	ERF	GRMZM2G073047_P01
ERF	ERF	GRMZM2G073258_P01
AP2	ERF	GRMZM2G076602_P01
ERF	ERF	GRMZM2G076896_P01
ERF	ERF	GRMZM2G076896_P02
ERF	ERF	GRMZM2G079653_P01
ERF	ERF	GRMZM2G079825_P01
ERF	ERF	GRMZM2G080516_P01
ERF	ERF	GRMZM2G081892_P01
ERF	ERF	GRMZM2G081892_P02
ERF	ERF	GRMZM2G084264_P01
ERF	ERF	GRMZM2G085678_P01
ERF	ERF	GRMZM2G085964_P01
ERF	ERF	GRMZM2G085964_P02
ERF	ERF	GRMZM2G087040_P01
ERF	ERF	GRMZM2G087059_P01
ERF	ERF	GRMZM2G087059_P02
ERF	ERF	GRMZM2G089995_P01
ERF	ERF	GRMZM2G093595_P01
ERF	ERF	GRMZM2G097081_P01
ERF	ERF	GRMZM2G097182_P01
ERF	ERF	GRMZM2G100727_P01
ERF	ERF	GRMZM2G100982_P01
ERF	ERF	GRMZM2G103085_P01
ERF	ERF	GRMZM2G104260_P01
ERF	ERF	GRMZM2G104866_P01
ERF	ERF	GRMZM2G104866_P02
ERF	ERF	GRMZM2G105266_P01
ERF	ERF	GRMZM2G106591_P01
ERF	ERF	GRMZM2G110333_P01
ERF	ERF	GRMZM2G111415_P01
ERF	ERF	GRMZM2G113060_P01
ERF	ERF	GRMZM2G114820_P01
ERF	ERF	GRMZM2G119865_P01
ERF	ERF	GRMZM2G120401_P01
ERF	ERF	GRMZM2G123119_P01
ERF	ERF	GRMZM2G124011_P01
ERF	ERF	GRMZM2G124037_P01
ERF	ERF	GRMZM2G125460_P01
ERF	ERF	GRMZM2G129674_P01
ERF	ERF	GRMZM2G129777_P01
ERF	ERF	GRMZM2G131266_P03
ERF	ERF	GRMZM2G131266_P04
ERF	ERF	GRMZM2G131281_P01
ERF	ERF	GRMZM2G132185_P01
ERF	ERF	GRMZM2G132223_P01
ERF	ERF	GRMZM2G133168_P01
ERF	ERF	GRMZM2G133168_P02
ERF	ERF	GRMZM2G135452_P01
ERF	ERF	GRMZM2G137341_P01
ERF	ERF	GRMZM2G138396_P01
ERF	ERF	GRMZM2G139740_P01
ERF	ERF	GRMZM2G139765_P01
ERF	ERF	GRMZM2G141219_P03
ERF	ERF	GRMZM2G141679_P01
ERF	ERF	GRMZM2G142179_P01
ERF	ERF	GRMZM2G146028_P01
AP2	ERF	GRMZM2G146688_P01
ERF	ERF	GRMZM2G148333_P01
ERF	ERF	GRMZM2G148333_P02
ERF	ERF	GRMZM2G149756_P01
ERF	ERF	GRMZM2G151542_P01
ERF	ERF	GRMZM2G156006_P01
ERF	ERF	GRMZM2G156737_P01
ERF	ERF	GRMZM2G160971_P01
ERF	ERF	GRMZM2G163745_P01
ERF	ERF	GRMZM2G165257_P01
ERF	ERF	GRMZM2G169382_P01
ERF	ERF	GRMZM2G171179_P01
ERF	ERF	GRMZM2G171179_P02
ERF	ERF	GRMZM2G171569_P01
ERF	ERF	GRMZM2G172936_P01
ERF	ERF	GRMZM2G173771_P01
ERF	ERF	GRMZM2G174347_P01
AP2	ERF	GRMZM2G174784_P02
AP2	ERF	GRMZM2G174784_P03
AP2	ERF	GRMZM2G174784_P04
AP2	ERF	GRMZM2G174834_P04
ERF	ERF	GRMZM2G174917_P01
ERF	ERF	GRMZM2G175525_P01
ERF	ERF	GRMZM2G175543_P01
ERF	ERF	GRMZM2G175856_P01
ERF	ERF	GRMZM2G300924_P01
ERF	ERF	GRMZM2G301860_P01
ERF	ERF	GRMZM2G307119_P01
ERF	ERF	GRMZM2G307152_P01
ERF	ERF	GRMZM2G309731_P01
ERF	ERF	GRMZM2G310368_P01
ERF	ERF	GRMZM2G317596_P01
ERF	ERF	GRMZM2G322672_P01
ERF	ERF	GRMZM2G323172_P01
ERF	ERF	GRMZM2G328197_P01
ERF	ERF	GRMZM2G348307_P01
ERF	ERF	GRMZM2G363052_P01
ERF	ERF	GRMZM2G368838_P01
ERF	ERF	GRMZM2G369472_P01
ERF	ERF	GRMZM2G376255_P01
ERF	ERF	GRMZM2G379652_P01
ERF	ERF	GRMZM2G380377_P01
ERF	ERF	GRMZM2G381441_P01
ERF	ERF	GRMZM2G384386_P01
AP2	ERF	GRMZM2G399072_P02
ERF	ERF	GRMZM2G399098_P01
ERF	ERF	GRMZM2G399598_P01
AP2	ERF	GRMZM2G416701_P02
ERF	ERF	GRMZM2G419901_P01
ERF	ERF	GRMZM2G421033_P01
ERF	ERF	GRMZM2G425798_P02
ERF	ERF	GRMZM2G429378_P01
ERF	ERF	GRMZM2G434203_P01
ERF	ERF	GRMZM2G438202_P01
ERF	ERF	GRMZM2G457562_P01
ERF	ERF	GRMZM2G458437_P01
ERF	ERF	GRMZM2G461907_P01
ERF	ERF	GRMZM2G466044_P01
ERF	ERF	GRMZM2G474326_P01
ERF	ERF	GRMZM2G475678_P01
ERF	ERF	GRMZM2G477287_P01
ERF	ERF	GRMZM2G478965_P01
ERF	ERF	GRMZM2G480434_P01
ERF	ERF	GRMZM2G481668_P01
ERF	ERF	GRMZM2G544539_P01
AP2	ERF	GRMZM2G700665_P01
AP2	ERF	GRMZM2G700665_P02
ERF	ERF	GRMZM5G805505_P01
ERF	ERF	GRMZM5G806839_P01
ERF	ERF	GRMZM5G816314_P01
N/A	ERF	GRMZM5G830365_P01
ERF	ERF	GRMZM5G837876_P01
ERF	ERF	GRMZM5G842961_P01
ERF	ERF	GRMZM5G846057_P01
ERF	ERF	GRMZM5G852704_P01
AP2	ERF	GRMZM5G862109_P02
ERF	ERF	GRMZM5G889719_P01
FAR1	FAR1	GRMZM2G001663_P01
FAR1	FAR1	GRMZM2G034868_P01
FAR1	FAR1	GRMZM2G034868_P02
FAR1	FAR1	GRMZM2G043250_P01
FAR1	FAR1	GRMZM2G048987_P01
FAR1	FAR1	GRMZM2G048987_P02
FAR1	FAR1	GRMZM2G048987_P03
FAR1	FAR1	GRMZM2G083374_P01
FAR1	FAR1	GRMZM2G104268_P01
FAR1	FAR1	GRMZM2G104268_P02
FAR1	FAR1	GRMZM2G106653_P01
FAR1	FAR1	GRMZM2G114461_P01
FAR1	FAR1	GRMZM2G114461_P02
FAR1	FAR1	GRMZM2G117108_P01
FAR1	FAR1	GRMZM2G117108_P02
FAR1	FAR1	GRMZM2G129311_P01
FAR1	FAR1	GRMZM2G129311_P02
FAR1	FAR1	GRMZM2G148940_P01
FAR1	FAR1	GRMZM2G155980_P01
FAR1	FAR1	GRMZM2G155980_P02
FAR1	FAR1	GRMZM2G302323_P01
FAR1	FAR1	GRMZM2G406651_P01
FAR1	FAR1	GRMZM2G406651_P02
FAR1	FAR1	GRMZM2G463730_P01
FAR1	FAR1	GRMZM2G463730_P02
G2-like	G2-like	AC155434.2_FGP005
G2-like	G2-like	AC219020.4_FGP002
G2-like	G2-like	AC233960.1_FGP003
G2-like	G2-like	AC234155.1_FGP002
G2-like	G2-like	AC234520.1_FGP003
G2-like	G2-like	GRMZM2G006477_P01
G2-like	G2-like	GRMZM2G006477_P02
G2-like	G2-like	GRMZM2G009060_P01
G2-like	G2-like	GRMZM2G010920_P01
G2-like	G2-like	GRMZM2G016370_P01
G2-like	G2-like	GRMZM2G026833_P01
G2-like	G2-like	GRMZM2G026833_P02
G2-like	G2-like	GRMZM2G031870_P01
G2-like	G2-like	GRMZM2G034563_P01
G2-like	G2-like	GRMZM2G035370_P01
G2-like	G2-like	GRMZM2G035370_P02
G2-like	G2-like	GRMZM2G035370_P03
G2-like	G2-like	GRMZM2G035370_P04
G2-like	G2-like	GRMZM2G039074_P02
G2-like	G2-like	GRMZM2G052544_P01
G2-like	G2-like	GRMZM2G056400_P01
G2-like	G2-like	GRMZM2G060485_P01
G2-like	G2-like	GRMZM2G060834_P01
G2-like	G2-like	GRMZM2G060834_P02
G2-like	G2-like	GRMZM2G064197_P01
G2-like	G2-like	GRMZM2G064197_P02
G2-like	G2-like	GRMZM2G064197_P03
G2-like	G2-like	GRMZM2G067702_P01
G2-like	G2-like	GRMZM2G067702_P02
G2-like	G2-like	GRMZM2G069525_P01
G2-like	G2-like	GRMZM2G070865_P01
G2-like	G2-like	GRMZM2G074908_P01
G2-like	G2-like	GRMZM2G081671_P01
G2-like	G2-like	GRMZM2G082264_P01
G2-like	G2-like	GRMZM2G082264_P02
G2-like	G2-like	GRMZM2G087804_P01
G2-like	G2-like	GRMZM2G087804_P03
G2-like	G2-like	GRMZM2G090230_P01
G2-like	G2-like	GRMZM2G100176_P01
G2-like	G2-like	GRMZM2G100709_P01
G2-like	G2-like	GRMZM2G106185_P01
G2-like	G2-like	GRMZM2G106185_P02
G2-like	G2-like	GRMZM2G113742_P01
G2-like	G2-like	GRMZM2G113742_P02
G2-like	G2-like	GRMZM2G117193_P01
G2-like	G2-like	GRMZM2G117193_P02
G2-like	G2-like	GRMZM2G117193_P03
G2-like	G2-like	GRMZM2G117854_P01
G2-like	G2-like	GRMZM2G117854_P02
G2-like	G2-like	GRMZM2G117854_P03
G2-like	G2-like	GRMZM2G123308_P02
G2-like	G2-like	GRMZM2G124495_P01
G2-like	G2-like	GRMZM2G124540_P01
G2-like	G2-like	GRMZM2G125704_P02
G2-like	G2-like	GRMZM2G126175_P01
G2-like	G2-like	GRMZM2G142748_P01
G2-like	G2-like	GRMZM2G159119_P01
G2-like	G2-like	GRMZM2G162409_P01
G2-like	G2-like	GRMZM2G162409_P02
G2-like	G2-like	GRMZM2G162409_P03
G2-like	G2-like	GRMZM2G162409_P05
G2-like	G2-like	GRMZM2G168002_P04
G2-like	G2-like	GRMZM2G168002_P05
G2-like	G2-like	GRMZM2G171468_P01
G2-like	G2-like	GRMZM2G171468_P02
G2-like	G2-like	GRMZM2G171468_P03
G2-like	G2-like	GRMZM2G173882_P01
G2-like	G2-like	GRMZM2G173943_P02
G2-like	G2-like	GRMZM2G175827_P01
G2-like	G2-like	GRMZM2G175827_P02
G2-like	G2-like	GRMZM2G315506_P01
G2-like	G2-like	GRMZM2G333083_P01
G2-like	G2-like	GRMZM2G348238_P01
G2-like	G2-like	GRMZM2G370425_P01
G2-like	G2-like	GRMZM2G374986_P01
G2-like	G2-like	GRMZM2G379167_P01
G2-like	G2-like	GRMZM2G379656_P01
G2-like	G2-like	GRMZM2G396825_P01
G2-like	G2-like	GRMZM2G398055_P01
G2-like	G2-like	GRMZM2G401835_P01
G2-like	G2-like	GRMZM2G454449_P01
G2-like	G2-like	GRMZM2G471600_P01
G2-like	G2-like	GRMZM2G477238_P01
G2-like	G2-like	GRMZM2G701218_P01
G2-like	G2-like	GRMZM5G846506_P01
G2-like	G2-like	GRMZM5G869984_P02
G2-like	G2-like	GRMZM5G887276_P03
G2-like	G2-like	GRMZM5G887276_P04
GATA	GATA	AC184831.3_FGP005
GATA	GATA	AC184831.3_FGP008
GATA	GATA	AC194965.4_FGP004
GATA	GATA	AC202864.3_FGP002
GATA	GATA	GRMZM2G009530_P01
GATA	GATA	GRMZM2G025002_P01
GATA	GATA	GRMZM2G031983_P01
GATA	GATA	GRMZM2G039586_P01
GATA	GATA	GRMZM2G044576_P01
GATA	GATA	GRMZM2G048850_P01
GATA	GATA	GRMZM2G052616_P01
GATA	GATA	GRMZM2G054615_P01
GATA	GATA	GRMZM2G054615_P02
GATA	GATA	GRMZM2G058479_P01
GATA	GATA	GRMZM2G058479_P02
GATA	GATA	GRMZM2G065896_P01
GATA	GATA	GRMZM2G067171_P01
GATA	GATA	GRMZM2G077002_P01
GATA	GATA	GRMZM2G080509_P01
GATA	GATA	GRMZM2G080509_P02
GATA	GATA	GRMZM2G101058_P01
GATA	GATA	GRMZM2G104390_P01
GATA	GATA	GRMZM2G110295_P01
GATA	GATA	GRMZM2G113098_P01
GATA	GATA	GRMZM2G114775_P01
GATA	GATA	GRMZM2G114775_P02
GATA	GATA	GRMZM2G118214_P01
GATA	GATA	GRMZM2G118214_P02
GATA	GATA	GRMZM2G123909_P01
GATA	GATA	GRMZM2G135381_P01
GATA	GATA	GRMZM2G138967_P01
GATA	GATA	GRMZM2G140669_P01
GATA	GATA	GRMZM2G163200_P01
GATA	GATA	GRMZM2G163200_P02
GATA	GATA	GRMZM2G163200_P03
GATA	GATA	GRMZM2G163200_P04
GATA	GATA	GRMZM2G324131_P01
GATA	GATA	GRMZM2G325850_P01
GATA	GATA	GRMZM2G379005_P01
GATA	GATA	GRMZM2G379005_P02
GATA	GATA	GRMZM2G379005_P03
GATA	GATA	GRMZM2G379005_P04
GATA	GATA	GRMZM2G379005_P05
GATA	GATA	GRMZM2G396451_P01
GATA	GATA	GRMZM2G396451_P02
GATA	GATA	GRMZM2G397616_P01
GATA	GATA	GRMZM2G404973_P01
GATA	GATA	GRMZM2G404973_P02
GATA	GATA	GRMZM2G404973_P03
GATA	GATA	GRMZM2G421212_P01
GATA	GATA	GRMZM2G464037_P01
GATA	GATA	GRMZM2G532534_P01
GATA	GATA	GRMZM5G879778_P01
GATA	GATA	GRMZM5G887975_P01
GeBP	GeBP	EF517601.1_FGP010
GeBP	GeBP	GRMZM2G006871_P01
GeBP	GeBP	GRMZM2G008558_P01
GeBP	GeBP	GRMZM2G008558_P02
GeBP	GeBP	GRMZM2G026417_P01
GeBP	GeBP	GRMZM2G030458_P01
GeBP	GeBP	GRMZM2G036966_P01
GeBP	GeBP	GRMZM2G036966_P02
GeBP	GeBP	GRMZM2G041818_P01
GeBP	GeBP	GRMZM2G066373_P01
GeBP	GeBP	GRMZM2G075122_P01
GeBP	GeBP	GRMZM2G075122_P02
GeBP	GeBP	GRMZM2G082318_P01
GeBP	GeBP	GRMZM2G083886_P01
GeBP	GeBP	GRMZM2G092409_P01
GeBP	GeBP	GRMZM2G125239_P01
GeBP	GeBP	GRMZM2G125239_P02
GeBP	GeBP	GRMZM2G125239_P03
GeBP	GeBP	GRMZM2G134866_P01
GeBP	GeBP	GRMZM2G134866_P02
GeBP	GeBP	GRMZM2G155252_P01
GeBP	GeBP	GRMZM2G162405_P01
GeBP	GeBP	GRMZM2G162405_P02
GeBP	GeBP	GRMZM2G174240_P01
GeBP	GeBP	GRMZM2G392516_P01
GeBP	GeBP	GRMZM2G423292_P01
GeBP	GeBP	GRMZM5G868875_P01
GeBP	GeBP	GRMZM5G868875_P02
GRAS	GRAS	AC198366.3_FGP004
GRAS	GRAS	AC200124.3_FGP005
GRAS	GRAS	AC204621.4_FGP006
GRAS	GRAS	AC234164.1_FGP004
GRAS	GRAS	GRMZM2G001426_P01
GRAS	GRAS	GRMZM2G011947_P01
GRAS	GRAS	GRMZM2G013016_P01
GRAS	GRAS	GRMZM2G015080_P01
GRAS	GRAS	GRMZM2G015080_P02
GRAS	GRAS	GRMZM2G018254_P01
GRAS	GRAS	GRMZM2G019060_P01
GRAS	GRAS	GRMZM2G023872_P01
GRAS	GRAS	GRMZM2G024973_P01
GRAS	GRAS	GRMZM2G028039_P02
GRAS	GRAS	GRMZM2G028438_P01
GRAS	GRAS	GRMZM2G028608_P01
GRAS	GRAS	GRMZM2G037286_P01
GRAS	GRAS	GRMZM2G037792_P01
GRAS	GRAS	GRMZM2G049159_P01
GRAS	GRAS	GRMZM2G049159_P03
GRAS	GRAS	GRMZM2G051785_P01
GRAS	GRAS	GRMZM2G055263_P01
GRAS	GRAS	GRMZM2G060265_P01
GRAS	GRAS	GRMZM2G070371_P01
GRAS	GRAS	GRMZM2G073779_P01
GRAS	GRAS	GRMZM2G073805_P01
GRAS	GRAS	GRMZM2G073823_P01
GRAS	GRAS	GRMZM2G079470_P01
GRAS	GRAS	GRMZM2G082387_P01
GRAS	GRAS	GRMZM2G089636_P01
GRAS	GRAS	GRMZM2G089662_P01
GRAS	GRAS	GRMZM2G089782_P01
GRAS	GRAS	GRMZM2G091656_P01
GRAS	GRAS	GRMZM2G097456_P01
GRAS	GRAS	GRMZM2G098517_P01
GRAS	GRAS	GRMZM2G098517_P02
GRAS	GRAS	GRMZM2G098784_P01
GRAS	GRAS	GRMZM2G098800_P01
GRAS	GRAS	GRMZM2G098800_P02
GRAS	GRAS	GRMZM2G104342_P01
GRAS	GRAS	GRMZM2G106336_P01
GRAS	GRAS	GRMZM2G106356_P01
GRAS	GRAS	GRMZM2G106548_P01
GRAS	GRAS	GRMZM2G109869_P01
GRAS	GRAS	GRMZM2G109869_P02
GRAS	GRAS	GRMZM2G110067_P01
GRAS	GRAS	GRMZM2G110579_P01
GRAS	GRAS	GRMZM2G114680_P01
GRAS	GRAS	GRMZM2G114680_P02
GRAS	GRAS	GRMZM2G114680_P03
GRAS	GRAS	GRMZM2G116638_P01
GRAS	GRAS	GRMZM2G117949_P01
GRAS	GRAS	GRMZM2G125501_P01
GRAS	GRAS	GRMZM2G129154_P01
GRAS	GRAS	GRMZM2G131516_P01
GRAS	GRAS	GRMZM2G131516_P02
GRAS	GRAS	GRMZM2G132794_P01
GRAS	GRAS	GRMZM2G133169_P01
GRAS	GRAS	GRMZM2G140085_P01
GRAS	GRAS	GRMZM2G140085_P02
GRAS	GRAS	GRMZM2G140094_P01
GRAS	GRAS	GRMZM2G143433_P01
GRAS	GRAS	GRMZM2G144744_P01
GRAS	GRAS	GRMZM2G144744_P02
GRAS	GRAS	GRMZM2G146018_P01
GRAS	GRAS	GRMZM2G153333_P01
GRAS	GRAS	GRMZM2G157679_P01
GRAS	GRAS	GRMZM2G157679_P02
GRAS	GRAS	GRMZM2G159475_P01
GRAS	GRAS	GRMZM2G159475_P02
GRAS	GRAS	GRMZM2G159475_P03
GRAS	GRAS	GRMZM2G159475_P04
GRAS	GRAS	GRMZM2G163427_P01
GRAS	GRAS	GRMZM2G163427_P02
GRAS	GRAS	GRMZM2G169636_P01
GRAS	GRAS	GRMZM2G172657_P01
GRAS	GRAS	GRMZM2G173429_P01
GRAS	GRAS	GRMZM2G173429_P02
GRAS	GRAS	GRMZM2G176537_P01
GRAS	GRAS	GRMZM2G179325_P01
GRAS	GRAS	GRMZM2G313078_P01
GRAS	GRAS	GRMZM2G317287_P01
GRAS	GRAS	GRMZM2G335814_P01
GRAS	GRAS	GRMZM2G342217_P01
GRAS	GRAS	GRMZM2G346706_P01
GRAS	GRAS	GRMZM2G348780_P01
GRAS	GRAS	GRMZM2G359304_P01
GRAS	GRAS	GRMZM2G368909_P01
GRAS	GRAS	GRMZM2G386362_P01
GRAS	GRAS	GRMZM2G408012_P01
GRAS	GRAS	GRMZM2G418899_P01
GRAS	GRAS	GRMZM2G418899_P02
GRAS	GRAS	GRMZM2G420280_P01
GRAS	GRAS	GRMZM2G425366_P01
GRAS	GRAS	GRMZM2G431309_P01
GRAS	GRAS	GRMZM5G821439_P01
GRAS	GRAS	GRMZM5G825321_P01
GRAS	GRAS	GRMZM5G825321_P02
GRAS	GRAS	GRMZM5G826526_P01
GRAS	GRAS	GRMZM5G868355_P01
GRAS	GRAS	GRMZM5G874545_P01
GRAS	GRAS	GRMZM5G885274_P01
GRAS	GRAS	GRMZM5G889326_P01
GRAS	GRAS	GRMZM5G895672_P01
GRF	GRF	GRMZM2G004619_P01
GRF	GRF	GRMZM2G018414_P01
GRF	GRF	GRMZM2G018414_P02
GRF	GRF	GRMZM2G034876_P01
GRF	GRF	GRMZM2G034876_P02
GRF	GRF	GRMZM2G034876_P03
GRF	GRF	GRMZM2G041223_P01
GRF	GRF	GRMZM2G045977_P01
GRF	GRF	GRMZM2G067743_P02
GRF	GRF	GRMZM2G067743_P03
GRF	GRF	GRMZM2G096709_P01
GRF	GRF	GRMZM2G098594_P01
GRF	GRF	GRMZM2G098594_P02
GRF	GRF	GRMZM2G098594_P06
GRF	GRF	GRMZM2G099862_P01
GRF	GRF	GRMZM2G099862_P02
GRF	GRF	GRMZM2G099862_P03
GRF	GRF	GRMZM2G099862_P04
GRF	GRF	GRMZM2G105335_P01
GRF	GRF	GRMZM2G105335_P02
GRF	GRF	GRMZM2G124566_P01
GRF	GRF	GRMZM2G124566_P02
GRF	GRF	GRMZM2G129147_P01
GRF	GRF	GRMZM2G178261_P01
GRF	GRF	GRMZM2G178261_P02
GRF	GRF	GRMZM2G178261_P03
GRF	GRF	GRMZM2G178261_P04
GRF	GRF	GRMZM5G850129_P01
GRF	GRF	GRMZM5G850129_P02
GRF	GRF	GRMZM5G850129_P03
GRF	GRF	GRMZM5G850129_P04
GRF	GRF	GRMZM5G853392_P03
HB-other	HB-other	GRMZM2G001777_P01
HB-other	HB-other	GRMZM2G008286_P01
HB-other	HB-other	GRMZM2G021475_P01
HB-other	HB-other	GRMZM2G023291_P01
HB-other	HB-other	GRMZM2G033138_P01
HB-other	HB-other	GRMZM2G060541_P01
HB-other	HB-other	GRMZM2G064466_P02
HB-other	HB-other	GRMZM2G106613_P01
HB-other	HB-other	GRMZM2G106613_P02
HB-other	HB-other	GRMZM2G111204_P01
HB-other	HB-other	GRMZM2G111964_P01
HB-other	HB-other	GRMZM2G122750_P01
HB-other	HB-other	GRMZM2G125294_P01
HB-other	HB-other	GRMZM2G126170_P02
HB-other	HB-other	GRMZM2G126170_P03
HB-other	HB-other	GRMZM2G136369_P01
HB-other	HB-other	GRMZM2G151266_P01
HB-other	HB-other	GRMZM2G154641_P02
HB-other	HB-other	GRMZM2G159357_P01
HB-other	HB-other	GRMZM2G163641_P01
HB-other	HB-other	GRMZM2G327059_P01
HB-other	HB-other	GRMZM2G333565_P01
HB-other	HB-other	GRMZM2G339848_P01
HB-other	HB-other	GRMZM2G351018_P01
WOX	HB-other	GRMZM2G419252_P01
HB-other	HB-other	GRMZM2G426140_P01
HB-other	HB-PHD	GRMZM2G033138_P02
HB-PHD	HB-PHD	GRMZM2G033138_P03
HB-PHD	HB-PHD	GRMZM2G094935_P01
HB-PHD	HB-PHD	GRMZM2G314546_P01
HB-PHD	HB-PHD	GRMZM2G474656_P01
HD-ZIP	HD-ZIP	AC187157.4_FGP005
HD-ZIP	HD-ZIP	AC233899.1_FGP004
HD-ZIP	HD-ZIP	AC235534.1_FGP007
HD-ZIP	HD-ZIP	GRMZM2G001289_P01
HD-ZIP	HD-ZIP	GRMZM2G001289_P02
HD-ZIP	HD-ZIP	GRMZM2G002915_P01
HD-ZIP	HD-ZIP	GRMZM2G002915_P02
HD-ZIP	HD-ZIP	GRMZM2G003304_P01
HD-ZIP	HD-ZIP	GRMZM2G003509_P01
HD-ZIP	HD-ZIP	GRMZM2G004334_P01
HD-ZIP	HD-ZIP	GRMZM2G004957_P01
HD-ZIP	HD-ZIP	GRMZM2G004957_P02
HD-ZIP	HD-ZIP	GRMZM2G005624_P01
HD-ZIP	HD-ZIP	GRMZM2G021339_P01
HD-ZIP	HD-ZIP	GRMZM2G021339_P02
HD-ZIP	HD-ZIP	GRMZM2G021339_P03
HD-ZIP	HD-ZIP	GRMZM2G026643_P01
HD-ZIP	HD-ZIP	GRMZM2G026643_P02
HD-ZIP	HD-ZIP	GRMZM2G034113_P01
HD-ZIP	HD-ZIP	GRMZM2G041127_P01
HD-ZIP	HD-ZIP	GRMZM2G041127_P02
HD-ZIP	HD-ZIP	GRMZM2G041127_P03
HD-ZIP	HD-ZIP	GRMZM2G041127_P04
HD-ZIP	HD-ZIP	GRMZM2G041462_P01
HD-ZIP	HD-ZIP	GRMZM2G042250_P01
HD-ZIP	HD-ZIP	GRMZM2G042250_P02
HD-ZIP	HD-ZIP	GRMZM2G042250_P03
HD-ZIP	HD-ZIP	GRMZM2G042250_P04
HD-ZIP	HD-ZIP	GRMZM2G044752_P01
HD-ZIP	HD-ZIP	GRMZM2G044752_P03
HD-ZIP	HD-ZIP	GRMZM2G044752_P05
HD-ZIP	HD-ZIP	GRMZM2G047715_P01
HD-ZIP	HD-ZIP	GRMZM2G056600_P01
HD-ZIP	HD-ZIP	GRMZM2G060444_P01
HD-ZIP	HD-ZIP	GRMZM2G062244_P01
HD-ZIP	HD-ZIP	GRMZM2G068672_P01
HD-ZIP	HD-ZIP	GRMZM2G097349_P01
HD-ZIP	HD-ZIP	GRMZM2G104204_P01
HD-ZIP	HD-ZIP	GRMZM2G105834_P01
HD-ZIP	HD-ZIP	GRMZM2G106276_P01
HD-ZIP	HD-ZIP	GRMZM2G109987_P01
HD-ZIP	HD-ZIP	GRMZM2G109987_P02
HD-ZIP	HD-ZIP	GRMZM2G109987_P03
HD-ZIP	HD-ZIP	GRMZM2G109987_P04
HD-ZIP	HD-ZIP	GRMZM2G109987_P05
HD-ZIP	HD-ZIP	GRMZM2G116658_P01
HD-ZIP	HD-ZIP	GRMZM2G117164_P01
HD-ZIP	HD-ZIP	GRMZM2G118063_P01
HD-ZIP	HD-ZIP	GRMZM2G118063_P02
HD-ZIP	HD-ZIP	GRMZM2G118063_P03
HD-ZIP	HD-ZIP	GRMZM2G119999_P01
HD-ZIP	HD-ZIP	GRMZM2G119999_P02
HD-ZIP	HD-ZIP	GRMZM2G122076_P01
HD-ZIP	HD-ZIP	GRMZM2G122076_P02
HD-ZIP	HD-ZIP	GRMZM2G122897_P01
HD-ZIP	HD-ZIP	GRMZM2G123140_P01
HD-ZIP	HD-ZIP	GRMZM2G123140_P02
HD-ZIP	HD-ZIP	GRMZM2G123140_P03
HD-ZIP	HD-ZIP	GRMZM2G123140_P04
HD-ZIP	HD-ZIP	GRMZM2G123140_P05
HD-ZIP	HD-ZIP	GRMZM2G126239_P01
HD-ZIP	HD-ZIP	GRMZM2G126646_P01
HD-ZIP	HD-ZIP	GRMZM2G126808_P02
HD-ZIP	HD-ZIP	GRMZM2G126808_P03
HD-ZIP	HD-ZIP	GRMZM2G126808_P04
HD-ZIP	HD-ZIP	GRMZM2G127537_P01
HD-ZIP	HD-ZIP	GRMZM2G130442_P01
HD-ZIP	HD-ZIP	GRMZM2G130442_P02
HD-ZIP	HD-ZIP	GRMZM2G131476_P01
HD-ZIP	HD-ZIP	GRMZM2G131476_P02
HD-ZIP	HD-ZIP	GRMZM2G132367_P01
HD-ZIP	HD-ZIP	GRMZM2G132367_P02
HD-ZIP	HD-ZIP	GRMZM2G134260_P01
HD-ZIP	HD-ZIP	GRMZM2G134260_P02
HD-ZIP	HD-ZIP	GRMZM2G139963_P01
HD-ZIP	HD-ZIP	GRMZM2G142962_P01
HD-ZIP	HD-ZIP	GRMZM2G142962_P02
HD-ZIP	HD-ZIP	GRMZM2G142962_P03
HD-ZIP	HD-ZIP	GRMZM2G145690_P01
HD-ZIP	HD-ZIP	GRMZM2G145690_P02
HD-ZIP	HD-ZIP	GRMZM2G148074_P01
HD-ZIP	HD-ZIP	GRMZM2G166041_P01
HD-ZIP	HD-ZIP	GRMZM2G178102_P01
HD-ZIP	HD-ZIP	GRMZM2G178741_P01
HD-ZIP	HD-ZIP	GRMZM2G178741_P02
HD-ZIP	HD-ZIP	GRMZM2G307397_P01
HD-ZIP	HD-ZIP	GRMZM2G307400_P01
HB-other	HD-ZIP	GRMZM2G318412_P01
HD-ZIP	HD-ZIP	GRMZM2G351330_P01
HD-ZIP	HD-ZIP	GRMZM2G366130_P01
HB-other	HD-ZIP	GRMZM2G381748_P01
HD-ZIP	HD-ZIP	GRMZM2G386276_P01
HD-ZIP	HD-ZIP	GRMZM2G396527_P01
HD-ZIP	HD-ZIP	GRMZM2G438260_P01
HD-ZIP	HD-ZIP	GRMZM2G469551_P01
HD-ZIP	HD-ZIP	GRMZM2G469551_P02
HD-ZIP	HD-ZIP	GRMZM2G477415_P01
HD-ZIP	HD-ZIP	GRMZM5G803812_P01
HD-ZIP	HD-ZIP	GRMZM5G830671_P01
HSF	HSF	AC205471.4_FGP003
HSF	HSF	AC206165.3_FGP007
HSF	HSF	AC216247.3_FGP001
HSF	HSF	GRMZM2G002131_P01
HSF	HSF	GRMZM2G003489_P03
HSF	HSF	GRMZM2G005815_P01
HSF	HSF	GRMZM2G005815_P02
HSF	HSF	GRMZM2G010871_P01
HSF	HSF	GRMZM2G010871_P02
HSF	HSF	GRMZM2G010871_P03
HSF	HSF	GRMZM2G010871_P05
HSF	HSF	GRMZM2G025685_P01
HSF	HSF	GRMZM2G025685_P02
HSF	HSF	GRMZM2G026742_P01
HSF	HSF	GRMZM2G026742_P02
HSF	HSF	GRMZM2G026742_P03
HSF	HSF	GRMZM2G026742_P04
HSF	HSF	GRMZM2G059851_P01
HSF	HSF	GRMZM2G086880_P01
HSF	HSF	GRMZM2G088242_P01
HSF	HSF	GRMZM2G089525_P01
HSF	HSF	GRMZM2G098696_P01
HSF	HSF	GRMZM2G098696_P02
HSF	HSF	GRMZM2G105348_P01
HSF	HSF	GRMZM2G115456_P01
HSF	HSF	GRMZM2G118047_P01
HSF	HSF	GRMZM2G118047_P02
HSF	HSF	GRMZM2G118453_P01
HSF	HSF	GRMZM2G118485_P01
HSF	HSF	GRMZM2G118485_P02
HSF	HSF	GRMZM2G125969_P01
HSF	HSF	GRMZM2G125969_P02
HSF	HSF	GRMZM2G132971_P01
HSF	HSF	GRMZM2G132971_P02
HSF	HSF	GRMZM2G139535_P01
HSF	HSF	GRMZM2G139535_P02
HSF	HSF	GRMZM2G164909_P01
HSF	HSF	GRMZM2G165272_P01
HSF	HSF	GRMZM2G165972_P02
HSF	HSF	GRMZM2G165972_P03
HSF	HSF	GRMZM2G165972_P04
HSF	HSF	GRMZM2G173090_P01
HSF	HSF	GRMZM2G173090_P02
HSF	HSF	GRMZM2G179802_P01
HSF	HSF	GRMZM2G179802_P02
HSF	HSF	GRMZM2G179802_P03
HSF	HSF	GRMZM2G301485_P01
HSF	HSF	GRMZM2G384339_P01
HSF	HSF	GRMZM2G384339_P02
LBD	LBD	AC149818.2_FGP009
LBD	LBD	AC207888.3_FGP009
LBD	LBD	AC214648.3_FGP005
LBD	LBD	AC217910.3_FGP006
LBD	LBD	AC218973.3_FGP003
LBD	LBD	AC233943.1_FGP002
LBD	LBD	AC234149.1_FGP002
LBD	LBD	GRMZM2G011385_P01
LBD	LBD	GRMZM2G017319_P01
LBD	LBD	GRMZM2G021095_P01
LBD	LBD	GRMZM2G025758_P01
LBD	LBD	GRMZM2G025989_P01
LBD	LBD	GRMZM2G044150_P01
LBD	LBD	GRMZM2G044902_P01
LBD	LBD	GRMZM2G044902_P02
LBD	LBD	GRMZM2G044902_P03
LBD	LBD	GRMZM2G060544_P01
LBD	LBD	GRMZM2G073044_P01
LBD	LBD	GRMZM2G075499_P01
LBD	LBD	GRMZM2G076327_P01
LBD	LBD	GRMZM2G079185_P01
LBD	LBD	GRMZM2G079768_P01
LBD	LBD	GRMZM2G092483_P01
LBD	LBD	GRMZM2G092483_P02
LBD	LBD	GRMZM2G092517_P01
LBD	LBD	GRMZM2G092542_P01
LBD	LBD	GRMZM2G092542_P02
LBD	LBD	GRMZM2G095982_P01
LBD	LBD	GRMZM2G096064_P01
LBD	LBD	GRMZM2G110913_P01
LBD	LBD	GRMZM2G118250_P01
LBD	LBD	GRMZM2G118250_P02
LBD	LBD	GRMZM2G118250_P03
LBD	LBD	GRMZM2G118250_P04
LBD	LBD	GRMZM2G118250_P05
LBD	LBD	GRMZM2G118250_P06
LBD	LBD	GRMZM2G121487_P01
LBD	LBD	GRMZM2G132667_P01
LBD	LBD	GRMZM2G132693_P01
LBD	LBD	GRMZM2G133806_P01
LBD	LBD	GRMZM2G133806_P02
LBD	LBD	GRMZM2G133806_P03
LBD	LBD	GRMZM2G133806_P04
LBD	LBD	GRMZM2G133806_P05
LBD	LBD	GRMZM2G145568_P01
LBD	LBD	GRMZM2G150594_P01
LBD	LBD	GRMZM2G154320_P01
LBD	LBD	GRMZM2G165805_P01
LBD	LBD	GRMZM2G177110_P01
LBD	LBD	GRMZM2G180319_P01
LBD	LBD	GRMZM2G180319_P02
LBD	LBD	GRMZM2G362627_P01
LBD	LBD	GRMZM2G386095_P01
LBD	LBD	GRMZM2G386674_P01
LBD	LBD	GRMZM2G447176_P01
LBD	LBD	GRMZM2G704330_P01
LBD	LBD	GRMZM5G868471_P01
LBD	LBD	GRMZM5G873586_P02
LBD	LBD	GRMZM5G873586_P03
LBD	LBD	GRMZM5G873586_P04
LFY	LFY	GRMZM2G098813_P01
LFY	LFY	GRMZM2G098813_P02
LFY	LFY	GRMZM2G098813_P04
LFY	LFY	GRMZM2G180190_P01
LSD	LSD	GRMZM2G002606_P01
LSD	LSD	GRMZM2G055135_P01
LSD	LSD	GRMZM2G055135_P02
LSD	LSD	GRMZM2G055135_P03
LSD	LSD	GRMZM2G055135_P04
LSD	LSD	GRMZM2G055135_P05
LSD	LSD	GRMZM2G055135_P06
LSD	LSD	GRMZM2G055135_P07
LSD	LSD	GRMZM2G055135_P08
LSD	LSD	GRMZM2G060057_P01
LSD	LSD	GRMZM2G089106_P01
LSD	LSD	GRMZM2G114613_P01
LSD	LSD	GRMZM2G114613_P02
LSD	LSD	GRMZM2G114613_P03
LSD	LSD	GRMZM2G114613_P04
LSD	LSD	GRMZM2G114613_P05
LSD	LSD	GRMZM2G114613_P06
LSD	LSD	GRMZM2G173425_P01
LSD	LSD	GRMZM2G173425_P02
LSD	LSD	GRMZM2G173425_P03
MIKC	MIKC	AC233912.1_FGP001
MIKC	MIKC	GRMZM2G001139_P01
MIKC	MIKC	GRMZM2G001139_P02
[truncated: 1,318 more rows]

## Sheet: Table S9(B)
Table S9 Performance evaluation of our annotation
(B) Comparison between annotation of PlantTFcat and the PlantTFDB 3.0 annotation of maize FGS TFs.
PlantTFcat family	Family Type	PlantTFDB 3.0 family corresponding to predicted PlantTFcat family	Actual Family assignment in PlantTFDB 3.0 database	Protein ID	TF/TR/CR Related Domains Predicted by PlantTFcat
MYB-HB-like	transcription factor	MYB	G2-like	GRMZM2G370425_P01	IPR001005,IPR006447,IPR009057
CCHC(Zn)	transcription factor interactor and regulator	N/A	N/A	AC214359.3_FGP003	IPR001878
C2H2	transcription factor	C2H2	N/A	GRMZM2G073049_P01	IPR001841,IPR013083
C2H2	transcription factor	C2H2	N/A	GRMZM2G008123_P01	IPR001841,IPR013083
C2C2-YABBY	transcription factor	YABBY	YABBY	GRMZM2G116646_P01	IPR006780,IPR009071
C2C2-YABBY	transcription factor	YABBY	YABBY	GRMZM2G116646_P02	IPR006780,IPR009071
C2C2-YABBY	transcription factor	YABBY	YABBY	GRMZM2G116646_P03	IPR006780
C2C2-YABBY	transcription factor	YABBY	YABBY	GRMZM2G116646_P04	IPR006780,IPR009071
C2C2-YABBY	transcription factor	YABBY	YABBY	GRMZM2G116646_P05	IPR006780
C2H2	transcription factor	C2H2	N/A	AC206768.3_FGP005	IPR001841,IPR013083,IPR018957
C2H2	transcription factor	C2H2	N/A	GRMZM2G145382_P01	IPR001841,IPR013083,IPR018957
GRAS	transcription factor	GRAS	GRAS	GRMZM2G001426_P01	IPR005202
MYB-HB-like	transcription factor	MYB	N/A	GRMZM2G010085_P01	IPR000330,IPR001005,IPR009057,IPR015194,IPR017884
MYB/SANT	transcription factor	MYB	N/A	GRMZM2G010085_P01	IPR000330,IPR001005,IPR009057,IPR015194,IPR017884
SNF2	chromatin remodeling	N/A	N/A	GRMZM2G010085_P01	IPR000330,IPR001005,IPR009057,IPR015194,IPR017884
ISWI	chromatin remodeling	N/A	N/A	GRMZM2G010085_P01	IPR000330,IPR001005,IPR009057,IPR015194,IPR017884
MYB-HB-like	transcription factor	MYB	N/A	GRMZM2G010085_P02	IPR001005,IPR009057,IPR015194,IPR017884
MYB/SANT	transcription factor	MYB	N/A	GRMZM2G010085_P02	IPR001005,IPR009057,IPR015194,IPR017884
ISWI	chromatin remodeling	N/A	N/A	GRMZM2G010085_P02	IPR001005,IPR009057,IPR015194,IPR017884
C2C2-GATA	transcription factor	GATA	GATA	GRMZM2G052616_P01	IPR000679,IPR013088
Hap3/NF-YB	transcription factor	NF-YB	N/A	GRMZM2G081012_P01	IPR009072
PHD	chromatin regulator	N/A	N/A	GRMZM2G377887_P01	IPR001841,IPR001965,IPR011011,IPR013083
AP2-EREBP	transcription factor	ERF	ERF	GRMZM2G169382_P01	IPR001471
PHD	chromatin regulator	N/A	N/A	GRMZM2G466270_P01	IPR001841,IPR001965,IPR004198,IPR011011,IPR013083,IPR019786,IPR019787
BED-type(Zn)	transcription factor/ chromatin remodeling	N/A	N/A	GRMZM2G139892_P01	IPR003656
BED-type(Zn)	transcription factor/ chromatin remodeling	N/A	N/A	GRMZM2G139892_P02	IPR003656
BED-type(Zn)	transcription factor/ chromatin remodeling	N/A	N/A	GRMZM2G139892_P03	IPR003656
C2H2	transcription factor	C2H2	N/A	GRMZM2G090269_P01	IPR001841,IPR013083,IPR018957
C2H2	transcription factor	C2H2	N/A	AC220972.3_FGP001	IPR001841,IPR013083,IPR018957
PHD	chromatin regulator	N/A	N/A	GRMZM2G466270_P02	IPR001965,IPR011011,IPR013083,IPR019787
MYB-HB-like	transcription factor	MYB	G2-like	GRMZM2G396825_P01	IPR006447,IPR009057
PHD	chromatin regulator	N/A	N/A	GRMZM2G466270_P03	IPR001965,IPR011011,IPR013083,IPR019786,IPR019787
MYB-HB-like	transcription factor	MYB	MYB	GRMZM2G051256_P01	IPR001005,IPR009057,IPR015495,IPR017930
MYB-HB-like	transcription factor	MYB	MYB_related	GRMZM2G051256_P02	IPR001005,IPR009057,IPR015495,IPR017930
JmjC-ARID	transcription factor & chromatin remodeling	N/A	N/A	GRMZM2G466292_P01	IPR001606,IPR001965,IPR003347,IPR003349,IPR011011,IPR013083,IPR019786,IPR019787
Homobox-WOX	transcription factor	WOX	TALE	GRMZM2G087741_P01	IPR001356,IPR005540,IPR005541,IPR008422,IPR009057
Homeodomain-TALE-KNOX	transcription factor	TALE	TALE	GRMZM2G087741_P01	IPR001356,IPR005540,IPR005541,IPR008422,IPR009057
MYB-HB-like	transcription factor	MYB	MYB	GRMZM2G158700_P01	IPR001005,IPR009057,IPR015495,IPR017930
MYB-HB-like	transcription factor	MYB	MYB	GRMZM2G158700_P02	IPR001005,IPR009057,IPR015495,IPR017930
SBP	transcription factor	SBP	SBP	GRMZM2G133646_P01	IPR004333
Znf-B	transcription factor interactor and regulator	DBB	N/A	GRMZM2G170099_P01	IPR000315,IPR001965
PHD	chromatin regulator	N/A	N/A	GRMZM2G170099_P01	IPR000315,IPR001965
WRKY	transcription factor	WRKY	WRKY	GRMZM2G327349_P01	IPR003657
AUX-IAA	transcription factor interactor and regulator	N/A	N/A	GRMZM2G074742_P01	IPR011525
MYB-HB-like	transcription factor	MYB	MYB_related	GRMZM2G301642_P01	IPR001005,IPR006447,IPR009057,IPR017877,IPR017930
B3-Domain	transcription factor	B3	B3	GRMZM2G024948_P01	IPR003340
C2H2	transcription factor	C2H2	N/A	GRMZM2G013971_P01	IPR001841,IPR013083,IPR017907,IPR018957
C2H2	transcription factor	C2H2	N/A	GRMZM2G013971_P02	IPR001841,IPR013083,IPR017907,IPR018957
C2C2-Dof	transcription factor	Dof	Dof	GRMZM2G463525_P01	IPR003851
C2H2	transcription factor	C2H2	N/A	GRMZM2G305264_P01	IPR001841,IPR013083,IPR018957
C2H2	transcription factor	C2H2	N/A	GRMZM2G305264_P02	IPR001841,IPR013083,IPR018957
C2H2	transcription factor	C2H2	N/A	GRMZM2G305264_P03	IPR001841,IPR013083,IPR018957
MYB-HB-like	transcription factor	MYB	MYB	GRMZM2G460869_P01	IPR001005,IPR009057,IPR015495,IPR017930
C2C2-Dof	transcription factor	Dof	Dof	GRMZM2G089949_P01	IPR003851
PAZ-Argonaute	post-transcriptional gene silencing	N/A	N/A	GRMZM2G361518_P01	IPR003100,IPR012337
C2H2	transcription factor	C2H2	N/A	GRMZM2G064580_P01	IPR001841,IPR013083,IPR018957
C2H2	transcription factor	C2H2	N/A	GRMZM2G064580_P02	IPR001841,IPR013083,IPR018957
C2H2	transcription factor	C2H2	N/A	GRMZM2G064580_P03	IPR001841,IPR013083,IPR018957
C2H2	transcription factor	C2H2	N/A	GRMZM2G064580_P04	IPR001841,IPR013083,IPR018957
MYB-HB-like	transcription factor	MYB	N/A	GRMZM2G359333_P01	IPR001005,IPR001965,IPR009057,IPR011011,IPR013083
MYB-HB-like	transcription factor	MYB	N/A	GRMZM2G359333_P02	IPR001005,IPR001965,IPR009057,IPR011011,IPR013083
Hap3/NF-YB	transcription factor	NF-YB	N/A	GRMZM2G163956_P01	IPR009072
bHLH	transcription factor	bHLH	N/A	GRMZM2G351810_P01	IPR011598
bHLH	transcription factor	bHLH	N/A	GRMZM2G351810_P02	IPR011598
WD40-like	transcription factor	N/A	N/A	GRMZM2G058292_P01	IPR001680,IPR015943,IPR017986,IPR019775
Homobox-WOX	transcription factor	WOX	HD-ZIP	GRMZM2G026643_P01	IPR001356,IPR002913,IPR009057
HD-SAD	transcription factor & lipid binding	N/A	HD-ZIP	GRMZM2G026643_P01	IPR001356,IPR002913,IPR009057
Homobox-WOX	transcription factor	WOX	HD-ZIP	GRMZM2G026643_P02	IPR001356,IPR002913,IPR009057
HD-SAD	transcription factor & lipid binding	N/A	HD-ZIP	GRMZM2G026643_P02	IPR001356,IPR002913,IPR009057
BED-type(Zn)	transcription factor/ chromatin remodeling	N/A	N/A	GRMZM2G317835_P01	IPR003656
MYB-HB-like	transcription factor	MYB	MYB	GRMZM2G162709_P01	IPR001005,IPR009057,IPR015495,IPR017930
MYB-HB-like	transcription factor	MYB	MYB	GRMZM2G162709_P02	IPR001005,IPR009057,IPR015495,IPR017930
AP2-EREBP	transcription factor	ERF	AP2	AC215909.3_FGP001	IPR001471
C2H2	transcription factor	C2H2	N/A	GRMZM2G401436_P01	IPR001841,IPR013083,IPR018957
MADS-type1	transcription factor	M-type	M-type	GRMZM2G320549_P01	IPR002100
MADS-type1	transcription factor	M-type	M-type	GRMZM2G320549_P02	IPR002100
MYB-HB-like	transcription factor	MYB	MYB	GRMZM2G020772_P01	IPR001005,IPR006447,IPR009057,IPR017884,IPR017930
MYB/SANT	transcription factor	MYB	MYB	GRMZM2G020772_P01	IPR001005,IPR006447,IPR009057,IPR017884,IPR017930
MYB-HB-like	transcription factor	MYB	MYB	GRMZM2G020772_P02	IPR001005,IPR006447,IPR009057,IPR017884,IPR017930
MYB/SANT	transcription factor	MYB	MYB	GRMZM2G020772_P02	IPR001005,IPR006447,IPR009057,IPR017884,IPR017930
C2H2	transcription factor	C2H2	C2H2	GRMZM2G350621_P01	IPR007087,IPR015880
C2H2	transcription factor	C2H2	N/A	GRMZM2G071277_P01	IPR001841,IPR013083,IPR018957
Hap3/NF-YB	transcription factor	NF-YB	N/A	GRMZM2G163939_P01	IPR003958,IPR009072
Hap3/NF-YB	transcription factor	NF-YB	N/A	GRMZM2G163939_P02	IPR003958,IPR009072
Hap3/NF-YB	transcription factor	NF-YB	N/A	GRMZM2G163939_P03	IPR003958,IPR009072
C2H2	transcription factor	C2H2	N/A	GRMZM2G165044_P01	IPR001841,IPR013083,IPR018957
C2H2	transcription factor	C2H2	N/A	GRMZM2G165044_P02	IPR001841,IPR013083,IPR018957
bHLH	transcription factor	bHLH	bHLH	GRMZM2G128807_P01	IPR011598
bHLH	transcription factor	bHLH	bHLH	GRMZM2G128807_P02	IPR011598
bHLH	transcription factor	bHLH	bHLH	GRMZM2G128807_P03	IPR011598
MYB-HB-like	transcription factor	MYB	MYB	GRMZM2G052377_P01	IPR001005,IPR009057,IPR015495,IPR017930
AS2-LOB	transcription factor	LBD	LBD	AC233943.1_FGP002	IPR004883
MYB-HB-like	transcription factor	MYB	MYB_related	GRMZM5G833032_P01	IPR001005,IPR006447,IPR009057,IPR017930
PHD	chromatin regulator	N/A	N/A	GRMZM2G039454_P01	IPR001841,IPR001965,IPR013083
PHD	chromatin regulator	N/A	N/A	GRMZM2G039454_P02	IPR001841,IPR001965,IPR013083
PHD	chromatin regulator	N/A	N/A	GRMZM2G039454_P03	IPR001841,IPR001965,IPR013083
bZIP	transcription factor	bZIP	bZIP	GRMZM2G039828_P01	IPR004827,IPR011616,IPR011700
PHD	chromatin regulator	N/A	N/A	GRMZM2G366402_P01	IPR000306,IPR011011,IPR013083
BES/BZR	transcription factor	BES1	BES1	GRMZM5G868061_P01	IPR008540
AUX-IAA	transcription factor interactor and regulator	N/A	N/A	GRMZM2G004696_P01	IPR011525
bHLH	transcription factor	bHLH	N/A	GRMZM2G120296_P01	IPR011598
MYB-HB-like	transcription factor	MYB	MYB_related	GRMZM5G833032_P02	IPR001005,IPR006447,IPR009057,IPR017930
WRKY	transcription factor	WRKY	WRKY	GRMZM2G151444_P01	IPR003657
PHD	chromatin regulator	N/A	N/A	GRMZM2G158194_P01	IPR001965,IPR011011,IPR013083,IPR019786,IPR019787
C2H2	transcription factor	C2H2	N/A	GRMZM2G069923_P01	IPR001841,IPR013083,IPR018957
C2H2	transcription factor	C2H2	N/A	GRMZM2G069923_P02	IPR001841,IPR013083,IPR018957
bZIP	transcription factor	bZIP	bZIP	GRMZM2G000171_P01	IPR004827,IPR011616,IPR011700
C2H2	transcription factor	C2H2	N/A	GRMZM2G051458_P01	IPR015880
bZIP	transcription factor	bZIP	bZIP	GRMZM2G000171_P02	IPR004827,IPR011616,IPR011700
WRKY	transcription factor	WRKY	WRKY	GRMZM2G475984_P01	IPR003657
bZIP	transcription factor	bZIP	bZIP	GRMZM2G000171_P03	IPR004827,IPR011616,IPR011700
bZIP	transcription factor	bZIP	bZIP	GRMZM2G000171_P04	IPR004827,IPR011616,IPR011700
bZIP	transcription factor	bZIP	bZIP	GRMZM2G000171_P05	IPR004827,IPR011616,IPR011700
MYB-HB-like	transcription factor	MYB	MYB_related	GRMZM5G833032_P03	IPR001005,IPR006447,IPR009057,IPR017930
NAM	transcription factor	NAC	NAC	GRMZM2G166721_P01	IPR003441
NAM	transcription factor	NAC	NAC	GRMZM2G166721_P02	IPR003441
NAM	transcription factor	NAC	NAC	GRMZM2G166721_P03	IPR003441
MYB-HB-like	transcription factor	MYB	MYB	GRMZM2G001875_P01	IPR001005,IPR009057,IPR015495,IPR017930
C3H	transcription factor	C3H	N/A	GRMZM5G853245_P03	IPR000571
MYB-HB-like	transcription factor	MYB	MYB_related	GRMZM2G468479_P01	IPR001005,IPR009057,IPR017884
MYB/SANT	transcription factor	MYB	MYB_related	GRMZM2G468479_P01	IPR001005,IPR009057,IPR017884
ABTB	chromatin remodeling & transcription regulator	N/A	N/A	GRMZM2G077197_P01	IPR000210,IPR002110,IPR011333
Znf-B	transcription factor interactor and regulator	DBB	DBB	GRMZM5G834596_P01	IPR000315
Znf-B	transcription factor interactor and regulator	DBB	N/A	GRMZM5G834596_P02	IPR000315
Znf-B	transcription factor interactor and regulator	DBB	DBB	GRMZM5G834596_P03	IPR000315
Znf-B	transcription factor interactor and regulator	DBB	N/A	GRMZM5G834596_P04	IPR000315
Znf-B	transcription factor interactor and regulator	DBB	DBB	GRMZM5G834596_P05	IPR000315
Znf-B	transcription factor interactor and regulator	DBB	DBB	GRMZM5G834596_P06	IPR000315
MYB-HB-like	transcription factor	MYB	MYB_related	GRMZM5G833032_P04	IPR001005,IPR006447,IPR009057,IPR017930
C2H2	transcription factor	C2H2	N/A	GRMZM2G352891_P01	IPR001841,IPR013083
bZIP	transcription factor	bZIP	bZIP	AC233853.1_FGP002	IPR004827,IPR011616,IPR011700
C2H2	transcription factor	C2H2	N/A	GRMZM2G534288_P01	IPR001841,IPR013083,IPR018957
C2H2	transcription factor	C2H2	N/A	GRMZM2G386584_P01	IPR001841,IPR013083,IPR018957
PHD	chromatin regulator	N/A	N/A	GRMZM2G386590_P01	IPR001841,IPR001965,IPR013083,IPR018957
TCP	transcription factor	TCP	TCP	AC205574.3_FGP006	IPR005333,IPR017887
WD40-like	transcription factor	N/A	N/A	GRMZM2G153127_P01	IPR001680,IPR013083,IPR015943,IPR017986
WD40-like	transcription factor	N/A	N/A	GRMZM2G153127_P02	IPR001680,IPR015943,IPR017986
bHLH	transcription factor	bHLH	N/A	GRMZM2G083749_P01	IPR011598
bHLH	transcription factor	bHLH	N/A	GRMZM2G083749_P05	IPR011598
WD40-like	transcription factor	N/A	N/A	GRMZM2G093079_P01	IPR001680,IPR015943,IPR017986
bHLH	transcription factor	bHLH	bHLH	GRMZM2G148723_P02	IPR011598
MYB-HB-like	transcription factor	MYB	G2-like	GRMZM2G087804_P01	IPR001005,IPR006447,IPR009057,IPR017930
MYB-HB-like	transcription factor	MYB	G2-like	GRMZM2G087804_P03	IPR001005,IPR006447,IPR009057,IPR017930
Nin-like	transcription factor	Nin-like	Nin-like	AC233880.1_FGP006	IPR003035
Znf-B	transcription factor interactor and regulator	DBB	DBB	GRMZM2G118884_P01	IPR000315
STY-LRP1	transcription factor	SRS	SRS	GRMZM2G097683_P01	IPR006510,IPR006511,IPR007818
C2C2-CO-like	transcription factor	CO-like	N/A	GRMZM2G127426_P01	IPR010402
C2H2	transcription factor	C2H2	N/A	GRMZM2G095025_P01	IPR001841,IPR013083,IPR018957
PAZ-Argonaute	post-transcriptional gene silencing	N/A	N/A	GRMZM2G141818_P01	IPR003100
PAZ-Argonaute	post-transcriptional gene silencing	N/A	N/A	GRMZM2G141818_P02	IPR003100,IPR012337
PAZ-Argonaute	post-transcriptional gene silencing	N/A	N/A	GRMZM2G141818_P03	IPR003100,IPR012337
MYB-HB-like	transcription factor	MYB	MYB_related	GRMZM2G096759_P01	IPR001005,IPR009057,IPR017877
MYB-HB-like	transcription factor	MYB	N/A	GRMZM2G096759_P02	IPR001005,IPR009057,IPR017877
WD40-like	transcription factor	N/A	N/A	GRMZM2G402002_P01	IPR015943,IPR017986
SNF2	chromatin remodeling	N/A	N/A	GRMZM2G168096_P01	IPR000330
MYB-HB-like	transcription factor	MYB	MYB_related	GRMZM2G139174_P01	IPR001005,IPR009057
MYB-HB-like	transcription factor	MYB	N/A	GRMZM2G114503_P01	IPR001005,IPR009057
C2C2-GATA	transcription factor	GATA	GATA	GRMZM2G325850_P01	IPR000679,IPR013088
MADS-type1	transcription factor	M-type	M-type	GRMZM5G891280_P01	IPR002100
AP2-EREBP	transcription factor	ERF	ERF	GRMZM5G846057_P01	IPR001471
WD40-like	transcription factor	N/A	N/A	GRMZM2G145556_P01	IPR001680,IPR015943,IPR017986,IPR019775
AP2-EREBP	transcription factor	ERF	ERF	GRMZM2G317596_P01	IPR001471
DDT	transcription factor & chromatin remodeling	N/A	HB-other	GRMZM2G122750_P01	IPR001356,IPR004022,IPR009057,IPR018500,IPR018501
C2H2	transcription factor	C2H2	N/A	GRMZM2G385945_P01	IPR015880
PHD	chromatin regulator	N/A	N/A	GRMZM2G174949_P01	IPR000306,IPR011011,IPR013083
C2H2	transcription factor	C2H2	C2H2	GRMZM2G159032_P01	IPR007087,IPR015880
C2H2	transcription factor	C2H2	C2H2	GRMZM2G159032_P03	IPR007087,IPR015880
C2H2	transcription factor	C2H2	C2H2	GRMZM2G159032_P04	IPR007087,IPR015880
Homeodomain-PHD	chromatin remodeling & transcription regulator	HB-PHD	HB-PHD	GRMZM2G094935_P01	IPR001356,IPR001841,IPR001965,IPR008422,IPR009057,IPR011011,IPR013083,IPR019786,IPR019787
Homobox-WOX	transcription factor	WOX	HB-PHD	GRMZM2G094935_P01	IPR001356,IPR001841,IPR001965,IPR008422,IPR009057,IPR011011,IPR013083,IPR019786,IPR019787
Homeodomain-PHD	chromatin remodeling & transcription regulator	HB-PHD	HB-PHD	GRMZM2G474656_P01	IPR001356,IPR001841,IPR001965,IPR008422,IPR009057,IPR011011,IPR013083,IPR019786,IPR019787
Homobox-WOX	transcription factor	WOX	HB-PHD	GRMZM2G474656_P01	IPR001356,IPR001841,IPR001965,IPR008422,IPR009057,IPR011011,IPR013083,IPR019786,IPR019787
C2C2-GATA	transcription factor	GATA	GATA	AC202864.3_FGP002	IPR000679,IPR013088
bZIP	transcription factor	bZIP	bZIP	GRMZM2G342424_P01	IPR004827,IPR011616
C2H2	transcription factor	C2H2	N/A	GRMZM2G482046_P01	IPR001841,IPR013083,IPR018957
HSF-type-DNA-binding	transcription factor	HSF	HSF	AC206165.3_FGP007	IPR000232
AS2-LOB	transcription factor	LBD	LBD	GRMZM2G386674_P01	IPR004883
C3H	transcription factor	C3H	C3H	GRMZM2G089050_P01	IPR000571
PHD	chromatin regulator	N/A	N/A	GRMZM2G080314_P01	IPR001965
MYB-HB-like	transcription factor	MYB	G2-like	GRMZM2G083472_P01	IPR001005,IPR006447,IPR009057,IPR017930
Tesmin	putative novel transcription factor	CPP	CPP	GRMZM2G060170_P04	IPR005172
C3H	transcription factor	C3H	N/A	AC226373.2_FGP010	IPR000571
AP2-EREBP	transcription factor	ERF	ERF	GRMZM2G020150_P01	IPR001471
AP2-EREBP	transcription factor	ERF	ERF	GRMZM2G020016_P01	IPR001471
bZIP	transcription factor	bZIP	bZIP	GRMZM2G175870_P01	IPR004827,IPR011616,IPR011700
bZIP	transcription factor	bZIP	bZIP	GRMZM2G175870_P02	IPR004827,IPR011616,IPR011700
bZIP	transcription factor	bZIP	bZIP	GRMZM2G175870_P03	IPR004827,IPR011616,IPR011700
bZIP	transcription factor	bZIP	bZIP	GRMZM2G175870_P04	IPR004827,IPR011616,IPR011700
MYB-HB-like	transcription factor	MYB	G2-like	GRMZM2G117854_P01	IPR001005,IPR006447,IPR009057,IPR017930
MYB-HB-like	transcription factor	MYB	G2-like	GRMZM2G117854_P02	IPR001005,IPR006447,IPR009057,IPR017930
MYB-HB-like	transcription factor	MYB	G2-like	GRMZM2G117854_P03	IPR001005,IPR006447,IPR009057,IPR017930
SET	chromatin remodeling	N/A	N/A	GRMZM2G117458_P01	IPR001214
SET	chromatin remodeling	N/A	N/A	GRMZM2G117458_P02	IPR001214
SET	chromatin remodeling	N/A	N/A	GRMZM2G117458_P03	IPR001214
Hap3/NF-YB	transcription factor	NF-YB	N/A	GRMZM2G158526_P02	IPR009072
ARF	transcription factor	ARF	ARF	GRMZM2G317900_P01	IPR003340,IPR010525,IPR011525
Hap3/NF-YB	transcription factor	NF-YB	N/A	GRMZM2G158526_P04	IPR009072
Hap3/NF-YB	transcription factor	NF-YB	N/A	GRMZM2G158526_P05	IPR009072
Hap3/NF-YB	transcription factor	NF-YB	N/A	GRMZM2G158526_P06	IPR009072
C2H2	transcription factor	C2H2	N/A	GRMZM2G157246_P01	IPR001841,IPR013083,IPR018957
MYB-HB-like	transcription factor	MYB	G2-like	GRMZM2G701218_P01	IPR001005,IPR006447,IPR009057,IPR017930
C2H2	transcription factor	C2H2	N/A	GRMZM2G390436_P01	IPR001841,IPR013083,IPR018957
WRKY	transcription factor	WRKY	WRKY	GRMZM2G169966_P01	IPR003657
C2H2	transcription factor	C2H2	N/A	GRMZM2G075782_P01	IPR001841,IPR013083,IPR018957
C2C2-CO-like	transcription factor	CO-like	N/A	GRMZM2G068504_P01	IPR010402
Hap3/NF-YB	transcription factor	NF-YB	NF-YB	GRMZM5G804893_P01	IPR003956,IPR003958,IPR009072
Hap3/NF-YB	transcription factor	NF-YB	NF-YB	GRMZM5G804893_P02	IPR003956,IPR003958,IPR009072
Hap3/NF-YB	transcription factor	NF-YB	N/A	GRMZM2G130746_P01	IPR009072
Hap3/NF-YB	transcription factor	NF-YB	N/A	GRMZM2G130746_P02	IPR009072
AP2-EREBP	transcription factor	ERF	ERF	GRMZM2G100727_P01	IPR001471
bZIP	transcription factor	bZIP	bZIP	GRMZM2G129247_P01	IPR004827,IPR011616,IPR011700
bZIP	transcription factor	bZIP	bZIP	GRMZM2G129247_P02	IPR004827,IPR011616,IPR011700
bZIP	transcription factor	bZIP	bZIP	GRMZM2G129247_P03	IPR004827,IPR011616,IPR011700
NAM	transcription factor	NAC	NAC	GRMZM2G465835_P01	IPR003441
MYB-HB-like	transcription factor	MYB	MYB_related	GRMZM2G091201_P01	IPR001005,IPR006447,IPR009057,IPR017877,IPR017930
NAM	transcription factor	NAC	NAC	GRMZM2G456568_P01	IPR003441
NAM	transcription factor	NAC	NAC	GRMZM2G456568_P02	IPR003441
AP2-EREBP	transcription factor	ERF	ERF	GRMZM2G481668_P01	IPR001471
NAM	transcription factor	NAC	NAC	GRMZM2G147867_P01	IPR003441
AS2-LOB	transcription factor	LBD	LBD	GRMZM2G121487_P01	IPR004883
MYB-HB-like	transcription factor	MYB	G2-like	GRMZM2G398055_P01	IPR001005,IPR006447,IPR009057,IPR017930
bZIP	transcription factor	bZIP	bZIP	GRMZM2G045236_P01	IPR004827,IPR011616,IPR011700
bZIP	transcription factor	bZIP	bZIP	GRMZM2G045236_P02	IPR004827,IPR011616,IPR011700
C2H2	transcription factor	C2H2	N/A	GRMZM2G162184_P01	IPR001841,IPR013083,IPR017907,IPR018957
BTB-POZ	chromatin remodeling & transcription regulator	N/A	N/A	GRMZM2G100946_P01	IPR000210,IPR011333
BTB-POZ	chromatin remodeling & transcription regulator	N/A	N/A	GRMZM2G100946_P02	IPR000210,IPR011333
C2H2	transcription factor	C2H2	N/A	GRMZM2G424582_P01	IPR001245,IPR001841,IPR002110,IPR013083,IPR017907,IPR018957
Homobox-WOX	transcription factor	WOX	HD-ZIP	GRMZM2G307397_P01	IPR001356,IPR009057
Homobox-WOX	transcription factor	WOX	HD-ZIP	GRMZM2G477415_P01	IPR001356,IPR009057
bHLH	transcription factor	bHLH	N/A	AC215201.3_FGP008	IPR011598
WRKY	transcription factor	WRKY	WRKY	GRMZM2G012724_P01	IPR003657
WRKY	transcription factor	WRKY	WRKY	GRMZM2G012724_P02	IPR003657
WRKY	transcription factor	WRKY	WRKY	GRMZM2G012724_P03	IPR003657
WRKY	transcription factor	WRKY	WRKY	GRMZM2G012724_P04	IPR003657
AS2-LOB	transcription factor	LBD	LBD	GRMZM2G044150_P01	IPR004883
AP2-EREBP	transcription factor	ERF	ERF	GRMZM2G093595_P01	IPR001471
MYB-HB-like	transcription factor	MYB	MYB	GRMZM2G093647_P01	IPR001005,IPR009057,IPR015495,IPR017930
C2H2	transcription factor	C2H2	N/A	GRMZM2G302912_P01	IPR001841,IPR013083,IPR018957
AP2-EREBP	transcription factor	ERF	ERF	GRMZM2G085964_P01	IPR001471
AP2-EREBP	transcription factor	ERF	ERF	GRMZM2G085964_P02	IPR001471
Homobox-WOX	transcription factor	WOX	HB-other	GRMZM2G381748_P01	IPR001356,IPR009057
TTF-type(Zn)	transcription factor and/or regulators	N/A	N/A	GRMZM2G005174_P01	IPR006580,IPR012337
bHLH	transcription factor	bHLH	N/A	GRMZM2G030123_P01	IPR011598
bHLH	transcription factor	bHLH	bHLH	GRMZM2G132550_P01	IPR011598
MADS-MIKC	transcription factor	MIKC	MIKC	GRMZM2G052890_P01	IPR002100,IPR002487
C2H2	transcription factor	C2H2	N/A	GRMZM2G168890_P01	IPR007087,IPR013083
AUX-IAA	transcription factor interactor and regulator	N/A	N/A	GRMZM5G864847_P01	IPR011525
C2H2	transcription factor	C2H2	N/A	GRMZM2G168920_P01	IPR007087,IPR015880
WD40-like	transcription factor	N/A	N/A	GRMZM2G517884_P01	IPR001245,IPR001680,IPR015943,IPR017986,IPR019775
PHD	chromatin regulator	N/A	N/A	GRMZM2G092244_P01	IPR001841,IPR011011,IPR013083,IPR018957
PHD	chromatin regulator	N/A	N/A	GRMZM2G092244_P02	IPR001841,IPR011011,IPR013083,IPR018957
PHD	chromatin regulator	N/A	N/A	GRMZM2G092244_P03	IPR001841,IPR011011,IPR013083,IPR018957
HMG	chromatin remodeling & transcriptional activation	N/A	N/A	GRMZM5G842484_P01	IPR009071
HMG	chromatin remodeling & transcriptional activation	N/A	N/A	GRMZM5G842484_P02	IPR009071
C2C2-GATA	transcription factor	GATA	GATA	AC194965.4_FGP004	IPR000679,IPR013088
PHD	chromatin regulator	N/A	N/A	GRMZM2G153250_P01	IPR001841,IPR001965,IPR013083,IPR018957
LisH	transcription factor interactor and regulator	N/A	N/A	GRMZM2G177026_P01	IPR006594
LisH	transcription factor interactor and regulator	N/A	N/A	GRMZM2G177026_P03	IPR006594
PHD	chromatin regulator	N/A	N/A	GRMZM2G402538_P01	IPR001841,IPR001965,IPR011011,IPR013083,IPR019786,IPR019787
bHLH	transcription factor	bHLH	bHLH	GRMZM2G369629_P01	IPR011598
bHLH	transcription factor	bHLH	bHLH	GRMZM2G369629_P02	IPR011598
CCHC(Zn)	transcription factor interactor and regulator	N/A	N/A	AC194824.2_FGP003	IPR001878
bZIP	transcription factor	bZIP	bZIP	GRMZM2G396632_P01	IPR004827,IPR011616,IPR011700
MYB-HB-like	transcription factor	MYB	MYB	GRMZM2G048910_P01	IPR001005,IPR009057,IPR015495,IPR017930
bZIP	transcription factor	bZIP	bZIP	GRMZM2G133331_P01	IPR004827,IPR011616,IPR011700
bZIP	transcription factor	bZIP	bZIP	GRMZM2G133331_P02	IPR004827,IPR011616,IPR011700
bZIP	transcription factor	bZIP	bZIP	GRMZM2G133331_P03	IPR004827,IPR011616,IPR011700
bZIP	transcription factor	bZIP	bZIP	GRMZM2G133331_P04	IPR004827,IPR011616,IPR011700
JmjC	transcription factor & chromatin remodeling &Metalloenzymes	N/A	N/A	GRMZM2G156910_P01	IPR003347,IPR003349,IPR003888,IPR003889
JmjN	transcription factor & chromatin remodeling	N/A	N/A	GRMZM2G156910_P01	IPR003347,IPR003349,IPR003888,IPR003889
JUMONJI	transcription factor & chromatin remodeling	N/A	N/A	GRMZM2G156910_P01	IPR003347,IPR003349,IPR003888,IPR003889
FYR	chromatin remodeling & transcription regulator	N/A	N/A	GRMZM2G156910_P01	IPR003347,IPR003349,IPR003888,IPR003889
JmjC	transcription factor & chromatin remodeling &Metalloenzymes	N/A	N/A	GRMZM2G156910_P02	IPR003347,IPR003349,IPR003888,IPR003889,IPR004198
JmjN	transcription factor & chromatin remodeling	N/A	N/A	GRMZM2G156910_P02	IPR003347,IPR003349,IPR003888,IPR003889,IPR004198
JUMONJI	transcription factor & chromatin remodeling	N/A	N/A	GRMZM2G156910_P02	IPR003347,IPR003349,IPR003888,IPR003889,IPR004198
FYR	chromatin remodeling & transcription regulator	N/A	N/A	GRMZM2G156910_P02	IPR003347,IPR003349,IPR003888,IPR003889,IPR004198
FYR	chromatin remodeling & transcription regulator	N/A	N/A	GRMZM2G156910_P03	IPR003888,IPR003889,IPR004198
LIM	transcription factor interactor and regulator	N/A	N/A	GRMZM2G010960_P01	IPR001781
C2H2	transcription factor	C2H2	N/A	GRMZM2G003725_P01	IPR001841,IPR013083,IPR018957
C2H2	transcription factor	C2H2	N/A	GRMZM2G168200_P01	IPR001841,IPR013083,IPR018957
bZIP	transcription factor	bZIP	bZIP	GRMZM2G008166_P01	IPR004827
FHA-SMAD	transcription factor interactor and regulator	N/A	N/A	GRMZM2G032130_P01	IPR008984
C2H2	transcription factor	C2H2	N/A	GRMZM2G142816_P01	IPR001841,IPR013083,IPR018957
GeBP	transcription factor	GeBP	GeBP	GRMZM2G008558_P01	IPR007592
GeBP	transcription factor	GeBP	GeBP	GRMZM2G008558_P02	IPR007592
HMG	chromatin remodeling & transcriptional activation	N/A	N/A	GRMZM2G008456_P01	IPR000116
HMG	chromatin remodeling & transcriptional activation	N/A	N/A	GRMZM2G008456_P02	IPR000116
PHD	chromatin regulator	N/A	N/A	GRMZM2G330024_P01	IPR001965,IPR011011,IPR013083,IPR019786
PHD	chromatin regulator	N/A	N/A	GRMZM2G330024_P02	IPR001965,IPR011011,IPR013083,IPR019786,IPR019787
PHD	chromatin regulator	N/A	N/A	GRMZM2G330024_P03	IPR001965,IPR011011,IPR013083,IPR019786
Homobox-WOX	transcription factor	WOX	HD-ZIP	GRMZM2G004334_P01	IPR001356,IPR002913,IPR009057
HD-SAD	transcription factor & lipid binding	N/A	HD-ZIP	GRMZM2G004334_P01	IPR001356,IPR002913,IPR009057
bHLH	transcription factor	bHLH	bHLH	GRMZM2G116785_P02	IPR011598
Znf-B	transcription factor interactor and regulator	DBB	N/A	GRMZM2G129431_P01	IPR000315,IPR001965,IPR011011,IPR013083
PHD	chromatin regulator	N/A	N/A	GRMZM2G129431_P01	IPR000315,IPR001965,IPR011011,IPR013083
NAM	transcription factor	NAC	NAC	GRMZM2G041746_P01	IPR003441
NAM	transcription factor	NAC	NAC	GRMZM2G041746_P02	IPR003441
C2H2	transcription factor	C2H2	N/A	GRMZM2G026562_P01	IPR001841,IPR013083,IPR018957
PHD	chromatin regulator	N/A	N/A	GRMZM2G011651_P01	IPR001841,IPR001965,IPR013083
C2H2	transcription factor	C2H2	N/A	GRMZM2G091151_P01	IPR013083,IPR015880
AUX-IAA	transcription factor interactor and regulator	N/A	N/A	GRMZM2G079200_P01	IPR011525
AUX-IAA	transcription factor interactor and regulator	N/A	N/A	GRMZM2G079200_P02	IPR011525
AUX-IAA	transcription factor interactor and regulator	N/A	N/A	GRMZM2G079200_P03	IPR011525
PAZ-Argonaute	post-transcriptional gene silencing	N/A	N/A	GRMZM2G079080_P01	IPR003100,IPR012337
PAZ-Argonaute	post-transcriptional gene silencing	N/A	N/A	GRMZM2G079080_P02	IPR003100,IPR012337
PAZ-Argonaute	post-transcriptional gene silencing	N/A	N/A	GRMZM2G079080_P03	IPR003100
C2H2	transcription factor	C2H2	N/A	GRMZM2G091151_P02	IPR013083,IPR015880
MYB-HB-like	transcription factor	MYB	MYB_related	GRMZM2G075064_P01	IPR001005,IPR009057,IPR015495,IPR017930
MYB-HB-like	transcription factor	MYB	MYB_related	GRMZM2G376684_P01	IPR001005,IPR009057,IPR015495,IPR017930
ARF	transcription factor	ARF	ARF	AC207656.3_FGP002	IPR003340,IPR010525,IPR011525
BTB-POZ	chromatin remodeling & transcription regulator	N/A	N/A	GRMZM2G048192_P01	IPR000210,IPR011333
MYB-HB-like	transcription factor	MYB	MYB_related	GRMZM2G071648_P01	IPR001005,IPR009057,IPR017877
C2H2	transcription factor	C2H2	C2H2	GRMZM2G061545_P01	IPR013087
RR-A-type	response regulator and putative novel transcription factor	ARR-B	N/A	GRMZM2G401821_P01	IPR001789
GARP-G2-like	transcription factor	G2-like	G2-like	GRMZM2G401835_P01	IPR001005,IPR001789,IPR006447,IPR009057
RR-A-type	response regulator and putative novel transcription factor	ARR-B	G2-like	GRMZM2G401835_P01	IPR001005,IPR001789,IPR006447,IPR009057
ARID	transcription factor & chromatin remodeling	N/A	N/A	GRMZM2G180654_P02	IPR001606
ARID	transcription factor & chromatin remodeling	N/A	N/A	GRMZM2G180654_P04	IPR001606
ARID	transcription factor & chromatin remodeling	N/A	N/A	GRMZM2G180654_P05	IPR001606
WD40-like	transcription factor	N/A	N/A	AC233936.1_FGP003	IPR001680,IPR015943,IPR019775
C2H2	transcription factor	C2H2	N/A	GRMZM2G318592_P01	IPR015880
SBP	transcription factor	SBP	SBP	GRMZM2G101499_P01	IPR004333
SBP	transcription factor	SBP	SBP	GRMZM2G101499_P02	IPR004333
Znf-B	transcription factor interactor and regulator	DBB	N/A	GRMZM2G354319_P01	IPR000315
CW-Zn	putative transcription factor & chromatin remodeling	N/A	N/A	GRMZM2G473250_P01	IPR011124
PHD	chromatin regulator	N/A	N/A	GRMZM2G473258_P01	IPR001965,IPR011011,IPR013083,IPR019786,IPR019787
PHD	chromatin regulator	N/A	N/A	GRMZM2G473258_P02	IPR001965,IPR011011,IPR013083,IPR019786,IPR019787
Hap3/NF-YB	transcription factor	NF-YB	NF-YC	GRMZM2G161680_P01	IPR003958,IPR009072
BTB-POZ	chromatin remodeling & transcription regulator	N/A	N/A	GRMZM2G161610_P01	IPR000210,IPR011333
MADS-MIKC	transcription factor	MIKC	MIKC	GRMZM2G161666_P01	IPR002100,IPR002487
BTB-POZ-MATH	chromatin remodeling & transcription regulator	N/A	N/A	GRMZM2G088086_P01	IPR000210,IPR002083,IPR011333
BTB-POZ	chromatin remodeling & transcription regulator	N/A	N/A	GRMZM2G103251_P01	IPR000210,IPR011333
MYB-HB-like	transcription factor	MYB	MYB_related	GRMZM2G057408_P01	IPR001005,IPR006447,IPR009057,IPR017930
MYB-HB-like	transcription factor	MYB	MYB_related	GRMZM2G057408_P02	IPR001005,IPR006447,IPR009057,IPR017930
CCHC(Zn)	transcription factor interactor and regulator	N/A	N/A	GRMZM2G146190_P01	IPR001878
BTB-POZ	chromatin remodeling & transcription regulator	N/A	N/A	GRMZM2G128485_P02	IPR000210,IPR011333
BTB-POZ	chromatin remodeling & transcription regulator	N/A	N/A	GRMZM2G128485_P03	IPR000210,IPR011333
C3H	transcription factor	C3H	C3H	GRMZM2G049027_P01	IPR000571
C3H	transcription factor	C3H	N/A	GRMZM2G049027_P02	IPR000571
MYB-HB-like	transcription factor	MYB	MYB	GRMZM2G093789_P01	IPR001005,IPR009057,IPR015495,IPR017930
MYB-HB-like	transcription factor	MYB	MYB	GRMZM2G093789_P02	IPR001005,IPR009057,IPR015495,IPR017930
MYB-HB-like	transcription factor	MYB	MYB	GRMZM2G423833_P01	IPR001005,IPR009057,IPR015495,IPR017930
ARF	transcription factor	ARF	ARF	GRMZM2G390641_P01	IPR003340,IPR010525,IPR011525
ARF	transcription factor	ARF	ARF	GRMZM2G390641_P02	IPR003340,IPR010525,IPR011525
AP2-EREBP	transcription factor	ERF	ERF	GRMZM2G175543_P01	IPR001471
C2H2	transcription factor	C2H2	N/A	GRMZM5G854499_P01	IPR001841,IPR013083,IPR017907,IPR018957
BED-type(Zn)	transcription factor/ chromatin remodeling	N/A	N/A	GRMZM2G154878_P01	IPR003656
C2H2	transcription factor	C2H2	N/A	GRMZM2G134759_P01	IPR015880
C2H2	transcription factor	C2H2	N/A	GRMZM2G134759_P02	IPR015880
STY-LRP1	transcription factor	SRS	SRS	GRMZM2G108798_P01	IPR006510,IPR006511,IPR007818
PHD	chromatin regulator	N/A	N/A	GRMZM2G361633_P01	IPR000306,IPR011011,IPR013083
HMG	chromatin remodeling & transcriptional activation	N/A	N/A	GRMZM2G150348_P01	IPR009071
C2H2	transcription factor	C2H2	N/A	GRMZM2G000353_P01	IPR001841,IPR013083,IPR018957
C2H2	transcription factor	C2H2	C2H2	GRMZM2G307402_P01	IPR007087,IPR015880
C2H2	transcription factor	C2H2	N/A	GRMZM2G017636_P01	IPR001841,IPR013083,IPR018957
AUX-IAA	transcription factor interactor and regulator	N/A	N/A	GRMZM2G000158_P01	IPR011525
AUX-IAA	transcription factor interactor and regulator	N/A	N/A	GRMZM2G000158_P02	IPR011525
AUX-IAA	transcription factor interactor and regulator	N/A	N/A	GRMZM2G000158_P03	IPR011525
AUX-IAA	transcription factor interactor and regulator	N/A	N/A	GRMZM2G000158_P04	IPR011525
SET	chromatin remodeling	N/A	N/A	GRMZM2G157820_P01	IPR001214
SET	chromatin remodeling	N/A	N/A	GRMZM2G157820_P02	IPR001005,IPR001214
TTF-type(Zn)	transcription factor and/or regulators	N/A	N/A	GRMZM2G113624_P01	IPR006580,IPR012337
Znf-B	transcription factor interactor and regulator	DBB	DBB	GRMZM2G070446_P01	IPR000315
WD40-like	transcription factor	N/A	N/A	GRMZM2G095348_P01	IPR001680,IPR015943,IPR017986
WD40-like	transcription factor	N/A	N/A	GRMZM2G095348_P02	IPR001680,IPR015943,IPR017986
WD40-like	transcription factor	N/A	N/A	GRMZM2G095348_P03	IPR001680,IPR015943,IPR017986
ssDNA-binding-TF	transcription factor	Whirly	Whirly	GRMZM2G155662_P01	IPR009044,IPR013742
ssDNA-binding-TF	transcription factor	Whirly	Whirly	GRMZM2G155662_P02	IPR009044,IPR013742
ssDNA-binding-TF	transcription factor	Whirly	Whirly	GRMZM2G155662_P03	IPR009044,IPR013742
ssDNA-binding-TF	transcription factor	Whirly	Whirly	GRMZM2G155662_P04	IPR009044,IPR013742
C2C2-Dof	transcription factor	Dof	Dof	GRMZM2G171852_P01	IPR003851
Homobox-WOX	transcription factor	WOX	HD-ZIP	GRMZM2G068672_P01	IPR001356,IPR009057
C2H2	transcription factor	C2H2	N/A	GRMZM2G369371_P01	IPR007087
Hap3/NF-YB	transcription factor	NF-YB	N/A	GRMZM2G171387_P01	IPR009072
Hap3/NF-YB	transcription factor	NF-YB	N/A	GRMZM2G171387_P02	IPR009072
AS2-LOB	transcription factor	LBD	LBD	GRMZM2G386095_P01	IPR004883
GRAS	transcription factor	GRAS	GRAS	AC200124.3_FGP005	IPR005202
C3H-WRC/GRF	transcription factor interactor and regulator	GRF	GRF	GRMZM2G098594_P01	IPR014977,IPR014978
C3H-WRC/GRF	transcription factor interactor and regulator	GRF	GRF	GRMZM2G098594_P02	IPR014977,IPR014978
JmjC	transcription factor & chromatin remodeling &Metalloenzymes	N/A	N/A	GRMZM2G180086_P01	IPR003347,IPR003349,IPR004198
JmjN	transcription factor & chromatin remodeling	N/A	N/A	GRMZM2G180086_P01	IPR003347,IPR003349,IPR004198
JUMONJI	transcription factor & chromatin remodeling	N/A	N/A	GRMZM2G180086_P01	IPR003347,IPR003349,IPR004198
C3H-WRC/GRF	transcription factor interactor and regulator	GRF	N/A	GRMZM2G098594_P05	IPR014978
C3H-WRC/GRF	transcription factor interactor and regulator	GRF	GRF	GRMZM2G098594_P06	IPR014977,IPR014978
C3H-WRC/GRF	transcription factor interactor and regulator	GRF	N/A	GRMZM2G098594_P08	IPR014978
JmjC	transcription factor & chromatin remodeling &Metalloenzymes	N/A	N/A	GRMZM2G180086_P02	IPR003347,IPR003349
JmjN	transcription factor & chromatin remodeling	N/A	N/A	GRMZM2G180086_P02	IPR003347,IPR003349
JUMONJI	transcription factor & chromatin remodeling	N/A	N/A	GRMZM2G180086_P02	IPR003347,IPR003349
PHD	chromatin regulator	N/A	N/A	GRMZM2G103230_P01	IPR001965,IPR011011,IPR013083,IPR019787
B3-Domain	transcription factor	B3	B3	GRMZM2G102938_P01	IPR003340
B3-Domain	transcription factor	B3	B3	GRMZM2G102938_P02	IPR003340
B3-Domain	transcription factor	B3	B3	GRMZM2G102938_P03	IPR003340
B3-Domain	transcription factor	B3	B3	GRMZM2G102938_P04	IPR003340
B3-Domain	transcription factor	B3	B3	GRMZM2G102938_P05	IPR003340
MYB-HB-like	transcription factor	MYB	MYB	GRMZM2G102790_P01	IPR001005,IPR009057,IPR015495,IPR017930
B3-Domain	transcription factor	B3	B3	GRMZM2G027253_P01	IPR003340
RR-A-type	response regulator and putative novel transcription factor	ARR-B	N/A	GRMZM5G889152_P01	IPR001789
AP2-EREBP	transcription factor	ERF	ERF	GRMZM2G135452_P01	IPR001471
bHLH	transcription factor	bHLH	bHLH	GRMZM2G109605_P01	IPR011598
PHD	chromatin regulator	N/A	N/A	GRMZM2G461447_P01	IPR001841,IPR001965,IPR011011,IPR013083,IPR017907,IPR018957,IPR019786,IPR019787
C2H2	transcription factor	C2H2	N/A	GRMZM2G461447_P02	IPR001841,IPR013083,IPR017907,IPR018957
AUX-IAA	transcription factor interactor and regulator	N/A	N/A	GRMZM2G035405_P01	IPR011525
ARF	transcription factor	ARF	ARF	GRMZM2G035405_P02	IPR003340,IPR010525,IPR011525
C2H2	transcription factor	C2H2	C2H2	GRMZM2G175000_P01	IPR003656,IPR007087,IPR013087,IPR015880
C2H2	transcription factor	C2H2	C2H2	GRMZM2G175000_P02	IPR003656,IPR007087,IPR013087,IPR015880
C2H2	transcription factor	C2H2	N/A	GRMZM2G567897_P01	IPR001841,IPR013083
CCHC(Zn)	transcription factor interactor and regulator	N/A	N/A	GRMZM2G076329_P01	IPR001878
WD40-like	transcription factor	N/A	N/A	GRMZM2G035636_P01	IPR001680,IPR015943,IPR017986
Hap3/NF-YB	transcription factor	NF-YB	N/A	GRMZM2G448458_P01	IPR009072
MYB-HB-like	transcription factor	MYB	MYB	GRMZM2G305856_P01	IPR001005,IPR009057,IPR015495,IPR017930
MYB-HB-like	transcription factor	MYB	MYB_related	GRMZM2G305856_P02	IPR001005,IPR009057,IPR015495,IPR017877,IPR017930
MYB-HB-like	transcription factor	MYB	MYB	GRMZM2G161512_P01	IPR001005,IPR009057,IPR015495,IPR017930
MYB-HB-like	transcription factor	MYB	MYB	GRMZM2G161512_P02	IPR001005,IPR009057,IPR015495,IPR017930
MYB-HB-like	transcription factor	MYB	MYB	GRMZM2G161512_P03	IPR001005,IPR009057,IPR015495,IPR017930
CCHC(Zn)	transcription factor interactor and regulator	N/A	N/A	GRMZM2G099186_P02	IPR001878
CCHC(Zn)	transcription factor interactor and regulator	N/A	N/A	GRMZM2G099186_P03	IPR001878
MYB-HB-like	transcription factor	MYB	MYB	GRMZM2G161512_P04	IPR001005,IPR009057,IPR015495,IPR017930
MYB-HB-like	transcription factor	MYB	MYB_related	GRMZM2G161512_P05	IPR001005,IPR009057,IPR017930
C2H2	transcription factor	C2H2	C2H2	GRMZM2G050939_P01	IPR007087,IPR013087,IPR015880
C2H2	transcription factor	C2H2	C2H2	GRMZM2G050939_P02	IPR007087,IPR013087,IPR015880
C2H2	transcription factor	C2H2	C2H2	GRMZM2G050939_P03	IPR007087,IPR013087,IPR015880
C2H2	transcription factor	C2H2	C2H2	GRMZM2G050939_P04	IPR007087,IPR013087,IPR015880
C2H2	transcription factor	C2H2	C2H2	GRMZM2G050939_P05	IPR007087,IPR013087,IPR015880
C2H2	transcription factor	C2H2	C2H2	GRMZM2G050939_P06	IPR007087,IPR013087,IPR015880
C2H2	transcription factor	C2H2	C2H2	GRMZM2G050939_P07	IPR007087,IPR013087,IPR015880
C2H2	transcription factor	C2H2	N/A	GRMZM2G101662_P01	IPR001841,IPR017907
PHD	chromatin regulator	N/A	N/A	GRMZM2G455664_P01	IPR001965,IPR003034,IPR011011,IPR013083,IPR019786,IPR019787
CCHC(Zn)	transcription factor interactor and regulator	N/A	N/A	GRMZM2G337659_P01	IPR001878
TCP	transcription factor	TCP	TCP	GRMZM2G031905_P01	IPR005333,IPR017887
MYB	transcription factor	MYB	Trihelix	GRMZM2G016637_P01	IPR001005,IPR017877
bZIP	transcription factor	bZIP	bZIP	GRMZM2G448607_P01	IPR004827,IPR011616,IPR011700
LIM	transcription factor interactor and regulator	N/A	N/A	GRMZM2G004959_P01	IPR001781
LIM	transcription factor interactor and regulator	N/A	N/A	GRMZM2G004959_P02	IPR001781
LIM	transcription factor interactor and regulator	N/A	N/A	GRMZM2G004959_P03	IPR001781
GeBP	transcription factor	GeBP	GeBP	GRMZM2G155252_P01	IPR007592
C2H2	transcription factor	C2H2	N/A	GRMZM2G011562_P01	IPR001841,IPR013083,IPR017907
AP2-EREBP	transcription factor	ERF	N/A	GRMZM2G311024_P02	IPR001471
GeBP	transcription factor	GeBP	GeBP	GRMZM2G392516_P01	IPR007592
GeBP	transcription factor	GeBP	GeBP	GRMZM2G036966_P01	IPR007592
GeBP	transcription factor	GeBP	GeBP	GRMZM2G036966_P02	IPR007592
C2H2	transcription factor	C2H2	N/A	GRMZM2G014180_P01	IPR001841
NAM	transcription factor	NAC	NAC	GRMZM2G393433_P01	IPR003441
NAM	transcription factor	NAC	NAC	GRMZM2G393433_P02	IPR003441
C2H2	transcription factor	C2H2	N/A	GRMZM2G014180_P02	IPR001841
C2H2	transcription factor	C2H2	N/A	GRMZM2G014180_P04	IPR001841
TIFY	transcription factor	N/A	N/A	GRMZM2G338829_P01	IPR010399
C2H2	transcription factor	C2H2	N/A	GRMZM2G165638_P01	IPR001841,IPR013083,IPR018957
Znf-LSD	transcription factor	LSD	LSD	GRMZM2G060057_P01	IPR005735
Bromodomain	chromatin remodeler	N/A	N/A	GRMZM2G127299_P01	IPR001487
C2C2-CO-like	transcription factor	CO-like	N/A	GRMZM2G134066_P01	IPR010402
C2H2	transcription factor	C2H2	N/A	GRMZM2G151616_P01	IPR001841,IPR013083,IPR018957
C3H	transcription factor	C3H	C3H	AC233871.1_FGP008	IPR000571
PHD	chromatin regulator	N/A	N/A	GRMZM2G039895_P01	IPR001841,IPR001965,IPR011011,IPR013083,IPR019786,IPR019787
NAM	transcription factor	NAC	NAC	GRMZM2G052239_P01	IPR003441
WD40-like	transcription factor	N/A	N/A	GRMZM2G376959_P01	IPR001680,IPR015943,IPR017986,IPR019775
C2H2	transcription factor	C2H2	N/A	GRMZM2G111238_P01	IPR015880
CHROMO-DOMAIN	chromatin remodeling & transcriptional activation	N/A	N/A	GRMZM2G021674_P01	IPR016197
B3-Domain	transcription factor	B3	B3	GRMZM2G405699_P01	IPR003340
B3-Domain	transcription factor	B3	B3	GRMZM2G405699_P02	IPR003340
B3-Domain	transcription factor	B3	B3	GRMZM2G405699_P03	IPR003340
WD40-like	transcription factor	N/A	N/A	GRMZM2G157034_P01	IPR001680,IPR015943,IPR017986,IPR019775
WD40-like	transcription factor	N/A	N/A	GRMZM2G157034_P02	IPR001680,IPR015943,IPR017986,IPR019775
bZIP	transcription factor	bZIP	bZIP	GRMZM2G164848_P01	IPR004827,IPR011616
RR-A-type	response regulator and putative novel transcription factor	ARR-B	N/A	GRMZM2G158252_P01	IPR001789
HD-ZIP	transcription factor	HD-ZIP	ZF-HD	GRMZM2G414844_P01	IPR006455,IPR006456,IPR009057
ZF-HD	transcription factor	ZF-HD	ZF-HD	GRMZM2G414844_P01	IPR006455,IPR006456,IPR009057
C3H	transcription factor	C3H	C3H	GRMZM2G149347_P01	IPR000571
C3H	transcription factor	C3H	C3H	GRMZM2G149347_P02	IPR000571
bZIP	transcription factor	bZIP	bZIP	GRMZM2G011932_P01	IPR004827,IPR011616,IPR011700
bZIP	transcription factor	bZIP	bZIP	GRMZM2G011932_P02	IPR004827,IPR011616
bZIP	transcription factor	bZIP	bZIP	GRMZM2G011932_P03	IPR004827,IPR011616,IPR011700
bZIP	transcription factor	bZIP	bZIP	GRMZM2G011932_P04	IPR004827,IPR011616,IPR011700
MYB-HB-like	transcription factor	MYB	MYB_related	GRMZM2G117497_P01	IPR001005,IPR009057,IPR017877
WD40-like	transcription factor	N/A	N/A	GRMZM2G128477_P01	IPR001680,IPR015943,IPR017986,IPR019775
WD40-like	transcription factor	N/A	N/A	GRMZM2G128477_P02	IPR001680,IPR015943,IPR017986,IPR019775
WD40-like	transcription factor	N/A	N/A	GRMZM2G128477_P03	IPR001680,IPR015943,IPR017986,IPR019775
WRKY	transcription factor	WRKY	WRKY	GRMZM2G366795_P01	IPR003657
WRKY	transcription factor	WRKY	WRKY	GRMZM2G366795_P02	IPR003657
WRKY	transcription factor	WRKY	WRKY	GRMZM2G453571_P01	IPR003657
Homobox-WOX	transcription factor	WOX	WOX	GRMZM2G409881_P01	IPR001356,IPR009057
Homobox-WOX	transcription factor	WOX	WOX	GRMZM2G409881_P02	IPR001356,IPR009057
C2H2	transcription factor	C2H2	N/A	GRMZM2G020814_P01	IPR001841,IPR013083,IPR018957
C3H	transcription factor	C3H	N/A	GRMZM2G020928_P01	IPR000571
C3H	transcription factor	C3H	N/A	GRMZM2G020928_P02	IPR000571
C3H	transcription factor	C3H	N/A	GRMZM2G020928_P03	IPR000571
ARF	transcription factor	ARF	ARF	GRMZM2G030710_P01	IPR003340,IPR010525
NAM	transcription factor	NAC	NAC	GRMZM2G031200_P01	IPR003441
NAM	transcription factor	NAC	NAC	GRMZM2G031200_P02	IPR003441
MYB-HB-like	transcription factor	MYB	MYB	GRMZM2G069325_P02	IPR001005,IPR009057,IPR015495,IPR017930
WD40-like	transcription factor	N/A	N/A	GRMZM2G038032_P01	IPR001680,IPR015943,IPR017986,IPR019775
C2H2	transcription factor	C2H2	N/A	GRMZM2G320399_P01	IPR001841,IPR013083
C2H2	transcription factor	C2H2	N/A	GRMZM2G061663_P01	IPR001841,IPR013083,IPR018957
C2H2	transcription factor	C2H2	N/A	GRMZM2G061663_P02	IPR001841,IPR013083,IPR018957
AP2-EREBP	transcription factor	ERF	ERF	GRMZM2G059939_P01	IPR001471
RAV	transcription factor	RAV	RAV	GRMZM2G059939_P02	IPR001471,IPR003340
MYB-HB-like	transcription factor	MYB	MYB	GRMZM2G175232_P01	IPR001005,IPR009057,IPR015495,IPR017930
WD40-like	transcription factor	N/A	N/A	GRMZM2G079723_P01	IPR001680,IPR015943,IPR017986
WD40-like	transcription factor	N/A	N/A	GRMZM2G079723_P02	IPR001680,IPR015943,IPR017986
bHLH	transcription factor	bHLH	bHLH	GRMZM2G094892_P01	IPR011598
bHLH	transcription factor	bHLH	bHLH	GRMZM2G094892_P02	IPR011598
WRKY	transcription factor	WRKY	WRKY	GRMZM5G863420_P01	IPR003657
WD40-like	transcription factor	N/A	N/A	GRMZM2G060817_P01	IPR001680,IPR015943,IPR017986,IPR019775
WD40-like	transcription factor	N/A	N/A	GRMZM2G060817_P02	IPR001680,IPR015943,IPR017986,IPR019775
BED-type(Zn)	transcription factor/ chromatin remodeling	N/A	N/A	GRMZM5G838812_P01	IPR003656
BED-type(Zn)	transcription factor/ chromatin remodeling	N/A	N/A	GRMZM5G838812_P02	IPR003656
TIFY	transcription factor	N/A	N/A	GRMZM2G173596_P01	IPR010399
AUX-IAA	transcription factor interactor and regulator	N/A	N/A	GRMZM2G074427_P01	IPR011525
AUX-IAA	transcription factor interactor and regulator	N/A	N/A	GRMZM2G074427_P02	IPR011525
C3H	transcription factor	C3H	N/A	GRMZM2G004795_P01	IPR000571
C3H	transcription factor	C3H	N/A	GRMZM2G004795_P02	IPR000571
WRKY	transcription factor	WRKY	WRKY	GRMZM2G401521_P01	IPR003657
WRKY	transcription factor	WRKY	WRKY	GRMZM2G401521_P02	IPR003657
C2H2	transcription factor	C2H2	N/A	GRMZM2G101559_P01	IPR001841,IPR013083,IPR018957
TIFY	transcription factor	N/A	N/A	AC197764.4_FGP003	IPR010399
TIFY	transcription factor	N/A	N/A	GRMZM2G064775_P01	IPR010399
ARF	transcription factor	ARF	ARF	GRMZM2G441325_P01	IPR003340,IPR010525
C2C2-Dof	transcription factor	Dof	Dof	GRMZM2G435475_P01	IPR003851
TUBBY	transcription factor	N/A	N/A	GRMZM2G435445_P01	IPR000007
TCP	transcription factor	TCP	TCP	GRMZM2G120151_P01	IPR005333,IPR017887
TCP	transcription factor	TCP	TCP	GRMZM2G120151_P02	IPR005333,IPR017887
E2F-DP	transcription factor	E2F/DP	E2F/DP	GRMZM5G829408_P01	IPR001680,IPR003316,IPR015633,IPR015943,IPR017986
WD40-like	transcription factor	N/A	E2F/DP	GRMZM5G829408_P01	IPR001680,IPR003316,IPR015633,IPR015943,IPR017986
bHLH	transcription factor	bHLH	bHLH	GRMZM2G313058_P01	IPR011598
GRAS	transcription factor	GRAS	GRAS	GRMZM2G313078_P01	IPR005202
Hap3/NF-YB	transcription factor	NF-YB	NF-YC	GRMZM2G440949_P01	IPR003958,IPR009072
GRAS	transcription factor	GRAS	GRAS	GRMZM2G037286_P01	IPR005202
WD40-like	transcription factor	N/A	N/A	GRMZM2G145662_P01	IPR015943,IPR017986
WD40-like	transcription factor	N/A	N/A	GRMZM2G145662_P02	IPR015943,IPR017986
B3-Domain	transcription factor	B3	B3	GRMZM2G174610_P01	IPR003340
B3-Domain	transcription factor	B3	B3	GRMZM2G174610_P02	IPR003340
AP2-EREBP	transcription factor	ERF	ERF	AC209257.4_FGP006	IPR001471
C2H2	transcription factor	C2H2	N/A	GRMZM2G035601_P01	IPR001841,IPR013083,IPR017907,IPR018957
C2H2	transcription factor	C2H2	C2H2	AC206217.2_FGP006	IPR007087,IPR015880
bHLH	transcription factor	bHLH	bHLH	GRMZM2G061906_P01	IPR011598
Homobox-WOX	transcription factor	WOX	TALE	GRMZM2G125976_P01	IPR001356,IPR006563,IPR008422,IPR009057
Homeodomain-TALE-BEL	transcription factor	TALE	TALE	GRMZM2G125976_P01	IPR001356,IPR006563,IPR008422,IPR009057
MYB-HB-like	transcription factor	MYB	MYB	GRMZM2G077789_P01	IPR001005,IPR009057,IPR015495,IPR017930
MYB-HB-like	transcription factor	MYB	MYB_related	GRMZM2G077789_P02	IPR001005,IPR009057,IPR015495,IPR017877,IPR017930
WD40-like	transcription factor	N/A	N/A	GRMZM2G122410_P01	IPR001680
TUBBY	transcription factor	N/A	N/A	GRMZM2G129288_P01	IPR000007
TUBBY	transcription factor	N/A	N/A	GRMZM2G129288_P02	IPR000007
TUBBY	transcription factor	N/A	N/A	GRMZM2G129288_P03	IPR000007
C2H2	transcription factor	C2H2	C2H2	GRMZM2G000836_P01	IPR007087,IPR013087,IPR015880
bZIP	transcription factor	bZIP	bZIP	GRMZM2G000842_P01	IPR004827,IPR011616,IPR011700
bZIP	transcription factor	bZIP	bZIP	GRMZM2G000842_P02	IPR004827,IPR011616,IPR011700
bZIP	transcription factor	bZIP	bZIP	GRMZM2G000842_P03	IPR004827,IPR011616,IPR011700
C2C2-Dof	transcription factor	Dof	Dof	GRMZM2G371058_P01	IPR003851
MYB-HB-like	transcription factor	MYB	MYB	GRMZM2G002128_P01	IPR001005,IPR006447,IPR009057,IPR017877,IPR017930
MYB-HB-like	transcription factor	MYB	MYB_related	GRMZM2G002128_P02	IPR001005,IPR009057,IPR017877
C2H2	transcription factor	C2H2	N/A	GRMZM5G879737_P01	IPR001841,IPR013083
C2H2	transcription factor	C2H2	N/A	GRMZM5G879737_P02	IPR001841,IPR013083
GRAS	transcription factor	GRAS	GRAS	GRMZM2G153333_P01	IPR005202
C2H2	transcription factor	C2H2	N/A	GRMZM5G879737_P03	IPR001841,IPR013083
NAM	transcription factor	NAC	NAC	GRMZM2G180328_P01	IPR003441
C2H2	transcription factor	C2H2	N/A	GRMZM5G879737_P04	IPR001841,IPR013083
PHD	chromatin regulator	N/A	N/A	GRMZM2G016817_P02	IPR001841,IPR001965,IPR011011,IPR013083,IPR019786,IPR019787
CW-Zn	putative transcription factor & chromatin remodeling	N/A	N/A	GRMZM2G069254_P01	IPR011124
SNF2	chromatin remodeling	N/A	N/A	GRMZM2G154946_P01	IPR000330
C2H2	transcription factor	C2H2	N/A	GRMZM2G135909_P01	IPR001841,IPR013083,IPR018957
AP2-EREBP	transcription factor	ERF	AP2	GRMZM2G013657_P01	IPR001471
AP2-EREBP	transcription factor	ERF	AP2	GRMZM2G013657_P02	IPR001471
AP2-EREBP	transcription factor	ERF	N/A	GRMZM2G013657_P03	IPR001471
AP2-EREBP	transcription factor	ERF	AP2	GRMZM2G013657_P04	IPR001471
AP2-EREBP	transcription factor	ERF	N/A	GRMZM2G013657_P05	IPR001471
AP2-EREBP	transcription factor	ERF	N/A	GRMZM2G013657_P06	IPR001471
STY-LRP1	transcription factor	SRS	SRS	GRMZM2G450459_P01	IPR006510,IPR006511,IPR007818
MADS-type1	transcription factor	M-type	M-type	GRMZM2G073357_P01	IPR002100
MYB-HB-like	transcription factor	MYB	MYB	GRMZM2G093660_P01	IPR001005,IPR009057,IPR015495,IPR017930
MYB-HB-like	transcription factor	MYB	MYB	AC213884.3_FGP002	IPR001005,IPR009057,IPR015495,IPR017930
C2H2	transcription factor	C2H2	N/A	GRMZM2G068436_P01	IPR001841,IPR013083
FHA-SMAD	transcription factor interactor and regulator	N/A	N/A	GRMZM2G113156_P01	IPR008984
FHA-SMAD	transcription factor interactor and regulator	N/A	N/A	GRMZM2G113156_P03	IPR008984
C2H2	transcription factor	C2H2	N/A	GRMZM2G340444_P01	IPR001841,IPR013083,IPR018957
C2H2	transcription factor	C2H2	N/A	GRMZM2G340444_P02	IPR001841,IPR013083,IPR018957
WD40-like	transcription factor	N/A	N/A	GRMZM2G325804_P01	IPR001680,IPR015943,IPR017986,IPR019775
WD40-like	transcription factor	N/A	N/A	GRMZM2G325804_P02	IPR001680,IPR015943,IPR017986,IPR019775
Bromodomain	chromatin remodeler	N/A	N/A	GRMZM2G046021_P01	IPR001487,IPR018359
GRAS	transcription factor	GRAS	GRAS	GRMZM5G889326_P01	IPR005202
Bromodomain	chromatin remodeler	N/A	N/A	GRMZM2G046021_P02	IPR001487,IPR018359
WRKY	transcription factor	WRKY	WRKY	GRMZM2G127064_P01	IPR003657
C2H2	transcription factor	C2H2	N/A	GRMZM2G061980_P01	IPR001841,IPR013083,IPR017907,IPR018957
C2H2	transcription factor	C2H2	N/A	GRMZM2G061980_P02	IPR001841,IPR013083,IPR017907,IPR018957
MYB-HB-like	transcription factor	MYB	MYB_related	GRMZM2G531738_P01	IPR001005,IPR009057,IPR015495,IPR017930
JmjC	transcription factor & chromatin remodeling &Metalloenzymes	N/A	N/A	GRMZM2G044301_P01	IPR003347,IPR003888,IPR003889,IPR004198
FYR	chromatin remodeling & transcription regulator	N/A	N/A	GRMZM2G044301_P01	IPR003347,IPR003888,IPR003889,IPR004198
BTB-POZ-MATH	chromatin remodeling & transcription regulator	N/A	N/A	GRMZM2G418031_P01	IPR000210,IPR002083,IPR011333
C2H2	transcription factor	C2H2	N/A	GRMZM2G124915_P01	IPR001841,IPR013083
C2H2	transcription factor	C2H2	N/A	GRMZM2G124915_P02	IPR001841,IPR013083
Nin-like	transcription factor	Nin-like	Nin-like	GRMZM2G176655_P01	IPR003035
BED-type(Zn)	transcription factor/ chromatin remodeling	N/A	N/A	GRMZM2G362557_P01	IPR003656,IPR012337
AUX-IAA	transcription factor interactor and regulator	N/A	N/A	GRMZM2G147243_P01	IPR011525
AUX-IAA	transcription factor interactor and regulator	N/A	N/A	GRMZM2G147243_P02	IPR011525
C3H	transcription factor	C3H	C3H	GRMZM5G801627_P01	IPR000571
C3H	transcription factor	C3H	C3H	GRMZM5G801627_P02	IPR000571
bHLH	transcription factor	bHLH	bHLH	GRMZM2G002627_P01	IPR011598
CCHC(Zn)	transcription factor interactor and regulator	N/A	N/A	AC188710.4_FGP006	IPR001878
PHD	chromatin regulator	N/A	N/A	GRMZM2G027723_P01	IPR001841,IPR001965,IPR013083
WRKY	transcription factor	WRKY	WRKY	GRMZM2G163054_P01	IPR003657
WRKY	transcription factor	WRKY	WRKY	GRMZM2G163054_P02	IPR003657
WRKY	transcription factor	WRKY	WRKY	GRMZM2G163054_P03	IPR003657
WRKY	transcription factor	WRKY	WRKY	GRMZM2G163054_P04	IPR003657
WD40-like	transcription factor	N/A	N/A	GRMZM2G056419_P01	IPR001680,IPR015943,IPR017986
CCHC(Zn)	transcription factor interactor and regulator	N/A	N/A	GRMZM2G083975_P01	IPR001878
CCHC(Zn)	transcription factor interactor and regulator	N/A	N/A	GRMZM2G083975_P02	IPR001878
PHD	chromatin regulator	N/A	N/A	GRMZM2G148810_P01	IPR001841,IPR001965,IPR011011,IPR013083,IPR019786,IPR019787
PHD	chromatin regulator	N/A	N/A	GRMZM2G148810_P02	IPR001841,IPR001965,IPR011011,IPR013083,IPR019786,IPR019787
PHD	chromatin regulator	N/A	N/A	GRMZM2G148810_P03	IPR001841,IPR001965,IPR011011,IPR013083,IPR019786,IPR019787
C2H2	transcription factor	C2H2	N/A	GRMZM2G118344_P01	IPR001841,IPR013083,IPR018957
C2H2	transcription factor	C2H2	N/A	GRMZM2G118344_P02	IPR001841,IPR013083,IPR018957
C2H2	transcription factor	C2H2	N/A	GRMZM2G118344_P03	IPR001841,IPR013083,IPR018957
C2H2	transcription factor	C2H2	N/A	GRMZM2G118344_P04	IPR001841,IPR013083,IPR018957
C2H2	transcription factor	C2H2	N/A	GRMZM2G118344_P05	IPR001841,IPR013083,IPR018957
C2H2	transcription factor	C2H2	N/A	GRMZM2G021796_P01	IPR001841,IPR013083,IPR018957
AP2-EREBP	transcription factor	ERF	ERF	GRMZM2G323172_P01	IPR001471
C2H2	transcription factor	C2H2	N/A	GRMZM2G135513_P01	IPR001841,IPR013083,IPR018957
WD40-like	transcription factor	N/A	N/A	GRMZM2G161102_P02	IPR001680,IPR015943,IPR017986
WD40-like	transcription factor	N/A	N/A	GRMZM2G161102_P03	IPR001680,IPR015943,IPR017986
Tesmin	putative novel transcription factor	CPP	CPP	GRMZM2G342588_P01	IPR005172
E2F-DP	transcription factor	E2F/DP	E2F/DP	GRMZM2G139024_P01	IPR003316
ABTB	chromatin remodeling & transcription regulator	N/A	N/A	GRMZM2G164669_P01	IPR000210,IPR002110,IPR011333
PHD	chromatin regulator	N/A	NF-X1	GRMZM2G087787_P01	IPR001841,IPR001965,IPR019786
C3H-WRC/GRF	transcription factor interactor and regulator	GRF	N/A	GRMZM2G387890_P01	IPR014978
C2H2	transcription factor	C2H2	C2H2	GRMZM2G435357_P01	IPR007087,IPR013087,IPR015880
C2C2-CO-like	transcription factor	CO-like	CO-like	GRMZM2G012717_P01	IPR000315,IPR010402
NAM	transcription factor	NAC	NAC	GRMZM2G078954_P01	IPR003441
NAM	transcription factor	NAC	NAC	GRMZM2G379608_P01	IPR003441
NAM	transcription factor	NAC	NAC	GRMZM2G086768_P01	IPR003441
NAM	transcription factor	NAC	NAC	GRMZM2G027309_P01	IPR003441
NAM	transcription factor	NAC	NAC	GRMZM2G027309_P02	IPR003441
AP2-EREBP	transcription factor	ERF	ERF	GRMZM2G024871_P01	IPR001471
C2H2	transcription factor	C2H2	N/A	GRMZM2G324375_P01	IPR001841,IPR013083,IPR018957
E2F-DP	transcription factor	E2F/DP	E2F/DP	GRMZM2G060000_P01	IPR003316,IPR015633
E2F-DP	transcription factor	E2F/DP	E2F/DP	GRMZM2G060000_P02	IPR003316,IPR015633
TCP	transcription factor	TCP	TCP	GRMZM2G142751_P01	IPR005333,IPR017887
MADS-type1	transcription factor	M-type	MIKC	GRMZM2G334225_P01	IPR002100
MADS-type1	transcription factor	M-type	M-type	GRMZM2G334225_P02	IPR002100
C2H2	transcription factor	C2H2	N/A	GRMZM2G329195_P01	IPR001841,IPR013083,IPR018957
bHLH	transcription factor	bHLH	N/A	GRMZM2G139029_P01	IPR011598
bHLH	transcription factor	bHLH	N/A	GRMZM2G139029_P02	IPR011598
WRKY	transcription factor	WRKY	WRKY	GRMZM2G156529_P01	IPR003657
BTB-POZ	chromatin remodeling & transcription regulator	N/A	N/A	GRMZM2G038691_P01	IPR000210,IPR011333
BTB-POZ	chromatin remodeling & transcription regulator	N/A	N/A	GRMZM2G038691_P02	IPR000210,IPR011333
AP2-EREBP	transcription factor	ERF	ERF	GRMZM2G084264_P01	IPR001471
WD40-like	transcription factor	N/A	N/A	GRMZM2G058345_P01	IPR001680,IPR015943,IPR017986,IPR019775
PHD	chromatin regulator	N/A	N/A	GRMZM2G330684_P01	IPR001841,IPR001965,IPR013083,IPR018957
C2H2	transcription factor	C2H2	N/A	GRMZM2G016744_P01	IPR007087,IPR015880
MADS-type1	transcription factor	M-type	M-type	GRMZM2G038878_P01	IPR002100
MYB-HB-like	transcription factor	MYB	MYB	GRMZM2G701063_P01	IPR001005,IPR009057,IPR015495,IPR017930
C3H-WRC/GRF	transcription factor interactor and regulator	GRF	GRF	GRMZM5G850129_P01	IPR014977,IPR014978
C3H-WRC/GRF	transcription factor interactor and regulator	GRF	GRF	GRMZM5G850129_P02	IPR014977,IPR014978
C3H-WRC/GRF	transcription factor interactor and regulator	GRF	GRF	GRMZM5G850129_P03	IPR014977,IPR014978
C3H-WRC/GRF	transcription factor interactor and regulator	GRF	GRF	GRMZM5G850129_P04	IPR014977,IPR014978
C2H2	transcription factor	C2H2	N/A	GRMZM2G416750_P01	IPR001781,IPR001841,IPR013083,IPR018957
LIM	transcription factor interactor and regulator	N/A	N/A	GRMZM2G416750_P01	IPR001781,IPR001841,IPR013083,IPR018957
PHD	chromatin regulator	N/A	N/A	GRMZM2G168249_P01	IPR001841,IPR001965,IPR011011,IPR013083,IPR019786,IPR019787
PHD	chromatin regulator	N/A	N/A	GRMZM2G168249_P02	IPR001841,IPR001965,IPR011011,IPR013083,IPR019786,IPR019787
TIFY	transcription factor	N/A	N/A	GRMZM2G314145_P01	IPR010399
WD40-like	transcription factor	N/A	N/A	GRMZM2G324540_P01	IPR001680,IPR013083,IPR015943,IPR017986,IPR019775
WD40-like	transcription factor	N/A	N/A	GRMZM2G324540_P02	IPR001680,IPR015943,IPR017986,IPR019775
C2H2	transcription factor	C2H2	N/A	GRMZM2G447566_P01	IPR001781,IPR001841,IPR013083,IPR018957
LIM	transcription factor interactor and regulator	N/A	N/A	GRMZM2G447566_P01	IPR001781,IPR001841,IPR013083,IPR018957
MYB-HB-like	transcription factor	MYB	G2-like	AC219020.4_FGP002	IPR001005,IPR006447,IPR009057,IPR017930
FHA-SMAD	transcription factor interactor and regulator	N/A	N/A	GRMZM2G101707_P01	IPR008984
bHLH	transcription factor	bHLH	N/A	GRMZM2G087445_P01	IPR011598
WD40-like	transcription factor	N/A	N/A	GRMZM2G105398_P01	IPR001680,IPR015943,IPR017986,IPR019775
AP2-EREBP	transcription factor	ERF	ERF	GRMZM2G106591_P01	IPR001471
C2H2	transcription factor	C2H2	N/A	GRMZM2G134306_P01	IPR013087
bHLH	transcription factor	bHLH	bHLH	GRMZM2G074438_P01	IPR011598
C3H	transcription factor	C3H	C3H	GRMZM2G110402_P01	IPR000571
C3H	transcription factor	C3H	C3H	GRMZM2G110402_P02	IPR000571
C3H	transcription factor	C3H	C3H	GRMZM2G110402_P03	IPR000571
MYB-HB-like	transcription factor	MYB	MYB	GRMZM2G078820_P01	IPR001005,IPR009057,IPR015495,IPR017930
C2H2	transcription factor	C2H2	N/A	GRMZM2G051792_P01	IPR001841,IPR013083
bZIP	transcription factor	bZIP	bZIP	GRMZM2G134863_P01	IPR004827,IPR011616
WD40-like	transcription factor	N/A	N/A	GRMZM2G158179_P01	IPR001680,IPR015943,IPR017986,IPR019775
bZIP	transcription factor	bZIP	bZIP	GRMZM2G134863_P02	IPR004827,IPR011616
WRKY	transcription factor	WRKY	WRKY	AC209050.3_FGP003	IPR003657
WD40-like	transcription factor	N/A	N/A	GRMZM2G158179_P02	IPR001680,IPR015943,IPR017986,IPR019775
WD40-like	transcription factor	N/A	N/A	GRMZM2G158179_P03	IPR001680,IPR015943,IPR017986
WD40-like	transcription factor	N/A	N/A	GRMZM5G829955_P01	IPR001680,IPR015943,IPR017986,IPR019775
WD40-like	transcription factor	N/A	N/A	GRMZM2G056419_P02	IPR001680,IPR015943,IPR017986
BTB-POZ	chromatin remodeling & transcription regulator	N/A	N/A	GRMZM2G143782_P01	IPR000210,IPR011333
MYB-HB-like	transcription factor	MYB	G2-like	GRMZM2G100709_P01	IPR001005,IPR006447,IPR009057,IPR017930
WD40-like	transcription factor	N/A	N/A	GRMZM2G362726_P01	IPR001680,IPR015943,IPR017986
CCHC(Zn)	transcription factor interactor and regulator	N/A	N/A	AC187080.3_FGP006	IPR001878
CCHC(Zn)	transcription factor interactor and regulator	N/A	N/A	AC187080.3_FGP007	IPR001878
MYB-HB-like	transcription factor	MYB	MYB	GRMZM2G343068_P01	IPR001005,IPR009057,IPR015495,IPR017930
C3H	transcription factor	C3H	N/A	GRMZM2G044398_P01	IPR000571
C3H	transcription factor	C3H	N/A	GRMZM2G044398_P02	IPR000571
C3H	transcription factor	C3H	N/A	GRMZM2G044398_P04	IPR000571
C3H	transcription factor	C3H	N/A	GRMZM2G044398_P05	IPR000571
C3H	transcription factor	C3H	N/A	GRMZM2G044398_P08	IPR000571
C3H	transcription factor	C3H	N/A	GRMZM2G044398_P09	IPR000571
Homobox-WOX	transcription factor	WOX	HD-ZIP	GRMZM5G830671_P01	IPR001356,IPR009057
C2H2	transcription factor	C2H2	N/A	GRMZM2G156099_P01	IPR007087
C2H2	transcription factor	C2H2	N/A	GRMZM2G156099_P02	IPR007087
C2C2-GATA	transcription factor	GATA	GATA	GRMZM2G080509_P01	IPR000679,IPR010399,IPR010402,IPR013088
TIFY	transcription factor	N/A	GATA	GRMZM2G080509_P01	IPR000679,IPR010399,IPR010402,IPR013088
C2C2-GATA	transcription factor	GATA	GATA	GRMZM2G080509_P02	IPR000679,IPR010399,IPR010402,IPR013088
TIFY	transcription factor	N/A	GATA	GRMZM2G080509_P02	IPR000679,IPR010399,IPR010402,IPR013088
AS2-LOB	transcription factor	LBD	LBD	GRMZM2G180319_P01	IPR004883
AS2-LOB	transcription factor	LBD	LBD	GRMZM2G180319_P02	IPR004883
MYB-HB-like	transcription factor	MYB	MYB_related	GRMZM2G112764_P01	IPR001005,IPR001878,IPR006447,IPR009057,IPR017930
MADS-MIKC	transcription factor	MIKC	MIKC	GRMZM2G139073_P01	IPR002100,IPR002487
Znf-B	transcription factor interactor and regulator	DBB	N/A	GRMZM2G116475_P01	IPR000315
bZIP	transcription factor	bZIP	bZIP	GRMZM2G055413_P01	IPR004827,IPR011616,IPR011700
bZIP	transcription factor	bZIP	bZIP	GRMZM2G055413_P02	IPR004827,IPR011616,IPR011700
bZIP	transcription factor	bZIP	bZIP	GRMZM2G055413_P03	IPR004827,IPR011616,IPR011700
bZIP	transcription factor	bZIP	bZIP	GRMZM2G055413_P04	IPR004827,IPR011616,IPR011700
bZIP	transcription factor	bZIP	bZIP	GRMZM2G055413_P05	IPR004827,IPR011616,IPR011700
bZIP	transcription factor	bZIP	bZIP	GRMZM2G055413_P06	IPR004827,IPR011616,IPR011700
bZIP	transcription factor	bZIP	bZIP	GRMZM2G055413_P07	IPR004827,IPR011616,IPR011700
bZIP	transcription factor	bZIP	bZIP	GRMZM2G402862_P01	IPR004827,IPR011616,IPR011700
WD40-like	transcription factor	N/A	N/A	GRMZM2G132644_P01	IPR001680,IPR015943,IPR017986
NAM	transcription factor	NAC	NAC	GRMZM2G074358_P01	IPR003441
WD40-like	transcription factor	N/A	N/A	GRMZM2G096051_P01	IPR001680,IPR015943,IPR017986,IPR019775
WD40-like	transcription factor	N/A	N/A	GRMZM2G096051_P02	IPR001680,IPR015943,IPR017986,IPR019775
WD40-like	transcription factor	N/A	N/A	GRMZM2G096051_P03	IPR001680,IPR015943,IPR017986,IPR019775
WD40-like	transcription factor	N/A	N/A	GRMZM2G096051_P04	IPR001680,IPR015943,IPR017986,IPR019775
MYB-HB-like	transcription factor	MYB	MYB_related	GRMZM2G111906_P01	IPR001005,IPR009057,IPR017930
WD40-like	transcription factor	N/A	N/A	GRMZM2G102838_P01	IPR015943
AP2-EREBP	transcription factor	ERF	ERF	GRMZM2G119865_P01	IPR001471
C2H2	transcription factor	C2H2	C2H2	GRMZM2G086277_P01	IPR007087,IPR013087,IPR015880
C2H2	transcription factor	C2H2	C2H2	GRMZM2G086277_P02	IPR007087,IPR013087,IPR015880
AP2-EREBP	transcription factor	ERF	ERF	GRMZM2G328197_P01	IPR001471
Hap3/NF-YB	transcription factor	NF-YB	N/A	GRMZM2G376957_P01	IPR009072
C2H2	transcription factor	C2H2	N/A	GRMZM2G049950_P01	IPR001841
CCHC(Zn)	transcription factor interactor and regulator	N/A	N/A	AC186592.3_FGP002	IPR001878
WD40-like	transcription factor	N/A	N/A	GRMZM2G115453_P01	IPR001680,IPR015943,IPR017986,IPR019775
Bromodomain	chromatin remodeler	N/A	N/A	GRMZM2G103166_P01	IPR001487
Bromodomain	chromatin remodeler	N/A	N/A	GRMZM2G103166_P02	IPR001487
B3-Domain	transcription factor	B3	N/A	GRMZM2G084173_P01	IPR003340
NAM	transcription factor	NAC	NAC	GRMZM2G091490_P01	IPR003441
C2H2	transcription factor	C2H2	N/A	GRMZM2G142345_P01	IPR001841,IPR002110,IPR013083,IPR017907
C2H2	transcription factor	C2H2	N/A	GRMZM2G142345_P02	IPR001841,IPR002110,IPR013083,IPR017907
AP2-EREBP	transcription factor	ERF	ERF	GRMZM2G380377_P01	IPR001471
C2H2	transcription factor	C2H2	N/A	GRMZM2G099238_P01	IPR001841,IPR013083,IPR018957
C2H2	transcription factor	C2H2	N/A	GRMZM2G120933_P01	IPR001781,IPR001841,IPR007087,IPR017907
LIM	transcription factor interactor and regulator	N/A	N/A	GRMZM2G120933_P01	IPR001781,IPR001841,IPR007087,IPR017907
Homobox-WOX	transcription factor	WOX	TALE	GRMZM2G013617_P01	IPR001356,IPR006563,IPR008422,IPR009057
Homeodomain-TALE-BEL	transcription factor	TALE	TALE	GRMZM2G013617_P01	IPR001356,IPR006563,IPR008422,IPR009057
Homobox-WOX	transcription factor	WOX	TALE	GRMZM2G013617_P02	IPR001356,IPR006563,IPR008422,IPR009057
Homeodomain-TALE-BEL	transcription factor	TALE	TALE	GRMZM2G013617_P02	IPR001356,IPR006563,IPR008422,IPR009057
GRAS	transcription factor	GRAS	GRAS	GRMZM2G011947_P01	IPR005202
WD40-like	transcription factor	N/A	N/A	GRMZM2G011893_P02	IPR015943
PHD	chromatin regulator	N/A	N/A	GRMZM2G134214_P01	IPR001841,IPR001965,IPR011011,IPR013083,IPR019786,IPR019787
LIM	transcription factor interactor and regulator	N/A	N/A	GRMZM2G017845_P01	IPR001781
LIM	transcription factor interactor and regulator	N/A	N/A	GRMZM2G017845_P02	IPR001781
LIM	transcription factor interactor and regulator	N/A	N/A	GRMZM2G017845_P03	IPR001781
LIM	transcription factor interactor and regulator	N/A	N/A	GRMZM2G017845_P04	IPR001781
WD40-like	transcription factor	N/A	N/A	GRMZM2G056419_P03	IPR001680,IPR015943,IPR017986
PAZ-Argonaute	post-transcriptional gene silencing	N/A	N/A	GRMZM2G441583_P01	IPR003100,IPR012337
PHD	chromatin regulator	N/A	N/A	GRMZM2G402309_P01	IPR000306,IPR011011,IPR013083
MYB-HB-like	transcription factor	MYB	MYB	GRMZM2G392823_P01	IPR001005,IPR009057,IPR015495,IPR017930
GRAS	transcription factor	GRAS	GRAS	GRMZM2G089636_P01	IPR005202
GRAS	transcription factor	GRAS	GRAS	GRMZM2G089662_P01	IPR005202
C2H2	transcription factor	C2H2	N/A	GRMZM2G069162_P02	IPR001841,IPR002110,IPR013083
C2H2	transcription factor	C2H2	N/A	GRMZM2G069162_P03	IPR001841,IPR002110,IPR013083
C2H2	transcription factor	C2H2	N/A	GRMZM2G069162_P04	IPR001841,IPR002110,IPR013083
C2H2	transcription factor	C2H2	N/A	GRMZM2G069162_P05	IPR001841,IPR002110,IPR013083
C2C2-Dof	transcription factor	Dof	Dof	GRMZM2G179069_P01	IPR003851
C2H2	transcription factor	C2H2	C2H2	GRMZM2G001205_P01	IPR007087,IPR015880
CCHC(Zn)	transcription factor interactor and regulator	N/A	N/A	GRMZM2G336583_P01	IPR001878
MYB-HB-like	transcription factor	MYB	MYB	GRMZM2G013581_P01	IPR001005,IPR009057,IPR015495,IPR017930
CCHC(Zn)	transcription factor interactor and regulator	N/A	N/A	GRMZM2G099317_P01	IPR001878
CCHC(Zn)	transcription factor interactor and regulator	N/A	N/A	GRMZM2G099317_P02	IPR001878
CCHC(Zn)	transcription factor interactor and regulator	N/A	N/A	GRMZM2G099317_P03	IPR001878
CCHC(Zn)	transcription factor interactor and regulator	N/A	N/A	GRMZM2G099317_P04	IPR001878
CCHC(Zn)	transcription factor interactor and regulator	N/A	N/A	GRMZM2G099317_P05	IPR001878
C2C2-YABBY	transcription factor	YABBY	YABBY	GRMZM2G074543_P01	IPR006780
Homobox-WOX	transcription factor	WOX	WOX	GRMZM2G122537_P01	IPR001356,IPR009057
Homobox-WOX	transcription factor	WOX	WOX	GRMZM2G122537_P02	IPR001356,IPR009057
WD40-like	transcription factor	N/A	N/A	GRMZM2G086401_P01	IPR001680,IPR015943,IPR017986
C2C2-YABBY	transcription factor	YABBY	YABBY	GRMZM2G074543_P02	IPR006780
AP2-EREBP	transcription factor	ERF	AP2	GRMZM2G416701_P01	IPR001471
AP2-EREBP	transcription factor	ERF	AP2	GRMZM2G416701_P02	IPR001471
C2C2-YABBY	transcription factor	YABBY	YABBY	GRMZM2G074543_P03	IPR006780,IPR009071
C2C2-YABBY	transcription factor	YABBY	YABBY	GRMZM2G074543_P04	IPR006780,IPR009071
AS2-LOB	transcription factor	LBD	LBD	GRMZM2G165805_P01	IPR004883
MYB-HB-like	transcription factor	MYB	MYB_related	GRMZM2G447745_P01	IPR001005,IPR009057,IPR017884
MYB/SANT	transcription factor	MYB	MYB_related	GRMZM2G447745_P01	IPR001005,IPR009057,IPR017884
Homobox-WOX	transcription factor	WOX	TALE	GRMZM5G832409_P01	IPR001356,IPR005540,IPR005541,IPR008422,IPR009057
Homeodomain-TALE-KNOX	transcription factor	TALE	TALE	GRMZM5G832409_P01	IPR001356,IPR005540,IPR005541,IPR008422,IPR009057
AP2-EREBP	transcription factor	ERF	N/A	AC216722.2_FGP003	IPR001471
WRKY	transcription factor	WRKY	WRKY	GRMZM2G143765_P01	IPR003657
WD40-like	transcription factor	N/A	N/A	GRMZM2G410085_P01	IPR001680,IPR015943,IPR017986
PHD	chromatin regulator	N/A	NF-X1	GRMZM2G409627_P01	IPR001841,IPR001965,IPR019786,IPR019787
LisH	transcription factor interactor and regulator	N/A	N/A	GRMZM2G061186_P01	IPR001680,IPR006594,IPR015943,IPR017986,IPR019775
WD40-like	transcription factor	N/A	N/A	GRMZM2G061186_P01	IPR001680,IPR006594,IPR015943,IPR017986,IPR019775
LisH	transcription factor interactor and regulator	N/A	N/A	GRMZM2G061186_P02	IPR001680,IPR006594,IPR015943,IPR017986,IPR019775
WD40-like	transcription factor	N/A	N/A	GRMZM2G061186_P02	IPR001680,IPR006594,IPR015943,IPR017986,IPR019775
C2H2	transcription factor	C2H2	N/A	GRMZM5G869246_P01	IPR001841,IPR013083
bHLH	transcription factor	bHLH	bHLH	GRMZM2G481280_P01	IPR011598
C2H2	transcription factor	C2H2	N/A	GRMZM2G390009_P01	IPR001841,IPR017907
Hap2/NF-YA	transcription factor	NF-YA	NF-YA	GRMZM2G582893_P01	IPR001289,IPR018362
NAM	transcription factor	NAC	NAC	GRMZM2G092465_P01	IPR003441
NAM	transcription factor	NAC	NAC	GRMZM2G092465_P03	IPR003441
NAM	transcription factor	NAC	NAC	GRMZM2G030325_P01	IPR003441
MYB	transcription factor	MYB	Trihelix	GRMZM2G414159_P01	IPR001005,IPR017877
MADS-MIKC	transcription factor	MIKC	MIKC	GRMZM2G117961_P01	IPR002100,IPR002487
WD40-like	transcription factor	N/A	N/A	GRMZM2G009627_P01	IPR001680,IPR015943,IPR017986,IPR019775
MYB-HB-like	transcription factor	MYB	N/A	AC233871.1_FGP004	IPR001005,IPR009057,IPR017884
MYB/SANT	transcription factor	MYB	N/A	AC233871.1_FGP004	IPR001005,IPR009057,IPR017884
C2H2	transcription factor	C2H2	N/A	GRMZM2G423956_P01	IPR001841,IPR013083,IPR018957
C2H2	transcription factor	C2H2	N/A	GRMZM2G423956_P02	IPR001841,IPR013083,IPR018957
C2H2	transcription factor	C2H2	N/A	GRMZM2G423956_P03	IPR001841,IPR013083,IPR018957
C2H2	transcription factor	C2H2	N/A	GRMZM2G423956_P04	IPR001841,IPR013083,IPR018957
WD40-like	transcription factor	N/A	N/A	GRMZM2G056419_P04	IPR001680,IPR015943,IPR017986
SNF2	chromatin remodeling	N/A	N/A	GRMZM2G146041_P01	IPR000330
SNF2	chromatin remodeling	N/A	N/A	GRMZM2G146041_P02	IPR000330
SNF2	chromatin remodeling	N/A	N/A	GRMZM2G146041_P03	IPR000330
MYB-HB-like	transcription factor	MYB	MYB_related	GRMZM2G024054_P01	IPR001005,IPR009057,IPR017884
MYB/SANT	transcription factor	MYB	MYB_related	GRMZM2G024054_P01	IPR001005,IPR009057,IPR017884
MYB-HB-like	transcription factor	MYB	MYB_related	GRMZM2G024054_P02	IPR001005,IPR009057,IPR017884
MYB/SANT	transcription factor	MYB	MYB_related	GRMZM2G024054_P02	IPR001005,IPR009057,IPR017884
Homeodomain-LIKE	transcription regulator	TALE	N/A	GRMZM2G024054_P03	IPR009057
MYB-HB-like	transcription factor	MYB	MYB_related	GRMZM2G024054_P05	IPR001005,IPR009057,IPR017884
MYB/SANT	transcription factor	MYB	MYB_related	GRMZM2G024054_P05	IPR001005,IPR009057,IPR017884
WD40-like	transcription factor	N/A	N/A	GRMZM2G024245_P01	IPR001680,IPR015943,IPR017986
C2C2-Dof	transcription factor	Dof	Dof	GRMZM2G178767_P01	IPR003851
C2H2	transcription factor	C2H2	N/A	GRMZM2G400281_P01	IPR007087,IPR015880
BTB-POZ	chromatin remodeling & transcription regulator	N/A	N/A	GRMZM2G048281_P01	IPR000210,IPR011333
C2C2-Dof	transcription factor	Dof	Dof	GRMZM2G061292_P01	IPR003851
AUX-IAA	transcription factor interactor and regulator	N/A	N/A	GRMZM2G128421_P01	IPR011525
AUX-IAA	transcription factor interactor and regulator	N/A	N/A	GRMZM2G128421_P02	IPR011525
AUX-IAA	transcription factor interactor and regulator	N/A	N/A	GRMZM2G128421_P03	IPR011525
C2H2	transcription factor	C2H2	N/A	GRMZM2G110423_P01	IPR001841,IPR013083
MYB-HB-like	transcription factor	MYB	MYB_related	GRMZM2G095239_P01	IPR001005,IPR009057,IPR017930
MYB-HB-like	transcription factor	MYB	MYB_related	GRMZM2G095239_P02	IPR001005,IPR009057,IPR017930
MYB-HB-like	transcription factor	MYB	MYB_related	GRMZM2G095239_P03	IPR001005,IPR009057,IPR017930
Hap2/NF-YA	transcription factor	NF-YA	NF-YA	GRMZM2G165488_P01	IPR001289
Hap2/NF-YA	transcription factor	NF-YA	NF-YA	GRMZM2G165488_P02	IPR001289
Hap2/NF-YA	transcription factor	NF-YA	NF-YA	GRMZM2G165488_P03	IPR001289
Hap2/NF-YA	transcription factor	NF-YA	NF-YA	GRMZM2G165488_P04	IPR001289
WRKY	transcription factor	WRKY	WRKY	GRMZM2G161411_P01	IPR003657
CCHC(Zn)	transcription factor interactor and regulator	N/A	N/A	GRMZM2G379428_P01	IPR001878
C2H2	transcription factor	C2H2	N/A	GRMZM2G035821_P01	IPR001841
C2H2	transcription factor	C2H2	N/A	GRMZM2G035821_P02	IPR001841
Homobox-WOX	transcription factor	WOX	TALE	GRMZM2G002225_P01	IPR001356,IPR005540,IPR005541,IPR008422,IPR009057
Homeodomain-TALE-KNOX	transcription factor	TALE	TALE	GRMZM2G002225_P01	IPR001356,IPR005540,IPR005541,IPR008422,IPR009057
Homobox-WOX	transcription factor	WOX	TALE	GRMZM2G148098_P01	IPR001356,IPR006563,IPR008422,IPR009057
Homeodomain-TALE-BEL	transcription factor	TALE	TALE	GRMZM2G148098_P01	IPR001356,IPR006563,IPR008422,IPR009057
CCHC(Zn)	transcription factor interactor and regulator	N/A	N/A	GRMZM2G161242_P01	IPR001878
CCHC(Zn)	transcription factor interactor and regulator	N/A	N/A	GRMZM2G161242_P02	IPR001878
PAZ-Argonaute	post-transcriptional gene silencing	N/A	N/A	GRMZM2G461936_P01	IPR003100,IPR012337
PAZ-Argonaute	post-transcriptional gene silencing	N/A	N/A	GRMZM2G461936_P02	IPR003100,IPR012337
PAZ-Argonaute	post-transcriptional gene silencing	N/A	N/A	GRMZM2G461936_P03	IPR003100,IPR012337
WD40-like	transcription factor	N/A	N/A	GRMZM2G300945_P01	IPR001680,IPR015943,IPR017986,IPR019775
WD40-like	transcription factor	N/A	N/A	GRMZM2G300945_P02	IPR001680,IPR015943,IPR017986
C3H	transcription factor	C3H	C3H	GRMZM5G845366_P01	IPR000571
SET	chromatin remodeling	N/A	N/A	GRMZM2G457881_P01	IPR001214
SET	chromatin remodeling	N/A	N/A	GRMZM2G457881_P02	IPR001214
SET	chromatin remodeling	N/A	N/A	GRMZM2G457881_P03	IPR001214
C2H2	transcription factor	C2H2	N/A	GRMZM2G024690_P01	IPR001841,IPR013083
C2H2	transcription factor	C2H2	N/A	GRMZM2G024690_P02	IPR001841,IPR013083
C2H2	transcription factor	C2H2	N/A	GRMZM2G024690_P03	IPR001841,IPR013083
GeBP	transcription factor	GeBP	GeBP	GRMZM2G162405_P01	IPR007592
GeBP	transcription factor	GeBP	GeBP	GRMZM2G162405_P02	IPR007592
PHD	chromatin regulator	N/A	N/A	GRMZM2G157982_P01	IPR001965,IPR013083
PHD	chromatin regulator	N/A	N/A	GRMZM2G408897_P01	IPR001965,IPR011011,IPR013083,IPR019786,IPR019787
MYB-HB-like	transcription factor	MYB	MYB	GRMZM2G455869_P01	IPR001005,IPR009057,IPR015495,IPR017930
bHLH	transcription factor	bHLH	bHLH	GRMZM2G082343_P01	IPR011598
C2H2	transcription factor	C2H2	N/A	GRMZM2G005365_P03	IPR001841,IPR013083
C2H2	transcription factor	C2H2	N/A	GRMZM2G005365_P06	IPR001841,IPR013083
bHLH	transcription factor	bHLH	bHLH	GRMZM2G385543_P01	IPR011598
FHA-SMAD	transcription factor interactor and regulator	N/A	N/A	GRMZM2G105822_P01	IPR008984
C2H2	transcription factor	C2H2	N/A	GRMZM2G147809_P01	IPR001841,IPR013083,IPR017907,IPR018957
AUX-IAA	transcription factor interactor and regulator	N/A	N/A	GRMZM2G077356_P01	IPR011525
WD40-like	transcription factor	N/A	N/A	GRMZM2G131998_P01	IPR001680,IPR015943,IPR017986
WD40-like	transcription factor	N/A	N/A	GRMZM2G131998_P02	IPR001680,IPR015943,IPR017986
WD40-like	transcription factor	N/A	N/A	GRMZM2G131998_P04	IPR001680,IPR015943,IPR017986
MADS-type1	transcription factor	M-type	M-type	GRMZM2G553379_P01	IPR002100
MADS-type1	transcription factor	M-type	MIKC	GRMZM2G553379_P02	IPR002100
MADS-MIKC	transcription factor	MIKC	MIKC	GRMZM2G553379_P03	IPR002100,IPR002487
MADS-MIKC	transcription factor	MIKC	MIKC	GRMZM2G553379_P04	IPR002100,IPR002487
MADS-MIKC	transcription factor	MIKC	MIKC	GRMZM2G553379_P05	IPR002100,IPR002487
MADS-MIKC	transcription factor	MIKC	MIKC	GRMZM2G553379_P06	IPR002100,IPR002487
MADS-MIKC	transcription factor	MIKC	MIKC	GRMZM2G553379_P07	IPR002100,IPR002487
MADS-MIKC	transcription factor	MIKC	MIKC	GRMZM2G553379_P08	IPR002100,IPR002487
MADS-MIKC	transcription factor	MIKC	MIKC	GRMZM2G071620_P01	IPR002100,IPR002487
AP2-EREBP	transcription factor	ERF	ERF	GRMZM2G057386_P01	IPR001471
C2H2	transcription factor	C2H2	C2H2	GRMZM2G035103_P01	IPR007087,IPR015880
AP2-EREBP	transcription factor	ERF	ERF	GRMZM2G466044_P01	IPR001471
C2C2-Dof	transcription factor	Dof	Dof	GRMZM2G084130_P01	IPR003851
MYB-HB-like	transcription factor	MYB	MYB	GRMZM2G104789_P01	IPR001005,IPR009057,IPR015495,IPR017930
MYB-HB-like	transcription factor	MYB	MYB	GRMZM2G104789_P02	IPR001005,IPR009057,IPR015495,IPR017930
C2H2	transcription factor	C2H2	N/A	GRMZM2G089448_P01	IPR007087,IPR015880
C2H2	transcription factor	C2H2	N/A	GRMZM2G027495_P01	IPR001841,IPR013083,IPR018957
C2H2	transcription factor	C2H2	N/A	GRMZM2G027495_P02	IPR001841,IPR013083,IPR018957
C2H2	transcription factor	C2H2	N/A	GRMZM2G027495_P04	IPR001841,IPR013083,IPR018957
C2H2	transcription factor	C2H2	N/A	GRMZM2G027495_P05	IPR001841,IPR013083,IPR018957
C2H2	transcription factor	C2H2	N/A	GRMZM2G027495_P07	IPR001841,IPR013083,IPR018957
BTB-POZ-MATH	chromatin remodeling & transcription regulator	N/A	N/A	GRMZM2G166049_P01	IPR000210,IPR002083,IPR011333
bZIP	transcription factor	bZIP	bZIP	GRMZM2G007063_P01	IPR004827,IPR011616,IPR011700
bZIP	transcription factor	bZIP	bZIP	GRMZM2G007063_P04	IPR004827,IPR011616,IPR011700
MYB-HB-like	transcription factor	MYB	MYB	GRMZM2G302549_P01	IPR001005,IPR009057,IPR015495,IPR017930
PAZ-Argonaute	post-transcriptional gene silencing	N/A	N/A	GRMZM2G123063_P01	IPR003100,IPR012337
FHA-SMAD	transcription factor interactor and regulator	N/A	N/A	GRMZM2G701297_P01	IPR008984
FHA-SMAD	transcription factor interactor and regulator	N/A	N/A	GRMZM2G701297_P02	IPR008984
C2H2	transcription factor	C2H2	N/A	AC210013.4_FGP009	IPR001841,IPR013083
NAM	transcription factor	NAC	NAC	GRMZM2G018553_P01	IPR003441
NAM	transcription factor	NAC	NAC	GRMZM2G018553_P02	IPR003441
RR-A-type	response regulator and putative novel transcription factor	ARR-B	N/A	GRMZM2G108694_P01	IPR001789
RR-A-type	response regulator and putative novel transcription factor	ARR-B	N/A	GRMZM2G108694_P02	IPR001789
RR-A-type	response regulator and putative novel transcription factor	ARR-B	N/A	GRMZM2G108694_P03	IPR001789
RR-A-type	response regulator and putative novel transcription factor	ARR-B	N/A	GRMZM2G108694_P04	IPR001789
RR-A-type	response regulator and putative novel transcription factor	ARR-B	N/A	GRMZM2G108694_P05	IPR001789
bZIP	transcription factor	bZIP	N/A	GRMZM2G165209_P01	IPR004827
PHD	chromatin regulator	N/A	N/A	GRMZM2G110952_P03	IPR001965,IPR011011,IPR013083,IPR019786,IPR019787
PHD	chromatin regulator	N/A	N/A	GRMZM2G110952_P11	IPR001965,IPR011011,IPR013083,IPR019786,IPR019787
WD40-like	transcription factor	N/A	N/A	GRMZM2G458266_P01	IPR001680,IPR015943,IPR017986
WD40-like	transcription factor	N/A	N/A	GRMZM2G458266_P02	IPR001680,IPR015943,IPR017986
CCHC(Zn)	transcription factor interactor and regulator	N/A	N/A	GRMZM2G003068_P01	IPR001878
CCHC(Zn)	transcription factor interactor and regulator	N/A	N/A	GRMZM2G003068_P02	IPR001878
CCHC(Zn)	transcription factor interactor and regulator	N/A	N/A	GRMZM2G003068_P03	IPR001878
CCHC(Zn)	transcription factor interactor and regulator	N/A	N/A	GRMZM2G415491_P01	IPR001878
CCHC(Zn)	transcription factor interactor and regulator	N/A	N/A	GRMZM2G415491_P02	IPR001878
Homobox-WOX	transcription factor	WOX	HD-ZIP	GRMZM2G117164_P01	IPR001356,IPR009057
Hap3/NF-YB	transcription factor	NF-YB	N/A	GRMZM2G028955_P01	IPR009072
C2C2-GATA	transcription factor	GATA	N/A	GRMZM2G083546_P01	IPR000679
PHD	chromatin regulator	N/A	N/A	GRMZM2G084164_P01	IPR001965,IPR011011,IPR013083
PHD	chromatin regulator	N/A	N/A	GRMZM2G084164_P02	IPR001965,IPR011011,IPR013083
PHD	chromatin regulator	N/A	N/A	GRMZM2G084164_P03	IPR001965,IPR011011,IPR013083
MYB-HB-like	transcription factor	MYB	Trihelix	GRMZM2G169580_P01	IPR001005,IPR009057,IPR017877
C2H2	transcription factor	C2H2	N/A	GRMZM2G409372_P01	IPR001841,IPR013083,IPR018957
C2H2	transcription factor	C2H2	C2H2	GRMZM2G038291_P01	IPR003656,IPR007087,IPR015880
PHD	chromatin regulator	N/A	N/A	GRMZM2G038050_P01	IPR001965,IPR011011,IPR013083,IPR019787
PHD	chromatin regulator	N/A	N/A	GRMZM2G038050_P02	IPR001965,IPR011011,IPR013083,IPR019787
WD40-like	transcription factor	N/A	N/A	GRMZM2G110869_P01	IPR001680,IPR015943,IPR017986
ARF	transcription factor	ARF	ARF	GRMZM2G023813_P01	IPR003340,IPR010525
C2H2	transcription factor	C2H2	C2H2	GRMZM2G136494_P01	IPR007087,IPR015880
Hap3/NF-YB	transcription factor	NF-YB	NF-YC	GRMZM2G074773_P01	IPR003958,IPR009072
C2C2-Dof	transcription factor	Dof	Dof	GRMZM2G142718_P01	IPR003851
WD40-like	transcription factor	N/A	N/A	GRMZM2G406553_P01	IPR001680,IPR015943,IPR017986,IPR019775
WD40-like	transcription factor	N/A	N/A	GRMZM2G406553_P02	IPR001680,IPR015943,IPR017986,IPR019775
WD40-like	transcription factor	N/A	N/A	GRMZM2G406553_P03	IPR001680,IPR015943,IPR017986,IPR019775
WD40-like	transcription factor	N/A	N/A	GRMZM2G406553_P04	IPR001680,IPR015943,IPR017986,IPR019775
NAM	transcription factor	NAC	NAC	GRMZM2G315140_P01	IPR003441
WD40-like	transcription factor	N/A	N/A	GRMZM2G406553_P06	IPR001680,IPR015943,IPR017986,IPR019775
C3H	transcription factor	C3H	C3H	GRMZM2G150262_P01	IPR000571
AP2-EREBP	transcription factor	ERF	ERF	GRMZM2G164591_P01	IPR001471
MYB-HB-like	transcription factor	MYB	G2-like	GRMZM2G124495_P01	IPR001005,IPR006447,IPR009057,IPR017930
ARF	transcription factor	ARF	ARF	GRMZM2G086949_P01	IPR003340,IPR010525,IPR011525
Homobox-WOX	transcription factor	WOX	WOX	GRMZM2G028622_P01	IPR001356,IPR009057
C3H	transcription factor	C3H	C3H	GRMZM2G028492_P01	IPR000571
JmjC	transcription factor & chromatin remodeling &Metalloenzymes	N/A	N/A	GRMZM5G885867_P02	IPR003347
C2H2	transcription factor	C2H2	N/A	GRMZM2G400109_P01	IPR001841,IPR013083,IPR018957
SBP	transcription factor	SBP	SBP	GRMZM2G058588_P01	IPR004333
AP2-EREBP	transcription factor	ERF	ERF	GRMZM2G421033_P01	IPR001471
LIM	transcription factor interactor and regulator	N/A	N/A	GRMZM2G170034_P01	IPR001781
C2H2	transcription factor	C2H2	N/A	GRMZM2G324781_P01	IPR000330,IPR001841,IPR013083,IPR017907,IPR018957
SNF2	chromatin remodeling	N/A	N/A	GRMZM2G324781_P01	IPR000330,IPR001841,IPR013083,IPR017907,IPR018957
LIM	transcription factor interactor and regulator	N/A	N/A	GRMZM2G170034_P02	IPR001781
MYB-HB-like	transcription factor	MYB	MYB_related	GRMZM2G448104_P03	IPR001005,IPR009057,IPR017877
E2F-DP	transcription factor	E2F/DP	E2F/DP	GRMZM2G148506_P01	IPR003316,IPR015633
E2F-DP	transcription factor	E2F/DP	E2F/DP	GRMZM2G148506_P02	IPR003316,IPR015633
Homobox-WOX	transcription factor	WOX	HD-ZIP	GRMZM2G122897_P01	IPR001356,IPR002913,IPR009057
HD-SAD	transcription factor & lipid binding	N/A	HD-ZIP	GRMZM2G122897_P01	IPR001356,IPR002913,IPR009057
GRF	transcription factor	GRF	N/A	AC183938.4_FGP011	IPR010666
WD40-like	transcription factor	N/A	N/A	GRMZM2G029478_P01	IPR001680,IPR015943,IPR017986
WD40-like	transcription factor	N/A	N/A	GRMZM2G029478_P02	IPR001680,IPR015943,IPR017986
WD40-like	transcription factor	N/A	N/A	GRMZM2G029478_P03	IPR001680,IPR015943,IPR017986
WD40-like	transcription factor	N/A	N/A	GRMZM2G029478_P04	IPR001680,IPR015943,IPR017986
C2H2	transcription factor	C2H2	N/A	GRMZM2G169994_P01	IPR001841,IPR013083,IPR017907,IPR018957
CHROMO-DOMAIN	chromatin remodeling & transcriptional activation	N/A	N/A	GRMZM2G025592_P01	IPR000953,IPR016197
MYB-HB-like	transcription factor	MYB	G2-like	GRMZM2G379167_P01	IPR001005,IPR006447,IPR009057
PHD	chromatin regulator	N/A	N/A	GRMZM2G073581_P01	IPR001841,IPR001965,IPR011011,IPR013083,IPR019786,IPR019787
MYB	transcription factor	MYB	Trihelix	GRMZM2G415229_P01	IPR001005,IPR017877
C3H-WRC/GRF	transcription factor interactor and regulator	GRF	GRF	GRMZM2G129147_P01	IPR014977,IPR014978
AP2-EREBP	transcription factor	ERF	ERF	GRMZM2G139765_P01	IPR001471
MYB-HB-like	transcription factor	MYB	MYB	GRMZM2G097638_P01	IPR001005,IPR009057,IPR015495,IPR017930
MYB-HB-like	transcription factor	MYB	MYB	GRMZM2G097636_P01	IPR001005,IPR009057,IPR015495,IPR017930
MYB-HB-like	transcription factor	MYB	MYB	GRMZM2G081557_P01	IPR001005,IPR009057,IPR015495,IPR017930
WD40-like	transcription factor	N/A	N/A	GRMZM2G128092_P01	IPR001680,IPR015943,IPR017986,IPR019775
WD40-like	transcription factor	N/A	N/A	GRMZM2G128092_P02	IPR001680,IPR015943,IPR017986,IPR019775
AP2-EREBP	transcription factor	ERF	ERF	GRMZM2G080516_P01	IPR001471
MYB-HB-like	transcription factor	MYB	MYB	GRMZM2G311059_P01	IPR001005,IPR009057,IPR015495,IPR017930
C2H2	transcription factor	C2H2	N/A	GRMZM2G072462_P01	IPR001841,IPR013083,IPR018957
SBP	transcription factor	SBP	SBP	GRMZM2G148467_P01	IPR004333
C2H2	transcription factor	C2H2	C2H2	GRMZM2G402027_P01	IPR007087,IPR015880
GRAS	transcription factor	GRAS	GRAS	GRMZM2G037792_P01	IPR005202
C2H2	transcription factor	C2H2	C2H2	GRMZM5G884137_P01	IPR007087,IPR013087,IPR015880
C2H2	transcription factor	C2H2	C2H2	GRMZM5G884137_P02	IPR007087,IPR013087,IPR015880
MYB-HB-like	transcription factor	MYB	G2-like	GRMZM2G090230_P01	IPR001005,IPR006447,IPR009057,IPR017930
HSF-type-DNA-binding	transcription factor	HSF	HSF	GRMZM2G301485_P01	IPR000232
Znf-B	transcription factor interactor and regulator	DBB	N/A	GRMZM2G086403_P01	IPR000315,IPR006734
PLATZ	putative novel transcription repressor	N/A	N/A	GRMZM2G086403_P01	IPR000315,IPR006734
Znf-B	transcription factor interactor and regulator	DBB	N/A	GRMZM2G086403_P02	IPR000315
C2H2	transcription factor	C2H2	N/A	GRMZM2G169645_P01	IPR001841,IPR013083,IPR017907,IPR018957
C2H2	transcription factor	C2H2	N/A	GRMZM2G169645_P02	IPR001841,IPR013083,IPR017907,IPR018957
C2H2	transcription factor	C2H2	N/A	GRMZM2G169645_P03	IPR001841,IPR013083,IPR017907,IPR018957
LIM	transcription factor interactor and regulator	N/A	N/A	AC233979.1_FGP008	IPR001781
C2H2	transcription factor	C2H2	N/A	GRMZM2G031280_P01	IPR001841,IPR013083,IPR018957
MYB-HB-like	transcription factor	MYB	MYB_related	GRMZM2G181030_P01	IPR001005,IPR006447,IPR009057,IPR017930
Hap3/NF-YB	transcription factor	NF-YB	N/A	GRMZM2G149178_P01	IPR009072
Hap3/NF-YB	transcription factor	NF-YB	N/A	GRMZM2G149178_P02	IPR009072
Hap3/NF-YB	transcription factor	NF-YB	N/A	GRMZM2G149178_P03	IPR009072
B3-Domain	transcription factor	B3	B3	GRMZM2G018485_P01	IPR003340
PHD	chromatin regulator	N/A	N/A	GRMZM2G018631_P01	IPR001841,IPR001965,IPR013083,IPR018957
TCP	transcription factor	TCP	TCP	GRMZM2G178603_P01	IPR005333,IPR017887
C2C2-GATA	transcription factor	GATA	GATA	GRMZM2G421212_P01	IPR000679,IPR013088
C2C2-YABBY	transcription factor	YABBY	YABBY	GRMZM2G005353_P01	IPR006780,IPR009071
LIM	transcription factor interactor and regulator	N/A	N/A	GRMZM2G024887_P01	IPR001781
C2H2	transcription factor	C2H2	N/A	GRMZM2G040803_P01	IPR001841,IPR013083,IPR017907,IPR018957
C2H2	transcription factor	C2H2	N/A	GRMZM2G040803_P02	IPR001841,IPR013083,IPR017907,IPR018957
Hap3/NF-YB	transcription factor	NF-YB	N/A	GRMZM2G046841_P01	IPR003958,IPR009072
AP2-EREBP	transcription factor	ERF	ERF	GRMZM2G040664_P01	IPR001471
ARF	transcription factor	ARF	ARF	GRMZM2G005284_P01	IPR003340,IPR010525
MYB-HB-like	transcription factor	MYB	MYB	AC206901.3_FGP005	IPR001005,IPR009057,IPR015495,IPR017930
C2H2	transcription factor	C2H2	N/A	GRMZM2G016487_P01	IPR001841,IPR013083,IPR018957
C2H2	transcription factor	C2H2	N/A	GRMZM2G016487_P02	IPR001841,IPR013083,IPR018957
DICER	post-transcriptional gene silencing	N/A	N/A	GRMZM2G024466_P01	IPR005034
PHD	chromatin regulator	N/A	N/A	GRMZM2G075019_P01	IPR001841,IPR001965,IPR011011,IPR013083,IPR018957
PHD	chromatin regulator	N/A	N/A	GRMZM2G075019_P02	IPR001841,IPR001965,IPR011011,IPR013083,IPR018957
MYB-HB-like	transcription factor	MYB	MYB_related	GRMZM2G410083_P01	IPR001005,IPR009057,IPR015495,IPR017930
PHD	chromatin regulator	N/A	N/A	AC226227.2_FGP004	IPR001965
BTB-POZ	chromatin remodeling & transcription regulator	N/A	N/A	GRMZM2G000261_P01	IPR000210,IPR011333,IPR015943
WD40-like	transcription factor	N/A	N/A	GRMZM2G000261_P01	IPR000210,IPR011333,IPR015943
bHLH	transcription factor	bHLH	N/A	GRMZM2G005939_P01	IPR011598
bHLH	transcription factor	bHLH	N/A	GRMZM2G005939_P02	IPR011598
bHLH	transcription factor	bHLH	N/A	GRMZM2G005939_P03	IPR011598
bHLH	transcription factor	bHLH	N/A	GRMZM2G005939_P04	IPR011598
bHLH	transcription factor	bHLH	N/A	GRMZM2G005939_P05	IPR011598
bHLH	transcription factor	bHLH	N/A	GRMZM2G005939_P06	IPR011598
bHLH	transcription factor	bHLH	bHLH	GRMZM2G437481_P01	IPR011598
C2H2	transcription factor	C2H2	N/A	GRMZM2G135629_P01	IPR001841,IPR013083
C2H2	transcription factor	C2H2	N/A	GRMZM2G135629_P02	IPR001841,IPR013083
C2H2	transcription factor	C2H2	N/A	GRMZM2G135629_P03	IPR001841,IPR013083
C2H2	transcription factor	C2H2	N/A	GRMZM2G135629_P04	IPR001841,IPR013083
LisH	transcription factor interactor and regulator	N/A	N/A	GRMZM2G079013_P01	IPR001680,IPR006594,IPR013720,IPR015943,IPR017986,IPR019775
WD40-like	transcription factor	N/A	N/A	GRMZM2G079013_P01	IPR001680,IPR006594,IPR013720,IPR015943,IPR017986,IPR019775
WD40-like	transcription factor	N/A	N/A	GRMZM2G051852_P01	IPR001680,IPR015943,IPR017986
NAM	transcription factor	NAC	NAC	GRMZM2G111770_P01	IPR003441
C2H2	transcription factor	C2H2	C2H2	AC198506.3_FGP001	IPR007087,IPR015880
MYB-HB-like	transcription factor	MYB	MYB	GRMZM2G173633_P01	IPR001005,IPR009057,IPR015495,IPR017930
WD40-like	transcription factor	N/A	N/A	GRMZM2G079013_P02	IPR001680,IPR015943,IPR017986,IPR019775
RR-A-type	response regulator and putative novel transcription factor	ARR-B	N/A	GRMZM2G098474_P01	IPR001789
bZIP	transcription factor	bZIP	bZIP	GRMZM2G425920_P01	IPR004827,IPR011616,IPR011700
bZIP	transcription factor	bZIP	bZIP	GRMZM2G425920_P02	IPR004827,IPR011616,IPR011700
NAM	transcription factor	NAC	NAC	GRMZM2G435824_P01	IPR003441
MADS-MIKC	transcription factor	MIKC	MIKC	GRMZM2G069370_P01	IPR002100,IPR002487
AP2-EREBP	transcription factor	ERF	N/A	GRMZM2G424348_P01	IPR001471
RR-A-type	response regulator and putative novel transcription factor	ARR-B	N/A	GRMZM2G158140_P01	IPR001789
RR-A-type	response regulator and putative novel transcription factor	ARR-B	N/A	GRMZM2G158140_P02	IPR001789
RR-A-type	response regulator and putative novel transcription factor	ARR-B	N/A	GRMZM2G158140_P03	IPR001789
RR-A-type	response regulator and putative novel transcription factor	ARR-B	N/A	GRMZM2G158140_P04	IPR001789
GRAS	transcription factor	GRAS	GRAS	GRMZM2G176537_P01	IPR005202
AP2-EREBP	transcription factor	ERF	ERF	GRMZM2G175525_P01	IPR001471
WD40-like	transcription factor	N/A	N/A	GRMZM2G055437_P01	IPR001680,IPR015943,IPR017986,IPR019775
C2H2	transcription factor	C2H2	N/A	GRMZM2G149204_P01	IPR007087,IPR015880
S1Fa-like	transcription factor	S1Fa-like	S1Fa-like	GRMZM2G147424_P01	IPR006779
S1Fa-like	transcription factor	S1Fa-like	S1Fa-like	GRMZM2G147424_P02	IPR006779
S1Fa-like	transcription factor	S1Fa-like	S1Fa-like	GRMZM2G147424_P03	IPR006779
C2H2	transcription factor	C2H2	N/A	GRMZM2G368047_P01	IPR001841
C2H2	transcription factor	C2H2	N/A	GRMZM2G368047_P02	IPR001841
MYB-HB-like	transcription factor	MYB	MYB	GRMZM2G095904_P01	IPR001005,IPR009057,IPR015495,IPR017930
AP2-EREBP	transcription factor	ERF	ERF	GRMZM2G023708_P01	IPR001471
TCP	transcription factor	TCP	TCP	GRMZM2G424261_P01	IPR005333,IPR017887
MYB	transcription factor	MYB	Trihelix	GRMZM2G149590_P01	IPR001005,IPR017877
bZIP	transcription factor	bZIP	bZIP	GRMZM2G111504_P01	IPR011616,IPR011700
TCP	transcription factor	TCP	TCP	GRMZM2G458087_P01	IPR005333,IPR017887
B3-Domain	transcription factor	B3	B3	GRMZM2G126194_P01	IPR003340
B3-Domain	transcription factor	B3	B3	GRMZM2G126194_P02	IPR003340
C2H2	transcription factor	C2H2	N/A	GRMZM2G362883_P01	IPR001841,IPR013083,IPR017907,IPR018957
C2H2	transcription factor	C2H2	N/A	GRMZM2G362883_P02	IPR001841,IPR013083,IPR017907,IPR018957
C2H2	transcription factor	C2H2	N/A	AC231747.1_FGP001	IPR001841
CCHC(Zn)	transcription factor interactor and regulator	N/A	N/A	AC200045.3_FGP006	IPR001878
bHLH	transcription factor	bHLH	bHLH	GRMZM2G119823_P01	IPR011598
bHLH	transcription factor	bHLH	bHLH	GRMZM2G119823_P02	IPR011598
PHD	chromatin regulator	N/A	N/A	GRMZM2G094602_P01	IPR001841,IPR001965,IPR013083,IPR018957
WD40-like	transcription factor	N/A	N/A	GRMZM5G846048_P01	IPR001680,IPR015943,IPR017986,IPR019775
WD40-like	transcription factor	N/A	N/A	GRMZM5G846048_P02	IPR001680,IPR015943,IPR017986
PHD	chromatin regulator	N/A	N/A	GRMZM2G094602_P02	IPR001841,IPR001965,IPR013083,IPR018957
WD40-like	transcription factor	N/A	N/A	GRMZM2G007229_P01	IPR001680,IPR015943,IPR017986,IPR019775
MYB-HB-like	transcription factor	MYB	MYB	GRMZM2G027697_P01	IPR001005,IPR009057,IPR015495,IPR017930
C2H2	transcription factor	C2H2	N/A	GRMZM2G035899_P01	IPR001841,IPR013083,IPR018957
C2H2	transcription factor	C2H2	N/A	GRMZM2G035899_P03	IPR001841,IPR013083,IPR018957
RR-A-type	response regulator and putative novel transcription factor	ARR-B	N/A	GRMZM2G420801_P01	IPR001789
WD40-like	transcription factor	N/A	N/A	GRMZM2G159330_P01	IPR001680,IPR015943,IPR017986,IPR019775
CCHC(Zn)	transcription factor interactor and regulator	N/A	N/A	GRMZM2G701546_P01	IPR001878
TCP	transcription factor	TCP	TCP	GRMZM2G096610_P01	IPR005333,IPR017887
C2H2	transcription factor	C2H2	N/A	GRMZM2G084729_P01	IPR001841,IPR013083
C2H2	transcription factor	C2H2	N/A	GRMZM2G084729_P02	IPR001841,IPR013083
WD40-like	transcription factor	N/A	N/A	GRMZM5G881044_P01	IPR001680,IPR015943
C2C2-CO-like	transcription factor	CO-like	N/A	GRMZM2G381691_P01	IPR010402
WD40-like	transcription factor	N/A	N/A	GRMZM5G881044_P02	IPR001680,IPR015943,IPR017986
GeBP	transcription factor	GeBP	GeBP	GRMZM2G006871_P01	IPR007592
WD40-like	transcription factor	N/A	N/A	GRMZM2G176998_P01	IPR015943,IPR017986
C2H2	transcription factor	C2H2	N/A	GRMZM2G089721_P01	IPR007087,IPR015880
SNF2	chromatin remodeling	N/A	N/A	GRMZM2G097289_P01	IPR000330
SNF2	chromatin remodeling	N/A	N/A	GRMZM2G097289_P02	IPR000330
SNF2	chromatin remodeling	N/A	N/A	GRMZM2G097289_P03	IPR000330
MYB-HB-like	transcription factor	MYB	MYB_related	GRMZM2G030403_P01	IPR001005,IPR006447,IPR009057,IPR017930
C2C2-Dof	transcription factor	Dof	Dof	GRMZM2G451771_P01	IPR003851
MYB-HB-like	transcription factor	MYB	MYB	GRMZM2G127490_P01	IPR001005,IPR009057,IPR015495,IPR017930
MYB-HB-like	transcription factor	MYB	MYB_related	GRMZM2G127490_P02	IPR001005,IPR009057,IPR015495,IPR017930
WRKY	transcription factor	WRKY	N/A	GRMZM5G851490_P01	IPR003657
BTB-POZ	chromatin remodeling & transcription regulator	N/A	N/A	GRMZM2G443548_P01	IPR000210,IPR011333
MYB-HB-like	transcription factor	MYB	MYB	GRMZM2G001824_P01	IPR001005,IPR009057,IPR015495,IPR017930
MYB-HB-like	transcription factor	MYB	MYB	GRMZM2G425427_P01	IPR001005,IPR009057,IPR015495,IPR017930
C2H2	transcription factor	C2H2	N/A	GRMZM5G850997_P01	IPR001841,IPR013083,IPR018957
C3H	transcription factor	C3H	C3H	GRMZM2G005126_P01	IPR000571
WD40-like	transcription factor	N/A	N/A	GRMZM2G148924_P01	IPR001680,IPR015943,IPR017986,IPR019775
WD40-like	transcription factor	N/A	N/A	GRMZM2G148924_P02	IPR001680,IPR015943,IPR017986,IPR019775
WD40-like	transcription factor	N/A	N/A	GRMZM2G148924_P03	IPR001680,IPR015943,IPR017986
WD40-like	transcription factor	N/A	N/A	GRMZM2G148924_P04	IPR001680,IPR015943,IPR017986,IPR019775
WD40-like	transcription factor	N/A	N/A	GRMZM2G148924_P05	IPR001680,IPR015943,IPR017986,IPR019775
WD40-like	transcription factor	N/A	N/A	GRMZM2G148924_P06	IPR001680,IPR015943,IPR017986,IPR019775
C2H2	transcription factor	C2H2	N/A	GRMZM2G304010_P01	IPR001841,IPR013083
MYB-HB-like	transcription factor	MYB	MYB	GRMZM2G325907_P01	IPR001005,IPR009057,IPR015495,IPR017930
MYB-HB-like	transcription factor	MYB	MYB_related	GRMZM2G325907_P02	IPR001005,IPR009057,IPR015495,IPR017930
NAM	transcription factor	NAC	N/A	AC194273.3_FGP006	IPR003441
NAM	transcription factor	NAC	N/A	AC191708.3_FGP002	IPR003441
MYB-HB-like	transcription factor	MYB	MYB_related	GRMZM2G175265_P01	IPR001005,IPR006447,IPR009057,IPR017930
B3-Domain	transcription factor	B3	B3	GRMZM2G180168_P01	IPR003340
MYB-HB-like	transcription factor	MYB	N/A	GRMZM2G001530_P01	IPR001005,IPR009057,IPR017877
MYB-HB-like	transcription factor	MYB	G2-like	GRMZM2G123308_P02	IPR001005,IPR006447,IPR009057
CCHC(Zn)	transcription factor interactor and regulator	N/A	N/A	GRMZM2G027105_P01	IPR001878
LisH	transcription factor interactor and regulator	N/A	N/A	GRMZM2G042992_P01	IPR001680,IPR006594,IPR015943,IPR017986,IPR019775
WD40-like	transcription factor	N/A	N/A	GRMZM2G042992_P01	IPR001680,IPR006594,IPR015943,IPR017986,IPR019775
CCHC(Zn)	transcription factor interactor and regulator	N/A	N/A	GRMZM2G027105_P03	IPR001878
CCHC(Zn)	transcription factor interactor and regulator	N/A	N/A	GRMZM2G027105_P04	IPR001878
CCHC(Zn)	transcription factor interactor and regulator	N/A	N/A	GRMZM2G027105_P05	IPR001878
CCHC(Zn)	transcription factor interactor and regulator	N/A	N/A	GRMZM2G027105_P06	IPR001878
MYB-HB-like	transcription factor	MYB	MYB	GRMZM2G150680_P01	IPR001005,IPR009057,IPR015495,IPR017930
MYB-HB-like	transcription factor	MYB	MYB_related	GRMZM2G150680_P02	IPR001005,IPR009057,IPR015495,IPR017930
CCHC(Zn)	transcription factor interactor and regulator	N/A	N/A	GRMZM2G027105_P07	IPR001878
CCHC(Zn)	transcription factor interactor and regulator	N/A	N/A	GRMZM2G027105_P08	IPR001878
C2C2-CO-like	transcription factor	CO-like	N/A	GRMZM2G107595_P01	IPR010402
PHD	chromatin regulator	N/A	N/A	GRMZM2G460893_P01	IPR001841,IPR001965,IPR013083,IPR018957
MADS-type1	transcription factor	M-type	M-type	GRMZM2G459864_P01	IPR002100
BTB-POZ-MATH	chromatin remodeling & transcription regulator	N/A	N/A	GRMZM2G041963_P01	IPR000210,IPR002083,IPR011333
BED-type(Zn)	transcription factor/ chromatin remodeling	N/A	N/A	GRMZM2G454472_P01	IPR003656
PHD	chromatin regulator	N/A	N/A	GRMZM2G404426_P01	IPR001965,IPR011011,IPR013083,IPR019786,IPR019787
B3-Domain	transcription factor	B3	B3	GRMZM2G173321_P02	IPR003340
C2H2	transcription factor	C2H2	N/A	GRMZM2G356895_P01	IPR001841,IPR013083,IPR018957
C2H2	transcription factor	C2H2	N/A	GRMZM2G356895_P02	IPR001841,IPR013083,IPR018957
bZIP	transcription factor	bZIP	bZIP	GRMZM5G884349_P01	IPR004827,IPR011616,IPR011700
bHLH	transcription factor	bHLH	bHLH	GRMZM2G004732_P01	IPR011598
Znf-B	transcription factor interactor and regulator	DBB	DBB	GRMZM2G095299_P01	IPR000315
C2H2	transcription factor	C2H2	N/A	GRMZM2G003979_P01	IPR001841,IPR013083
C2C2-CO-like	transcription factor	CO-like	CO-like	GRMZM2G092363_P01	IPR000315,IPR010402
bHLH	transcription factor	bHLH	N/A	GRMZM2G145909_P01	IPR011598
bHLH	transcription factor	bHLH	N/A	GRMZM2G145909_P02	IPR011598
bZIP	transcription factor	bZIP	bZIP	GRMZM2G094352_P01	IPR004827,IPR011616,IPR011700
bZIP	transcription factor	bZIP	bZIP	GRMZM2G094352_P02	IPR004827,IPR011616,IPR011700
WD40-like	transcription factor	N/A	N/A	GRMZM2G058498_P01	IPR001680,IPR015943,IPR017986
GRAS	transcription factor	GRAS	GRAS	GRMZM2G408012_P01	IPR005202
bZIP	transcription factor	bZIP	bZIP	GRMZM2G088140_P02	IPR004827,IPR011616,IPR011700
bZIP	transcription factor	bZIP	bZIP	GRMZM2G088140_P03	IPR004827,IPR011616,IPR011700
Bromodomain	chromatin remodeler	N/A	N/A	GRMZM2G006707_P01	IPR001487
Bromodomain	chromatin remodeler	N/A	N/A	GRMZM2G006707_P02	IPR001487
Bromodomain	chromatin remodeler	N/A	N/A	GRMZM2G006707_P03	IPR001487
Bromodomain	chromatin remodeler	N/A	N/A	GRMZM2G006707_P04	IPR001487
Bromodomain	chromatin remodeler	N/A	N/A	GRMZM2G006707_P05	IPR001487
PHD	chromatin regulator	N/A	N/A	GRMZM2G115424_P01	IPR001965,IPR011011,IPR013083,IPR019786,IPR019787
PHD	chromatin regulator	N/A	N/A	GRMZM2G115424_P02	IPR001965,IPR011011,IPR013083,IPR019786,IPR019787
PHD	chromatin regulator	N/A	N/A	GRMZM2G115424_P03	IPR001965,IPR011011,IPR013083,IPR019786,IPR019787
MYB-HB-like	transcription factor	MYB	MYB	GRMZM2G052606_P01	IPR001005,IPR009057,IPR015495,IPR017930
C3H	transcription factor	C3H	C3H	GRMZM2G027298_P01	IPR000571,IPR002110
B3-Domain	transcription factor	B3	B3	GRMZM5G834874_P01	IPR003340
PHD	chromatin regulator	N/A	N/A	GRMZM2G365888_P01	IPR001841,IPR001965,IPR011011,IPR013083,IPR019786,IPR019787
B3-Domain	transcription factor	B3	B3	GRMZM5G834874_P02	IPR003340
bHLH	transcription factor	bHLH	bHLH	GRMZM2G054564_P02	IPR011598
C2H2	transcription factor	C2H2	N/A	GRMZM2G056270_P01	IPR001841,IPR013083,IPR018957
C2H2	transcription factor	C2H2	N/A	GRMZM2G056270_P02	IPR001841,IPR013083,IPR018957
WD40-like	transcription factor	N/A	N/A	GRMZM2G115579_P02	IPR015943,IPR017986
WD40-like	transcription factor	N/A	N/A	GRMZM2G115579_P03	IPR015943,IPR017986
WD40-like	transcription factor	N/A	N/A	GRMZM2G015238_P01	IPR015943
BTB-POZ	chromatin remodeling & transcription regulator	N/A	N/A	GRMZM2G046238_P01	IPR000210,IPR011333
BTB-POZ	chromatin remodeling & transcription regulator	N/A	N/A	GRMZM2G046238_P02	IPR000210,IPR011333
C2H2	transcription factor	C2H2	N/A	GRMZM2G302883_P01	IPR007087,IPR015880
C2H2	transcription factor	C2H2	N/A	GRMZM2G047889_P01	IPR007087
C2H2	transcription factor	C2H2	N/A	GRMZM2G012879_P01	IPR007087
C2H2	transcription factor	C2H2	N/A	GRMZM2G170027_P01	IPR007087
C2H2	transcription factor	C2H2	N/A	GRMZM2G130127_P01	IPR007087,IPR015880
CCHC(Zn)	transcription factor interactor and regulator	N/A	N/A	AC210050.3_FGP006	IPR001878
NAM	transcription factor	NAC	NAC	GRMZM5G857701_P01	IPR003441
WD40-like	transcription factor	N/A	N/A	GRMZM2G348992_P01	IPR001680,IPR015943,IPR017986
ARF	transcription factor	ARF	ARF	GRMZM2G006042_P01	IPR003340,IPR010525,IPR011525
ARF	transcription factor	ARF	ARF	GRMZM2G006042_P02	IPR003340,IPR010525,IPR011525
ARF	transcription factor	ARF	ARF	GRMZM2G006042_P03	IPR003340,IPR010525,IPR011525
C3H	transcription factor	C3H	C3H	GRMZM2G006493_P01	IPR000571
C3H	transcription factor	C3H	C3H	GRMZM2G006493_P02	IPR000571
C3H	transcription factor	C3H	C3H	GRMZM2G006493_P03	IPR000571
C3H	transcription factor	C3H	C3H	GRMZM2G006493_P04	IPR000571
C3H	transcription factor	C3H	C3H	GRMZM2G006493_P05	IPR000571
C3H	transcription factor	C3H	C3H	GRMZM2G006493_P06	IPR000571
TCP	transcription factor	TCP	TCP	GRMZM2G093895_P01	IPR005333,IPR017887
NAM	transcription factor	NAC	NAC	GRMZM2G038073_P01	IPR003441
C2H2	transcription factor	C2H2	C2H2	GRMZM2G068710_P07	IPR007087,IPR013087,IPR015880
C2H2	transcription factor	C2H2	C2H2	GRMZM2G068710_P08	IPR007087,IPR013087,IPR015880
AP2-EREBP	transcription factor	ERF	ERF	GRMZM2G544539_P01	IPR001471
TUBBY	transcription factor	N/A	N/A	GRMZM2G001272_P01	IPR000007
TUBBY	transcription factor	N/A	N/A	GRMZM2G001272_P02	IPR000007
TUBBY	transcription factor	N/A	N/A	GRMZM2G001272_P03	IPR000007
NAM	transcription factor	NAC	N/A	GRMZM2G326663_P01	IPR003441
NAM	transcription factor	NAC	N/A	AC187843.3_FGP001	IPR003441
NAM	transcription factor	NAC	N/A	AC187843.3_FGP010	IPR003441
NAM	transcription factor	NAC	N/A	AC191279.2_FGP003	IPR003441
NAM	transcription factor	NAC	N/A	GRMZM5G858524_P01	IPR003441
Hap3/NF-YB	transcription factor	NF-YB	NF-YC	GRMZM2G052499_P01	IPR003958,IPR009072
E2F-DP	transcription factor	E2F/DP	E2F/DP	GRMZM2G052515_P01	IPR003316,IPR015633
bZIP	transcription factor	bZIP	bZIP	GRMZM2G366264_P01	IPR004827,IPR011616,IPR011700
MYB-HB-like	transcription factor	MYB	G2-like	GRMZM2G159119_P01	IPR001005,IPR001356,IPR006447,IPR009057,IPR017930
PHD	chromatin regulator	N/A	N/A	GRMZM2G443565_P01	IPR001841,IPR001965,IPR011011,IPR013083,IPR019786,IPR019787
C2H2	transcription factor	C2H2	N/A	GRMZM2G467576_P01	IPR001841,IPR013083,IPR018957
SET	chromatin remodeling	N/A	N/A	GRMZM2G473138_P01	IPR001214
CCHC(Zn)	transcription factor interactor and regulator	N/A	N/A	GRMZM2G069382_P01	IPR001878
Homeodomain-LIKE	transcription regulator	TALE	MYB_related	GRMZM2G320305_P01	IPR009057
NAM	transcription factor	NAC	NAC	GRMZM2G127379_P01	IPR003441
HD-ZIP	transcription factor	HD-ZIP	ZF-HD	GRMZM2G172586_P01	IPR006456
ZF-HD	transcription factor	ZF-HD	ZF-HD	GRMZM2G172586_P01	IPR006456
HD-ZIP	transcription factor	HD-ZIP	ZF-HD	GRMZM2G470974_P01	IPR006456
ZF-HD	transcription factor	ZF-HD	ZF-HD	GRMZM2G470974_P01	IPR006456
C2H2	transcription factor	C2H2	N/A	GRMZM2G099074_P01	IPR001841
C2H2	transcription factor	C2H2	N/A	GRMZM2G099074_P02	IPR001841
ABTB	chromatin remodeling & transcription regulator	N/A	N/A	GRMZM2G022606_P02	IPR000210,IPR002110,IPR011333
RR-A-type	response regulator and putative novel transcription factor	ARR-B	N/A	GRMZM2G129954_P01	IPR001789
PHD	chromatin regulator	N/A	N/A	GRMZM2G178038_P01	IPR001841,IPR001965,IPR013083,IPR018957
RR-A-type	response regulator and putative novel transcription factor	ARR-B	N/A	GRMZM2G129954_P02	IPR001789
WD40-like	transcription factor	N/A	N/A	GRMZM2G048067_P01	IPR001680,IPR015943,IPR017986
WD40-like	transcription factor	N/A	N/A	GRMZM2G048067_P03	IPR001680,IPR015943,IPR017986
WD40-like	transcription factor	N/A	N/A	GRMZM2G048067_P04	IPR001680,IPR015943,IPR017986
B3-Domain	transcription factor	B3	B3	AC193767.3_FGP003	IPR003340
C2H2	transcription factor	C2H2	N/A	GRMZM2G178038_P02	IPR001841,IPR013083,IPR018957
C2H2	transcription factor	C2H2	N/A	GRMZM2G440259_P02	IPR001841,IPR013083,IPR017907,IPR018957
WD40-like	transcription factor	N/A	N/A	GRMZM2G142667_P01	IPR001680,IPR015943,IPR017986,IPR019775
WD40-like	transcription factor	N/A	N/A	GRMZM2G142667_P02	IPR001680,IPR015943,IPR017986
PHD	chromatin regulator	N/A	N/A	GRMZM2G101523_P01	IPR000306,IPR011011,IPR013083
PHD	chromatin regulator	N/A	N/A	GRMZM2G101523_P02	IPR000306,IPR011011,IPR013083
RR-A-type	response regulator and putative novel transcription factor	ARR-B	N/A	GRMZM2G392101_P01	IPR001789
C3H	transcription factor	C3H	C3H	GRMZM2G124476_P01	IPR000571
C3H	transcription factor	C3H	C3H	GRMZM2G124476_P02	IPR000571
AP2-EREBP	transcription factor	ERF	ERF	GRMZM2G104260_P01	IPR001471
FAR	transcription factor	FAR1	FAR1	GRMZM2G104268_P01	IPR004330,IPR006564
FAR	transcription factor	FAR1	FAR1	GRMZM2G104268_P02	IPR004330,IPR006564
AUX-IAA	transcription factor interactor and regulator	N/A	N/A	GRMZM2G143352_P01	IPR011525
TIFY	transcription factor	N/A	N/A	GRMZM2G143402_P01	IPR010399
TIFY	transcription factor	N/A	N/A	GRMZM2G143402_P02	IPR010399
TIFY	transcription factor	N/A	N/A	GRMZM2G143402_P03	IPR010399
MYB-HB-like	transcription factor	MYB	MYB_related	GRMZM2G546369_P01	IPR001005,IPR001245,IPR006447,IPR009057
AP2-EREBP	transcription factor	ERF	AP2	GRMZM2G076602_P01	IPR001471
bZIP	transcription factor	bZIP	bZIP	GRMZM2G445575_P01	IPR004827,IPR011616,IPR011700
bZIP	transcription factor	bZIP	bZIP	GRMZM2G445575_P02	IPR004827,IPR011616,IPR011700
bZIP	transcription factor	bZIP	bZIP	GRMZM2G445575_P03	IPR004827,IPR011616,IPR011700
bZIP	transcription factor	bZIP	bZIP	GRMZM2G445575_P04	IPR004827,IPR011616,IPR011700
CCHC(Zn)	transcription factor interactor and regulator	N/A	N/A	GRMZM5G895313_P01	IPR001878
Bromodomain	chromatin remodeler	N/A	N/A	GRMZM2G396846_P01	IPR001487
WD40-like	transcription factor	N/A	N/A	GRMZM2G029039_P01	IPR015943
bHLH	transcription factor	bHLH	bHLH	GRMZM2G042920_P02	IPR011598
Hap2/NF-YA	transcription factor	NF-YA	NF-YA	GRMZM2G126957_P01	IPR001289,IPR018362
Hap2/NF-YA	transcription factor	NF-YA	NF-YA	GRMZM2G126957_P02	IPR001289,IPR018362
PAZ-Argonaute	post-transcriptional gene silencing	N/A	N/A	GRMZM2G354867_P01	IPR003100,IPR012337
AP2-EREBP	transcription factor	ERF	ERF	GRMZM2G438202_P01	IPR001471
WRKY	transcription factor	WRKY	WRKY	GRMZM2G091331_P01	IPR003657
WRKY	transcription factor	WRKY	WRKY	GRMZM2G091331_P02	IPR003657
C2H2	transcription factor	C2H2	N/A	GRMZM2G140924_P01	IPR001841,IPR013083,IPR018957
C2H2	transcription factor	C2H2	N/A	GRMZM2G140924_P02	IPR001841,IPR013083,IPR018957
LFY	transcription factor	LFY	LFY	GRMZM2G098813_P01	IPR002910
LFY	transcription factor	LFY	LFY	GRMZM2G098813_P02	IPR002910
LFY	transcription factor	LFY	LFY	GRMZM2G098813_P04	IPR002910
WRKY	transcription factor	WRKY	WRKY	AC208110.2_FGP001	IPR003657
WD40-like	transcription factor	N/A	N/A	GRMZM2G125656_P01	IPR001680,IPR015943,IPR017986,IPR019775
WD40-like	transcription factor	N/A	N/A	GRMZM2G125656_P02	IPR001680,IPR015943,IPR017986,IPR019775
bHLH	transcription factor	bHLH	bHLH	GRMZM5G822829_P01	IPR011598
bHLH	transcription factor	bHLH	bHLH	GRMZM5G822829_P03	IPR011598
CCHC(Zn)	transcription factor interactor and regulator	N/A	N/A	AC193324.3_FGP002	IPR001878
bHLH	transcription factor	bHLH	bHLH	GRMZM2G155762_P01	IPR011598
PAZ-Argonaute	post-transcriptional gene silencing	N/A	N/A	AC209206.3_FGP011	IPR003100,IPR012337
C2C2-Dof	transcription factor	Dof	Dof	GRMZM2G010290_P01	IPR003851
C2C2-Dof	transcription factor	Dof	Dof	GRMZM2G010290_P02	IPR003851
bHLH	transcription factor	bHLH	N/A	GRMZM2G017414_P01	IPR011598
bHLH	transcription factor	bHLH	N/A	GRMZM2G017414_P02	IPR011598
bHLH	transcription factor	bHLH	N/A	GRMZM2G017414_P03	IPR011598
C2H2	transcription factor	C2H2	N/A	GRMZM5G856306_P01	IPR001841,IPR013083,IPR018957
Homobox-WOX	transcription factor	WOX	HD-ZIP	AC235534.1_FGP007	IPR001356,IPR002913,IPR009057
HD-SAD	transcription factor & lipid binding	N/A	HD-ZIP	AC235534.1_FGP007	IPR001356,IPR002913,IPR009057
C2H2	transcription factor	C2H2	N/A	GRMZM2G397684_P01	IPR001841,IPR013083,IPR018957
BTB-POZ	chromatin remodeling & transcription regulator	N/A	N/A	GRMZM2G162640_P01	IPR000210,IPR011333
GRAS	transcription factor	GRAS	GRAS	GRMZM2G173429_P01	IPR005202
GRAS	transcription factor	GRAS	GRAS	GRMZM2G173429_P02	IPR005202
bHLH	transcription factor	bHLH	bHLH	GRMZM2G086474_P01	IPR011598
bHLH	transcription factor	bHLH	bHLH	GRMZM2G086474_P02	IPR011598
C2H2	transcription factor	C2H2	C2H2	GRMZM2G086530_P01	IPR007087,IPR015880
C2H2	transcription factor	C2H2	N/A	AC233979.1_FGP011	IPR001841,IPR013083,IPR018957
NAM	transcription factor	NAC	NAC	GRMZM2G146380_P01	IPR003441
MYB	transcription factor	MYB	Trihelix	GRMZM2G427087_P01	IPR001005,IPR017877
Homobox-WOX	transcription factor	WOX	HD-ZIP	GRMZM2G396527_P01	IPR001356,IPR009057
Znf-B	transcription factor interactor and regulator	DBB	DBB	GRMZM2G098442_P01	IPR000315
C2C2-GATA	transcription factor	GATA	GATA	GRMZM2G054615_P01	IPR000679,IPR013088
C2C2-GATA	transcription factor	GATA	GATA	GRMZM2G054615_P02	IPR000679,IPR013088
MYB-HB-like	transcription factor	MYB	MYB_related	GRMZM2G001106_P01	IPR001005,IPR009057,IPR015495,IPR017930
WD40-like	transcription factor	N/A	N/A	GRMZM2G017815_P01	IPR001680,IPR015943,IPR017986,IPR019775
TCP	transcription factor	TCP	TCP	GRMZM2G465091_P01	IPR005333,IPR017887
NAM	transcription factor	NAC	NAC	GRMZM2G043813_P01	IPR003441
WD40-like	transcription factor	N/A	N/A	GRMZM2G077458_P01	IPR001680,IPR015943,IPR017986,IPR019775
C2C2-CO-like	transcription factor	CO-like	CO-like	AC233888.1_FGP002	IPR000315,IPR010402
Nin-like	transcription factor	Nin-like	Nin-like	GRMZM2G105004_P01	IPR003035
Nin-like	transcription factor	Nin-like	Nin-like	GRMZM2G105004_P02	IPR003035
C2H2	transcription factor	C2H2	N/A	GRMZM2G006428_P01	IPR001841,IPR001878,IPR013083
CCHC(Zn)	transcription factor interactor and regulator	N/A	N/A	GRMZM2G006428_P01	IPR001841,IPR001878,IPR013083
C2H2	transcription factor	C2H2	N/A	GRMZM2G006428_P02	IPR001841,IPR001878,IPR013083
CCHC(Zn)	transcription factor interactor and regulator	N/A	N/A	GRMZM2G006428_P02	IPR001841,IPR001878,IPR013083
MYB-HB-like	transcription factor	MYB	MYB_related	GRMZM2G328814_P01	IPR001005,IPR009057,IPR017877
C2H2	transcription factor	C2H2	N/A	GRMZM2G473607_P01	IPR001841,IPR013083
C2H2	transcription factor	C2H2	C2H2	GRMZM2G023988_P01	IPR007087,IPR013087,IPR015880
MYB-HB-like	transcription factor	MYB	Trihelix	GRMZM2G047370_P01	IPR001005,IPR009057,IPR017877
MYB-HB-like	transcription factor	MYB	Trihelix	GRMZM2G047370_P02	IPR001005,IPR009057,IPR017877
C2H2	transcription factor	C2H2	C2H2	GRMZM2G023988_P02	IPR007087,IPR013087,IPR015880
C2H2	transcription factor	C2H2	C2H2	GRMZM2G023988_P03	IPR007087,IPR013087,IPR015880
C2H2	transcription factor	C2H2	C2H2	GRMZM2G023988_P04	IPR007087,IPR013087,IPR015880
CCHC(Zn)	transcription factor interactor and regulator	N/A	N/A	GRMZM2G065284_P01	IPR001878
MYB-HB-like	transcription factor	MYB	N/A	GRMZM2G133016_P01	IPR001005,IPR009057,IPR017930
WRKY	transcription factor	WRKY	WRKY	GRMZM2G031963_P01	IPR003657
C2H2	transcription factor	C2H2	N/A	GRMZM2G105460_P01	IPR001841,IPR013083,IPR018957
bZIP	transcription factor	bZIP	bZIP	GRMZM2G358701_P01	IPR004827,IPR011616,IPR011700
PHD	chromatin regulator	N/A	N/A	GRMZM2G453978_P01	IPR001965
FHA-SMAD	transcription factor interactor and regulator	N/A	N/A	GRMZM2G136344_P02	IPR008984
PHD	chromatin regulator	N/A	N/A	GRMZM2G050495_P01	IPR001965,IPR011011,IPR013083,IPR019786,IPR019787
PHD	chromatin regulator	N/A	N/A	GRMZM2G050495_P02	IPR001965,IPR011011,IPR013083,IPR019786,IPR019787
PHD	chromatin regulator	N/A	N/A	GRMZM2G156088_P01	IPR001965,IPR011011,IPR013083,IPR019786,IPR019787
PHD	chromatin regulator	N/A	N/A	GRMZM2G156088_P02	IPR001965,IPR011011,IPR013083,IPR019786,IPR019787
C2H2	transcription factor	C2H2	C2H2	GRMZM2G074793_P01	IPR007087,IPR015880
bHLH	transcription factor	bHLH	bHLH	GRMZM2G355469_P01	IPR011598
C3H	transcription factor	C3H	N/A	GRMZM2G010323_P01	IPR000571
C3H	transcription factor	C3H	N/A	GRMZM2G010323_P02	IPR000571
C3H	transcription factor	C3H	N/A	GRMZM2G010323_P03	IPR000571
C3H	transcription factor	C3H	N/A	GRMZM2G010323_P04	IPR000571
bHLH	transcription factor	bHLH	bHLH	GRMZM5G839518_P02	IPR011598
bHLH	transcription factor	bHLH	bHLH	GRMZM5G839518_P03	IPR011598
Hap3/NF-YB	transcription factor	NF-YB	N/A	GRMZM2G355773_P01	IPR009072
Hap3/NF-YB	transcription factor	NF-YB	N/A	GRMZM2G179005_P01	IPR009072
Hap3/NF-YB	transcription factor	NF-YB	N/A	GRMZM2G179005_P02	IPR009072
Hap3/NF-YB	transcription factor	NF-YB	N/A	GRMZM2G179005_P03	IPR009072
C2H2	transcription factor	C2H2	N/A	GRMZM2G059110_P01	IPR001841,IPR013083,IPR018957
TTF-type(Zn)	transcription factor and/or regulators	N/A	N/A	GRMZM2G466048_P01	IPR006580,IPR012337
AP2-EREBP	transcription factor	ERF	ERF	GRMZM2G425798_P02	IPR001471
CG1-CAMTA	transcription factor	CAMTA	CAMTA	GRMZM2G152661_P01	IPR005559
CCHC(Zn)	transcription factor interactor and regulator	N/A	N/A	GRMZM2G034313_P01	IPR001878
bHLH	transcription factor	bHLH	bHLH	GRMZM2G313756_P01	IPR011598
C3H	transcription factor	C3H	C3H	GRMZM2G120740_P03	IPR000571
C2H2	transcription factor	C2H2	C2H2	GRMZM2G137736_P01	IPR007087,IPR015880
ARF	transcription factor	ARF	ARF	GRMZM2G702026_P01	IPR003340,IPR010525,IPR011525
C3H	transcription factor	C3H	C3H	GRMZM5G849788_P01	IPR000571
DDT	transcription factor & chromatin remodeling	N/A	N/A	GRMZM2G337749_P01	IPR004022,IPR018500,IPR018501
BTB-POZ	chromatin remodeling & transcription regulator	N/A	N/A	GRMZM2G077951_P01	IPR000210,IPR011333
MYB-HB-like	transcription factor	MYB	MYB_related	AC199571.3_FGP004	IPR001005,IPR009057,IPR015495,IPR017877
C2H2	transcription factor	C2H2	C2H2	GRMZM2G158141_P01	IPR007087,IPR015880
ARID	transcription factor & chromatin remodeling	N/A	N/A	GRMZM2G424651_P01	IPR001606
MYB-HB-like	transcription factor	MYB	MYB_related	GRMZM2G121111_P01	IPR001005,IPR006447,IPR009057,IPR017930
MYB-HB-like	transcription factor	MYB	MYB_related	GRMZM2G422083_P01	IPR001005,IPR006447,IPR009057,IPR017930
bHLH	transcription factor	bHLH	bHLH	GRMZM2G062541_P01	IPR011598
bHLH	transcription factor	bHLH	bHLH	GRMZM2G036554_P01	IPR011598
bHLH	transcription factor	bHLH	bHLH	GRMZM2G036554_P02	IPR011598
bHLH	transcription factor	bHLH	bHLH	GRMZM2G030744_P01	IPR011598
NAM	transcription factor	NAC	NAC	GRMZM2G094067_P01	IPR003441
Homobox-WOX	transcription factor	WOX	HD-ZIP	GRMZM2G004957_P01	IPR001356,IPR002913,IPR009057
HD-SAD	transcription factor & lipid binding	N/A	HD-ZIP	GRMZM2G004957_P01	IPR001356,IPR002913,IPR009057
Homobox-WOX	transcription factor	WOX	HD-ZIP	GRMZM2G004957_P02	IPR001356,IPR002913,IPR009057
HD-SAD	transcription factor & lipid binding	N/A	HD-ZIP	GRMZM2G004957_P02	IPR001356,IPR002913,IPR009057
bHLH	transcription factor	bHLH	bHLH	GRMZM2G093744_P01	IPR011598
bHLH	transcription factor	bHLH	bHLH	GRMZM2G093744_P02	IPR011598
bHLH	transcription factor	bHLH	bHLH	GRMZM2G093744_P03	IPR011598
SNF2	chromatin remodeling	N/A	N/A	GRMZM2G393742_P01	IPR000330
bHLH	transcription factor	bHLH	bHLH	GRMZM2G030744_P02	IPR011598
Homeodomain-LIKE	transcription regulator	TALE	N/A	GRMZM2G149786_P01	IPR009057
C2H2	transcription factor	C2H2	N/A	GRMZM5G832300_P01	IPR001841,IPR013083
MYB-HB-like	transcription factor	MYB	MYB_related	GRMZM2G108892_P01	IPR001005,IPR006447,IPR009057,IPR017930
bHLH	transcription factor	bHLH	bHLH	GRMZM2G030744_P03	IPR011598
NAM	transcription factor	NAC	N/A	AC194273.3_FGP007	IPR003441
NAM	transcription factor	NAC	N/A	AC191708.3_FGP001	IPR003441
NAM	transcription factor	NAC	NAC	GRMZM2G003715_P01	IPR003441
C3H	transcription factor	C3H	C3H	GRMZM2G305582_P01	IPR000571
C3H	transcription factor	C3H	C3H	GRMZM2G305582_P02	IPR000571
C3H	transcription factor	C3H	C3H	GRMZM2G305582_P03	IPR000571
bHLH	transcription factor	bHLH	bHLH	GRMZM2G042895_P01	IPR011598
C2H2	transcription factor	C2H2	N/A	GRMZM2G145123_P01	IPR001841,IPR013083,IPR017907,IPR018957
MADS-type1	transcription factor	M-type	M-type	GRMZM5G839969_P01	IPR002100
AP2-EREBP	transcription factor	ERF	AP2	GRMZM2G022359_P01	IPR001471
MYB-HB-like	transcription factor	MYB	MYB_related	GRMZM2G119133_P01	IPR001005,IPR009057,IPR017930
AP2-EREBP	transcription factor	ERF	ERF	GRMZM2G055070_P01	IPR001471
Homobox-WOX	transcription factor	WOX	WOX	GRMZM2G170958_P01	IPR001356,IPR009057
C2H2	transcription factor	C2H2	N/A	GRMZM2G138997_P01	IPR001841,IPR013083,IPR018957
C2H2	transcription factor	C2H2	N/A	GRMZM2G138997_P02	IPR001841,IPR013083,IPR018957
WRKY	transcription factor	WRKY	WRKY	GRMZM2G090594_P01	IPR003657
FAR	transcription factor	FAR1	FAR1	GRMZM2G043250_P01	IPR004330,IPR006564
B3-Domain	transcription factor	B3	B3	GRMZM2G423393_P01	IPR003340
BTB-POZ-MATH	chromatin remodeling & transcription regulator	N/A	N/A	GRMZM2G161569_P01	IPR000210,IPR002083,IPR011333
AP2-EREBP	transcription factor	ERF	ERF	GRMZM2G020054_P01	IPR001471
WRKY	transcription factor	WRKY	WRKY	GRMZM2G020254_P01	IPR003657
WRKY	transcription factor	WRKY	WRKY	GRMZM2G020254_P02	IPR003657
WRKY	transcription factor	WRKY	WRKY	GRMZM2G020254_P03	IPR003657
SET	chromatin remodeling	N/A	N/A	GRMZM2G052328_P01	IPR001214
NAM	transcription factor	NAC	NAC	GRMZM2G167018_P01	IPR003441
Bromodomain	chromatin remodeler	N/A	N/A	GRMZM2G006083_P01	IPR001487
Bromodomain	chromatin remodeler	N/A	N/A	GRMZM2G006083_P02	IPR001487
C2H2	transcription factor	C2H2	N/A	GRMZM2G012761_P02	IPR007087
Homobox-WOX	transcription factor	WOX	HD-ZIP	GRMZM2G118063_P01	IPR001356,IPR002913,IPR009057
HD-SAD	transcription factor & lipid binding	N/A	HD-ZIP	GRMZM2G118063_P01	IPR001356,IPR002913,IPR009057
Homobox-WOX	transcription factor	WOX	HD-ZIP	GRMZM2G118063_P02	IPR001356,IPR002913,IPR009057
HD-SAD	transcription factor & lipid binding	N/A	HD-ZIP	GRMZM2G118063_P02	IPR001356,IPR002913,IPR009057
Homobox-WOX	transcription factor	WOX	HD-ZIP	GRMZM2G118063_P03	IPR001356,IPR002913,IPR009057
HD-SAD	transcription factor & lipid binding	N/A	HD-ZIP	GRMZM2G118063_P03	IPR001356,IPR002913,IPR009057
Hap3/NF-YB	transcription factor	NF-YB	NF-YC	GRMZM2G311316_P01	IPR003958,IPR009072
Hap3/NF-YB	transcription factor	NF-YB	NF-YC	GRMZM2G311316_P02	IPR003958,IPR009072
Hap3/NF-YB	transcription factor	NF-YB	NF-YC	GRMZM2G311316_P03	IPR003958,IPR009072
C2H2	transcription factor	C2H2	N/A	GRMZM2G451308_P01	IPR001841,IPR013083,IPR018957
Hap3/NF-YB	transcription factor	NF-YB	N/A	GRMZM2G451254_P01	IPR009072
B3-Domain	transcription factor	B3	B3	GRMZM2G405170_P01	IPR003340
bZIP	transcription factor	bZIP	bZIP	GRMZM2G092609_P01	IPR004827,IPR011616
bZIP	transcription factor	bZIP	bZIP	GRMZM2G092609_P02	IPR004827,IPR011616
E2F-DP	transcription factor	E2F/DP	E2F/DP	AC233850.1_FGP005	IPR003316,IPR015633
C2H2	transcription factor	C2H2	N/A	GRMZM2G095323_P01	IPR007087,IPR015880
C2H2	transcription factor	C2H2	N/A	GRMZM2G095323_P02	IPR007087,IPR015880
C2H2	transcription factor	C2H2	N/A	GRMZM2G095323_P03	IPR007087,IPR015880
AUX-IAA	transcription factor interactor and regulator	N/A	N/A	GRMZM2G479834_P01	IPR001841,IPR011525,IPR013083
C2H2	transcription factor	C2H2	N/A	GRMZM2G479834_P01	IPR001841,IPR011525,IPR013083
MADS-MIKC	transcription factor	MIKC	MIKC	GRMZM2G010669_P01	IPR002100,IPR002487
MADS-MIKC	transcription factor	MIKC	MIKC	GRMZM2G010669_P02	IPR002100,IPR002487
MADS-MIKC	transcription factor	MIKC	MIKC	GRMZM2G010669_P03	IPR002100,IPR002487
Hap3/NF-YB	transcription factor	NF-YB	N/A	GRMZM5G883764_P01	IPR009072
Hap3/NF-YB	transcription factor	NF-YB	N/A	GRMZM5G883764_P02	IPR003958,IPR009072
C2H2	transcription factor	C2H2	N/A	GRMZM5G860214_P01	IPR001841,IPR013083,IPR018957
JmjC	transcription factor & chromatin remodeling &Metalloenzymes	N/A	C2H2	GRMZM2G431157_P01	IPR003347,IPR007087,IPR013087,IPR015880
C2H2	transcription factor	C2H2	C2H2	GRMZM2G431157_P01	IPR003347,IPR007087,IPR013087,IPR015880
MADS-MIKC	transcription factor	MIKC	MIKC	GRMZM2G137510_P01	IPR002100,IPR002487
MADS-MIKC	transcription factor	MIKC	MIKC	GRMZM2G137510_P02	IPR002100,IPR002487
MADS-MIKC	transcription factor	MIKC	MIKC	GRMZM2G137510_P03	IPR002100,IPR002487
CCHC(Zn)	transcription factor interactor and regulator	N/A	N/A	GRMZM2G070226_P01	IPR001878
CCHC(Zn)	transcription factor interactor and regulator	N/A	N/A	GRMZM2G070226_P02	IPR001878
CCHC(Zn)	transcription factor interactor and regulator	N/A	N/A	GRMZM2G402806_P01	IPR001878
HSF-type-DNA-binding	transcription factor	HSF	HSF	GRMZM2G059851_P01	IPR000232
NAM	transcription factor	NAC	NAC	GRMZM2G083347_P01	IPR003441
NAM	transcription factor	NAC	NAC	GRMZM2G083347_P02	IPR003441
WRKY	transcription factor	WRKY	WRKY	GRMZM2G004060_P01	IPR003657
Homeodomain-LIKE	transcription regulator	TALE	N/A	GRMZM5G803992_P01	IPR009057
Homeodomain-LIKE	transcription regulator	TALE	N/A	GRMZM5G803992_P02	IPR009057
Homeodomain-LIKE	transcription regulator	TALE	N/A	GRMZM5G803992_P03	IPR009057
WD40-like	transcription factor	N/A	N/A	GRMZM2G319435_P01	IPR001680,IPR015943,IPR017986,IPR019775
CCHC(Zn)	transcription factor interactor and regulator	N/A	N/A	GRMZM2G381429_P01	IPR001878
C2C2-GATA	transcription factor	GATA	GATA	GRMZM2G324131_P01	IPR000679,IPR013088
C2C2-GATA	transcription factor	GATA	GATA	GRMZM2G048850_P01	IPR000679,IPR013088
C2C2-GATA	transcription factor	GATA	GATA	GRMZM2G118214_P01	IPR000679,IPR013088
C2C2-GATA	transcription factor	GATA	GATA	GRMZM2G118214_P02	IPR000679,IPR013088
SAP	transcription regulator	SAP	N/A	GRMZM2G472449_P01	IPR003034
WD40-like	transcription factor	N/A	N/A	GRMZM2G167999_P01	IPR001680,IPR015943,IPR017986,IPR019775
WD40-like	transcription factor	N/A	N/A	GRMZM2G167999_P02	IPR001680,IPR015943,IPR017986,IPR019775
bZIP	transcription factor	bZIP	bZIP	GRMZM2G136266_P01	IPR004827,IPR011616,IPR011700
bZIP	transcription factor	bZIP	bZIP	GRMZM2G136266_P02	IPR004827,IPR011616,IPR011700
NAM	transcription factor	NAC	N/A	AC191279.2_FGP001	IPR003441
bHLH	transcription factor	bHLH	N/A	GRMZM2G031656_P01	IPR011598
WD40-like	transcription factor	N/A	N/A	GRMZM2G099334_P01	IPR001680,IPR015943,IPR017986,IPR019775
B3-Domain	transcription factor	B3	B3	GRMZM5G805685_P01	IPR003340
B3-Domain	transcription factor	B3	B3	GRMZM5G805685_P02	IPR003340
bZIP	transcription factor	bZIP	bZIP	GRMZM2G365754_P01	IPR004827,IPR011616
MYB-HB-like	transcription factor	MYB	G2-like	GRMZM2G016370_P01	IPR001005,IPR001356,IPR006447,IPR009057,IPR017930
C2H2	transcription factor	C2H2	N/A	GRMZM2G050774_P01	IPR001841,IPR013083,IPR018957
C2H2	transcription factor	C2H2	N/A	GRMZM2G095811_P01	IPR001841
DDT	transcription factor & chromatin remodeling	N/A	N/A	GRMZM2G314661_P01	IPR001841,IPR001965,IPR004022,IPR011011,IPR013083,IPR018500,IPR018501,IPR019786,IPR019787
C2H2	transcription factor	C2H2	N/A	GRMZM2G095811_P02	IPR001841
C2H2	transcription factor	C2H2	N/A	GRMZM2G095811_P03	IPR001841
WRKY	transcription factor	WRKY	WRKY	GRMZM2G441031_P01	IPR003657
C2H2	transcription factor	C2H2	N/A	GRMZM2G441029_P01	IPR001841,IPR013083,IPR018957
WRKY	transcription factor	WRKY	WRKY	GRMZM2G005207_P01	IPR003657
AS2-LOB	transcription factor	LBD	LBD	GRMZM5G873586_P02	IPR001245,IPR004883
AS2-LOB	transcription factor	LBD	LBD	GRMZM5G873586_P03	IPR001245,IPR004883
AS2-LOB	transcription factor	LBD	LBD	GRMZM5G873586_P04	IPR001245,IPR004883,IPR008271
MYB-HB-like	transcription factor	MYB	MYB	GRMZM2G172575_P01	IPR001005,IPR009057,IPR015495,IPR017930
MYB-HB-like	transcription factor	MYB	MYB	GRMZM2G172487_P01	IPR001005,IPR009057,IPR015495,IPR017930
MYB-HB-like	transcription factor	MYB	MYB	AC197146.3_FGP002	IPR001005,IPR009057,IPR015495,IPR017930
WD40-like	transcription factor	N/A	N/A	GRMZM2G180205_P01	IPR001680,IPR015943,IPR017986
WD40-like	transcription factor	N/A	N/A	GRMZM2G180205_P02	IPR001680,IPR015943,IPR017986
WD40-like	transcription factor	N/A	N/A	GRMZM2G180205_P03	IPR001680,IPR015943,IPR017986
WD40-like	transcription factor	N/A	N/A	GRMZM2G180205_P04	IPR001680,IPR015943,IPR017986
GRAS	transcription factor	GRAS	GRAS	AC198366.3_FGP004	IPR005202
GRAS	transcription factor	GRAS	GRAS	GRMZM2G317287_P01	IPR005202
Homeodomain-LIKE	transcription regulator	TALE	Trihelix	GRMZM2G476752_P01	IPR009057,IPR017877
MYB-HB-like	transcription factor	MYB	Trihelix	GRMZM2G476752_P01	IPR009057,IPR017877
MYB-HB-like	transcription factor	MYB	MYB_related	GRMZM2G415077_P01	IPR001005,IPR006447,IPR009057,IPR017930
AP2-EREBP	transcription factor	ERF	ERF	GRMZM2G016434_P01	IPR001471
bZIP	transcription factor	bZIP	N/A	GRMZM2G471108_P01	IPR004827
bZIP	transcription factor	bZIP	N/A	GRMZM2G471108_P02	IPR004827
AP2-EREBP	transcription factor	ERF	ERF	GRMZM2G381441_P01	IPR001471
CCHC(Zn)	transcription factor interactor and regulator	N/A	N/A	AC209212.3_FGP005	IPR001878
C2C2-GATA	transcription factor	GATA	N/A	GRMZM2G176612_P01	IPR000679
C2C2-GATA	transcription factor	GATA	N/A	GRMZM2G176612_P02	IPR000679
C2H2	transcription factor	C2H2	N/A	GRMZM2G040207_P01	IPR001841,IPR013083,IPR017907,IPR018957
C2H2	transcription factor	C2H2	N/A	GRMZM2G040207_P02	IPR001841,IPR013083,IPR017907,IPR018957
C2H2	transcription factor	C2H2	N/A	GRMZM2G170137_P01	IPR001841,IPR013083,IPR017907,IPR018957
CCHC(Zn)	transcription factor interactor and regulator	N/A	N/A	AC206201.3_FGP009	IPR001878
NAM	transcription factor	NAC	N/A	GRMZM2G177490_P01	IPR003441
NAM	transcription factor	NAC	N/A	GRMZM2G060735_P01	IPR003441
NAM	transcription factor	NAC	N/A	GRMZM2G304190_P01	IPR003441
NAM	transcription factor	NAC	N/A	GRMZM2G362996_P01	IPR003441
NAM	transcription factor	NAC	N/A	GRMZM2G179610_P01	IPR003441
NAM	transcription factor	NAC	N/A	GRMZM2G137518_P01	IPR003441
NAM	transcription factor	NAC	N/A	GRMZM2G474252_P01	IPR003441
NAM	transcription factor	NAC	N/A	GRMZM5G834566_P01	IPR003441
C2C2-Dof	transcription factor	Dof	Dof	GRMZM2G017470_P01	IPR003851
CCHC(Zn)	transcription factor interactor and regulator	N/A	N/A	GRMZM2G012280_P01	IPR001878
CCHC(Zn)	transcription factor interactor and regulator	N/A	N/A	GRMZM2G012280_P02	IPR001878
C2H2	transcription factor	C2H2	C2H2	GRMZM2G061897_P01	IPR007087,IPR015880
WD40-like	transcription factor	N/A	N/A	GRMZM2G457467_P01	IPR001680,IPR015943,IPR017986
PHD	chromatin regulator	N/A	N/A	AC225147.4_FGP003	IPR001965,IPR011011,IPR013083,IPR019786,IPR019787
bZIP	transcription factor	bZIP	N/A	GRMZM2G151873_P01	IPR004827
bZIP	transcription factor	bZIP	N/A	GRMZM2G151873_P02	IPR004827
bZIP	transcription factor	bZIP	N/A	GRMZM2G151873_P03	IPR004827
AP2-EREBP	transcription factor	ERF	ERF	GRMZM2G009598_P01	IPR001471
PHD	chromatin regulator	N/A	N/A	GRMZM2G111642_P01	IPR001841,IPR001965,IPR013083
PHD	chromatin regulator	N/A	N/A	GRMZM2G111642_P02	IPR001841,IPR001965,IPR013083
PHD	chromatin regulator	N/A	N/A	GRMZM2G111642_P03	IPR001841,IPR001965,IPR013083
PHD	chromatin regulator	N/A	N/A	GRMZM2G111642_P04	IPR001841,IPR001965,IPR013083
Homobox-WOX	transcription factor	WOX	HB-other	GRMZM2G151266_P01	IPR001356,IPR009057
bHLH	transcription factor	bHLH	bHLH	GRMZM2G137358_P01	IPR011598
MYB-HB-like	transcription factor	MYB	MYB	GRMZM5G870592_P01	IPR001005,IPR009057,IPR015495,IPR017930
AUX-IAA	transcription factor interactor and regulator	N/A	N/A	GRMZM5G809195_P01	IPR011525
bZIP	transcription factor	bZIP	bZIP	GRMZM2G016150_P01	IPR004827,IPR011616,IPR011700
bZIP	transcription factor	bZIP	bZIP	GRMZM2G019446_P01	IPR004827,IPR011616,IPR011700
bZIP	transcription factor	bZIP	bZIP	GRMZM2G019446_P02	IPR004827,IPR011616,IPR011700
C2H2	transcription factor	C2H2	N/A	GRMZM2G141244_P01	IPR001841,IPR013083,IPR017907
BTB-POZ-MATH	chromatin remodeling & transcription regulator	N/A	N/A	GRMZM2G060765_P01	IPR000210,IPR002083,IPR011333
BTB-POZ-MATH	chromatin remodeling & transcription regulator	N/A	N/A	GRMZM2G060765_P02	IPR000210,IPR002083,IPR011333
BTB-POZ-MATH	chromatin remodeling & transcription regulator	N/A	N/A	GRMZM2G060765_P03	IPR000210,IPR002083,IPR011333
BTB-POZ-MATH	chromatin remodeling & transcription regulator	N/A	N/A	GRMZM2G060765_P04	IPR000210,IPR002083,IPR011333
BTB-POZ	chromatin remodeling & transcription regulator	N/A	N/A	GRMZM2G060765_P05	IPR000210,IPR011333
C2C2-GATA	transcription factor	GATA	GATA	GRMZM2G110295_P01	IPR000679,IPR013088
CCHC(Zn)	transcription factor interactor and regulator	N/A	N/A	GRMZM2G069218_P01	IPR001878,IPR010666
C2H2	transcription factor	C2H2	N/A	GRMZM5G888196_P01	IPR007087,IPR015880
bHLH	transcription factor	bHLH	bHLH	GRMZM2G065374_P01	IPR011598
Hap2/NF-YA	transcription factor	NF-YA	FAR1	GRMZM2G463730_P01	IPR001289,IPR004330,IPR006564
FAR	transcription factor	FAR1	FAR1	GRMZM2G463730_P01	IPR001289,IPR004330,IPR006564
Hap2/NF-YA	transcription factor	NF-YA	FAR1	GRMZM2G463730_P02	IPR001289,IPR004330,IPR006564
FAR	transcription factor	FAR1	FAR1	GRMZM2G463730_P02	IPR001289,IPR004330,IPR006564
MYB-HB-like	transcription factor	MYB	MYB_related	GRMZM2G356718_P01	IPR001005,IPR009057,IPR017884
MYB/SANT	transcription factor	MYB	MYB_related	GRMZM2G356718_P01	IPR001005,IPR009057,IPR017884
MYB-HB-like	transcription factor	MYB	MYB	GRMZM2G356718_P02	IPR001005,IPR009057,IPR017884
MYB/SANT	transcription factor	MYB	MYB	GRMZM2G356718_P02	IPR001005,IPR009057,IPR017884
C2C2-Dof	transcription factor	Dof	Dof	GRMZM2G108865_P01	IPR003851
C2H2	transcription factor	C2H2	C2H2	GRMZM2G400714_P01	IPR007087,IPR015880
WRKY	transcription factor	WRKY	WRKY	GRMZM2G143204_P01	IPR003657
WRKY	transcription factor	WRKY	WRKY	GRMZM2G143204_P02	IPR003657
WRKY	transcription factor	WRKY	WRKY	GRMZM2G143204_P03	IPR003657
HSF-type-DNA-binding	transcription factor	HSF	HSF	GRMZM2G179802_P01	IPR000232
HSF-type-DNA-binding	transcription factor	HSF	HSF	GRMZM2G179802_P02	IPR000232
HSF-type-DNA-binding	transcription factor	HSF	HSF	GRMZM2G179802_P03	IPR000232
MADS-MIKC	transcription factor	MIKC	MIKC	GRMZM2G087095_P01	IPR002100,IPR002487
MADS-MIKC	transcription factor	MIKC	MIKC	GRMZM2G032339_P02	IPR002100,IPR002487
MADS-MIKC	transcription factor	MIKC	MIKC	GRMZM2G032339_P03	IPR002100,IPR002487
MADS-MIKC	transcription factor	MIKC	MIKC	GRMZM2G032339_P04	IPR002100,IPR002487
MYB-HB-like	transcription factor	MYB	MYB_related	GRMZM2G177974_P01	IPR001005,IPR009057,IPR017884
MYB/SANT	transcription factor	MYB	MYB_related	GRMZM2G177974_P01	IPR001005,IPR009057,IPR017884
Homeodomain-LIKE	transcription regulator	TALE	N/A	GRMZM2G177974_P02	IPR009057
WD40-like	transcription factor	N/A	N/A	GRMZM2G177928_P01	IPR015943
WD40-like	transcription factor	N/A	N/A	GRMZM2G177928_P02	IPR015943
HSF-type-DNA-binding	transcription factor	HSF	HSF	GRMZM2G003489_P03	IPR000232
WD40-like	transcription factor	N/A	N/A	GRMZM2G056645_P01	IPR001680,IPR015943,IPR017986,IPR019775
AUX-IAA	transcription factor interactor and regulator	N/A	N/A	GRMZM2G159285_P01	IPR011525
AUX-IAA	transcription factor interactor and regulator	N/A	N/A	GRMZM2G159285_P02	IPR011525
C2H2	transcription factor	C2H2	N/A	GRMZM2G018798_P01	IPR001841,IPR013083,IPR017907,IPR018957
C2C2-GATA	transcription factor	GATA	GATA	GRMZM2G396451_P01	IPR000679,IPR001245,IPR013088
C2C2-GATA	transcription factor	GATA	GATA	GRMZM2G396451_P02	IPR000679,IPR001245,IPR013088
SSXT	putative novel transcription factor	N/A	N/A	GRMZM2G180246_P01	IPR007726
Homobox-WOX	transcription factor	WOX	TALE	GRMZM2G396114_P01	IPR001356,IPR006563,IPR008422,IPR009057
Homeodomain-TALE-BEL	transcription factor	TALE	TALE	GRMZM2G396114_P01	IPR001356,IPR006563,IPR008422,IPR009057
Homobox-WOX	transcription factor	WOX	TALE	GRMZM2G396114_P02	IPR001356,IPR006563,IPR008422,IPR009057
Homeodomain-TALE-BEL	transcription factor	TALE	TALE	GRMZM2G396114_P02	IPR001356,IPR006563,IPR008422,IPR009057
FHA-SMAD	transcription factor interactor and regulator	N/A	N/A	GRMZM2G359217_P01	IPR008984
bHLH	transcription factor	bHLH	bHLH	GRMZM2G092091_P01	IPR011598
C2H2	transcription factor	C2H2	N/A	GRMZM2G467756_P01	IPR001841,IPR013083,IPR018957
bHLH	transcription factor	bHLH	bHLH	GRMZM2G092091_P02	IPR011598
Homobox-WOX	transcription factor	WOX	TALE	GRMZM2G017087_P01	IPR001356,IPR005540,IPR005541,IPR008422,IPR009057
Homeodomain-TALE-KNOX	transcription factor	TALE	TALE	GRMZM2G017087_P01	IPR001356,IPR005540,IPR005541,IPR008422,IPR009057
Homobox-WOX	transcription factor	WOX	TALE	GRMZM2G017087_P02	IPR001356,IPR005540,IPR005541,IPR008422,IPR009057
Homeodomain-TALE-KNOX	transcription factor	TALE	TALE	GRMZM2G017087_P02	IPR001356,IPR005540,IPR005541,IPR008422,IPR009057
Homobox-WOX	transcription factor	WOX	TALE	GRMZM2G017087_P03	IPR001356,IPR005541,IPR008422,IPR009057
Homeodomain-TALE-KNOX	transcription factor	TALE	TALE	GRMZM2G017087_P03	IPR001356,IPR005541,IPR008422,IPR009057
WD40-like	transcription factor	N/A	N/A	GRMZM2G088162_P01	IPR001680,IPR015943,IPR017986,IPR019775
bHLH	transcription factor	bHLH	bHLH	GRMZM2G019806_P01	IPR011598
C2H2	transcription factor	C2H2	N/A	GRMZM2G170434_P01	IPR001841,IPR013083,IPR018957
WD40-like	transcription factor	N/A	N/A	GRMZM2G366698_P01	IPR001680,IPR005135,IPR015943,IPR017986
WD40-like	transcription factor	N/A	N/A	GRMZM2G366698_P03	IPR015943
WD40-like	transcription factor	N/A	N/A	GRMZM2G010054_P01	IPR001680,IPR015943,IPR017986,IPR019775
bHLH	transcription factor	bHLH	bHLH	GRMZM5G899865_P01	IPR011598
GeBP	transcription factor	GeBP	GeBP	GRMZM2G041818_P01	IPR007592
BED-type(Zn)	transcription factor/ chromatin remodeling	N/A	N/A	GRMZM2G704042_P02	IPR003656
C2H2	transcription factor	C2H2	N/A	GRMZM2G704032_P01	IPR001841,IPR013083
C2H2	transcription factor	C2H2	N/A	GRMZM2G704032_P03	IPR001841,IPR013083
WD40-like	transcription factor	N/A	N/A	GRMZM2G027797_P01	IPR001680,IPR015943,IPR017986,IPR019775
WD40-like	transcription factor	N/A	N/A	GRMZM2G027797_P02	IPR001680,IPR015943,IPR017986,IPR019775
C3H	transcription factor	C3H	C3H	GRMZM2G068476_P01	IPR000571
BTB-POZ-MATH	chromatin remodeling & transcription regulator	N/A	N/A	GRMZM2G181276_P01	IPR000210,IPR002083,IPR011333
CCHC(Zn)	transcription factor interactor and regulator	N/A	N/A	GRMZM2G083783_P01	IPR001878
CCHC(Zn)	transcription factor interactor and regulator	N/A	N/A	GRMZM2G083783_P03	IPR001878
C2C2-YABBY	transcription factor	YABBY	YABBY	GRMZM2G085873_P01	IPR006780,IPR009071
WD40-like	transcription factor	N/A	N/A	GRMZM2G013563_P01	IPR001680,IPR015943,IPR017986,IPR019775
AS2-LOB	transcription factor	LBD	LBD	GRMZM2G447176_P01	IPR004883
WD40-like	transcription factor	N/A	N/A	GRMZM2G045314_P01	IPR001680,IPR015943,IPR017986,IPR019775
WD40-like	transcription factor	N/A	N/A	GRMZM2G045314_P02	IPR001680,IPR015943,IPR017986,IPR019775
WD40-like	transcription factor	N/A	N/A	GRMZM2G045314_P03	IPR001680,IPR015943,IPR017986,IPR019775
bHLH	transcription factor	bHLH	bHLH	GRMZM2G155043_P01	IPR011598
bHLH	transcription factor	bHLH	bHLH	GRMZM2G120021_P01	IPR011598
bHLH	transcription factor	bHLH	bHLH	GRMZM2G095899_P01	IPR011598
C3H-WRC/GRF	transcription factor interactor and regulator	GRF	GRF	GRMZM2G018414_P01	IPR014977,IPR014978
C3H-WRC/GRF	transcription factor interactor and regulator	GRF	GRF	GRMZM2G018414_P02	IPR014977,IPR014978
ARID-HMG	transcription factor & chromatin remodeling	N/A	N/A	GRMZM2G024976_P01	IPR001606,IPR009071
AP2-EREBP	transcription factor	ERF	ERF	GRMZM2G010100_P01	IPR001471
NAM	transcription factor	NAC	N/A	GRMZM2G438080_P01	IPR003441
AS2-LOB	transcription factor	LBD	LBD	GRMZM2G154320_P01	IPR004883
PHD	chromatin regulator	N/A	B3	GRMZM2G344521_P01	IPR001965,IPR003340,IPR011011,IPR013083,IPR019786
PHD	chromatin regulator	N/A	B3	GRMZM2G344521_P02	IPR001965,IPR003340,IPR011011,IPR013083,IPR019786
PHD	chromatin regulator	N/A	N/A	GRMZM2G130016_P01	IPR001841,IPR001965,IPR011011,IPR013083,IPR019786
MYB-HB-like	transcription factor	MYB	G2-like	GRMZM2G039074_P02	IPR001005,IPR006447,IPR009057
WD40-like	transcription factor	N/A	N/A	GRMZM2G017089_P01	IPR001680,IPR015943,IPR017986,IPR019775
WD40-like	transcription factor	N/A	N/A	GRMZM2G017089_P02	IPR001680,IPR015943,IPR017986,IPR019775
WD40-like	transcription factor	N/A	N/A	GRMZM2G099023_P01	IPR001680,IPR015943,IPR017986
LIM	transcription factor interactor and regulator	N/A	N/A	GRMZM2G342105_P01	IPR001781
LIM	transcription factor interactor and regulator	N/A	N/A	GRMZM2G342105_P02	IPR001781
AUX-IAA	transcription factor interactor and regulator	N/A	N/A	GRMZM2G366373_P01	IPR011525
AUX-IAA	transcription factor interactor and regulator	N/A	N/A	GRMZM2G366373_P02	IPR011525
Tesmin	putative novel transcription factor	CPP	CPP	GRMZM2G366584_P01	IPR005172
bHLH	transcription factor	bHLH	bHLH	GRMZM2G165042_P01	IPR011598
Znf-LSD	transcription factor	LSD	LSD	GRMZM2G173425_P01	IPR005735
Znf-LSD	transcription factor	LSD	LSD	GRMZM2G173425_P02	IPR005735
Znf-LSD	transcription factor	LSD	LSD	GRMZM2G173425_P03	IPR005735
WD40-like	transcription factor	N/A	N/A	GRMZM2G090217_P02	IPR001680,IPR015943,IPR017986,IPR019775
WD40-like	transcription factor	N/A	N/A	GRMZM2G090217_P03	IPR001680,IPR015943,IPR017986,IPR019775
C2H2	transcription factor	C2H2	N/A	GRMZM2G364127_P01	IPR001841,IPR013083,IPR018957
C2H2	transcription factor	C2H2	N/A	GRMZM2G457357_P01	IPR001841,IPR013083,IPR018957
FHA-SMAD	transcription factor interactor and regulator	N/A	N/A	GRMZM2G086138_P01	IPR008984
C2C2-Dof	transcription factor	Dof	Dof	GRMZM2G011832_P01	IPR003851
BTB-POZ	chromatin remodeling & transcription regulator	N/A	N/A	GRMZM2G077428_P01	IPR000210,IPR011333
BTB-POZ-MATH	chromatin remodeling & transcription regulator	N/A	N/A	GRMZM2G077428_P02	IPR000210,IPR002083,IPR011333
WD40-like	transcription factor	N/A	N/A	GRMZM2G179662_P01	IPR001245,IPR001680,IPR008271,IPR015943,IPR017986
TIFY	transcription factor	N/A	N/A	GRMZM2G145458_P01	IPR010399
TIFY	transcription factor	N/A	N/A	GRMZM2G145412_P01	IPR010399
WD40-like	transcription factor	N/A	N/A	GRMZM2G071268_P01	IPR015943
bZIP	transcription factor	bZIP	N/A	GRMZM2G324390_P01	IPR004827
HSF-type-DNA-binding	transcription factor	HSF	HSF	GRMZM2G010871_P01	IPR000232
HSF-type-DNA-binding	transcription factor	HSF	HSF	GRMZM2G010871_P02	IPR000232
HSF-type-DNA-binding	transcription factor	HSF	HSF	GRMZM2G010871_P03	IPR000232
HSF-type-DNA-binding	transcription factor	HSF	HSF	GRMZM2G010871_P05	IPR000232
C2H2	transcription factor	C2H2	C2H2	GRMZM2G011357_P01	IPR007087,IPR013087,IPR015880
BTB-POZ-MATH	chromatin remodeling & transcription regulator	N/A	N/A	GRMZM2G027688_P01	IPR000210,IPR002083,IPR011333
C2H2	transcription factor	C2H2	N/A	GRMZM2G000540_P01	IPR001841,IPR001878,IPR013083
CCHC(Zn)	transcription factor interactor and regulator	N/A	N/A	GRMZM2G000540_P01	IPR001841,IPR001878,IPR013083
C2H2	transcription factor	C2H2	N/A	GRMZM2G000540_P02	IPR001841,IPR001878,IPR013083
CCHC(Zn)	transcription factor interactor and regulator	N/A	N/A	GRMZM2G000540_P02	IPR001841,IPR001878,IPR013083
Homeodomain-LIKE	transcription regulator	TALE	N/A	GRMZM2G327605_P01	IPR006455,IPR009057
ZF-HD	transcription factor	ZF-HD	N/A	GRMZM2G327605_P01	IPR006455,IPR009057
Homeodomain-LIKE	transcription regulator	TALE	N/A	GRMZM2G327605_P02	IPR006455,IPR009057
ZF-HD	transcription factor	ZF-HD	N/A	GRMZM2G327605_P02	IPR006455,IPR009057
C2H2	transcription factor	C2H2	N/A	GRMZM2G115988_P01	IPR001841,IPR013083,IPR018957
C3H-WRC/GRF	transcription factor interactor and regulator	GRF	N/A	GRMZM2G001577_P01	IPR014977
C3H-WRC/GRF	transcription factor interactor and regulator	GRF	N/A	GRMZM2G001577_P02	IPR014977
ARID	transcription factor & chromatin remodeling	N/A	N/A	GRMZM2G365731_P01	IPR001606
GARP-G2-like	transcription factor	G2-like	ARR-B	GRMZM2G479110_P01	IPR001005,IPR001789,IPR006447,IPR009057,IPR017053,IPR017930
RR-A-type	response regulator and putative novel transcription factor	ARR-B	ARR-B	GRMZM2G479110_P01	IPR001005,IPR001789,IPR006447,IPR009057,IPR017053,IPR017930
RR-B-type	response regulator and putative novel transcription factor	ARR-B	ARR-B	GRMZM2G479110_P01	IPR001005,IPR001789,IPR006447,IPR009057,IPR017053,IPR017930
SNF2	chromatin remodeling	N/A	N/A	GRMZM2G163436_P01	IPR000330
MYB-HB-like	transcription factor	MYB	G2-like	GRMZM2G379656_P01	IPR001005,IPR006447,IPR009057,IPR017930
WD40-like	transcription factor	N/A	N/A	GRMZM2G037698_P01	IPR001680,IPR013083,IPR015943,IPR017986,IPR019775
WD40-like	transcription factor	N/A	N/A	GRMZM2G037698_P02	IPR001680,IPR013083,IPR015943,IPR017986,IPR019775
WD40-like	transcription factor	N/A	N/A	GRMZM2G097640_P01	IPR001680,IPR015943,IPR017986
LisH	transcription factor interactor and regulator	N/A	N/A	GRMZM2G097640_P02	IPR001680,IPR006594,IPR015943,IPR017986
WD40-like	transcription factor	N/A	N/A	GRMZM2G097640_P02	IPR001680,IPR006594,IPR015943,IPR017986
C2H2	transcription factor	C2H2	N/A	GRMZM2G343972_P01	IPR001841,IPR013083,IPR018957
Lambda-DB	putative novel transcription factor	N/A	N/A	GRMZM2G134747_P01	IPR010982
Lambda-DB	putative novel transcription factor	N/A	N/A	GRMZM2G134747_P02	IPR010982
Lambda-DB	putative novel transcription factor	N/A	N/A	GRMZM2G134747_P03	IPR010982
ARF	transcription factor	ARF	ARF	GRMZM2G153233_P01	IPR003340,IPR010525,IPR011525
ARF	transcription factor	ARF	ARF	GRMZM2G153233_P02	IPR003340,IPR010525
Homobox-WOX	transcription factor	WOX	HD-ZIP	GRMZM2G469551_P01	IPR001356,IPR002913,IPR004827,IPR009057
HD-SAD	transcription factor & lipid binding	N/A	HD-ZIP	GRMZM2G469551_P01	IPR001356,IPR002913,IPR004827,IPR009057
Homobox-WOX	transcription factor	WOX	HD-ZIP	GRMZM2G469551_P02	IPR001356,IPR002913,IPR004827,IPR009057
HD-SAD	transcription factor & lipid binding	N/A	HD-ZIP	GRMZM2G469551_P02	IPR001356,IPR002913,IPR004827,IPR009057
TTF-type(Zn)	transcription factor and/or regulators	N/A	N/A	GRMZM2G378340_P01	IPR006580,IPR012337
PAZ-Argonaute	post-transcriptional gene silencing	N/A	N/A	GRMZM2G413853_P01	IPR003100,IPR005034
PAZ-Argonaute	post-transcriptional gene silencing	N/A	N/A	GRMZM2G413853_P02	IPR003100,IPR005034
PAZ-Argonaute	post-transcriptional gene silencing	N/A	N/A	GRMZM2G413853_P03	IPR003100,IPR005034
C2H2	transcription factor	C2H2	N/A	GRMZM2G157855_P01	IPR001841,IPR013083,IPR018957
bHLH	transcription factor	bHLH	bHLH	GRMZM2G170559_P01	IPR011598
C2H2	transcription factor	C2H2	N/A	GRMZM5G874562_P01	IPR001781,IPR001841,IPR007087,IPR017907
LIM	transcription factor interactor and regulator	N/A	N/A	GRMZM5G874562_P01	IPR001781,IPR001841,IPR007087,IPR017907
CCHC(Zn)	transcription factor interactor and regulator	N/A	N/A	GRMZM2G028366_P01	IPR001878
C2H2	transcription factor	C2H2	N/A	GRMZM2G449083_P01	IPR001841,IPR006594,IPR013083
LisH	transcription factor interactor and regulator	N/A	N/A	GRMZM2G449083_P01	IPR001841,IPR006594,IPR013083
C2H2	transcription factor	C2H2	N/A	GRMZM2G449083_P02	IPR001841,IPR006594,IPR013083
LisH	transcription factor interactor and regulator	N/A	N/A	GRMZM2G449083_P02	IPR001841,IPR006594,IPR013083
C2H2	transcription factor	C2H2	N/A	GRMZM2G449083_P03	IPR001841,IPR006594,IPR013083
LisH	transcription factor interactor and regulator	N/A	N/A	GRMZM2G449083_P03	IPR001841,IPR006594,IPR013083
C2H2	transcription factor	C2H2	N/A	GRMZM2G449083_P04	IPR001841,IPR006594,IPR013083
LisH	transcription factor interactor and regulator	N/A	N/A	GRMZM2G449083_P04	IPR001841,IPR006594,IPR013083
C2H2	transcription factor	C2H2	N/A	GRMZM2G449083_P06	IPR001841,IPR006594,IPR013083
LisH	transcription factor interactor and regulator	N/A	N/A	GRMZM2G449083_P06	IPR001841,IPR006594,IPR013083
C2H2	transcription factor	C2H2	N/A	GRMZM2G135866_P01	IPR001841,IPR013083,IPR017907,IPR018957
C2H2	transcription factor	C2H2	N/A	GRMZM2G135866_P02	IPR001841,IPR013083,IPR017907,IPR018957
C2H2	transcription factor	C2H2	N/A	GRMZM5G821828_P01	IPR007087
C2H2	transcription factor	C2H2	N/A	GRMZM5G821828_P02	IPR007087
C2H2	transcription factor	C2H2	N/A	GRMZM2G131591_P01	IPR001841,IPR013083,IPR017907,IPR018957
C2H2	transcription factor	C2H2	N/A	GRMZM2G131623_P01	IPR007087
C2H2	transcription factor	C2H2	N/A	GRMZM2G131623_P02	IPR007087
C2H2	transcription factor	C2H2	N/A	GRMZM2G131623_P03	IPR007087
SWIB-Plus-3	chromatin remodeling	N/A	N/A	AC210173.4_FGP002	IPR003121,IPR004343
C3H	transcription factor	C3H	N/A	GRMZM2G703918_P01	IPR000571
C3H	transcription factor	C3H	N/A	GRMZM2G703918_P02	IPR000571
C2H2	transcription factor	C2H2	N/A	GRMZM2G123791_P01	IPR001841,IPR013083,IPR017907,IPR018957
MYB-HB-like	transcription factor	MYB	G2-like	GRMZM2G113742_P01	IPR001005,IPR006447,IPR009057,IPR017930
Homeodomain-LIKE	transcription regulator	TALE	G2-like	GRMZM2G113742_P02	IPR009057
MBF1	transcription factor	N/A	N/A	GRMZM5G800112_P01	IPR013729
Lambda-DB	putative novel transcription factor	N/A	N/A	GRMZM5G800112_P02	IPR010982,IPR013729
SET	chromatin remodeling	N/A	N/A	GRMZM2G074094_P01	IPR001214
SET	chromatin remodeling	N/A	N/A	GRMZM2G074094_P02	IPR001214
Hap3/NF-YB	transcription factor	NF-YB	NF-YB	GRMZM2G146286_P01	IPR003958,IPR009072
Hap3/NF-YB	transcription factor	NF-YB	NF-YB	GRMZM2G146286_P02	IPR003958,IPR009072
Hap3/NF-YB	transcription factor	NF-YB	NF-YB	GRMZM2G146286_P03	IPR003958,IPR009072
Hap3/NF-YB	transcription factor	NF-YB	NF-YB	GRMZM2G146286_P04	IPR003958,IPR009072
Homobox-WOX	transcription factor	WOX	HD-ZIP	GRMZM2G003304_P01	IPR001356,IPR009057
SAP	transcription regulator	SAP	N/A	AC200881.4_FGP007	IPR003034
MYB-HB-like	transcription factor	MYB	G2-like	GRMZM2G056400_P01	IPR001005,IPR006447,IPR009057
MYB-HB-like	transcription factor	MYB	MYB_related	GRMZM2G106558_P01	IPR001005,IPR009057,IPR015495,IPR017877,IPR017930
MYB-HB-like	transcription factor	MYB	MYB	GRMZM2G106558_P02	IPR001005,IPR009057,IPR015495,IPR017930
TCP	transcription factor	TCP	TCP	GRMZM2G166687_P01	IPR005333,IPR017887
MYB-HB-like	transcription factor	MYB	MYB	GRMZM2G079123_P01	IPR001005,IPR009057,IPR015495,IPR017877,IPR017930
MYB-HB-like	transcription factor	MYB	G2-like	GRMZM2G117193_P01	IPR001005,IPR009057
MYB-HB-like	transcription factor	MYB	G2-like	GRMZM2G117193_P02	IPR001005,IPR006447,IPR009057
MYB-HB-like	transcription factor	MYB	G2-like	GRMZM2G117193_P03	IPR001005,IPR006447,IPR009057
NAM	transcription factor	NAC	NAC	GRMZM2G152543_P01	IPR003441
MYB-HB-like	transcription factor	MYB	MYB	GRMZM2G131937_P01	IPR001005,IPR009057,IPR015495,IPR017930
CW-Zn	putative transcription factor & chromatin remodeling	N/A	N/A	GRMZM5G847045_P01	IPR011124
AP2-EREBP	transcription factor	ERF	AP2	GRMZM2G131266_P01	IPR001471
AP2-EREBP	transcription factor	ERF	AP2	GRMZM2G131266_P02	IPR001471
AP2-EREBP	transcription factor	ERF	ERF	GRMZM2G131266_P03	IPR001471
AP2-EREBP	transcription factor	ERF	ERF	GRMZM2G131266_P04	IPR001471
SET	chromatin remodeling	N/A	N/A	GRMZM2G451374_P01	IPR001214
bHLH	transcription factor	bHLH	bHLH	GRMZM2G389567_P01	IPR011598
MYB-HB-like	transcription factor	MYB	MYB_related	GRMZM2G048403_P01	IPR001005,IPR001680,IPR006447,IPR009057,IPR015943,IPR017930,IPR017986
WD40-like	transcription factor	N/A	MYB_related	GRMZM2G048403_P01	IPR001005,IPR001680,IPR006447,IPR009057,IPR015943,IPR017930,IPR017986
AP2-EREBP	transcription factor	ERF	ERF	GRMZM2G050851_P01	IPR001471
AP2-EREBP	transcription factor	ERF	ERF	GRMZM2G163745_P01	IPR001471
C2H2	transcription factor	C2H2	N/A	GRMZM2G037839_P01	IPR001841,IPR013083
WD40-like	transcription factor	N/A	N/A	GRMZM2G143878_P01	IPR001680,IPR015943,IPR017986,IPR019775
Homobox-WOX	transcription factor	WOX	TALE	GRMZM2G161435_P01	IPR001356,IPR006563,IPR008422,IPR009057
Homeodomain-TALE-BEL	transcription factor	TALE	TALE	GRMZM2G161435_P01	IPR001356,IPR006563,IPR008422,IPR009057
Homobox-WOX	transcription factor	WOX	TALE	GRMZM2G161435_P02	IPR001356,IPR006563,IPR008422,IPR009057
Homeodomain-TALE-BEL	transcription factor	TALE	TALE	GRMZM2G161435_P02	IPR001356,IPR006563,IPR008422,IPR009057
Homobox-WOX	transcription factor	WOX	TALE	GRMZM2G161435_P03	IPR001356,IPR006563,IPR008422,IPR009057
Homeodomain-TALE-BEL	transcription factor	TALE	TALE	GRMZM2G161435_P03	IPR001356,IPR006563,IPR008422,IPR009057
C3H	transcription factor	C3H	C3H	AC208434.3_FGP001	IPR000571
Znf-B	transcription factor interactor and regulator	DBB	N/A	GRMZM2G171934_P01	IPR000315,IPR006734
PLATZ	putative novel transcription repressor	N/A	N/A	GRMZM2G171934_P01	IPR000315,IPR006734
C2H2	transcription factor	C2H2	N/A	GRMZM2G491632_P01	IPR007087,IPR015880
SET	chromatin remodeling	N/A	N/A	GRMZM2G318803_P01	IPR001214
HD-ZIP	transcription factor	HD-ZIP	ZF-HD	GRMZM2G346920_P01	IPR006455,IPR006456,IPR009057
ZF-HD	transcription factor	ZF-HD	ZF-HD	GRMZM2G346920_P01	IPR006455,IPR006456,IPR009057
C2H2	transcription factor	C2H2	N/A	GRMZM2G132632_P01	IPR001841,IPR013083,IPR018957
Homobox-WOX	transcription factor	WOX	HD-ZIP	GRMZM2G142962_P01	IPR001356,IPR009057
Homobox-WOX	transcription factor	WOX	HD-ZIP	GRMZM2G142962_P02	IPR001356,IPR009057
Homobox-WOX	transcription factor	WOX	HD-ZIP	GRMZM2G142962_P03	IPR001356,IPR009057
HSF-type-DNA-binding	transcription factor	HSF	HSF	GRMZM2G164909_P01	IPR000232
AP2-EREBP	transcription factor	ERF	ERF	GRMZM2G175856_P01	IPR001471
TCP	transcription factor	TCP	TCP	GRMZM2G107031_P01	IPR005333,IPR017887
bHLH	transcription factor	bHLH	bHLH	GRMZM2G472671_P01	IPR011598
bZIP	transcription factor	bZIP	bZIP	GRMZM2G332294_P01	IPR004827,IPR011616,IPR011700
bZIP	transcription factor	bZIP	N/A	GRMZM2G332294_P02	IPR004827
RB	putative novel transcription repressor	N/A	N/A	GRMZM2G033828_P01	IPR002719,IPR002720
RB	putative novel transcription repressor	N/A	N/A	GRMZM2G033828_P02	IPR002719,IPR002720
RB	putative novel transcription repressor	N/A	N/A	GRMZM2G033828_P03	IPR002719,IPR002720
bHLH	transcription factor	bHLH	bHLH	GRMZM5G882527_P02	IPR011598
bHLH	transcription factor	bHLH	bHLH	GRMZM5G882527_P03	IPR011598
bHLH	transcription factor	bHLH	bHLH	GRMZM5G882527_P04	IPR011598
C2C2-CO-like	transcription factor	CO-like	N/A	GRMZM2G159996_P01	IPR000315,IPR010402
Znf-B	transcription factor interactor and regulator	DBB	N/A	GRMZM2G159996_P02	IPR000315
MADS-type1	transcription factor	M-type	M-type	GRMZM2G098986_P01	IPR002100
WD40-like	transcription factor	N/A	N/A	GRMZM2G114904_P01	IPR001680,IPR015943,IPR017986,IPR019775
TCP	transcription factor	TCP	TCP	AC213524.3_FGP003	IPR005333,IPR017887
MADS-MIKC	transcription factor	MIKC	MIKC	GRMZM2G148220_P01	IPR002100,IPR002487
MADS-MIKC	transcription factor	MIKC	MIKC	GRMZM2G148220_P02	IPR002100,IPR002487
C2H2	transcription factor	C2H2	N/A	GRMZM5G871093_P01	IPR001841,IPR013083,IPR017907,IPR018957
GAGA-Binding-like	transcription factor	BBR-BPC	BBR-BPC	GRMZM2G179366_P01	IPR010409
GAGA-Binding-like	transcription factor	BBR-BPC	BBR-BPC	GRMZM2G179366_P02	IPR010409
BTB-POZ	chromatin remodeling & transcription regulator	N/A	N/A	GRMZM2G026664_P01	IPR011333
BTB-POZ-MATH	chromatin remodeling & transcription regulator	N/A	N/A	GRMZM2G404188_P01	IPR000210,IPR002083,IPR011333
BTB-POZ-MATH	chromatin remodeling & transcription regulator	N/A	N/A	GRMZM2G337139_P01	IPR000210,IPR002083,IPR011333
bHLH	transcription factor	bHLH	bHLH	GRMZM5G863198_P01	IPR011598
BTB-POZ	chromatin remodeling & transcription regulator	N/A	N/A	GRMZM2G040509_P01	IPR000210,IPR011333
AS2-LOB	transcription factor	LBD	LBD	GRMZM2G132667_P01	IPR004883
HSF-type-DNA-binding	transcription factor	HSF	HSF	GRMZM2G105348_P01	IPR000232
AP2-EREBP	transcription factor	ERF	ERF	GRMZM2G033656_P01	IPR001471
AP2-EREBP	transcription factor	ERF	N/A	GRMZM2G041996_P01	IPR001471
AP2-EREBP	transcription factor	ERF	ERF	GRMZM2G480434_P01	IPR001471
AP2-EREBP	transcription factor	ERF	ERF	GRMZM2G016079_P01	IPR001471
NAM	transcription factor	NAC	NAC	GRMZM2G430522_P01	IPR003441
NAM	transcription factor	NAC	NAC	GRMZM2G430522_P02	IPR003441
NAM	transcription factor	NAC	NAC	GRMZM2G430522_P03	IPR003441
SBP	transcription factor	SBP	SBP	GRMZM2G160917_P01	IPR004333
SBP	transcription factor	SBP	SBP	GRMZM2G160917_P02	IPR004333
SBP	transcription factor	SBP	SBP	GRMZM2G160917_P03	IPR004333
WD40-like	transcription factor	N/A	N/A	GRMZM2G113726_P01	IPR001680,IPR015943,IPR017986
WD40-like	transcription factor	N/A	N/A	GRMZM2G113726_P02	IPR001680,IPR015943,IPR017986
WD40-like	transcription factor	N/A	N/A	GRMZM2G113726_P03	IPR001680,IPR015943,IPR017986
C2H2	transcription factor	C2H2	N/A	GRMZM2G005840_P01	IPR001841,IPR013083,IPR018957
bZIP	transcription factor	bZIP	bZIP	AC186606.4_FGP003	IPR004827,IPR011616,IPR011700
MYB-HB-like	transcription factor	MYB	MYB	GRMZM2G110135_P01	IPR001005,IPR009057,IPR015495,IPR017930
bHLH	transcription factor	bHLH	bHLH	GRMZM2G175955_P01	IPR011598
HMG	chromatin remodeling & transcriptional activation	N/A	N/A	AC186524.3_FGP005	IPR009071
B3-Domain	transcription factor	B3	B3	GRMZM2G123461_P01	IPR003340
Hap3/NF-YB	transcription factor	NF-YB	N/A	GRMZM2G111028_P01	IPR009072
bHLH	transcription factor	bHLH	bHLH	GRMZM2G049686_P01	IPR011598
bHLH	transcription factor	bHLH	bHLH	GRMZM2G068604_P01	IPR011598
NAM	transcription factor	NAC	NAC	GRMZM2G475014_P01	IPR003441
C3H	transcription factor	C3H	C3H	GRMZM2G017923_P01	IPR000571
C2C2-GATA	transcription factor	GATA	GATA	GRMZM2G009530_P01	IPR000679,IPR013088
Hap2/NF-YA	transcription factor	NF-YA	N/A	GRMZM2G488692_P01	IPR001289
PHD	chromatin regulator	N/A	N/A	GRMZM2G328060_P01	IPR000306,IPR011011,IPR013083
C2H2	transcription factor	C2H2	N/A	GRMZM2G013960_P01	IPR007087,IPR015880
ARF	transcription factor	ARF	ARF	GRMZM2G081158_P01	IPR003340,IPR010525,IPR011525
Hap2/NF-YA	transcription factor	NF-YA	NF-YA	GRMZM2G361842_P01	IPR001289,IPR018362
Hap2/NF-YA	transcription factor	NF-YA	NF-YA	GRMZM2G361842_P02	IPR001289
Homobox-WOX	transcription factor	WOX	HD-ZIP	GRMZM2G003509_P01	IPR001356,IPR002913,IPR004827,IPR009057
HD-SAD	transcription factor & lipid binding	N/A	HD-ZIP	GRMZM2G003509_P01	IPR001356,IPR002913,IPR004827,IPR009057
bHLH	transcription factor	bHLH	bHLH	GRMZM5G865967_P01	IPR011598
C2H2	transcription factor	C2H2	N/A	GRMZM2G116714_P01	IPR001841,IPR013083,IPR017907,IPR018957
C2H2	transcription factor	C2H2	N/A	GRMZM2G116714_P02	IPR001841,IPR013083,IPR017907,IPR018957
C2H2	transcription factor	C2H2	N/A	GRMZM2G116714_P03	IPR001841,IPR013083,IPR017907,IPR018957
C2H2	transcription factor	C2H2	N/A	GRMZM2G116714_P04	IPR001841,IPR013083,IPR017907,IPR018957
C2H2	transcription factor	C2H2	N/A	GRMZM2G116714_P05	IPR001841,IPR013083,IPR017907,IPR018957
Tesmin	putative novel transcription factor	CPP	CPP	GRMZM2G322090_P01	IPR005172
Tesmin	putative novel transcription factor	CPP	CPP	GRMZM2G322090_P02	IPR005172
BES/BZR	transcription factor	BES1	BES1	GRMZM2G369018_P01	IPR008540
C2H2	transcription factor	C2H2	N/A	GRMZM2G180195_P01	IPR001841,IPR013083,IPR017907,IPR018957
C2H2	transcription factor	C2H2	N/A	GRMZM2G180195_P02	IPR001841,IPR013083,IPR017907,IPR018957
WRKY	transcription factor	WRKY	WRKY	GRMZM2G130374_P01	IPR003657
CCHC(Zn)	transcription factor interactor and regulator	N/A	N/A	AC205730.3_FGP001	IPR001878
PHD	chromatin regulator	N/A	N/A	GRMZM2G127739_P02	IPR000306,IPR011011
PHD	chromatin regulator	N/A	N/A	GRMZM2G127739_P03	IPR000306,IPR011011
PHD	chromatin regulator	N/A	N/A	GRMZM2G335438_P01	IPR000197,IPR001965,IPR013083,IPR013178,IPR019786
MYB-HB-like	transcription factor	MYB	G2-like	AC234520.1_FGP003	IPR001005,IPR006447,IPR009057,IPR017930
BED-type(Zn)	transcription factor/ chromatin remodeling	N/A	N/A	GRMZM2G399031_P01	IPR003656
WD40-like	transcription factor	N/A	N/A	GRMZM2G018573_P01	IPR001680,IPR015943,IPR017986
C2H2	transcription factor	C2H2	N/A	GRMZM5G878732_P01	IPR001841,IPR013083,IPR018957
ARF	transcription factor	ARF	ARF	GRMZM2G181254_P01	IPR003340,IPR010525
ARF	transcription factor	ARF	ARF	GRMZM2G179121_P01	IPR003340,IPR010525
C2H2	transcription factor	C2H2	N/A	GRMZM2G061704_P01	IPR001841,IPR017907
MYB-HB-like	transcription factor	MYB	MYB	GRMZM2G403620_P01	IPR001005,IPR009057,IPR015495,IPR017930
WD40-like	transcription factor	N/A	N/A	GRMZM2G088007_P01	IPR001245,IPR001680,IPR008271,IPR015943,IPR017986
MYB-HB-like	transcription factor	MYB	MYB	GRMZM2G130149_P01	IPR001005,IPR009057,IPR015495,IPR017930
MYB-HB-like	transcription factor	MYB	MYB	GRMZM2G130149_P02	IPR001005,IPR009057,IPR015495,IPR017930
MYB-HB-like	transcription factor	MYB	MYB_related	GRMZM2G130149_P03	IPR001005,IPR009057,IPR015495,IPR017930
MYB-HB-like	transcription factor	MYB	MYB	GRMZM2G130149_P04	IPR001005,IPR009057,IPR015495,IPR017930
MYB-HB-like	transcription factor	MYB	MYB_related	GRMZM2G130149_P05	IPR001005,IPR009057,IPR015495,IPR017930
MYB-HB-like	transcription factor	MYB	MYB_related	GRMZM2G130149_P06	IPR001005,IPR009057,IPR015495,IPR017877,IPR017930
WD40-like	transcription factor	N/A	N/A	GRMZM2G348993_P01	IPR001680
MYB-HB-like	transcription factor	MYB	MYB	GRMZM2G143046_P01	IPR001005,IPR009057,IPR015495,IPR017930
MYB-HB-like	transcription factor	MYB	MYB	GRMZM2G143046_P02	IPR001005,IPR009057,IPR015495,IPR017930
WD40-like	transcription factor	N/A	N/A	GRMZM2G372812_P01	IPR015943,IPR017986
CG1-CAMTA	transcription factor	CAMTA	N/A	GRMZM2G153594_P01	IPR002110,IPR005559
CG1-CAMTA	transcription factor	CAMTA	CAMTA	GRMZM2G153594_P02	IPR005559
GRAS	transcription factor	GRAS	GRAS	GRMZM2G116638_P01	IPR005202
PHD	chromatin regulator	N/A	N/A	GRMZM2G046658_P01	IPR001841,IPR001965,IPR013083
PHD	chromatin regulator	N/A	N/A	GRMZM2G046658_P02	IPR001841,IPR001965,IPR013083
LIM	transcription factor interactor and regulator	N/A	N/A	GRMZM2G385236_P01	IPR001781
C2H2	transcription factor	C2H2	N/A	GRMZM2G122284_P01	IPR001841,IPR013083,IPR018957
MYB-HB-like	transcription factor	MYB	G2-like	GRMZM2G477238_P01	IPR001005,IPR006447,IPR009057,IPR017930
bHLH	transcription factor	bHLH	bHLH	GRMZM2G150327_P01	IPR011598
WD40-like	transcription factor	N/A	N/A	GRMZM2G159849_P01	IPR001680,IPR015943,IPR017986,IPR019775
Homobox-WOX	transcription factor	WOX	HD-ZIP	GRMZM2G131476_P01	IPR001356,IPR009057
Homobox-WOX	transcription factor	WOX	HD-ZIP	GRMZM2G131476_P02	IPR001356,IPR009057
Hap3/NF-YB	transcription factor	NF-YB	NF-YB	GRMZM5G809663_P01	IPR003958,IPR009072
CCHC(Zn)	transcription factor interactor and regulator	N/A	N/A	GRMZM2G080930_P01	IPR001878
bZIP	transcription factor	bZIP	bZIP	GRMZM2G158313_P01	IPR004827,IPR011616,IPR011700
bZIP	transcription factor	bZIP	N/A	AC208974.3_FGP001	IPR004827
Homobox-WOX	transcription factor	WOX	HD-ZIP	GRMZM2G123140_P01	IPR001356,IPR002913,IPR009057
HD-SAD	transcription factor & lipid binding	N/A	HD-ZIP	GRMZM2G123140_P01	IPR001356,IPR002913,IPR009057
Homobox-WOX	transcription factor	WOX	HD-ZIP	GRMZM2G123140_P02	IPR001356,IPR002913,IPR009057
HD-SAD	transcription factor & lipid binding	N/A	HD-ZIP	GRMZM2G123140_P02	IPR001356,IPR002913,IPR009057
Homobox-WOX	transcription factor	WOX	HD-ZIP	GRMZM2G123140_P03	IPR001356,IPR002913,IPR009057
HD-SAD	transcription factor & lipid binding	N/A	HD-ZIP	GRMZM2G123140_P03	IPR001356,IPR002913,IPR009057
Homobox-WOX	transcription factor	WOX	HD-ZIP	GRMZM2G123140_P04	IPR001356,IPR002913,IPR009057
HD-SAD	transcription factor & lipid binding	N/A	HD-ZIP	GRMZM2G123140_P04	IPR001356,IPR002913,IPR009057
Homobox-WOX	transcription factor	WOX	HD-ZIP	GRMZM2G123140_P05	IPR001356,IPR002913,IPR009057
HD-SAD	transcription factor & lipid binding	N/A	HD-ZIP	GRMZM2G123140_P05	IPR001356,IPR002913,IPR009057
C2H2	transcription factor	C2H2	N/A	GRMZM2G361902_P01	IPR001841,IPR013083,IPR018957
bHLH	transcription factor	bHLH	bHLH	GRMZM2G001930_P01	IPR011598
WD40-like	transcription factor	N/A	N/A	GRMZM2G174757_P01	IPR015943,IPR017986
CCHC(Zn)	transcription factor interactor and regulator	N/A	N/A	GRMZM2G080930_P02	IPR001878
C2H2	transcription factor	C2H2	N/A	GRMZM5G887922_P01	IPR001841,IPR013083
C2H2	transcription factor	C2H2	N/A	GRMZM5G887922_P02	IPR001841,IPR013083
C2H2	transcription factor	C2H2	N/A	GRMZM2G114667_P01	IPR015880
CCHC(Zn)	transcription factor interactor and regulator	N/A	N/A	GRMZM2G080930_P03	IPR001878
C3H-WRC/GRF	transcription factor interactor and regulator	GRF	N/A	GRMZM2G033478_P01	IPR014978
C3H-WRC/GRF	transcription factor interactor and regulator	GRF	N/A	GRMZM2G033478_P02	IPR014978
AP2-EREBP	transcription factor	ERF	ERF	GRMZM5G806839_P01	IPR001471
PHD	chromatin regulator	N/A	N/A	GRMZM2G384913_P01	IPR001841,IPR001965,IPR013083,IPR018957
GRAS	transcription factor	GRAS	GRAS	GRMZM2G079470_P01	IPR005202
CCHC(Zn)	transcription factor interactor and regulator	N/A	N/A	GRMZM2G127168_P01	IPR001878
CCHC(Zn)	transcription factor interactor and regulator	N/A	N/A	GRMZM2G127168_P02	IPR001878
C2H2	transcription factor	C2H2	N/A	GRMZM2G052344_P02	IPR001841,IPR013083,IPR018957
C2H2	transcription factor	C2H2	N/A	GRMZM2G052344_P03	IPR001841,IPR013083,IPR018957
C2H2	transcription factor	C2H2	N/A	GRMZM2G052344_P04	IPR001841,IPR013083,IPR018957
Bromodomain	chromatin remodeler	N/A	N/A	GRMZM2G010075_P01	IPR001487
Bromodomain	chromatin remodeler	N/A	N/A	GRMZM2G010075_P02	IPR001487
C2H2	transcription factor	C2H2	N/A	GRMZM2G083382_P01	IPR001841,IPR013083,IPR018957
B3-Domain	transcription factor	B3	B3	GRMZM2G125095_P01	IPR003340
bZIP	transcription factor	bZIP	bZIP	GRMZM2G353553_P01	IPR004827,IPR011616,IPR011700
GRAS	transcription factor	GRAS	GRAS	GRMZM2G132794_P01	IPR005202
AS2-LOB	transcription factor	LBD	LBD	GRMZM2G044902_P01	IPR004883
AS2-LOB	transcription factor	LBD	LBD	GRMZM2G044902_P02	IPR004883
AS2-LOB	transcription factor	LBD	LBD	GRMZM2G044902_P03	IPR004883
C2H2	transcription factor	C2H2	N/A	GRMZM2G356556_P01	IPR007087,IPR015880
C2H2	transcription factor	C2H2	C2H2	GRMZM2G069176_P01	IPR007087,IPR015880
C2H2	transcription factor	C2H2	C2H2	GRMZM2G106026_P01	IPR007087,IPR013087,IPR015880
C2H2	transcription factor	C2H2	C2H2	GRMZM5G883760_P01	IPR007087,IPR015880
WRKY	transcription factor	WRKY	WRKY	GRMZM2G425430_P01	IPR003657
C2H2	transcription factor	C2H2	N/A	GRMZM2G030955_P01	IPR001841,IPR013083,IPR017907
C2H2	transcription factor	C2H2	N/A	GRMZM2G030955_P02	IPR001841,IPR013083,IPR017907
C2H2	transcription factor	C2H2	N/A	AC214771.3_FGP002	IPR001841,IPR013083,IPR018957
C2H2	transcription factor	C2H2	C2H2	GRMZM2G464580_P01	IPR007087,IPR015880
bHLH	transcription factor	bHLH	bHLH	GRMZM2G064638_P01	IPR011598
AS2-LOB	transcription factor	LBD	LBD	GRMZM2G060544_P01	IPR004883
C2H2	transcription factor	C2H2	N/A	GRMZM2G341271_P01	IPR001841,IPR013083,IPR017907,IPR018957
C2H2	transcription factor	C2H2	N/A	GRMZM2G341271_P02	IPR001841,IPR013083,IPR017907,IPR018957
GRAS	transcription factor	GRAS	GRAS	GRMZM2G110067_P01	IPR005202
TIFY	transcription factor	N/A	N/A	GRMZM2G117513_P01	IPR010399
PHD	chromatin regulator	N/A	N/A	GRMZM2G111208_P01	IPR000306,IPR011011,IPR013083
PLATZ	putative novel transcription repressor	N/A	N/A	GRMZM2G311656_P01	IPR006734
bHLH	transcription factor	bHLH	bHLH	GRMZM2G412430_P02	IPR011598
bHLH	transcription factor	bHLH	bHLH	GRMZM2G412430_P03	IPR011598
JmjC	transcription factor & chromatin remodeling &Metalloenzymes	N/A	N/A	GRMZM2G152877_P01	IPR003347
WD40-like	transcription factor	N/A	N/A	GRMZM2G078806_P01	IPR001680,IPR015943,IPR017986,IPR019775
WD40-like	transcription factor	N/A	N/A	GRMZM2G078806_P02	IPR001680,IPR015943,IPR017986,IPR019775
WD40-like	transcription factor	N/A	N/A	GRMZM2G078806_P03	IPR001680,IPR015943,IPR017986,IPR019775
MYB-HB-like	transcription factor	MYB	MYB	GRMZM2G147698_P01	IPR001005,IPR009057,IPR015495,IPR017930
GeBP	transcription factor	GeBP	GeBP	GRMZM2G026417_P01	IPR001005,IPR007592
HSF-type-DNA-binding	transcription factor	HSF	HSF	AC216247.3_FGP001	IPR000232
BED-type(Zn)	transcription factor/ chromatin remodeling	N/A	N/A	GRMZM5G801004_P01	IPR003656
Bromodomain	chromatin remodeler	N/A	N/A	GRMZM2G109271_P01	IPR001487
Bromodomain	chromatin remodeler	N/A	N/A	GRMZM2G109271_P02	IPR001487
C2H2	transcription factor	C2H2	N/A	GRMZM2G061624_P01	IPR001841,IPR013083
C2H2	transcription factor	C2H2	N/A	GRMZM2G061624_P02	IPR001841,IPR013083
BTB-POZ	chromatin remodeling & transcription regulator	N/A	N/A	GRMZM2G172376_P01	IPR000210,IPR011333
TUBBY	transcription factor	N/A	N/A	GRMZM2G378907_P01	IPR000007
TUBBY	transcription factor	N/A	N/A	GRMZM2G378907_P02	IPR000007
TUBBY	transcription factor	N/A	N/A	GRMZM2G378907_P03	IPR000007
C2H2	transcription factor	C2H2	N/A	GRMZM2G052034_P01	IPR001841,IPR013083,IPR018957
CCHC(Zn)	transcription factor interactor and regulator	N/A	N/A	GRMZM2G400352_P02	IPR001878,IPR006564
MYB-HB-like	transcription factor	MYB	N/A	GRMZM2G097843_P01	IPR001005,IPR009057,IPR017884
MYB/SANT	transcription factor	MYB	N/A	GRMZM2G097843_P01	IPR001005,IPR009057,IPR017884
FHA-SMAD	transcription factor interactor and regulator	N/A	N/A	GRMZM2G042074_P01	IPR008984
WRKY	transcription factor	WRKY	WRKY	GRMZM2G048450_P01	IPR003657
bHLH	transcription factor	bHLH	N/A	GRMZM2G043493_P02	IPR011598
bHLH	transcription factor	bHLH	N/A	GRMZM2G043493_P03	IPR011598
NAM	transcription factor	NAC	NAC	GRMZM2G011598_P01	IPR003441
NAM	transcription factor	NAC	NAC	GRMZM2G031001_P01	IPR003441
C2H2	transcription factor	C2H2	N/A	GRMZM2G107463_P01	IPR001841,IPR013083
C2H2	transcription factor	C2H2	N/A	GRMZM2G107463_P02	IPR001841,IPR013083
WRKY	transcription factor	WRKY	WRKY	GRMZM2G030272_P01	IPR003657
EIL	transcription factor	EIL	EIL	GRMZM2G033570_P01	IPR006957,IPR023278
MYB-HB-like	transcription factor	MYB	G2-like	GRMZM2G009060_P01	IPR001005,IPR006447,IPR009057,IPR017930
bZIP	transcription factor	bZIP	bZIP	GRMZM2G174284_P01	IPR004827,IPR011616,IPR011700
MYB-HB-like	transcription factor	MYB	MYB	GRMZM2G070849_P01	IPR001005,IPR009057,IPR015495,IPR017930
AP2-EREBP	transcription factor	ERF	AP2	GRMZM2G317160_P01	IPR001471
SET	chromatin remodeling	N/A	N/A	GRMZM2G043484_P01	IPR001005,IPR001214
SET	chromatin remodeling	N/A	N/A	GRMZM2G043484_P02	IPR001005,IPR001214
MYB-HB-like	transcription factor	MYB	MYB_related	GRMZM2G111990_P01	IPR001005,IPR009057,IPR015495,IPR017877
MYB-HB-like	transcription factor	MYB	MYB	GRMZM2G057027_P02	IPR001005,IPR009057,IPR015495,IPR017930
MYB-HB-like	transcription factor	MYB	MYB_related	GRMZM2G129872_P01	IPR001005,IPR009057,IPR015495,IPR017930
MYB-HB-like	transcription factor	MYB	MYB_related	GRMZM2G016020_P01	IPR001005,IPR009057,IPR015495,IPR017930
MYB-HB-like	transcription factor	MYB	MYB	GRMZM2G308034_P01	IPR001005,IPR009057,IPR015495,IPR017930
MYB-HB-like	transcription factor	MYB	MYB_related	GRMZM2G308034_P02	IPR001005,IPR009057,IPR015495,IPR017930
AS2-LOB	transcription factor	LBD	LBD	GRMZM2G021095_P01	IPR004883
C2H2	transcription factor	C2H2	C2H2	GRMZM2G048154_P01	IPR007087,IPR015880
bHLH	transcription factor	bHLH	bHLH	GRMZM2G150729_P01	IPR011598
bHLH	transcription factor	bHLH	bHLH	GRMZM2G150729_P02	IPR011598
PHD	chromatin regulator	N/A	N/A	GRMZM2G078052_P01	IPR001965,IPR013083
PHD	chromatin regulator	N/A	N/A	GRMZM2G078052_P04	IPR001965,IPR013083
PHD	chromatin regulator	N/A	N/A	GRMZM2G078052_P05	IPR001965,IPR013083
C2C2-Dof	transcription factor	Dof	Dof	AC233935.1_FGP005	IPR003851
C2H2	transcription factor	C2H2	N/A	GRMZM2G113002_P01	IPR001841,IPR002110,IPR013083
C2H2	transcription factor	C2H2	N/A	GRMZM2G113002_P02	IPR001841,IPR013083
GRAS	transcription factor	GRAS	GRAS	GRMZM2G049159_P01	IPR005202
GRAS	transcription factor	GRAS	GRAS	GRMZM2G049159_P03	IPR005202
LIM	transcription factor interactor and regulator	N/A	N/A	GRMZM2G160198_P01	IPR001781
LIM	transcription factor interactor and regulator	N/A	N/A	GRMZM2G160198_P02	IPR001781
C2H2	transcription factor	C2H2	C2H2	GRMZM2G093305_P01	IPR007087,IPR015880
C2H2	transcription factor	C2H2	C2H2	GRMZM2G093305_P02	IPR007087,IPR015880
C2H2	transcription factor	C2H2	N/A	GRMZM5G860152_P01	IPR001841,IPR013083
C2H2	transcription factor	C2H2	N/A	GRMZM5G860152_P02	IPR001841,IPR013083
LisH	transcription factor interactor and regulator	N/A	N/A	GRMZM2G030422_P01	IPR001680,IPR006594,IPR015943,IPR017986,IPR019775
WD40-like	transcription factor	N/A	N/A	GRMZM2G030422_P01	IPR001680,IPR006594,IPR015943,IPR017986,IPR019775
LisH	transcription factor interactor and regulator	N/A	N/A	GRMZM2G030422_P02	IPR001680,IPR006594,IPR015943,IPR017986,IPR019775
WD40-like	transcription factor	N/A	N/A	GRMZM2G030422_P02	IPR001680,IPR006594,IPR015943,IPR017986,IPR019775
LisH	transcription factor interactor and regulator	N/A	N/A	GRMZM2G030422_P03	IPR001680,IPR006594,IPR015943,IPR017986,IPR019775
WD40-like	transcription factor	N/A	N/A	GRMZM2G030422_P03	IPR001680,IPR006594,IPR015943,IPR017986,IPR019775
LisH	transcription factor interactor and regulator	N/A	N/A	GRMZM2G030422_P04	IPR006594
MYB-HB-like	transcription factor	MYB	MYB_related	GRMZM2G097788_P01	IPR001005,IPR009057,IPR017877
Hap3/NF-YB	transcription factor	NF-YB	NF-YC	GRMZM2G089812_P01	IPR003958,IPR009072
[truncated: 5,216 more rows]

## Sheet: Table S9(C)
Table S9 Performance evaluation of our annotation
(C) Maize FGS TFs annotated in PlantTFDB 3.0 but not covered by our annotation.
Protein ID	Family assignment of PlantTFDB 3.0	Reason
GRMZM2G011119_P01	bZIP	TE
GRMZM2G365754_P01	bZIP	TE
AC149475.2_FGP005	C2H2	DC
GRMZM2G048154_P01	C2H2	LT
GRMZM2G431157_P01	C2H2	DC
GRMZM2G164591_P01	ERF	TE
GRMZM2G083472_P01	G2-like	PG
GRMZM2G065506_P01	GeBP	PG
GRMZM2G470857_P01	M-type	TE
GRMZM2G031120_P01	NAC	TE
GRMZM2G340305_P01	NAC	PG
GRMZM2G121897_P01	NF-YB	PG
GRMZM2G476752_P01	Trihelix	PG
GRMZM2G045560_P01	WRKY	PG
GRMZM2G178671_P01	WRKY	PG
	TE: Transposon
	DC: Difference in classification rule, it contains FDs in our classification rule
	LT: Score of DBD is lower than defined threshold
	PG: Pseudogene

## Sheet: Table S9(D)
Table S9 Performance evaluation of our annotation
(D) Maize FGS TFs annotated in PlantTFDB 3.0 but not covered by PlantTFcat.
PlantTFDB 3.0 TF family	Protein ID
Trihelix	AC209784.3_FGP011
Trihelix	GRMZM2G002978_P02
bHLH	GRMZM2G017145_P04
bHLH	GRMZM2G017145_P05
bHLH	GRMZM2G021276_P01
bHLH	GRMZM2G021276_P03
Trihelix	GRMZM2G021831_P01
Trihelix	GRMZM2G023119_P01
Trihelix	GRMZM2G023119_P02
Trihelix	GRMZM2G037823_P01
VOZ	GRMZM2G062651_P01
Trihelix	GRMZM2G080583_P01
Trihelix	GRMZM2G084684_P01
VOZ	GRMZM2G094081_P01
VOZ	GRMZM2G111696_P01
VOZ	GRMZM2G111696_P02
VOZ	GRMZM2G111696_P03
Trihelix	GRMZM2G126148_P01
Trihelix	GRMZM2G126148_P02
Trihelix	GRMZM2G126148_P03
bHLH	GRMZM2G133675_P02
VOZ	GRMZM2G156016_P01
Trihelix	GRMZM2G157219_P01
Trihelix	GRMZM2G157219_P02
VOZ	GRMZM2G158717_P01
VOZ	GRMZM2G158717_P02
VOZ	GRMZM2G158717_P03
Trihelix	GRMZM2G163157_P01
Trihelix	GRMZM2G301122_P01
Trihelix	GRMZM2G305362_P01
Trihelix	GRMZM2G339957_P01
Trihelix	GRMZM2G375307_P01
Trihelix	GRMZM2G375307_P02
Trihelix	GRMZM2G379179_P01
Trihelix	GRMZM2G380094_P01
Trihelix	GRMZM2G392168_P01
Trihelix	GRMZM2G428470_P01
VOZ	GRMZM2G449165_P01
STAT	GRMZM2G453001_P01
STAT	GRMZM2G453001_P02
Trihelix	GRMZM2G469873_P01
Trihelix	GRMZM2G469873_P02
Trihelix	GRMZM5G818655_P01
Trihelix	GRMZM5G850092_P01
B3	GRMZM2G160224_P01
G2-like	GRMZM2G126175_P01
WOX	GRMZM2G419252_P01
C3H	GRMZM2G010323_P05
MYB_related	GRMZM2G022499_P01

## Sheet: Table S9(E)
Table S9 Performance evaluation of our annotation
(E) Comparison between our annotation and the PlantTFDB 3.0 annotation of millet Yugu1 TFs.
Family assignment of PlantTFDB 3.0	Our Family Assignment	Protein ID
AP2	AP2	Si004222m
AP2	AP2	Si006371m
AP2	AP2	Si007857m
AP2	AP2	Si008325m
AP2	AP2	Si010747m
AP2	AP2	Si012026m
AP2	AP2	Si012635m
AP2	AP2	Si013842m
AP2	AP2	Si016558m
AP2	AP2	Si017580m
AP2	AP2	Si021959m
AP2	AP2	Si022186m
AP2	AP2	Si025305m
AP2	AP2	Si026433m
AP2	AP2	Si026706m
AP2	AP2	Si028170m
AP2	AP2	Si029185m
AP2	AP2	Si029636m
AP2	AP2	Si030129m
AP2	AP2	Si034505m
AP2	AP2	Si034722m
AP2	AP2	Si035073m
AP2	AP2	Si036068m
AP2	AP2	Si040030m
ARF	ARF	Si000340m
ARF	ARF	Si000415m
ARF	ARF	Si000464m
ARF	ARF	Si000466m
ARF	ARF	Si000540m
ARF	ARF	Si000542m
ARF	ARF	Si000545m
ARF	ARF	Si000554m
ARF	ARF	Si000555m
ARF	ARF	Si004598m
ARF	ARF	Si005741m
ARF	ARF	Si005753m
ARF	ARF	Si005802m
ARF	ARF	Si005812m
ARF	ARF	Si005819m
ARF	ARF	Si005991m
ARF	ARF	Si009541m
ARF	ARF	Si009558m
ARF	ARF	Si013155m
ARF	ARF	Si013158m
ARF	ARF	Si016147m
ARF	ARF	Si016262m
ARF	ARF	Si016509m
ARF	ARF	Si016559m
ARF	ARF	Si016562m
ARF	ARF	Si016563m
ARF	ARF	Si021121m
ARF	ARF	Si021157m
ARF	ARF	Si021216m
ARF	ARF	Si021333m
ARF	ARF	Si021223m
ARF	ARF	Si021589m
ARF	ARF	Si021595m
ARF	ARF	Si021613m
ARF	ARF	Si021833m
ARF	ARF	Si025988m
ARF	ARF	Si025989m
ARF	ARF	Si025990m
ARF	ARF	Si034525m
ARR-B	ARR-B	Si000812m
ARR-B	ARR-B	Si000815m
ARR-B	ARR-B	Si000822m
ARR-B	ARR-B	Si006013m
ARR-B	ARR-B	Si007844m
ARR-B	ARR-B	Si008512m
ARR-B	ARR-B	Si012772m
ARR-B	ARR-B	Si016546m
ARR-B	ARR-B	Si016630m
ARR-B	ARR-B	Si034517m
ARR-B	ARR-B	Si039992m
B3	B3	Si000497m
B3	B3	Si002708m
B3	B3	Si004140m
B3	B3	Si004459m
B3	B3	Si004979m
B3	B3	Si005032m
B3	B3	Si007342m
B3	B3	Si008427m
B3	B3	Si008509m
B3	B3	Si010026m
B3	B3	Si010137m
B3	B3	Si010155m
B3	B3	Si010378m
B3	B3	Si010849m
B3	B3	Si011653m
B3	B3	Si011823m
B3	B3	Si012066m
B3	B3	Si012086m
B3	B3	Si012124m
N/A	B3	Si012142m
B3	B3	Si012375m
B3	B3	Si012530m
B3	B3	Si012575m
B3	B3	Si014362m
B3	B3	Si014404m
B3	B3	Si015586m
B3	B3	Si016245m
B3	B3	Si016326m
B3	B3	Si020241m
B3	B3	Si022505m
B3	B3	Si022802m
B3	B3	Si022916m
N/A	B3	Si024120m
B3	B3	Si024235m
B3	B3	Si024343m
B3	B3	Si024423m
B3	B3	Si024966m
B3	B3	Si025187m
B3	B3	Si027380m
B3	B3	Si027632m
B3	B3	Si028829m
B3	B3	Si028832m
B3	B3	Si028834m
B3	B3	Si035046m
B3	B3	Si035266m
B3	B3	Si035278m
B3	B3	Si036864m
B3	B3	Si036918m
B3	B3	Si037266m
B3	B3	Si037821m
B3	B3	Si038567m
B3	B3	Si039093m
B3	B3	Si039191m
B3	B3	Si039359m
B3	B3	Si039499m
B3	B3	Si039787m
B3	B3	Si039972m
B3	B3	Si040023m
BBR-BPC	BBR-BPC	Si006972m
BBR-BPC	BBR-BPC	Si029480m
BBR-BPC	BBR-BPC	Si036337m
BES1	BES1	Si000892m
BES1	BES1	Si006761m
BES1	BES1	Si016622m
BES1	BES1	Si016592m
BES1	BES1	Si019582m
BES1	BES1	Si024270m
BES1	BES1	Si024823m
BES1	BES1	Si024964m
BES1	BES1	Si028957m
BES1	BES1	Si030508m
bHLH	bHLH	Si000694m
bHLH	bHLH	Si000695m
bHLH	bHLH	Si000696m
bHLH	bHLH	Si000697m
bHLH	bHLH	Si000698m
bHLH	bHLH	Si000700m
bHLH	bHLH	Si000845m
bHLH	bHLH	Si001123m
bHLH	bHLH	Si001242m
bHLH	bHLH	Si001252m
bHLH	bHLH	Si001328m
bHLH	bHLH	Si001494m
bHLH	bHLH	Si001592m
bHLH	bHLH	Si001743m
bHLH	bHLH	Si001796m
bHLH	bHLH	Si001874m
bHLH	bHLH	Si002320m
bHLH	bHLH	Si002517m
bHLH	bHLH	Si002655m
bHLH	bHLH	Si002720m
bHLH	bHLH	Si002821m
bHLH	bHLH	Si002847m
bHLH	bHLH	Si002881m
bHLH	bHLH	Si003350m
bHLH	bHLH	Si003753m
bHLH	bHLH	Si003963m
bHLH	bHLH	Si004106m
bHLH	bHLH	Si004438m
bHLH	bHLH	Si004494m
bHLH	bHLH	Si004520m
bHLH	bHLH	Si004720m
bHLH	bHLH	Si004795m
bHLH	bHLH	Si005033m
bHLH	bHLH	Si006199m
bHLH	bHLH	Si006332m
bHLH	bHLH	Si006447m
bHLH	bHLH	Si006500m
bHLH	bHLH	Si006640m
bHLH	bHLH	Si006781m
bHLH	bHLH	Si006877m
bHLH	bHLH	Si007662m
bHLH	bHLH	Si007981m
bHLH	bHLH	Si007984m
bHLH	bHLH	Si009323m
bHLH	bHLH	Si009419m
bHLH	bHLH	Si010139m
bHLH	bHLH	Si010413m
bHLH	bHLH	Si010474m
bHLH	bHLH	Si010468m
bHLH	bHLH	Si010485m
bHLH	bHLH	Si010513m
bHLH	bHLH	Si010533m
bHLH	bHLH	Si010685m
bHLH	bHLH	Si010736m
bHLH	bHLH	Si010812m
bHLH	bHLH	Si011424m
bHLH	bHLH	Si011709m
bHLH	bHLH	Si011759m
bHLH	bHLH	Si011841m
bHLH	bHLH	Si011972m
bHLH	bHLH	Si012213m
bHLH	bHLH	Si012378m
bHLH	bHLH	Si012401m
bHLH	bHLH	Si012497m
bHLH	bHLH	Si013622m
bHLH	bHLH	Si013853m
bHLH	bHLH	Si013867m
bHLH	bHLH	Si013911m
bHLH	bHLH	Si013925m
bHLH	bHLH	Si013950m
bHLH	bHLH	Si014139m
bHLH	bHLH	Si014241m
bHLH	bHLH	Si014339m
bHLH	bHLH	Si014356m
bHLH	bHLH	Si014772m
bHLH	bHLH	Si015024m
bHLH	bHLH	Si015026m
bHLH	bHLH	Si015031m
bHLH	bHLH	Si015072m
bHLH	bHLH	Si015197m
bHLH	bHLH	Si015213m
bHLH	bHLH	Si015343m
bHLH	bHLH	Si015349m
bHLH	bHLH	Si015513m
bHLH	bHLH	Si015793m
bHLH	bHLH	Si016505m
bHLH	bHLH	Si016939m
bHLH	bHLH	Si017063m
bHLH	bHLH	Si017194m
bHLH	bHLH	Si017482m
bHLH	bHLH	Si017553m
bHLH	bHLH	Si017630m
bHLH	bHLH	Si017690m
bHLH	bHLH	Si017701m
bHLH	bHLH	Si017715m
bHLH	bHLH	Si017762m
bHLH	bHLH	Si018003m
bHLH	bHLH	Si017798m
bHLH	bHLH	Si017804m
bHLH	bHLH	Si017908m
bHLH	bHLH	Si017935m
bHLH	bHLH	Si018232m
bHLH	bHLH	Si019192m
bHLH	bHLH	Si019518m
bHLH	bHLH	Si019540m
bHLH	bHLH	Si019575m
bHLH	bHLH	Si020208m
bHLH	bHLH	Si020234m
bHLH	bHLH	Si021472m
bHLH	bHLH	Si021594m
bHLH	bHLH	Si021549m
bHLH	bHLH	Si021834m
bHLH	bHLH	Si022171m
bHLH	bHLH	Si022196m
bHLH	bHLH	Si022198m
bHLH	bHLH	Si022199m
bHLH	bHLH	Si022213m
bHLH	bHLH	Si022274m
bHLH	bHLH	Si022548m
bHLH	bHLH	Si022813m
bHLH	bHLH	Si023133m
bHLH	bHLH	Si023299m
bHLH	bHLH	Si024086m
bHLH	bHLH	Si024311m
bHLH	bHLH	Si024546m
bHLH	bHLH	Si024550m
bHLH	bHLH	Si024601m
bHLH	bHLH	Si024602m
bHLH	bHLH	Si024958m
bHLH	bHLH	Si025088m
bHLH	bHLH	Si025089m
bHLH	bHLH	Si025174m
bHLH	bHLH	Si026212m
bHLH	bHLH	Si026387m
bHLH	bHLH	Si026588m
bHLH	bHLH	Si026752m
bHLH	bHLH	Si027407m
bHLH	bHLH	Si028242m
bHLH	bHLH	Si029106m
bHLH	bHLH	Si029604m
bHLH	bHLH	Si029614m
bHLH	bHLH	Si030081m
bHLH	bHLH	Si030130m
bHLH	bHLH	Si029708m
bHLH	bHLH	Si029882m
bHLH	bHLH	Si030028m
bHLH	bHLH	Si030166m
bHLH	bHLH	Si030324m
bHLH	bHLH	Si030496m
bHLH	bHLH	Si030704m
bHLH	bHLH	Si030790m
bHLH	bHLH	Si030841m
bHLH	bHLH	Si030890m
bHLH	bHLH	Si030877m
bHLH	bHLH	Si030880m
bHLH	bHLH	Si030966m
bHLH	bHLH	Si031900m
bHLH	bHLH	Si032445m
bHLH	bHLH	Si032717m
bHLH	bHLH	Si032741m
bHLH	bHLH	Si033077m
bHLH	bHLH	Si035110m
bHLH	bHLH	Si035334m
bHLH	bHLH	Si035818m
bHLH	bHLH	Si035819m
bHLH	bHLH	Si036185m
bHLH	bHLH	Si036393m
bHLH	bHLH	Si036470m
bHLH	bHLH	Si036568m
bHLH	bHLH	Si036666m
bHLH	bHLH	Si036673m
bHLH	bHLH	Si036678m
bHLH	bHLH	Si036685m
bHLH	bHLH	Si036716m
bHLH	bHLH	Si036929m
bHLH	bHLH	Si037016m
bHLH	bHLH	Si037131m
bHLH	bHLH	Si038219m
bHLH	bHLH	Si038231m
bHLH	bHLH	Si038282m
bHLH	bHLH	Si038598m
bHLH	bHLH	Si038653m
bHLH	bHLH	Si038695m
bHLH	bHLH	Si038721m
bHLH	bHLH	Si038834m
bHLH	bHLH	Si039325m
bHLH	bHLH	Si039393m
bHLH	bHLH	Si039620m
bHLH	bHLH	Si039675m
bHLH	bHLH	Si039720m
bHLH	bHLH	Si039730m
bHLH	bHLH	Si039973m
bHLH	bHLH	Si040099m
bHLH	bHLH	Si040271m
bZIP	bZIP	Si000955m
bZIP	bZIP	Si001292m
bZIP	bZIP	Si001731m
bZIP	bZIP	Si001929m
bZIP	bZIP	Si002173m
bZIP	bZIP	Si002192m
bZIP	bZIP	Si002194m
bZIP	bZIP	Si002195m
bZIP	bZIP	Si002311m
bZIP	bZIP	Si002546m
bZIP	bZIP	Si002893m
bZIP	bZIP	Si002989m
bZIP	bZIP	Si003247m
bZIP	bZIP	Si003289m
bZIP	bZIP	Si006417m
bZIP	bZIP	Si006521m
bZIP	bZIP	Si006667m
bZIP	bZIP	Si006889m
bZIP	bZIP	Si006978m
bZIP	bZIP	Si007043m
bZIP	bZIP	Si007123m
bZIP	bZIP	Si007220m
bZIP	bZIP	Si007389m
bZIP	bZIP	Si007107m
bZIP	bZIP	Si007412m
bZIP	bZIP	Si007892m
bZIP	bZIP	Si010177m
bZIP	bZIP	Si010386m
bZIP	bZIP	Si010440m
bZIP	bZIP	Si010549m
bZIP	bZIP	Si012481m
bZIP	bZIP	Si013320m
bZIP	bZIP	Si013904m
bZIP	bZIP	Si013979m
bZIP	bZIP	Si013962m
bZIP	bZIP	Si014433m
bZIP	bZIP	Si014523m
bZIP	bZIP	Si014546m
bZIP	bZIP	Si014861m
bZIP	bZIP	Si015587m
bZIP	bZIP	Si015823m
bZIP	bZIP	Si017618m
bZIP	bZIP	Si017640m
bZIP	bZIP	Si017637m
bZIP	bZIP	Si017778m
bZIP	bZIP	Si017841m
bZIP	bZIP	Si017846m
bZIP	bZIP	Si017850m
bZIP	bZIP	Si017809m
bZIP	bZIP	Si017847m
bZIP	bZIP	Si018161m
bZIP	bZIP	Si018524m
bZIP	bZIP	Si019099m
bZIP	bZIP	Si019656m
bZIP	bZIP	Si019897m
bZIP	bZIP	Si021442m
bZIP	bZIP	Si022106m
bZIP	bZIP	Si022158m
bZIP	bZIP	Si022342m
bZIP	bZIP	Si022324m
bZIP	bZIP	Si022325m
bZIP	bZIP	Si022331m
bZIP	bZIP	Si022388m
bZIP	bZIP	Si022470m
bZIP	bZIP	Si022577m
bZIP	bZIP	Si022754m
bZIP	bZIP	Si022626m
bZIP	bZIP	Si022639m
bZIP	bZIP	Si023448m
bZIP	bZIP	Si023541m
bZIP	bZIP	Si023562m
bZIP	bZIP	Si024325m
bZIP	bZIP	Si026421m
bZIP	bZIP	Si026452m
bZIP	bZIP	Si026561m
bZIP	bZIP	Si026605m
bZIP	bZIP	Si029351m
bZIP	bZIP	Si029890m
bZIP	bZIP	Si029606m
bZIP	bZIP	Si029966m
bZIP	bZIP	Si029970m
bZIP	bZIP	Si030114m
bZIP	bZIP	Si030300m
bZIP	bZIP	Si030123m
bZIP	bZIP	Si030182m
bZIP	bZIP	Si030224m
bZIP	bZIP	Si031077m
bZIP	bZIP	Si031238m
bZIP	bZIP	Si031353m
bZIP	bZIP	Si031399m
bZIP	bZIP	Si032429m
bZIP	bZIP	Si032507m
bZIP	bZIP	Si035062m
bZIP	bZIP	Si035841m
bZIP	bZIP	Si036380m
bZIP	bZIP	Si036520m
bZIP	bZIP	Si036527m
bZIP	bZIP	Si037105m
bZIP	bZIP	Si038381m
bZIP	bZIP	Si039367m
bZIP	bZIP	Si039558m
bZIP	bZIP	Si039566m
bZIP	bZIP	Si039895m
bZIP	bZIP	Si040286m
C2H2	C2H2	Si000766m
C2H2	C2H2	Si001053m
C2H2	C2H2	Si001061m
C2H2	C2H2	Si001165m
C2H2	C2H2	Si001287m
C2H2	C2H2	Si001316m
C2H2	C2H2	Si001334m
C2H2	C2H2	Si001504m
C2H2	C2H2	Si002175m
C2H2	C2H2	Si003051m
C2H2	C2H2	Si003982m
C2H2	C2H2	Si004270m
C2H2	C2H2	Si004298m
C2H2	C2H2	Si004657m
C2H2	C2H2	Si004885m
C2H2	C2H2	Si005031m
C2H2	C2H2	Si005107m
C2H2	C2H2	Si006584m
C2H2	C2H2	Si006586m
C2H2	C2H2	Si006616m
C2H2	C2H2	Si007995m
C2H2	C2H2	Si008297m
C2H2	C2H2	Si008395m
N/A	C2H2	Si008623m
C2H2	C2H2	Si009633m
C2H2	C2H2	Si009634m
C2H2	C2H2	Si009863m
C2H2	C2H2	Si010000m
C2H2	C2H2	Si010574m
C2H2	C2H2	Si010615m
C2H2	C2H2	Si011797m
C2H2	C2H2	Si012000m
C2H2	C2H2	Si012008m
C2H2	C2H2	Si012167m
C2H2	C2H2	Si012553m
C2H2	C2H2	Si012602m
C2H2	C2H2	Si012796m
C2H2	C2H2	Si013546m
C2H2	C2H2	Si013556m
C2H2	C2H2	Si013819m
C2H2	C2H2	Si013894m
C2H2	C2H2	Si014969m
C2H2	C2H2	Si015086m
C2H2	C2H2	Si016736m
C2H2	C2H2	Si017327m
C2H2	C2H2	Si017455m
C2H2	C2H2	Si017660m
C2H2	C2H2	Si018405m
C2H2	C2H2	Si019050m
C2H2	C2H2	Si019563m
C2H2	C2H2	Si019690m
C2H2	C2H2	Si019899m
C2H2	C2H2	Si020018m
C2H2	C2H2	Si020193m
C2H2	C2H2	Si020219m
C2H2	C2H2	Si020720m
C2H2	C2H2	Si021414m
C2H2	C2H2	Si022296m
C2H2	C2H2	Si022363m
C2H2	C2H2	Si022364m
C2H2	C2H2	Si022778m
C2H2	C2H2	Si023013m
C2H2	C2H2	Si023353m
C2H2	C2H2	Si024070m
C2H2	C2H2	Si025069m
C2H2	C2H2	Si025079m
C2H2	C2H2	Si026443m
C2H2	C2H2	Si026682m
C2H2	C2H2	Si026741m
C2H2	C2H2	Si026973m
C2H2	C2H2	Si027104m
C2H2	C2H2	Si027397m
C2H2	C2H2	Si027432m
C2H2	C2H2	Si027751m
C2H2	C2H2	Si028367m
C2H2	C2H2	Si028783m
C2H2	C2H2	Si028906m
C2H2	C2H2	Si029321m
C2H2	C2H2	Si029540m
C2H2	C2H2	Si029726m
C2H2	C2H2	Si029897m
C2H2	C2H2	Si030356m
C2H2	C2H2	Si030455m
C2H2	C2H2	Si030458m
C2H2	C2H2	Si030360m
C2H2	C2H2	Si030697m
C2H2	C2H2	Si031489m
C2H2	C2H2	Si032478m
C2H2	C2H2	Si032555m
C2H2	C2H2	Si032580m
C2H2	C2H2	Si032711m
C2H2	C2H2	Si032740m
C2H2	C2H2	Si033303m
C2H2	C2H2	Si034911m
C2H2	C2H2	Si035083m
C2H2	C2H2	Si035672m
C2H2	C2H2	Si036003m
C2H2	C2H2	Si036555m
C2H2	C2H2	Si036839m
C2H2	C2H2	Si037251m
C2H2	C2H2	Si037343m
C2H2	C2H2	Si037429m
C2H2	C2H2	Si037516m
C2H2	C2H2	Si037660m
C2H2	C2H2	Si037672m
C2H2	C2H2	Si037914m
C2H2	C2H2	Si037937m
C2H2	C2H2	Si037938m
C2H2	C2H2	Si038591m
C2H2	C2H2	Si038797m
C2H2	C2H2	Si038885m
C2H2	C2H2	Si039456m
C2H2	C2H2	Si039631m
C2H2	C2H2	Si039857m
C3H	C3H	Si000552m
C3H	C3H	Si000968m
C3H	C3H	Si001389m
C3H	C3H	Si001765m
C3H	C3H	Si002072m
C3H	C3H	Si001303m
C3H	C3H	Si001422m
C3H	C3H	Si001558m
C3H	C3H	Si002050m
C3H	C3H	Si002051m
C3H	C3H	Si002063m
C3H	C3H	Si003156m
C3H	C3H	Si004757m
C3H	C3H	Si005180m
C3H	C3H	Si006046m
C3H	C3H	Si006602m
C3H	C3H	Si006709m
C3H	C3H	Si006710m
C3H	C3H	Si006711m
C3H	C3H	Si006712m
C3H	C3H	Si006771m
N/A	C3H	Si009538m
N/A	C3H	Si009579m
C3H	C3H	Si013221m
C3H	C3H	Si013969m
C3H	C3H	Si016579m
C3H	C3H	Si017193m
C3H	C3H	Si017218m
C3H	C3H	Si017533m
C3H	C3H	Si017273m
N/A	C3H	Si017583m
N/A	C3H	Si017611m
C3H	C3H	Si017750m
C3H	C3H	Si017753m
C3H	C3H	Si019853m
C3H	C3H	Si021446m
C3H	C3H	Si021540m
C3H	C3H	Si021551m
C3H	C3H	Si021557m
C3H	C3H	Si021682m
C3H	C3H	Si022648m
C3H	C3H	Si022785m
C3H	C3H	Si023144m
C3H	C3H	Si022958m
C3H	C3H	Si024685m
C3H	C3H	Si024826m
C3H	C3H	Si026440m
C3H	C3H	Si033903m
C3H	C3H	Si034386m
C3H	C3H	Si039240m
C3H	C3H	Si039512m
C3H	C3H	Si040267m
CAMTA	CAMTA	Si000282m
CAMTA	CAMTA	Si009249m
CAMTA	CAMTA	Si028797m
CAMTA	CAMTA	Si028862m
CAMTA	CAMTA	Si034046m
CAMTA	CAMTA	Si034049m
CAMTA	CAMTA	Si034054m
CAMTA	CAMTA	Si034076m
CO-like	CO-like	Si006432m
CO-like	CO-like	Si006690m
CO-like	CO-like	Si010592m
CO-like	CO-like	Si014224m
CO-like	CO-like	Si017124m
CO-like	CO-like	Si017216m
CO-like	CO-like	Si017225m
CO-like	CO-like	Si017374m
CO-like	CO-like	Si017487m
CO-like	CO-like	Si030034m
CO-like	CO-like	Si030140m
CO-like	CO-like	Si035937m
CPP	CPP	Si000730m
CPP	CPP	Si002871m
CPP	CPP	Si008814m
CPP	CPP	Si014947m
CPP	CPP	Si016959m
CPP	CPP	Si021159m
CPP	CPP	Si022238m
CPP	CPP	Si022450m
CPP	CPP	Si028949m
CPP	CPP	Si034711m
DBB	DBB	Si001636m
DBB	DBB	Si006670m
DBB	DBB	Si006993m
DBB	DBB	Si010870m
DBB	DBB	Si010885m
DBB	DBB	Si010884m
DBB	DBB	Si018081m
DBB	DBB	Si022650m
DBB	DBB	Si024510m
Dof	Dof	Si000689m
Dof	Dof	Si002230m
Dof	Dof	Si002728m
Dof	Dof	Si007011m
Dof	Dof	Si010443m
Dof	Dof	Si010669m
Dof	Dof	Si017619m
Dof	Dof	Si017962m
Dof	Dof	Si019139m
Dof	Dof	Si022547m
Dof	Dof	Si022633m
Dof	Dof	Si022683m
Dof	Dof	Si023256m
Dof	Dof	Si026626m
Dof	Dof	Si026678m
Dof	Dof	Si026692m
Dof	Dof	Si027437m
Dof	Dof	Si027519m
Dof	Dof	Si029673m
Dof	Dof	Si030774m
Dof	Dof	Si035787m
Dof	Dof	Si035812m
Dof	Dof	Si035896m
Dof	Dof	Si036197m
Dof	Dof	Si036311m
Dof	Dof	Si036341m
Dof	Dof	Si039685m
Dof	Dof	Si040117m
E2F/DP	E2F/DP	Si003799m
E2F/DP	E2F/DP	Si006412m
E2F/DP	E2F/DP	Si010044m
E2F/DP	E2F/DP	Si010122m
E2F/DP	E2F/DP	Si017108m
E2F/DP	E2F/DP	Si019635m
E2F/DP	E2F/DP	Si036124m
E2F/DP	E2F/DP	Si036476m
EIL	EIL	Si009909m
EIL	EIL	Si013426m
EIL	EIL	Si017107m
EIL	EIL	Si029213m
EIL	EIL	Si029258m
EIL	EIL	Si029259m
EIL	EIL	Si033190m
EIL	EIL	Si034616m
EIL	EIL	Si034617m
AP2	ERF	Si000593m
ERF	ERF	Si002010m
ERF	ERF	Si002067m
ERF	ERF	Si002186m
ERF	ERF	Si002247m
ERF	ERF	Si002714m
ERF	ERF	Si002729m
ERF	ERF	Si002749m
ERF	ERF	Si002845m
ERF	ERF	Si002846m
ERF	ERF	Si003053m
ERF	ERF	Si003867m
ERF	ERF	Si004029m
ERF	ERF	Si004174m
ERF	ERF	Si006802m
ERF	ERF	Si006905m
ERF	ERF	Si006941m
ERF	ERF	Si007144m
ERF	ERF	Si007199m
ERF	ERF	Si007359m
ERF	ERF	Si007882m
ERF	ERF	Si007967m
ERF	ERF	Si007977m
ERF	ERF	Si008104m
ERF	ERF	Si008108m
ERF	ERF	Si008323m
ERF	ERF	Si008385m
ERF	ERF	Si008394m
ERF	ERF	Si008428m
ERF	ERF	Si008587m
ERF	ERF	Si008682m
ERF	ERF	Si010228m
ERF	ERF	Si010289m
ERF	ERF	Si010292m
ERF	ERF	Si010301m
ERF	ERF	Si010703m
ERF	ERF	Si010967m
ERF	ERF	Si011005m
ERF	ERF	Si011086m
ERF	ERF	Si011648m
ERF	ERF	Si011941m
ERF	ERF	Si012169m
ERF	ERF	Si012254m
ERF	ERF	Si012587m
ERF	ERF	Si012688m
ERF	ERF	Si013986m
ERF	ERF	Si014237m
ERF	ERF	Si014469m
ERF	ERF	Si014474m
ERF	ERF	Si014894m
ERF	ERF	Si014944m
ERF	ERF	Si015027m
ERF	ERF	Si015237m
ERF	ERF	Si015330m
ERF	ERF	Si015394m
ERF	ERF	Si015420m
ERF	ERF	Si015435m
ERF	ERF	Si015487m
ERF	ERF	Si017568m
ERF	ERF	Si017760m
ERF	ERF	Si017790m
ERF	ERF	Si017865m
ERF	ERF	Si017941m
ERF	ERF	Si017995m
ERF	ERF	Si018024m
ERF	ERF	Si018039m
ERF	ERF	Si018144m
ERF	ERF	Si018188m
ERF	ERF	Si018222m
ERF	ERF	Si018262m
ERF	ERF	Si018306m
ERF	ERF	Si018550m
ERF	ERF	Si019157m
ERF	ERF	Si019270m
ERF	ERF	Si019328m
ERF	ERF	Si019443m
ERF	ERF	Si019636m
ERF	ERF	Si019641m
ERF	ERF	Si019772m
ERF	ERF	Si019997m
ERF	ERF	Si020138m
ERF	ERF	Si020605m
AP2	ERF	Si021952m
ERF	ERF	Si022619m
ERF	ERF	Si022621m
ERF	ERF	Si022989m
ERF	ERF	Si022990m
ERF	ERF	Si022991m
ERF	ERF	Si022995m
ERF	ERF	Si022996m
ERF	ERF	Si022997m
ERF	ERF	Si022998m
ERF	ERF	Si022663m
ERF	ERF	Si022788m
ERF	ERF	Si023088m
ERF	ERF	Si023329m
ERF	ERF	Si023330m
ERF	ERF	Si024059m
ERF	ERF	Si024258m
ERF	ERF	Si024352m
ERF	ERF	Si024417m
ERF	ERF	Si024427m
ERF	ERF	Si024479m
ERF	ERF	Si024834m
ERF	ERF	Si024861m
ERF	ERF	Si026709m
ERF	ERF	Si026882m
ERF	ERF	Si027288m
ERF	ERF	Si027485m
ERF	ERF	Si028088m
ERF	ERF	Si028135m
ERF	ERF	Si028219m
ERF	ERF	Si030088m
ERF	ERF	Si030506m
ERF	ERF	Si030514m
ERF	ERF	Si030684m
ERF	ERF	Si030686m
ERF	ERF	Si030692m
ERF	ERF	Si030706m
ERF	ERF	Si030741m
ERF	ERF	Si030810m
ERF	ERF	Si030856m
ERF	ERF	Si030869m
ERF	ERF	Si030998m
ERF	ERF	Si031001m
ERF	ERF	Si031079m
ERF	ERF	Si031946m
ERF	ERF	Si031957m
ERF	ERF	Si032213m
ERF	ERF	Si032351m
ERF	ERF	Si032391m
ERF	ERF	Si032666m
ERF	ERF	Si032771m
ERF	ERF	Si032815m
ERF	ERF	Si033089m
ERF	ERF	Si033237m
ERF	ERF	Si033388m
ERF	ERF	Si036118m
ERF	ERF	Si036606m
ERF	ERF	Si036615m
ERF	ERF	Si036647m
ERF	ERF	Si036938m
ERF	ERF	Si036821m
ERF	ERF	Si036827m
ERF	ERF	Si036893m
ERF	ERF	Si037209m
ERF	ERF	Si037714m
ERF	ERF	Si038848m
ERF	ERF	Si038911m
ERF	ERF	Si039170m
ERF	ERF	Si039264m
ERF	ERF	Si039310m
ERF	ERF	Si039427m
ERF	ERF	Si039445m
ERF	ERF	Si039493m
ERF	ERF	Si039505m
ERF	ERF	Si039759m
ERF	ERF	Si040039m
FAR1	FAR1	Si003843m
FAR1	FAR1	Si004063m
FAR1	FAR1	Si005043m
FAR1	FAR1	Si005142m
FAR1	FAR1	Si005823m
FAR1	FAR1	Si007883m
FAR1	FAR1	Si007937m
FAR1	FAR1	Si007992m
FAR1	FAR1	Si008407m
FAR1	FAR1	Si008721m
FAR1	FAR1	Si009370m
FAR1	FAR1	Si009382m
FAR1	FAR1	Si009501m
FAR1	FAR1	Si009620m
FAR1	FAR1	Si009624m
FAR1	FAR1	Si012297m
FAR1	FAR1	Si013245m
FAR1	FAR1	Si013246m
FAR1	FAR1	Si015159m
FAR1	FAR1	Si015257m
FAR1	FAR1	Si015741m
FAR1	FAR1	Si015760m
FAR1	FAR1	Si015784m
FAR1	FAR1	Si015801m
FAR1	FAR1	Si016477m
FAR1	FAR1	Si016539m
FAR1	FAR1	Si018734m
FAR1	FAR1	Si019070m
FAR1	FAR1	Si019816m
FAR1	FAR1	Si019879m
N/A	FAR1	Si019928m
FAR1	FAR1	Si024094m
FAR1	FAR1	Si024892m
FAR1	FAR1	Si027315m
FAR1	FAR1	Si027347m
FAR1	FAR1	Si027404m
FAR1	FAR1	Si027492m
FAR1	FAR1	Si027695m
FAR1	FAR1	Si027897m
FAR1	FAR1	Si028177m
FAR1	FAR1	Si028955m
FAR1	FAR1	Si029002m
FAR1	FAR1	Si029004m
FAR1	FAR1	Si029007m
FAR1	FAR1	Si029278m
FAR1	FAR1	Si031894m
FAR1	FAR1	Si032571m
FAR1	FAR1	Si032577m
FAR1	FAR1	Si032649m
FAR1	FAR1	Si032674m
FAR1	FAR1	Si032923m
FAR1	FAR1	Si033400m
FAR1	FAR1	Si034021m
FAR1	FAR1	Si034085m
FAR1	FAR1	Si034276m
FAR1	FAR1	Si034492m
FAR1	FAR1	Si038652m
FAR1	FAR1	Si039100m
FAR1	FAR1	Si039254m
FAR1	FAR1	Si039382m
FAR1	FAR1	Si039384m
FAR1	FAR1	Si039488m
FAR1	FAR1	Si039575m
FAR1	FAR1	Si039659m
G2-like	G2-like	Si001230m
G2-like	G2-like	Si001336m
G2-like	G2-like	Si001866m
G2-like	G2-like	Si002016m
G2-like	G2-like	Si002653m
G2-like	G2-like	Si004864m
G2-like	G2-like	Si006312m
G2-like	G2-like	Si006354m
G2-like	G2-like	Si006400m
G2-like	G2-like	Si006449m
G2-like	G2-like	Si006865m
G2-like	G2-like	Si007179m
G2-like	G2-like	Si010342m
G2-like	G2-like	Si010794m
G2-like	G2-like	Si011884m
G2-like	G2-like	Si013716m
G2-like	G2-like	Si014152m
G2-like	G2-like	Si014218m
G2-like	G2-like	Si014513m
G2-like	G2-like	Si016955m
G2-like	G2-like	Si017191m
G2-like	G2-like	Si017608m
G2-like	G2-like	Si018049m
G2-like	G2-like	Si019625m
G2-like	G2-like	Si019945m
G2-like	G2-like	Si020216m
G2-like	G2-like	Si022099m
G2-like	G2-like	Si022265m
G2-like	G2-like	Si022287m
G2-like	G2-like	Si022972m
G2-like	G2-like	Si024683m
G2-like	G2-like	Si026524m
G2-like	G2-like	Si029945m
G2-like	G2-like	Si030320m
G2-like	G2-like	Si030286m
G2-like	G2-like	Si030350m
G2-like	G2-like	Si030371m
G2-like	G2-like	Si030441m
G2-like	G2-like	Si030932m
G2-like	G2-like	Si030592m
G2-like	G2-like	Si030695m
G2-like	G2-like	Si032049m
G2-like	G2-like	Si035682m
G2-like	G2-like	Si036127m
G2-like	G2-like	Si036187m
G2-like	G2-like	Si036390m
G2-like	G2-like	Si036412m
G2-like	G2-like	Si039078m
G2-like	G2-like	Si039234m
G2-like	G2-like	Si040114m
GATA	GATA	Si001735m
GATA	GATA	Si002983m
GATA	GATA	Si004417m
GATA	GATA	Si006733m
GATA	GATA	Si006750m
GATA	GATA	Si006755m
GATA	GATA	Si010126m
GATA	GATA	Si010130m
GATA	GATA	Si010259m
GATA	GATA	Si010863m
GATA	GATA	Si011269m
GATA	GATA	Si011929m
GATA	GATA	Si017219m
GATA	GATA	Si017314m
GATA	GATA	Si017317m
GATA	GATA	Si019058m
GATA	GATA	Si019572m
GATA	GATA	Si022327m
GATA	GATA	Si022366m
GATA	GATA	Si022727m
GATA	GATA	Si024214m
GATA	GATA	Si027518m
GATA	GATA	Si028169m
GATA	GATA	Si034871m
GATA	GATA	Si036273m
GATA	GATA	Si036492m
GATA	GATA	Si036747m
GATA	GATA	Si037892m
GATA	GATA	Si037897m
GATA	GATA	Si039011m
GATA	GATA	Si040064m
GeBP	GeBP	Si005179m
GeBP	GeBP	Si006601m
GeBP	GeBP	Si012600m
GeBP	GeBP	Si013598m
GeBP	GeBP	Si013896m
GeBP	GeBP	Si016765m
GeBP	GeBP	Si017003m
GeBP	GeBP	Si017150m
GeBP	GeBP	Si017797m
GeBP	GeBP	Si017925m
GeBP	GeBP	Si019873m
GeBP	GeBP	Si020045m
GeBP	GeBP	Si024669m
GeBP	GeBP	Si030239m
GeBP	GeBP	Si036257m
GRAS	GRAS	Si000234m
GRAS	GRAS	Si000832m
GRAS	GRAS	Si000959m
GRAS	GRAS	Si001293m
GRAS	GRAS	Si001436m
GRAS	GRAS	Si006258m
GRAS	GRAS	Si008068m
GRAS	GRAS	Si008220m
GRAS	GRAS	Si009582m
GRAS	GRAS	Si009601m
GRAS	GRAS	Si009933m
GRAS	GRAS	Si009972m
GRAS	GRAS	Si012046m
GRAS	GRAS	Si012188m
GRAS	GRAS	Si012318m
GRAS	GRAS	Si012328m
GRAS	GRAS	Si012421m
GRAS	GRAS	Si012487m
GRAS	GRAS	Si016508m
GRAS	GRAS	Si016627m
GRAS	GRAS	Si019936m
GRAS	GRAS	Si021635m
GRAS	GRAS	Si021890m
GRAS	GRAS	Si022117m
GRAS	GRAS	Si024218m
GRAS	GRAS	Si024429m
GRAS	GRAS	Si024520m
GRAS	GRAS	Si024539m
GRAS	GRAS	Si024587m
GRAS	GRAS	Si024639m
GRAS	GRAS	Si024734m
GRAS	GRAS	Si025289m
GRAS	GRAS	Si025985m
GRAS	GRAS	Si026111m
GRAS	GRAS	Si026116m
GRAS	GRAS	Si027708m
GRAS	GRAS	Si027981m
GRAS	GRAS	Si028262m
GRAS	GRAS	Si029156m
GRAS	GRAS	Si029296m
GRAS	GRAS	Si029418m
GRAS	GRAS	Si029796m
GRAS	GRAS	Si032551m
GRAS	GRAS	Si033320m
GRAS	GRAS	Si034417m
GRAS	GRAS	Si034418m
GRAS	GRAS	Si034627m
GRAS	GRAS	Si034653m
GRAS	GRAS	Si034954m
GRAS	GRAS	Si035052m
GRAS	GRAS	Si035053m
GRAS	GRAS	Si035054m
GRAS	GRAS	Si035469m
GRAS	GRAS	Si035089m
GRAS	GRAS	Si035728m
GRAS	GRAS	Si039098m
GRAS	GRAS	Si039400m
GRAS	GRAS	Si039877m
GRAS	GRAS	Si040022m
GRAS	GRAS	Si040221m
GRAS	GRAS	Si040237m
GRF	GRF	Si006922m
GRF	GRF	Si008818m
GRF	GRF	Si011853m
GRF	GRF	Si017449m
GRF	GRF	Si017511m
GRF	GRF	Si017515m
GRF	GRF	Si018252m
GRF	GRF	Si026680m
GRF	GRF	Si030809m
GRF	GRF	Si034822m
GRF	GRF	Si035794m
HB-other	HB-other	Si000079m
HB-other	HB-other	Si004333m
HB-other	HB-other	Si006856m
HB-other	HB-other	Si018066m
HB-other	HB-other	Si020949m
HB-other	HB-other	Si025937m
HB-other	HB-other	Si030167m
HB-other	HB-other	Si033977m
HB-other	HB-other	Si033979m
HB-PHD	HB-PHD	Si000035m
HB-PHD	HB-PHD	Si000036m
HB-PHD	HB-PHD	Si021365m
HD-ZIP	HD-ZIP	Si000283m
HD-ZIP	HD-ZIP	Si000344m
HD-ZIP	HD-ZIP	Si000347m
HD-ZIP	HD-ZIP	Si000488m
HD-ZIP	HD-ZIP	Si002823m
HD-ZIP	HD-ZIP	Si004904m
HD-ZIP	HD-ZIP	Si005966m
HD-ZIP	HD-ZIP	Si007019m
HD-ZIP	HD-ZIP	Si007082m
HD-ZIP	HD-ZIP	Si007238m
HD-ZIP	HD-ZIP	Si009396m
HD-ZIP	HD-ZIP	Si009409m
HD-ZIP	HD-ZIP	Si010550m
HD-ZIP	HD-ZIP	Si010958m
HD-ZIP	HD-ZIP	Si012320m
HD-ZIP	HD-ZIP	Si012707m
HD-ZIP	HD-ZIP	Si013279m
HD-ZIP	HD-ZIP	Si013285m
HD-ZIP	HD-ZIP	Si013286m
HD-ZIP	HD-ZIP	Si014228m
HD-ZIP	HD-ZIP	Si014231m
HD-ZIP	HD-ZIP	Si014954m
HD-ZIP	HD-ZIP	Si016483m
HD-ZIP	HD-ZIP	Si017789m
HD-ZIP	HD-ZIP	Si017996m
HD-ZIP	HD-ZIP	Si018145m
HD-ZIP	HD-ZIP	Si018237m
HD-ZIP	HD-ZIP	Si018305m
HD-ZIP	HD-ZIP	Si019554m
HD-ZIP	HD-ZIP	Si019736m
HB-other	HD-ZIP	Si019956m
HD-ZIP	HD-ZIP	Si021201m
HD-ZIP	HD-ZIP	Si028908m
HD-ZIP	HD-ZIP	Si030329m
HD-ZIP	HD-ZIP	Si030640m
HD-ZIP	HD-ZIP	Si030822m
HD-ZIP	HD-ZIP	Si030983m
HD-ZIP	HD-ZIP	Si031009m
HD-ZIP	HD-ZIP	Si032393m
HD-ZIP	HD-ZIP	Si033066m
HD-ZIP	HD-ZIP	Si034202m
HD-ZIP	HD-ZIP	Si034228m
HD-ZIP	HD-ZIP	Si034251m
HD-ZIP	HD-ZIP	Si034254m
HD-ZIP	HD-ZIP	Si036388m
HD-ZIP	HD-ZIP	Si036519m
HD-ZIP	HD-ZIP	Si036724m
HD-ZIP	HD-ZIP	Si037189m
HD-ZIP	HD-ZIP	Si037255m
HD-ZIP	HD-ZIP	Si040014m
HRT-like	HRT-like	Si029353m
HSF	HSF	Si001439m
HSF	HSF	Si002292m
HSF	HSF	Si002580m
HSF	HSF	Si004605m
HSF	HSF	Si006775m
HSF	HSF	Si006875m
HSF	HSF	Si016943m
HSF	HSF	Si019082m
HSF	HSF	Si022026m
HSF	HSF	Si030056m
HSF	HSF	Si030094m
HSF	HSF	Si030256m
HSF	HSF	Si030611m
HSF	HSF	Si033243m
HSF	HSF	Si035526m
HSF	HSF	Si035840m
HSF	HSF	Si036717m
HSF	HSF	Si036148m
HSF	HSF	Si036304m
HSF	HSF	Si036486m
HSF	HSF	Si036489m
HSF	HSF	Si036493m
HSF	HSF	Si038907m
HSF	HSF	Si039749m
HSF	HSF	Si040272m
LBD	LBD	Si002412m
LBD	LBD	Si002599m
LBD	LBD	Si002632m
LBD	LBD	Si004290m
LBD	LBD	Si004575m
LBD	LBD	Si004887m
LBD	LBD	Si005134m
LBD	LBD	Si008052m
LBD	LBD	Si011647m
LBD	LBD	Si012018m
LBD	LBD	Si012657m
LBD	LBD	Si015156m
LBD	LBD	Si015521m
LBD	LBD	Si015783m
LBD	LBD	Si019578m
LBD	LBD	Si022660m
LBD	LBD	Si024114m
LBD	LBD	Si024229m
LBD	LBD	Si024430m
LBD	LBD	Si026864m
LBD	LBD	Si030262m
LBD	LBD	Si031011m
LBD	LBD	Si031887m
LBD	LBD	Si032865m
LBD	LBD	Si036905m
LBD	LBD	Si037275m
LBD	LBD	Si037280m
LBD	LBD	Si037346m
LBD	LBD	Si037583m
LBD	LBD	Si037727m
LBD	LBD	Si039129m
LBD	LBD	Si040019m
LFY	LFY	Si011756m
LSD	LSD	Si000307m
LSD	LSD	Si014280m
LSD	LSD	Si014281m
LSD	LSD	Si014603m
LSD	LSD	Si023407m
LSD	LSD	Si023412m
LSD	LSD	Si037185m
LSD	LSD	Si037666m
LSD	LSD	Si037902m
MIKC	MIKC	Si002551m
MIKC	MIKC	Si002929m
MIKC	MIKC	Si003216m
MIKC	MIKC	Si002988m
MIKC	MIKC	Si007187m
MIKC	MIKC	Si007221m
MIKC	MIKC	Si007226m
MIKC	MIKC	Si010898m
MIKC	MIKC	Si012632m
MIKC	MIKC	Si013937m
MIKC	MIKC	Si014419m
MIKC	MIKC	Si017524m
MIKC	MIKC	Si017552m
MIKC	MIKC	Si017581m
MIKC	MIKC	Si018160m
MIKC	MIKC	Si018408m
MIKC	MIKC	Si018183m
MIKC	MIKC	Si019985m
MIKC	MIKC	Si022981m
MIKC	MIKC	Si023214m
MIKC	MIKC	Si025315m
MIKC	MIKC	Si030802m
MIKC	MIKC	Si030896m
MIKC	MIKC	Si030960m
MIKC	MIKC	Si030963m
MIKC	MIKC	Si037197m
MIKC	MIKC	Si037358m
MIKC	MIKC	Si037369m
MIKC	MIKC	Si037372m
MIKC	MIKC	Si037374m
MIKC	MIKC	Si037377m
MIKC	MIKC	Si037380m
MIKC	MIKC	Si037382m
MIKC	MIKC	Si037610m
MIKC	MIKC	Si037611m
MIKC	MIKC	Si037613m
M-type	M-type	Si003866m
M-type	M-type	Si003888m
M-type	M-type	Si003917m
M-type	M-type	Si003942m
M-type	M-type	Si004188m
M-type	M-type	Si004289m
M-type	M-type	Si004582m
M-type	M-type	Si004925m
M-type	M-type	Si005133m
M-type	M-type	Si007275m
M-type	M-type	Si007641m
M-type	M-type	Si007683m
M-type	M-type	Si008260m
M-type	M-type	Si008439m
M-type	M-type	Si008672m
M-type	M-type	Si008680m
M-type	M-type	Si012517m
M-type	M-type	Si013985m
MIKC	M-type	Si014540m
M-type	M-type	Si014885m
M-type	M-type	Si015525m
M-type	M-type	Si019299m
M-type	M-type	Si019337m
M-type	M-type	Si019470m
M-type	M-type	Si019649m
M-type	M-type	Si019880m
M-type	M-type	Si019951m
M-type	M-type	Si023118m
M-type	M-type	Si023516m
M-type	M-type	Si024164m
M-type	M-type	Si024640m
M-type	M-type	Si024783m
M-type	M-type	Si024928m
M-type	M-type	Si028206m
M-type	M-type	Si028357m
M-type	M-type	Si032189m
M-type	M-type	Si032543m
M-type	M-type	Si032862m
M-type	M-type	Si038257m
M-type	M-type	Si038299m
M-type	M-type	Si038960m
M-type	M-type	Si039273m
MYB	MYB	Si000842m
MYB	MYB	Si000907m
MYB	MYB	Si001565m
MYB	MYB	Si001686m
MYB	MYB	Si002107m
MYB	MYB	Si002220m
MYB	MYB	Si002319m
MYB	MYB	Si002350m
MYB	MYB	Si002423m
MYB	MYB	Si002426m
MYB	MYB	Si002446m
MYB	MYB	Si002550m
MYB	MYB	Si002595m
MYB	MYB	Si002629m
MYB	MYB	Si003841m
MYB	MYB	Si003965m
MYB	MYB	Si004316m
MYB	MYB	Si004558m
MYB	MYB	Si004691m
MYB	MYB	Si004755m
MYB	MYB	Si005038m
MYB	MYB	Si005548m
MYB	MYB	Si006555m
MYB	MYB	Si006790m
MYB	MYB	Si006938m
MYB	MYB	Si007017m
MYB	MYB	Si007070m
MYB	MYB	Si008086m
MYB	MYB	Si008089m
MYB	MYB	Si009268m
MYB	MYB	Si009576m
MYB	MYB	Si010352m
MYB	MYB	Si010384m
MYB	MYB	Si010608m
MYB	MYB	Si010627m
MYB	MYB	Si010814m
MYB	MYB	Si010822m
MYB	MYB	Si011098m
MYB	MYB	Si011791m
MYB	MYB	Si012017m
MYB	MYB	Si012032m
MYB	MYB	Si012130m
MYB	MYB	Si012304m
MYB	MYB	Si012585m
MYB	MYB	Si012660m
MYB	MYB	Si013994m
MYB	MYB	Si014103m
MYB	MYB	Si014113m
MYB	MYB	Si014144m
MYB	MYB	Si014183m
MYB	MYB	Si015081m
MYB	MYB	Si015412m
MYB	MYB	Si015585m
MYB	MYB	Si015776m
MYB	MYB	Si015815m
MYB	MYB	Si017415m
MYB	MYB	Si017704m
MYB	MYB	Si017785m
MYB	MYB	Si017851m
MYB	MYB	Si017899m
MYB	MYB	Si017903m
MYB	MYB	Si017917m
MYB	MYB	Si017934m
MYB	MYB	Si017947m
MYB	MYB	Si017987m
MYB	MYB	Si018007m
MYB	MYB	Si018182m
MYB	MYB	Si020066m
MYB	MYB	Si020225m
MYB	MYB	Si021096m
MYB	MYB	Si021484m
MYB	MYB	Si022112m
MYB	MYB	Si022113m
MYB	MYB	Si022474m
MYB	MYB	Si022730m
MYB	MYB	Si022762m
MYB	MYB	Si022816m
MYB	MYB	Si022826m
MYB	MYB	Si022831m
MYB	MYB	Si022874m
MYB	MYB	Si022959m
MYB	MYB	Si023104m
MYB	MYB	Si024031m
MYB	MYB	Si024344m
MYB	MYB	Si024431m
MYB	MYB	Si024470m
MYB	MYB	Si024786m
MYB	MYB	Si026574m
MYB	MYB	Si026651m
MYB	MYB	Si026733m
MYB	MYB	Si026734m
MYB	MYB	Si026751m
MYB	MYB	Si026803m
MYB	MYB	Si028919m
MYB	MYB	Si029124m
MYB	MYB	Si029142m
MYB	MYB	Si029872m
MYB	MYB	Si030152m
MYB	MYB	Si030273m
MYB	MYB	Si030282m
MYB	MYB	Si030544m
MYB	MYB	Si030560m
MYB	MYB	Si030584m
MYB	MYB	Si030711m
MYB	MYB	Si030750m
MYB	MYB	Si030943m
MYB	MYB	Si031939m
MYB	MYB	Si032498m
MYB	MYB	Si032544m
MYB	MYB	Si032789m
MYB	MYB	Si035722m
MYB	MYB	Si036638m
MYB	MYB	Si036681m
MYB	MYB	Si037256m
MYB	MYB	Si037281m
MYB	MYB	Si038845m
MYB	MYB	Si038905m
MYB	MYB	Si039046m
MYB	MYB	Si039538m
MYB	MYB	Si039629m
MYB	MYB	Si039876m
MYB	MYB	Si039882m
MYB	MYB	Si040527m
MYB_related	MYB_related	Si000260m
MYB_related	MYB_related	Si000349m
MYB_related	MYB_related	Si000591m
MYB_related	MYB_related	Si001941m
MYB_related	MYB_related	Si002334m
MYB_related	MYB_related	Si002353m
MYB_related	MYB_related	Si002372m
MYB_related	MYB_related	Si002375m
MYB_related	MYB_related	Si002403m
MYB_related	MYB_related	Si002407m
MYB_related	MYB_related	Si002428m
MYB_related	MYB_related	Si002433m
MYB_related	MYB_related	Si002467m
MYB_related	MYB_related	Si002704m
MYB_related	MYB_related	Si002888m
MYB	MYB_related	Si003047m
MYB_related	MYB_related	Si003521m
MYB_related	MYB_related	Si003539m
MYB_related	MYB_related	Si003541m
MYB_related	MYB_related	Si003873m
MYB_related	MYB_related	Si006005m
MYB_related	MYB_related	Si006457m
MYB_related	MYB_related	Si006824m
MYB_related	MYB_related	Si006883m
MYB_related	MYB_related	Si006908m
MYB_related	MYB_related	Si007037m
MYB_related	MYB_related	Si007022m
MYB_related	MYB_related	Si007873m
MYB_related	MYB_related	Si007889m
MYB_related	MYB_related	Si008184m
MYB_related	MYB_related	Si008591m
MYB_related	MYB_related	Si008720m
MYB_related	MYB_related	Si009551m
MYB_related	MYB_related	Si009752m
MYB_related	MYB_related	Si010077m
MYB_related	MYB_related	Si013408m
MYB_related	MYB_related	Si013948m
MYB_related	MYB_related	Si014497m
MYB_related	MYB_related	Si014528m
MYB_related	MYB_related	Si014031m
MYB_related	MYB_related	Si014035m
MYB_related	MYB_related	Si014682m
MYB_related	MYB_related	Si014685m
MYB_related	MYB_related	Si015542m
MYB_related	MYB_related	Si015546m
MYB_related	MYB_related	Si016260m
MYB_related	MYB_related	Si016649m
MYB_related	MYB_related	Si016726m
MYB_related	MYB_related	Si017289m
MYB_related	MYB_related	Si017977m
MYB_related	MYB_related	Si017982m
MYB_related	MYB_related	Si018009m
MYB_related	MYB_related	Si018117m
MYB_related	MYB_related	Si017986m
MYB_related	MYB_related	Si018822m
MYB_related	MYB_related	Si020953m
MYB_related	MYB_related	Si020969m
MYB_related	MYB_related	Si021218m
MYB_related	MYB_related	Si021925m
MYB_related	MYB_related	Si021927m
MYB_related	MYB_related	Si022080m
MYB_related	MYB_related	Si022575m
MYB_related	MYB_related	Si022624m
MYB_related	MYB_related	Si022796m
MYB_related	MYB_related	Si023421m
MYB_related	MYB_related	Si023363m
MYB_related	MYB_related	Si023710m
MYB_related	MYB_related	Si023770m
MYB_related	MYB_related	Si024486m
MYB_related	MYB_related	Si025176m
MYB_related	MYB_related	Si025839m
MYB_related	MYB_related	Si026920m
MYB_related	MYB_related	Si029222m
MYB_related	MYB_related	Si030461m
MYB_related	MYB_related	Si032172m
MYB_related	MYB_related	Si032375m
MYB_related	MYB_related	Si032487m
MYB_related	MYB_related	Si032599m
MYB_related	MYB_related	Si032927m
MYB_related	MYB_related	Si034207m
MYB_related	MYB_related	Si034363m
MYB_related	MYB_related	Si034940m
MYB_related	MYB_related	Si035742m
MYB_related	MYB_related	Si036471m
MYB_related	MYB_related	Si036604m
MYB_related	MYB_related	Si036696m
MYB_related	MYB_related	Si036966m
MYB_related	MYB_related	Si037244m
MYB_related	MYB_related	Si038302m
MYB_related	MYB_related	Si038786m
MYB_related	MYB_related	Si038928m
MYB_related	MYB_related	Si039462m
MYB_related	MYB_related	Si039881m
NAC	NAC	Si001021m
NAC	NAC	Si001352m
NAC	NAC	Si001354m
NAC	NAC	Si001359m
NAC	NAC	Si001509m
NAC	NAC	Si001527m
NAC	NAC	Si001651m
NAC	NAC	Si001850m
NAC	NAC	Si002003m
NAC	NAC	Si002074m
NAC	NAC	Si002301m
NAC	NAC	Si002386m
NAC	NAC	Si002413m
NAC	NAC	Si002586m
NAC	NAC	Si004195m
NAC	NAC	Si004307m
NAC	NAC	Si004703m
NAC	NAC	Si004801m
NAC	NAC	Si004848m
NAC	NAC	Si006105m
NAC	NAC	Si006198m
NAC	NAC	Si006435m
NAC	NAC	Si006565m
NAC	NAC	Si006639m
NAC	NAC	Si006829m
NAC	NAC	Si006975m
NAC	NAC	Si006994m
NAC	NAC	Si007822m
NAC	NAC	Si007886m
NAC	NAC	Si008305m
NAC	NAC	Si010053m
NAC	NAC	Si010410m
NAC	NAC	Si010417m
NAC	NAC	Si010504m
NAC	NAC	Si010553m
NAC	NAC	Si010680m
NAC	NAC	Si010735m
NAC	NAC	Si010799m
NAC	NAC	Si011079m
NAC	NAC	Si011665m
NAC	NAC	Si011743m
NAC	NAC	Si011838m
NAC	NAC	Si012013m
NAC	NAC	Si012058m
NAC	NAC	Si012319m
NAC	NAC	Si012740m
NAC	NAC	Si013361m
NAC	NAC	Si013378m
NAC	NAC	Si013524m
NAC	NAC	Si013369m
NAC	NAC	Si013995m
NAC	NAC	Si014149m
NAC	NAC	Si014180m
NAC	NAC	Si014408m
NAC	NAC	Si014973m
NAC	NAC	Si015498m
NAC	NAC	Si015514m
NAC	NAC	Si016620m
NAC	NAC	Si017393m
NAC	NAC	Si017567m
NAC	NAC	Si017570m
NAC	NAC	Si017931m
NAC	NAC	Si017641m
NAC	NAC	Si017679m
NAC	NAC	Si017967m
NAC	NAC	Si018001m
NAC	NAC	Si018368m
NAC	NAC	Si019074m
NAC	NAC	Si019165m
NAC	NAC	Si019235m
NAC	NAC	Si019248m
NAC	NAC	Si019271m
NAC	NAC	Si019308m
NAC	NAC	Si019409m
NAC	NAC	Si019444m
NAC	NAC	Si019546m
NAC	NAC	Si019775m
NAC	NAC	Si019812m
NAC	NAC	Si019916m
NAC	NAC	Si020131m
NAC	NAC	Si020174m
NAC	NAC	Si022103m
NAC	NAC	Si022188m
NAC	NAC	Si022216m
NAC	NAC	Si022381m
NAC	NAC	Si022710m
NAC	NAC	Si022714m
NAC	NAC	Si022723m
NAC	NAC	Si022747m
NAC	NAC	Si022924m
NAC	NAC	Si022966m
NAC	NAC	Si024612m
NAC	NAC	Si024651m
NAC	NAC	Si024889m
NAC	NAC	Si025175m
NAC	NAC	Si025833m
NAC	NAC	Si026342m
NAC	NAC	Si026530m
NAC	NAC	Si026649m
NAC	NAC	Si026707m
NAC	NAC	Si026759m
NAC	NAC	Si027418m
NAC	NAC	Si027582m
NAC	NAC	Si027729m
NAC	NAC	Si027763m
NAC	NAC	Si027836m
NAC	NAC	Si028024m
NAC	NAC	Si028319m
NAC	NAC	Si029088m
NAC	NAC	Si030187m
NAC	NAC	Si030267m
NAC	NAC	Si030284m
NAC	NAC	Si030477m
NAC	NAC	Si030526m
NAC	NAC	Si030752m
NAC	NAC	Si030942m
NAC	NAC	Si032144m
NAC	NAC	Si032676m
NAC	NAC	Si032702m
NAC	NAC	Si032755m
NAC	NAC	Si032881m
NAC	NAC	Si033085m
NAC	NAC	Si033182m
NAC	NAC	Si033305m
NAC	NAC	Si034541m
NAC	NAC	Si034633m
NAC	NAC	Si035639m
NAC	NAC	Si036071m
NAC	NAC	Si036265m
NAC	NAC	Si036301m
NAC	NAC	Si036303m
NAC	NAC	Si036363m
NAC	NAC	Si036447m
NAC	NAC	Si036535m
NAC	NAC	Si036695m
NAC	NAC	Si036757m
NAC	NAC	Si036835m
NAC	NAC	Si038541m
NAC	NAC	Si038740m
NAC	NAC	Si038820m
NAC	NAC	Si038929m
NAC	NAC	Si039061m
NAC	NAC	Si039216m
NAC	NAC	Si039245m
NAC	NAC	Si039285m
NAC	NAC	Si039417m
NAC	NAC	Si039443m
NAC	NAC	Si039467m
NAC	NAC	Si039612m
NF-X1	NF-X1	Si000223m
NF-X1	NF-X1	Si000240m
NF-X1	NF-X1	Si005790m
NF-YA	NF-YA	Si019645m
NF-YA	NF-YA	Si022607m
NF-YA	NF-YA	Si023226m
NF-YA	NF-YA	Si023231m
NF-YA	NF-YA	Si023335m
NF-YA	NF-YA	Si024641m
NF-YA	NF-YA	Si030663m
NF-YA	NF-YA	Si030751m
NF-YA	NF-YA	Si032469m
NF-YA	NF-YA	Si036465m
NF-YA	NF-YA	Si036728m
NF-YA	NF-YA	Si036759m
NF-YA	NF-YA	Si036761m
NF-YA	NF-YA	Si037045m
NF-YA	NF-YA	Si037269m
NF-YA	NF-YA	Si037302m
NF-YA	NF-YA	Si037309m
NF-YA	NF-YA	Si037313m
NF-YA	NF-YA	Si037388m
NF-YB	NF-YB	Si003159m
NF-YB	NF-YB	Si004211m
NF-YB	NF-YB	Si004874m
NF-YB	NF-YB	Si007336m
NF-YB	NF-YB	Si007865m
NF-YB	NF-YB	Si008357m
NF-YB	NF-YB	Si014159m
NF-YB	NF-YB	Si014286m
NF-YB	NF-YB	Si018339m
NF-YB	NF-YB	Si020091m
NF-YB	NF-YB	Si023400m
NF-YB	NF-YB	Si023401m
NF-YB	NF-YB	Si023404m
NF-YB	NF-YB	Si024597m
NF-YB	NF-YB	Si031069m
NF-YB	NF-YB	Si031288m
NF-YB	NF-YB	Si038696m
NF-YC	NF-YC	Si004603m
NF-YC	NF-YC	Si007127m
NF-YC	NF-YC	Si012136m
NF-YC	NF-YC	Si015032m
NF-YC	NF-YC	Si015775m
NF-YC	NF-YC	Si018147m
NF-YC	NF-YC	Si018149m
NF-YC	NF-YC	Si018150m
NF-YC	NF-YC	Si018151m
NF-YC	NF-YC	Si020107m
NF-YC	NF-YC	Si022020m
NF-YC	NF-YC	Si022720m
NF-YC	NF-YC	Si023636m
NF-YC	NF-YC	Si026768m
NF-YC	NF-YC	Si026839m
NF-YC	NF-YC	Si032636m
NF-YC	NF-YC	Si037200m
Nin-like	Nin-like	Si000216m
Nin-like	Nin-like	Si002505m
Nin-like	Nin-like	Si005102m
Nin-like	Nin-like	Si008273m
Nin-like	Nin-like	Si010837m
Nin-like	Nin-like	Si012648m
Nin-like	Nin-like	Si013186m
Nin-like	Nin-like	Si013212m
Nin-like	Nin-like	Si013215m
Nin-like	Nin-like	Si016430m
Nin-like	Nin-like	Si019159m
Nin-like	Nin-like	Si019769m
Nin-like	Nin-like	Si020172m
Nin-like	Nin-like	Si021160m
Nin-like	Nin-like	Si025242m
Nin-like	Nin-like	Si025974m
Nin-like	Nin-like	Si028915m
Nin-like	Nin-like	Si034133m
Nin-like	Nin-like	Si036653m
RAV	RAV	Si001909m
RAV	RAV	Si004045m
RAV	RAV	Si012228m
RAV	RAV	Si024576m
S1Fa-like	S1Fa-like	Si011030m
SBP	SBP	Si000259m
SBP	SBP	Si001804m
SBP	SBP	Si006471m
SBP	SBP	Si006472m
SBP	SBP	Si006559m
SBP	SBP	Si010262m
SBP	SBP	Si013151m
SBP	SBP	Si013747m
SBP	SBP	Si013870m
SBP	SBP	Si017338m
SBP	SBP	Si017520m
SBP	SBP	Si017593m
SBP	SBP	Si017598m
SBP	SBP	Si017749m
SBP	SBP	Si021754m
SBP	SBP	Si022315m
SBP	SBP	Si026656m
SBP	SBP	Si030195m
SBP	SBP	Si031154m
SBP	SBP	Si032170m
SBP	SBP	Si034095m
SRS	SRS	Si001895m
SRS	SRS	Si002008m
SRS	SRS	Si009151m
SRS	SRS	Si015301m
SRS	SRS	Si022781m
SRS	SRS	Si032132m
SRS	SRS	Si032473m
STAT	STAT	Si034463m
TALE	TALE	Si000753m
TALE	TALE	Si003268m
TALE	TALE	Si006303m
HB-other	TALE	Si006358m
TALE	TALE	Si006932m
TALE	TALE	Si006936m
TALE	TALE	Si006964m
TALE	TALE	Si014568m
TALE	TALE	Si016883m
TALE	TALE	Si020494m
TALE	TALE	Si021436m
TALE	TALE	Si021437m
TALE	TALE	Si021626m
TALE	TALE	Si023561m
TALE	TALE	Si026083m
TALE	TALE	Si026084m
TALE	TALE	Si026085m
TALE	TALE	Si026087m
TALE	TALE	Si031454m
TALE	TALE	Si034602m
TALE	TALE	Si034720m
TALE	TALE	Si034832m
TALE	TALE	Si034960m
TALE	TALE	Si034962m
TALE	TALE	Si034965m
TALE	TALE	Si036193m
TALE	TALE	Si036329m
TALE	TALE	Si036580m
TALE	TALE	Si036727m
TALE	TALE	Si037920m
TALE	TALE	Si037922m
N/A	TALE	Si039082m
TALE	TALE	Si039908m
TCP	TCP	Si002496m
TCP	TCP	Si004293m
TCP	TCP	Si004564m
TCP	TCP	Si006631m
TCP	TCP	Si010765m
TCP	TCP	Si011076m
TCP	TCP	Si015230m
TCP	TCP	Si017396m
TCP	TCP	Si019114m
TCP	TCP	Si022811m
TCP	TCP	Si022830m
TCP	TCP	Si022833m
TCP	TCP	Si022967m
TCP	TCP	Si026501m
TCP	TCP	Si029871m
TCP	TCP	Si030591m
TCP	TCP	Si033183m
TCP	TCP	Si036075m
TCP	TCP	Si038692m
TCP	TCP	Si039258m
Trihelix	Trihelix	Si002238m
Trihelix	Trihelix	Si004811m
Trihelix	Trihelix	Si009787m
Trihelix	Trihelix	Si009844m
Trihelix	Trihelix	Si009930m
Trihelix	Trihelix	Si010015m
Trihelix	Trihelix	Si010138m
Trihelix	Trihelix	Si010102m
Trihelix	Trihelix	Si010104m
Trihelix	Trihelix	Si010147m
Trihelix	Trihelix	Si010246m
Trihelix	Trihelix	Si010590m
Trihelix	Trihelix	Si010820m
Trihelix	Trihelix	Si012121m
Trihelix	Trihelix	Si014062m
Trihelix	Trihelix	Si016283m
Trihelix	Trihelix	Si016284m
Trihelix	Trihelix	Si016578m
Trihelix	Trihelix	Si016720m
Trihelix	Trihelix	Si017397m
Trihelix	Trihelix	Si017444m
Trihelix	Trihelix	Si017674m
Trihelix	Trihelix	Si019071m
Trihelix	Trihelix	Si019502m
Trihelix	Trihelix	Si022565m
Trihelix	Trihelix	Si026391m
Trihelix	Trihelix	Si030145m
Trihelix	Trihelix	Si030430m
Trihelix	Trihelix	Si030448m
Trihelix	Trihelix	Si033157m
Trihelix	Trihelix	Si034382m
Trihelix	Trihelix	Si034384m
Trihelix	Trihelix	Si036121m
Trihelix	Trihelix	Si036682m
Trihelix	Trihelix	Si037484m
Trihelix	Trihelix	Si040176m
VOZ	VOZ	Si000864m
VOZ	VOZ	Si021568m
Whirly	Whirly	Si006951m
Whirly	Whirly	Si018290m
WOX	WOX	Si002508m
WOX	WOX	Si002900m
WOX	WOX	Si004249m
WOX	WOX	Si004427m
WOX	WOX	Si012229m
WOX	WOX	Si012474m
WOX	WOX	Si015065m
WOX	WOX	Si022944m
WOX	WOX	Si024219m
WOX	WOX	Si025013m
WOX	WOX	Si027421m
WOX	WOX	Si030836m
WOX	WOX	Si039112m
WRKY	WRKY	Si000824m
WRKY	WRKY	Si000906m
WRKY	WRKY	Si001109m
WRKY	WRKY	Si001816m
WRKY	WRKY	Si001863m
WRKY	WRKY	Si002019m
WRKY	WRKY	Si002121m
WRKY	WRKY	Si002203m
WRKY	WRKY	Si002295m
WRKY	WRKY	Si002364m
WRKY	WRKY	Si002365m
WRKY	WRKY	Si002401m
WRKY	WRKY	Si002621m
WRKY	WRKY	Si002751m
WRKY	WRKY	Si002862m
WRKY	WRKY	Si002957m
WRKY	WRKY	Si003782m
WRKY	WRKY	Si003805m
WRKY	WRKY	Si003876m
WRKY	WRKY	Si004464m
WRKY	WRKY	Si004791m
WRKY	WRKY	Si005025m
WRKY	WRKY	Si005138m
WRKY	WRKY	Si006217m
WRKY	WRKY	Si006914m
WRKY	WRKY	Si008215m
WRKY	WRKY	Si008812m
WRKY	WRKY	Si008820m
WRKY	WRKY	Si010545m
WRKY	WRKY	Si010706m
WRKY	WRKY	Si010764m
WRKY	WRKY	Si010813m
WRKY	WRKY	Si010832m
WRKY	WRKY	Si011007m
WRKY	WRKY	Si011735m
WRKY	WRKY	Si012025m
WRKY	WRKY	Si012735m
WRKY	WRKY	Si012785m
WRKY	WRKY	Si013326m
WRKY	WRKY	Si013374m
WRKY	WRKY	Si013488m
WRKY	WRKY	Si014163m
WRKY	WRKY	Si014939m
WRKY	WRKY	Si015433m
WRKY	WRKY	Si016791m
WRKY	WRKY	Si017095m
WRKY	WRKY	Si017443m
WRKY	WRKY	Si017529m
WRKY	WRKY	Si017889m
WRKY	WRKY	Si018283m
WRKY	WRKY	Si019098m
WRKY	WRKY	Si021634m
WRKY	WRKY	Si021859m
WRKY	WRKY	Si021956m
WRKY	WRKY	Si022220m
WRKY	WRKY	Si022461m
WRKY	WRKY	Si022468m
WRKY	WRKY	Si022568m
WRKY	WRKY	Si022676m
WRKY	WRKY	Si022702m
WRKY	WRKY	Si022843m
WRKY	WRKY	Si022933m
WRKY	WRKY	Si023194m
WRKY	WRKY	Si023279m
WRKY	WRKY	Si024078m
WRKY	WRKY	Si024816m
WRKY	WRKY	Si024841m
WRKY	WRKY	Si025086m
WRKY	WRKY	Si025181m
WRKY	WRKY	Si025307m
WRKY	WRKY	Si026466m
WRKY	WRKY	Si026670m
WRKY	WRKY	Si026831m
WRKY	WRKY	Si026859m
WRKY	WRKY	Si027328m
WRKY	WRKY	Si027360m
WRKY	WRKY	Si027574m
WRKY	WRKY	Si027769m
WRKY	WRKY	Si027876m
WRKY	WRKY	Si027946m
WRKY	WRKY	Si027982m
WRKY	WRKY	Si027998m
WRKY	WRKY	Si028023m
WRKY	WRKY	Si028202m
WRKY	WRKY	Si028270m
WRKY	WRKY	Si028710m
WRKY	WRKY	Si029245m
WRKY	WRKY	Si029764m
WRKY	WRKY	Si029342m
WRKY	WRKY	Si030012m
WRKY	WRKY	Si030377m
WRKY	WRKY	Si030395m
WRKY	WRKY	Si030429m
WRKY	WRKY	Si030528m
WRKY	WRKY	Si030531m
WRKY	WRKY	Si030794m
WRKY	WRKY	Si030985m
WRKY	WRKY	Si031469m
WRKY	WRKY	Si031470m
WRKY	WRKY	Si032748m
WRKY	WRKY	Si034188m
WRKY	WRKY	Si035317m
WRKY	WRKY	Si036039m
WRKY	WRKY	Si036408m
WRKY	WRKY	Si036565m
WRKY	WRKY	Si036581m
WRKY	WRKY	Si036692m
WRKY	WRKY	Si038001m
WRKY	WRKY	Si038537m
WRKY	WRKY	Si038727m
WRKY	WRKY	Si038955m
WRKY	WRKY	Si039519m
WRKY	WRKY	Si040171m
YABBY	YABBY	Si010859m
YABBY	YABBY	Si018146m
YABBY	YABBY	Si023308m
YABBY	YABBY	Si030811m
YABBY	YABBY	Si032004m
YABBY	YABBY	Si036788m
YABBY	YABBY	Si037608m
YABBY	YABBY	Si037621m
YABBY	YABBY	Si037789m
ZF-HD	ZF-HD	Si004194m
ZF-HD	ZF-HD	Si013999m
ZF-HD	ZF-HD	Si015340m
ZF-HD	ZF-HD	Si020227m
[truncated: 4 more rows]

## Sheet: Table S9(F)
Table S9 Performance evaluation of our annotation
(F) Comparison between annotation of PlantTFcat and the PlantTFDB 3.0 annotation of millet Yugu1 TFs.
PlantTFcat family	Family Type	PlantTFDB 3.0 family corresponding to predicted PlantTFcat family	Actual Family assignment in PlantTFDB 3.0	Protein ID	TF/TR/CR Related Domains Predicted by PlantTFcat
C2H2	transcription factor	C2H2	N/A	Si019871m	IPR007087
C2H2	transcription factor	C2H2	C2H2	Si022363m	IPR003656,IPR007087,IPR013087,IPR015880
PHD	chromatin regulator	N/A	N/A	Si021141m	IPR000306,IPR011011,IPR013083
PAZ-Argonaute	post-transcriptional gene silencing	N/A	N/A	Si021039m	IPR003100,IPR012337
PAZ-Argonaute	post-transcriptional gene silencing	N/A	N/A	Si021074m	IPR003100,IPR012337
C2C2-CO-like	transcription factor	CO-like	N/A	Si017125m	IPR010402
MADS-type1	transcription factor	M-type	M-type	Si023516m	IPR002100
Znf-B	transcription factor interactor and regulator	DBB	DBB	Si022650m	IPR000315
C2C2-CO-like	transcription factor	CO-like	N/A	Si017176m	IPR010402
C2H2	transcription factor	C2H2	N/A	Si024178m	IPR001841,IPR013083,IPR018957
Homobox-WOX	transcription factor	WOX	HB-other	Si019956m	IPR001356,IPR009057
SNF2	chromatin remodeling	N/A	N/A	Si024123m	IPR000330
MYB-HB-like	transcription factor	MYB	MYB	Si024031m	IPR001005,IPR009057,IPR015495,IPR017930
MYB-HB-like	transcription factor	MYB	MYB_related	Si021218m	IPR001005,IPR009057,IPR015495,IPR017930
CHROMO-DOMAIN	chromatin remodeling & transcriptional activation	N/A	N/A	Si021001m	IPR000953,IPR016197
bHLH	transcription factor	bHLH	N/A	Si022707m	IPR011598
WD40-like	transcription factor	N/A	N/A	Si024983m	IPR001680,IPR015943,IPR017986
C2H2	transcription factor	C2H2	C2H2	Si025069m	IPR007087,IPR015880
AUX-IAA	transcription factor interactor and regulator	N/A	N/A	Si023069m	IPR011525
AUX-IAA	transcription factor interactor and regulator	N/A	N/A	Si023243m	IPR011525
B3-Domain	transcription factor	B3	N/A	Si021949m	IPR003340
B3-Domain	transcription factor	B3	N/A	Si024169m	IPR003340
WRKY	transcription factor	WRKY	WRKY	Si025181m	IPR003657
B3-Domain	transcription factor	B3	N/A	Si024120m	IPR003340
bHLH	transcription factor	bHLH	bHLH	Si021549m	IPR011598
Nin-like	transcription factor	Nin-like	Nin-like	Si021160m	IPR003035
WD40-like	transcription factor	N/A	N/A	Si024260m	IPR015943
WD40-like	transcription factor	N/A	N/A	Si025334m	IPR015943
PHD	chromatin regulator	N/A	N/A	Si021319m	IPR001841,IPR001965,IPR011011,IPR013083,IPR017907,IPR018957,IPR019786,IPR019787
bZIP	transcription factor	bZIP	bZIP	Si022324m	IPR004827,IPR011616,IPR011700
bZIP	transcription factor	bZIP	bZIP	Si022325m	IPR004827,IPR011616,IPR011700
C2H2	transcription factor	C2H2	N/A	Si022931m	IPR007087,IPR015880
Nin-like	transcription factor	Nin-like	Nin-like	Si025242m	IPR003035
ARF	transcription factor	ARF	ARF	Si016147m	IPR003340,IPR010525,IPR011525
PHD	chromatin regulator	N/A	N/A	Si025240m	IPR001841,IPR001965,IPR011011,IPR013083
PHD	chromatin regulator	N/A	N/A	Si024684m	IPR001841,IPR001965,IPR011011
PHD	chromatin regulator	N/A	N/A	Si022496m	IPR001841,IPR001965,IPR011011,IPR013083,IPR019786,IPR019787
PHD	chromatin regulator	N/A	N/A	Si022678m	IPR001841,IPR001965,IPR011011,IPR013083,IPR019786,IPR019787
Znf-B	transcription factor interactor and regulator	DBB	DBB	Si024510m	IPR000315
HD-ZIP	transcription factor	HD-ZIP	ZF-HD	Si022713m	IPR001356,IPR006455,IPR006456,IPR009057
ZF-HD	transcription factor	ZF-HD	ZF-HD	Si022713m	IPR001356,IPR006455,IPR006456,IPR009057
MADS-MIKC	transcription factor	MIKC	MIKC	Si022981m	IPR002100,IPR002487
MADS-type1	transcription factor	M-type	M-type	Si024640m	IPR002100
WD40-like	transcription factor	N/A	N/A	Si024635m	IPR001680,IPR015943,IPR017986
PHD	chromatin regulator	N/A	N/A	Si021050m	IPR001841,IPR001965,IPR013083
C3H	transcription factor	C3H	N/A	Si024089m	IPR000571
AUX-IAA	transcription factor interactor and regulator	N/A	N/A	Si023354m	IPR011525
C2H2	transcription factor	C2H2	N/A	Si022208m	IPR001841,IPR013083,IPR018957
C2H2	transcription factor	C2H2	N/A	Si022211m	IPR001841,IPR013083,IPR018957
NAM	transcription factor	NAC	NAC	Si025175m	IPR003441
WD40-like	transcription factor	N/A	N/A	Si022415m	IPR001680,IPR015943,IPR017986,IPR019775
WD40-like	transcription factor	N/A	N/A	Si023393m	IPR001680,IPR015943,IPR017986
HMG	chromatin remodeling & transcriptional activation	N/A	N/A	Si024096m	IPR009071
HMG	chromatin remodeling & transcriptional activation	N/A	N/A	Si021575m	IPR009071
WRKY	transcription factor	WRKY	WRKY	Si023279m	IPR003657
AUX-IAA	transcription factor interactor and regulator	N/A	N/A	Si023136m	IPR011525
NAM	transcription factor	NAC	NAC	Si024889m	IPR003441
SBP	transcription factor	SBP	SBP	Si017520m	IPR004333
C3H	transcription factor	C3H	C3H	Si024826m	IPR000571
MYB-HB-like	transcription factor	MYB	MYB_related	Si022796m	IPR001005,IPR001878,IPR006447,IPR009057,IPR017930
SBP	transcription factor	SBP	SBP	Si017593m	IPR004333
bHLH	transcription factor	bHLH	bHLH	Si025088m	IPR011598
SBP	transcription factor	SBP	SBP	Si017598m	IPR004333
bHLH	transcription factor	bHLH	bHLH	Si024546m	IPR011598
C2H2	transcription factor	C2H2	N/A	Si024224m	IPR001841,IPR013083,IPR017907,IPR018957
C2H2	transcription factor	C2H2	C2H2	Si022778m	IPR007087,IPR015880
PAZ-Argonaute	post-transcriptional gene silencing	N/A	N/A	Si021147m	IPR003100,IPR012337
PAZ-Argonaute	post-transcriptional gene silencing	N/A	N/A	Si021182m	IPR003100,IPR012337
C2H2	transcription factor	C2H2	N/A	Si024232m	IPR001841,IPR013083,IPR018957
C2C2-CO-like	transcription factor	CO-like	N/A	Si022659m	IPR010402
WD40-like	transcription factor	N/A	N/A	Si021463m	IPR001680,IPR015943,IPR017986,IPR019775
AS2-LOB	transcription factor	LBD	LBD	Si022660m	IPR004883
CCHC(Zn)	transcription factor interactor and regulator	N/A	N/A	Si024376m	IPR001878
MYB-HB-like	transcription factor	MYB	G2-like	Si017191m	IPR001005,IPR006447,IPR009057,IPR017930
SNF2	chromatin remodeling	N/A	N/A	Si024638m	IPR000330
HSA	chromatin remodeler	N/A	N/A	Si020947m	IPR001005,IPR006562,IPR009057,IPR017877
MYB-HB-like	transcription factor	MYB	N/A	Si020947m	IPR001005,IPR006562,IPR009057,IPR017877
HSA	chromatin remodeler	N/A	N/A	Si020948m	IPR001005,IPR006562,IPR009057,IPR017877
MYB-HB-like	transcription factor	MYB	N/A	Si020948m	IPR001005,IPR006562,IPR009057,IPR017877
HSA	chromatin remodeler	N/A	N/A	Si020950m	IPR001005,IPR006562,IPR009057,IPR017877
MYB-HB-like	transcription factor	MYB	N/A	Si020950m	IPR001005,IPR006562,IPR009057,IPR017877
HSA	chromatin remodeler	N/A	N/A	Si020951m	IPR001005,IPR006562,IPR009057,IPR017877
MYB-HB-like	transcription factor	MYB	N/A	Si020951m	IPR001005,IPR006562,IPR009057,IPR017877
WD40-like	transcription factor	N/A	N/A	Si020952m	IPR015943,IPR017986
FHA-SMAD	transcription factor interactor and regulator	N/A	N/A	Si021221m	IPR008984
MYB-HB-like	transcription factor	MYB	MYB_related	Si022624m	IPR001005,IPR001878,IPR006447,IPR009057,IPR017930
SET	chromatin remodeling	N/A	N/A	Si021853m	IPR001214
bHLH	transcription factor	bHLH	bHLH	Si021834m	IPR011598
PHD	chromatin regulator	N/A	N/A	Si016078m	IPR000197,IPR001965,IPR011011,IPR013083,IPR013178,IPR019786
WRKY	transcription factor	WRKY	WRKY	Si022676m	IPR003657
WD40-like	transcription factor	N/A	N/A	Si016127m	IPR001680,IPR015943,IPR017986
WRKY	transcription factor	WRKY	WRKY	Si022568m	IPR003657
NAM	transcription factor	NAC	NAC	Si024612m	IPR003441
MYB-HB-like	transcription factor	MYB	MYB_related	Si023770m	IPR001005,IPR009057,IPR017884
MYB/SANT	transcription factor	MYB	MYB_related	Si023770m	IPR001005,IPR009057,IPR017884
C2C2-GATA	transcription factor	GATA	GATA	Si022366m	IPR000679,IPR013088
WD40-like	transcription factor	N/A	N/A	Si016113m	IPR001680,IPR015943,IPR017986
C3H	transcription factor	C3H	C3H	Si022648m	IPR000571
GRAS	transcription factor	GRAS	GRAS	Si024429m	IPR005202
Nin-like	transcription factor	Nin-like	Nin-like	Si016430m	IPR003035
Hap3/NF-YB	transcription factor	NF-YB	NF-YB	Si024597m	IPR003956,IPR003958,IPR009072
AP2-EREBP	transcription factor	ERF	ERF	Si024834m	IPR001471
WRKY	transcription factor	WRKY	WRKY	Si022843m	IPR003657
WD40-like	transcription factor	N/A	N/A	Si021027m	IPR001680,IPR015943,IPR017986,IPR019775
WD40-like	transcription factor	N/A	N/A	Si021057m	IPR001680,IPR015943,IPR017986,IPR019775
WD40-like	transcription factor	N/A	N/A	Si023326m	IPR001680,IPR015943,IPR017986,IPR019775
bZIP	transcription factor	bZIP	bZIP	Si022388m	IPR004827,IPR011616,IPR011700
bZIP	transcription factor	bZIP	bZIP	Si022470m	IPR004827,IPR011616,IPR011700
bZIP	transcription factor	bZIP	bZIP	Si022577m	IPR004827,IPR011616,IPR011700
bZIP	transcription factor	bZIP	bZIP	Si022754m	IPR004827,IPR011616
MYB-HB-like	transcription factor	MYB	MYB	Si024431m	IPR001005,IPR009057,IPR015495,IPR017930
C2C2-GATA	transcription factor	GATA	GATA	Si024214m	IPR000679,IPR013088
MYB-HB-like	transcription factor	MYB	MYB_related	Si024486m	IPR001005,IPR009057,IPR017877
WRKY	transcription factor	WRKY	WRKY	Si024078m	IPR003657
WD40-like	transcription factor	N/A	N/A	Si022551m	IPR001680,IPR015943,IPR017986
WD40-like	transcription factor	N/A	N/A	Si022564m	IPR001680,IPR015943,IPR017986
WD40-like	transcription factor	N/A	N/A	Si022566m	IPR001680,IPR015943,IPR017986
WD40-like	transcription factor	N/A	N/A	Si022599m	IPR001680,IPR015943,IPR017986
WRKY	transcription factor	WRKY	WRKY	Si022220m	IPR003657
AP2-EREBP	transcription factor	ERF	ERF	Si024258m	IPR001471
Homobox-WOX	transcription factor	WOX	WOX	Si025013m	IPR001356,IPR009057
C2H2	transcription factor	C2H2	N/A	Si021814m	IPR001841,IPR013083,IPR018957
C3H	transcription factor	C3H	N/A	Si022836m	IPR000571
C3H	transcription factor	C3H	N/A	Si022837m	IPR000571
ARF	transcription factor	ARF	ARF	Si021595m	IPR003340,IPR010525
ARF	transcription factor	ARF	ARF	Si021613m	IPR003340,IPR010525
NAM	transcription factor	NAC	NAC	Si022710m	IPR003441
DDT	transcription factor & chromatin remodeling	N/A	HB-other	Si020949m	IPR001356,IPR004022,IPR009057,IPR018500,IPR018501
TUBBY	transcription factor	N/A	N/A	Si022503m	IPR000007
AUX-IAA	transcription factor interactor and regulator	N/A	N/A	Si022946m	IPR011525
C2H2	transcription factor	C2H2	N/A	Si021745m	IPR001841,IPR013083,IPR017907
CCHC(Zn)	transcription factor interactor and regulator	N/A	N/A	Si024331m	IPR001878
MYB-HB-like	transcription factor	MYB	MYB	Si022874m	IPR001005,IPR009057,IPR015495,IPR017930
C2H2	transcription factor	C2H2	N/A	Si024600m	IPR001841,IPR013083
WD40-like	transcription factor	N/A	N/A	Si022275m	IPR001680,IPR015943,IPR017986,IPR019775
C2H2	transcription factor	C2H2	N/A	Si021009m	IPR001841,IPR013083
C2H2	transcription factor	C2H2	N/A	Si021010m	IPR001841,IPR013083
C2H2	transcription factor	C2H2	N/A	Si022427m	IPR001781,IPR001841,IPR013083,IPR018957
LIM	transcription factor interactor and regulator	N/A	N/A	Si022427m	IPR001781,IPR001841,IPR013083,IPR018957
RAV	transcription factor	RAV	RAV	Si024576m	IPR001471,IPR003340
PHD	chromatin regulator	N/A	N/A	Si025281m	IPR000306,IPR011011,IPR013083
FAR	transcription factor	FAR1	FAR1	Si024892m	IPR004330,IPR006564
MYB-HB-like	transcription factor	MYB	MYB	Si022730m	IPR001005,IPR009057,IPR015495,IPR017930
C2H2	transcription factor	C2H2	N/A	Si018014m	IPR001841,IPR013083
WD40-like	transcription factor	N/A	N/A	Si022686m	IPR001680,IPR015943,IPR017986,IPR019775
C2H2	transcription factor	C2H2	N/A	Si018075m	IPR001841,IPR013083
bHLH	transcription factor	bHLH	bHLH	Si022274m	IPR011598
C2H2	transcription factor	C2H2	N/A	Si018110m	IPR001841,IPR013083
MYB-HB-like	transcription factor	MYB	MYB_related	Si021925m	IPR001005,IPR009057
MYB-HB-like	transcription factor	MYB	MYB_related	Si021927m	IPR001005,IPR009057
MYB-HB-like	transcription factor	MYB	MYB_related	Si022080m	IPR001005,IPR009057
MYB-HB-like	transcription factor	MYB	MYB_related	Si022575m	IPR001005,IPR009057
WRKY	transcription factor	WRKY	WRKY	Si023194m	IPR003657
AP2-EREBP	transcription factor	ERF	AP2	Si022186m	IPR001471
WD40-like	transcription factor	N/A	N/A	Si022473m	IPR001680,IPR015943,IPR017986,IPR019775
HSF-type-DNA-binding	transcription factor	HSF	HSF	Si022026m	IPR000232
WRKY	transcription factor	WRKY	WRKY	Si025086m	IPR003657
CCHC(Zn)	transcription factor interactor and regulator	N/A	N/A	Si025306m	IPR001878
C2H2	transcription factor	C2H2	N/A	Si025316m	IPR001841,IPR013083,IPR018957
C3H	transcription factor	C3H	C3H	Si022958m	IPR000571
AUX-IAA	transcription factor interactor and regulator	N/A	N/A	Si022572m	IPR011525
C2H2	transcription factor	C2H2	N/A	Si022423m	IPR001841,IPR013083
C2C2-GATA	transcription factor	GATA	GATA	Si022327m	IPR000679,IPR013088
WD40-like	transcription factor	N/A	N/A	Si021172m	IPR001680,IPR015943,IPR017986,IPR019775
Homeodomain-PHD	chromatin remodeling & transcription regulator	HB-PHD	HB-PHD	Si021365m	IPR001356,IPR001841,IPR001965,IPR008422,IPR009057,IPR011011,IPR013083,IPR019786,IPR019787
Homobox-WOX	transcription factor	WOX	HB-PHD	Si021365m	IPR001356,IPR001841,IPR001965,IPR008422,IPR009057,IPR011011,IPR013083,IPR019786,IPR019787
ARF	transcription factor	ARF	ARF	Si021589m	IPR003340,IPR010525
TUBBY	transcription factor	N/A	N/A	Si021669m	IPR000007
TCP	transcription factor	TCP	TCP	Si022830m	IPR005333,IPR017887
TCP	transcription factor	TCP	TCP	Si022833m	IPR005333,IPR017887
TCP	transcription factor	TCP	TCP	Si022967m	IPR005333,IPR017887
NAM	transcription factor	NAC	NAC	Si024651m	IPR003441
C2H2	transcription factor	C2H2	N/A	Si017656m	IPR001841
PHD	chromatin regulator	N/A	N/A	Si021105m	IPR001841,IPR001965,IPR013083,IPR017907,IPR018957
Tesmin	putative novel transcription factor	CPP	CPP	Si022450m	IPR005172
bHLH	transcription factor	bHLH	bHLH	Si022548m	IPR011598
GRAS	transcription factor	GRAS	GRAS	Si022117m	IPR005202
BES/BZR	transcription factor	BES1	BES1	Si016592m	IPR008540
BES/BZR	transcription factor	BES1	BES1	Si016622m	IPR008540
C2H2	transcription factor	C2H2	N/A	Si021868m	IPR001841,IPR013083,IPR017907,IPR018957
C3H	transcription factor	C3H	C3H	Si021551m	IPR000571
AP2-EREBP	transcription factor	ERF	ERF	Si023088m	IPR001471
AP2-EREBP	transcription factor	ERF	ERF	Si024479m	IPR001471
Hap3/NF-YB	transcription factor	NF-YB	NF-YC	Si022720m	IPR003958,IPR009072
bZIP	transcription factor	bZIP	bZIP	Si022626m	IPR004827,IPR011616
MYB-HB-like	transcription factor	MYB	G2-like	Si022972m	IPR001005,IPR006447,IPR009057,IPR017930
SET	chromatin remodeling	N/A	N/A	Si021388m	IPR001214
C2H2	transcription factor	C2H2	N/A	Si017877m	IPR001841,IPR013083
C2H2	transcription factor	C2H2	N/A	Si021059m	IPR000330,IPR001841,IPR013083,IPR017907,IPR018957
SNF2	chromatin remodeling	N/A	N/A	Si021059m	IPR000330,IPR001841,IPR013083,IPR017907,IPR018957
Hap3/NF-YB	transcription factor	NF-YB	N/A	Si023564m	IPR009072
bZIP	transcription factor	bZIP	bZIP	Si022639m	IPR004827,IPR011616,IPR011700
C2H2	transcription factor	C2H2	N/A	Si022618m	IPR001841,IPR013083,IPR018957
MYB-HB-like	transcription factor	MYB	G2-like	Si022265m	IPR001005,IPR006447,IPR009057,IPR017930
PHD	chromatin regulator	N/A	N/A	Si021970m	IPR001965
GRAS	transcription factor	GRAS	GRAS	Si021890m	IPR005202
WD40-like	transcription factor	N/A	N/A	Si021998m	IPR015943,IPR017986
B3-Domain	transcription factor	B3	B3	Si022916m	IPR003340
bZIP	transcription factor	bZIP	bZIP	Si017637m	IPR004827,IPR011616,IPR011700
WRKY	transcription factor	WRKY	WRKY	Si024816m	IPR003657
WRKY	transcription factor	WRKY	WRKY	Si022933m	IPR003657
C2H2	transcription factor	C2H2	N/A	Si023266m	IPR001841,IPR013083,IPR018957
C2H2	transcription factor	C2H2	N/A	Si022530m	IPR015880
CCHC(Zn)	transcription factor interactor and regulator	N/A	N/A	Si024565m	IPR001878
WRKY	transcription factor	WRKY	WRKY	Si021634m	IPR003657
AP2-EREBP	transcription factor	ERF	ERF	Si024427m	IPR001471
C2H2	transcription factor	C2H2	N/A	Si021655m	IPR001841,IPR013083,IPR017907,IPR018957
C2H2	transcription factor	C2H2	N/A	Si023321m	IPR001841,IPR013083,IPR018957
Hap3/NF-YB	transcription factor	NF-YB	N/A	Si023745m	IPR009072
bZIP	transcription factor	bZIP	N/A	Si021193m	IPR004827
C2C2-CO-like	transcription factor	CO-like	N/A	Si024852m	IPR010402
Hap3/NF-YB	transcription factor	NF-YB	NF-YB	Si023400m	IPR003956,IPR003958,IPR009072
Hap3/NF-YB	transcription factor	NF-YB	NF-YB	Si023401m	IPR003956,IPR003958,IPR009072
Hap3/NF-YB	transcription factor	NF-YB	NF-YB	Si023404m	IPR003956,IPR003958,IPR009072
bZIP	transcription factor	bZIP	bZIP	Si019656m	IPR004827
Hap3/NF-YB	transcription factor	NF-YB	N/A	Si023495m	IPR009072
MYB-HB-like	transcription factor	MYB	MYB	Si021484m	IPR001005,IPR009057,IPR015495,IPR017930
bHLH	transcription factor	bHLH	bHLH	Si023133m	IPR011598
bHLH	transcription factor	bHLH	bHLH	Si023299m	IPR011598
bHLH	transcription factor	bHLH	N/A	Si023528m	IPR011598
Homobox-WOX	transcription factor	WOX	TALE	Si021626m	IPR001356,IPR006563,IPR008422,IPR009057
Homeodomain-TALE-BEL	transcription factor	TALE	TALE	Si021626m	IPR001356,IPR006563,IPR008422,IPR009057
CCHC(Zn)	transcription factor interactor and regulator	N/A	N/A	Si024196m	IPR001878
MYB-HB-like	transcription factor	MYB	MYB	Si022816m	IPR001005,IPR006447,IPR009057,IPR017877,IPR017930
C2H2	transcription factor	C2H2	N/A	Si016070m	IPR001680,IPR001841,IPR015943,IPR017986
WD40-like	transcription factor	N/A	N/A	Si016070m	IPR001680,IPR001841,IPR015943,IPR017986
C2H2	transcription factor	C2H2	C2H2	Si022296m	IPR007087,IPR013087,IPR015880
bZIP	transcription factor	bZIP	bZIP	Si022106m	IPR004827,IPR011616,IPR011700
bZIP	transcription factor	bZIP	bZIP	Si022158m	IPR004827,IPR011616,IPR011700
bZIP	transcription factor	bZIP	bZIP	Si022342m	IPR004827,IPR011616,IPR011700
NAM	transcription factor	NAC	NAC	Si022966m	IPR003441
MYB-HB-like	transcription factor	MYB	MYB_related	Si023363m	IPR001005,IPR006447,IPR009057,IPR017877,IPR017930
C2C2-GATA	transcription factor	GATA	GATA	Si019572m	IPR000679,IPR013088
C2C2-Dof	transcription factor	Dof	Dof	Si022633m	IPR003851
C2H2	transcription factor	C2H2	N/A	Si025205m	IPR001841,IPR013083,IPR018957
Hap3/NF-YB	transcription factor	NF-YB	N/A	Si023606m	IPR009072
TUBBY	transcription factor	N/A	N/A	Si022016m	IPR000007
AP2-EREBP	transcription factor	ERF	ERF	Si022663m	IPR001471
MYB-HB-like	transcription factor	MYB	N/A	Si021654m	IPR001005,IPR009057,IPR017877
bZIP	transcription factor	bZIP	bZIP	Si023448m	IPR004827,IPR011616,IPR011700
CCHC(Zn)	transcription factor interactor and regulator	N/A	N/A	Si024878m	IPR001878
WRKY	transcription factor	WRKY	WRKY	Si017529m	IPR003657
GRAS	transcription factor	GRAS	GRAS	Si021635m	IPR005202
MADS-MIKC	transcription factor	MIKC	MIKC	Si023214m	IPR002100,IPR002487
C2H2	transcription factor	C2H2	N/A	Si021243m	IPR001680,IPR001841,IPR013083,IPR015943,IPR017907,IPR017986,IPR018957
WD40-like	transcription factor	N/A	N/A	Si021243m	IPR001680,IPR001841,IPR013083,IPR015943,IPR017907,IPR017986,IPR018957
NAM	transcription factor	NAC	NAC	Si022381m	IPR003441
SWIB-Plus-3	chromatin remodeling	N/A	N/A	Si021382m	IPR003121,IPR004343
bHLH	transcription factor	bHLH	N/A	Si018205m	IPR011598
PHD	chromatin regulator	N/A	N/A	Si023009m	IPR001841,IPR001965,IPR011011,IPR013083,IPR019786,IPR019787
NAM	transcription factor	NAC	NAC	Si022103m	IPR003441
NAM	transcription factor	NAC	NAC	Si022188m	IPR003441
AS2-LOB	transcription factor	LBD	LBD	Si024114m	IPR004883
bZIP	transcription factor	bZIP	bZIP	Si021442m	IPR004827,IPR011616,IPR011700
C2H2	transcription factor	C2H2	C2H2	Si019050m	IPR007087,IPR015880
C2H2	transcription factor	C2H2	N/A	Si023373m	IPR001841,IPR013083,IPR018957
SBP	transcription factor	SBP	SBP	Si021754m	IPR004333
WD40-like	transcription factor	N/A	N/A	Si021987m	IPR001680,IPR015943,IPR017986
WD40-like	transcription factor	N/A	N/A	Si022482m	IPR001680,IPR015943,IPR017986
WD40-like	transcription factor	N/A	N/A	Si021084m	IPR001680,IPR015943,IPR017986
WD40-like	transcription factor	N/A	N/A	Si021085m	IPR001680,IPR015943,IPR017986
CW-Zn	putative transcription factor & chromatin remodeling	N/A	N/A	Si023375m	IPR011124
CCHC(Zn)	transcription factor interactor and regulator	N/A	N/A	Si025091m	IPR001878
BTB-POZ	chromatin remodeling & transcription regulator	N/A	N/A	Si021312m	IPR000210,IPR011333
BTB-POZ	chromatin remodeling & transcription regulator	N/A	N/A	Si021447m	IPR000210,IPR011333
C2H2	transcription factor	C2H2	N/A	Si022534m	IPR001841,IPR013083
C2H2	transcription factor	C2H2	N/A	Si022535m	IPR001841,IPR013083
SNF2	chromatin remodeling	N/A	N/A	Si020965m	IPR000330
C2H2	transcription factor	C2H2	N/A	Si020958m	IPR001245,IPR001841,IPR002110,IPR013083,IPR017907,IPR018957
C2H2	transcription factor	C2H2	N/A	Si021748m	IPR001841,IPR013083,IPR018957
AP2-EREBP	transcription factor	ERF	AP2	Si021952m	IPR001471
SET	chromatin remodeling	N/A	N/A	Si024266m	IPR001214
STY-LRP1	transcription factor	SRS	SRS	Si022781m	IPR006510,IPR006511,IPR007818
C2H2	transcription factor	C2H2	N/A	Si017732m	IPR001841,IPR013083,IPR017907,IPR018957
GRAS	transcription factor	GRAS	GRAS	Si024587m	IPR005202
GRAS	transcription factor	GRAS	GRAS	Si025289m	IPR005202
CW-Zn	putative transcription factor & chromatin remodeling	N/A	N/A	Si020971m	IPR011124
CW-Zn	putative transcription factor & chromatin remodeling	N/A	N/A	Si020972m	IPR011124
PHD	chromatin regulator	N/A	N/A	Si023053m	IPR001841,IPR001965,IPR011011,IPR013083,IPR019786,IPR019787
PHD	chromatin regulator	N/A	N/A	Si024980m	IPR001841,IPR001965,IPR011011,IPR013083
GeBP	transcription factor	GeBP	GeBP	Si024669m	IPR007592
WD40-like	transcription factor	N/A	N/A	Si020988m	IPR001680,IPR015943,IPR017986,IPR019775
PHD	chromatin regulator	N/A	N/A	Si023410m	IPR001841,IPR001965,IPR011011,IPR013083,IPR019786,IPR019787
AP2-EREBP	transcription factor	ERF	ERF	Si023329m	IPR001471
C2H2	transcription factor	C2H2	N/A	Si023291m	IPR001841,IPR013083,IPR018957
C2H2	transcription factor	C2H2	N/A	Si023303m	IPR001841,IPR013083,IPR018957
CCHC(Zn)	transcription factor interactor and regulator	N/A	N/A	Si024553m	IPR001878
FHA-SMAD	transcription factor interactor and regulator	N/A	N/A	Si021691m	IPR008984
MADS-type1	transcription factor	M-type	M-type	Si024928m	IPR002100
MYB-HB-like	transcription factor	MYB	MYB	Si024344m	IPR001005,IPR009057,IPR015495,IPR017930
C2H2	transcription factor	C2H2	N/A	Si024619m	IPR001841,IPR013083
AS2-LOB	transcription factor	LBD	LBD	Si024229m	IPR004883
MADS-type1	transcription factor	M-type	M-type	Si023118m	IPR002100
AP2-EREBP	transcription factor	ERF	ERF	Si022619m	IPR001471
AP2-EREBP	transcription factor	ERF	ERF	Si022621m	IPR001471
AP2-EREBP	transcription factor	ERF	ERF	Si022989m	IPR001471
AP2-EREBP	transcription factor	ERF	ERF	Si022990m	IPR001471
AP2-EREBP	transcription factor	ERF	ERF	Si022991m	IPR001471
AP2-EREBP	transcription factor	ERF	ERF	Si022995m	IPR001471
AP2-EREBP	transcription factor	ERF	ERF	Si022996m	IPR001471
AP2-EREBP	transcription factor	ERF	ERF	Si022997m	IPR001471
AP2-EREBP	transcription factor	ERF	ERF	Si022998m	IPR001471
WRKY	transcription factor	WRKY	WRKY	Si021956m	IPR003657
bHLH	transcription factor	bHLH	N/A	Si023548m	IPR011598
C2C2-CO-like	transcription factor	CO-like	N/A	Si024806m	IPR010402
bHLH	transcription factor	bHLH	bHLH	Si019518m	IPR011598
WRKY	transcription factor	WRKY	WRKY	Si022702m	IPR003657
WRKY	transcription factor	WRKY	WRKY	Si025307m	IPR003657
WD40-like	transcription factor	N/A	N/A	Si022646m	IPR001680,IPR015943,IPR017986,IPR019775
AP2-EREBP	transcription factor	ERF	ERF	Si022788m	IPR001471
C2H2	transcription factor	C2H2	N/A	Si022012m	IPR001841,IPR013083,IPR017907,IPR018957
AP2-EREBP	transcription factor	ERF	N/A	Si025110m	IPR001471
C2H2	transcription factor	C2H2	N/A	Si021208m	IPR001841,IPR007087,IPR015880
C2H2	transcription factor	C2H2	C2H2	Si024070m	IPR007087,IPR013087,IPR015880
CCHC(Zn)	transcription factor interactor and regulator	N/A	N/A	Si024068m	IPR001878
CCHC(Zn)	transcription factor interactor and regulator	N/A	N/A	Si025061m	IPR001878
GRF	transcription factor	GRF	N/A	Si024099m	IPR010666
C2H2	transcription factor	C2H2	N/A	Si022285m	IPR001841,IPR013083,IPR017907,IPR018957
MADS-type1	transcription factor	M-type	M-type	Si024164m	IPR002100
PHD	chromatin regulator	N/A	N/A	Si021317m	IPR001965,IPR011011,IPR013083,IPR019787
C2H2	transcription factor	C2H2	N/A	Si025148m	IPR001841,IPR013083,IPR018957
CCHC(Zn)	transcription factor interactor and regulator	N/A	N/A	Si024998m	IPR001878
CCHC(Zn)	transcription factor interactor and regulator	N/A	FAR1	Si024094m	IPR001878,IPR004330,IPR006564
FAR	transcription factor	FAR1	FAR1	Si024094m	IPR001878,IPR004330,IPR006564
C3H	transcription factor	C3H	C3H	Si021682m	IPR000571
C2H2	transcription factor	C2H2	C2H2	Si021414m	IPR007087,IPR013087,IPR015880
JmjC	transcription factor & chromatin remodeling &Metalloenzymes	N/A	N/A	Si024583m	IPR003347,IPR003349
JmjN	transcription factor & chromatin remodeling	N/A	N/A	Si024583m	IPR003347,IPR003349
JUMONJI	transcription factor & chromatin remodeling	N/A	N/A	Si024583m	IPR003347,IPR003349
CCHC(Zn)	transcription factor interactor and regulator	N/A	N/A	Si024057m	IPR001878
CCHC(Zn)	transcription factor interactor and regulator	N/A	N/A	Si024386m	IPR001878
WD40-like	transcription factor	N/A	N/A	Si024700m	IPR015943
C2H2	transcription factor	C2H2	N/A	Si021697m	IPR001841,IPR013083
WD40-like	transcription factor	N/A	N/A	Si022191m	IPR001680,IPR015943,IPR017986,IPR019775
WD40-like	transcription factor	N/A	N/A	Si022828m	IPR001680,IPR015943,IPR017986,IPR019775
CCHC(Zn)	transcription factor interactor and regulator	N/A	N/A	Si024361m	IPR001878
C2H2	transcription factor	C2H2	N/A	Si022628m	IPR001841,IPR013083
NAM	transcription factor	NAC	NAC	Si022924m	IPR003441
CCHC(Zn)	transcription factor interactor and regulator	N/A	N/A	Si024188m	IPR001878
ARF	transcription factor	ARF	ARF	Si021216m	IPR003340,IPR010525,IPR011525
ARF	transcription factor	ARF	ARF	Si021333m	IPR003340,IPR010525
GRF	transcription factor	GRF	N/A	Si024766m	IPR010666
GRAS	transcription factor	GRAS	GRAS	Si024520m	IPR005202
C2H2	transcription factor	C2H2	N/A	Si021052m	IPR001841,IPR002110,IPR017907
C2H2	transcription factor	C2H2	N/A	Si024124m	IPR015880
C2C2-Dof	transcription factor	Dof	Dof	Si022683m	IPR003851
MYB-HB-like	transcription factor	MYB	MYB	Si023104m	IPR001005,IPR009057,IPR015495,IPR017930
MYB-HB-like	transcription factor	MYB	MYB_related	Si023421m	IPR001005,IPR009057,IPR015495,IPR017930
CCHC(Zn)	transcription factor interactor and regulator	N/A	N/A	Si021017m	IPR001878
MYB-HB-like	transcription factor	MYB	MYB	Si022831m	IPR001005,IPR009057,IPR015495,IPR017930
bZIP	transcription factor	bZIP	bZIP	Si023541m	IPR004827,IPR011616,IPR011700
BTB-POZ-MATH	chromatin remodeling & transcription regulator	N/A	N/A	Si024466m	IPR000210,IPR002083,IPR011333
BTB-POZ-MATH	chromatin remodeling & transcription regulator	N/A	N/A	Si025112m	IPR000210,IPR002083,IPR011333
BTB-POZ-MATH	chromatin remodeling & transcription regulator	N/A	N/A	Si024110m	IPR000210,IPR002083,IPR011333
BTB-POZ	chromatin remodeling & transcription regulator	N/A	N/A	Si025218m	IPR000210,IPR011333
Hap3/NF-YB	transcription factor	NF-YB	NF-YC	Si022020m	IPR003958,IPR009072
CCHC(Zn)	transcription factor interactor and regulator	N/A	N/A	Si024389m	IPR001878
bZIP	transcription factor	bZIP	N/A	Si020986m	IPR004827
C2H2	transcription factor	C2H2	N/A	Si022529m	IPR001841,IPR013083,IPR018957
bHLH	transcription factor	bHLH	N/A	Si025105m	IPR011598
bHLH	transcription factor	bHLH	bHLH	Si025174m	IPR011598
Hap3/NF-YB	transcription factor	NF-YB	N/A	Si023608m	IPR003958,IPR009072
PHD	chromatin regulator	N/A	N/A	Si021380m	IPR001841,IPR001965,IPR011011,IPR013083,IPR019786,IPR019787
C3H	transcription factor	C3H	C3H	Si021540m	IPR000571,IPR002110
MYB-HB-like	transcription factor	MYB	MYB	Si024786m	IPR001005,IPR009057,IPR015495,IPR017930
PHD	chromatin regulator	N/A	N/A	Si021545m	IPR001965
LIM	transcription factor interactor and regulator	N/A	N/A	Si023315m	IPR001781
MYB-HB-like	transcription factor	MYB	MYB	Si017899m	IPR001005,IPR009057,IPR015495,IPR017930
bHLH	transcription factor	bHLH	bHLH	Si024550m	IPR011598
AP2-EREBP	transcription factor	ERF	ERF	Si024861m	IPR001471
WRKY	transcription factor	WRKY	WRKY	Si021859m	IPR003657
WD40-like	transcription factor	N/A	N/A	Si020286m	IPR001680,IPR015943,IPR017986
C2H2	transcription factor	C2H2	N/A	Si021519m	IPR007087,IPR015880
MADS-MIKC	transcription factor	MIKC	MIKC	Si025315m	IPR002100,IPR002487
BTB-POZ	chromatin remodeling & transcription regulator	N/A	N/A	Si022449m	IPR000210,IPR011333
BTB-POZ	chromatin remodeling & transcription regulator	N/A	N/A	Si025122m	IPR000210,IPR011333
WD40-like	transcription factor	N/A	N/A	Si021897m	IPR015943,IPR017986
SSXT	putative novel transcription factor	N/A	N/A	Si023367m	IPR007726
MYB-HB-like	transcription factor	MYB	MYB	Si021096m	IPR001005,IPR009057,IPR015495,IPR017930
CCHC(Zn)	transcription factor interactor and regulator	N/A	N/A	Si024265m	IPR001878
C2H2	transcription factor	C2H2	C2H2	Si020193m	IPR003656,IPR007087,IPR013087,IPR015880
C2H2	transcription factor	C2H2	N/A	Si022567m	IPR007087,IPR015880
Bromodomain	chromatin remodeler	N/A	N/A	Si020960m	IPR001487
C2H2	transcription factor	C2H2	N/A	Si022845m	IPR001841,IPR013083,IPR018957
C2H2	transcription factor	C2H2	N/A	Si023286m	IPR007087,IPR015880
AP2-EREBP	transcription factor	ERF	ERF	Si024417m	IPR001471
C2H2	transcription factor	C2H2	C2H2	Si023013m	IPR007087,IPR013087,IPR015880
MYB-HB-like	transcription factor	MYB	G2-like	Si022287m	IPR001005,IPR001356,IPR006447,IPR009057,IPR017930
bHLH	transcription factor	bHLH	bHLH	Si022813m	IPR011598
bHLH	transcription factor	bHLH	bHLH	Si018232m	IPR011598
B3-Domain	transcription factor	B3	B3	Si024343m	IPR003340
B3-Domain	transcription factor	B3	B3	Si022802m	IPR003340
B3-Domain	transcription factor	B3	B3	Si022505m	IPR003340
B3-Domain	transcription factor	B3	B3	Si024966m	IPR003340
B3-Domain	transcription factor	B3	B3	Si024423m	IPR003340
B3-Domain	transcription factor	B3	B3	Si024235m	IPR003340
MYB-HB-like	transcription factor	MYB	G2-like	Si024683m	IPR001005,IPR006447,IPR009057
PHD	chromatin regulator	N/A	N/A	Si021138m	IPR000306,IPR011011
WD40-like	transcription factor	N/A	N/A	Si024318m	IPR001680,IPR015943,IPR017986
C2H2	transcription factor	C2H2	N/A	Si025320m	IPR001841,IPR013083,IPR018957
BTB-POZ	chromatin remodeling & transcription regulator	N/A	N/A	Si021750m	IPR000210,IPR011333
WD40-like	transcription factor	N/A	N/A	Si022093m	IPR001680,IPR015943,IPR017986,IPR019775
WD40-like	transcription factor	N/A	N/A	Si022094m	IPR001680,IPR015943,IPR017986,IPR019775
LIM	transcription factor interactor and regulator	N/A	N/A	Si021822m	IPR001781
LIM	transcription factor interactor and regulator	N/A	N/A	Si022382m	IPR001781
CCHC(Zn)	transcription factor interactor and regulator	N/A	N/A	Si021292m	IPR001878,IPR006564
WRKY	transcription factor	WRKY	WRKY	Si022461m	IPR003657
bHLH	transcription factor	bHLH	bHLH	Si024601m	IPR011598
bHLH	transcription factor	bHLH	bHLH	Si024311m	IPR011598
bHLH	transcription factor	bHLH	bHLH	Si025089m	IPR011598
bHLH	transcription factor	bHLH	bHLH	Si024602m	IPR011598
bHLH	transcription factor	bHLH	bHLH	Si024958m	IPR011598
C2H2	transcription factor	C2H2	N/A	Si021902m	IPR001841,IPR013083,IPR017907,IPR018957
SNF2	chromatin remodeling	N/A	N/A	Si019699m	IPR000330
AUX-IAA	transcription factor interactor and regulator	N/A	N/A	Si022975m	IPR011525
AUX-IAA	transcription factor interactor and regulator	N/A	N/A	Si025180m	IPR011525
bZIP	transcription factor	bZIP	bZIP	Si022331m	IPR004827,IPR011616,IPR011700
GRAS	transcription factor	GRAS	GRAS	Si024639m	IPR005202
Tesmin	putative novel transcription factor	CPP	CPP	Si022238m	IPR005172
Tesmin	putative novel transcription factor	CPP	CPP	Si021159m	IPR005172
SNF2	chromatin remodeling	N/A	N/A	Si016062m	IPR000330
CCHC(Zn)	transcription factor interactor and regulator	N/A	N/A	Si024719m	IPR001878
BES/BZR	transcription factor	BES1	BES1	Si024270m	IPR008540
BES/BZR	transcription factor	BES1	BES1	Si024823m	IPR008540
BES/BZR	transcription factor	BES1	BES1	Si024964m	IPR008540
WD40-like	transcription factor	N/A	N/A	Si021248m	IPR001680,IPR015943,IPR017986
bHLH	transcription factor	bHLH	bHLH	Si022196m	IPR011598
bHLH	transcription factor	bHLH	bHLH	Si022198m	IPR011598
bHLH	transcription factor	bHLH	bHLH	Si022199m	IPR011598
bHLH	transcription factor	bHLH	bHLH	Si022213m	IPR011598
MYB-HB-like	transcription factor	MYB	MYB_related	Si017986m	IPR001005,IPR009057,IPR015495,IPR017930
NAM	transcription factor	NAC	NAC	Si022747m	IPR003441
Znf-LSD	transcription factor	LSD	LSD	Si023407m	IPR005735
Znf-LSD	transcription factor	LSD	LSD	Si023412m	IPR005735
C2C2-YABBY	transcription factor	YABBY	YABBY	Si023308m	IPR006780,IPR009071
C2H2	transcription factor	C2H2	N/A	Si024581m	IPR001841,IPR013083,IPR018957
Hap2/NF-YA	transcription factor	NF-YA	NF-YA	Si022607m	IPR001289,IPR018362
Hap2/NF-YA	transcription factor	NF-YA	NF-YA	Si024641m	IPR001289
C2H2	transcription factor	C2H2	N/A	Si023301m	IPR007087,IPR015880
TCP	transcription factor	TCP	TCP	Si022811m	IPR005333,IPR017887
WD40-like	transcription factor	N/A	N/A	Si022668m	IPR001680,IPR015943,IPR017986,IPR019775
ARF	transcription factor	ARF	ARF	Si021157m	IPR003340,IPR010525,IPR011525
SET	chromatin remodeling	N/A	N/A	Si021071m	IPR001214
SET	chromatin remodeling	N/A	N/A	Si021082m	IPR001214
Hap2/NF-YA	transcription factor	NF-YA	NF-YA	Si023226m	IPR001289,IPR018362
Hap2/NF-YA	transcription factor	NF-YA	NF-YA	Si023231m	IPR001289,IPR018362
Hap2/NF-YA	transcription factor	NF-YA	NF-YA	Si023335m	IPR001289,IPR018362
Homobox-WOX	transcription factor	WOX	HD-ZIP	Si021201m	IPR001356,IPR002913,IPR004827,IPR009057
HD-SAD	transcription factor & lipid binding	N/A	HD-ZIP	Si021201m	IPR001356,IPR002913,IPR004827,IPR009057
C2C2-GATA	transcription factor	GATA	GATA	Si022727m	IPR000679,IPR013088
C2H2	transcription factor	C2H2	N/A	Si021905m	IPR001841,IPR013083
NAM	transcription factor	NAC	NAC	Si022714m	IPR003441
C2H2	transcription factor	C2H2	N/A	Si021799m	IPR001841,IPR001878,IPR013083,IPR017907,IPR018957
CCHC(Zn)	transcription factor interactor and regulator	N/A	N/A	Si021799m	IPR001841,IPR001878,IPR013083,IPR017907,IPR018957
bHLH	transcription factor	bHLH	bHLH	Si022171m	IPR011598
CCHC(Zn)	transcription factor interactor and regulator	N/A	N/A	Si020201m	IPR001878
bZIP	transcription factor	bZIP	bZIP	Si024325m	IPR004827,IPR011616,IPR011700
C2H2	transcription factor	C2H2	N/A	Si023017m	IPR001841,IPR013083,IPR017907,IPR018957
C2H2	transcription factor	C2H2	N/A	Si023137m	IPR001841,IPR013083,IPR017907,IPR018957
C2H2	transcription factor	C2H2	N/A	Si023139m	IPR001841,IPR013083,IPR017907,IPR018957
Homobox-WOX	transcription factor	WOX	TALE	Si021436m	IPR001356,IPR006563,IPR008422,IPR009057
Homeodomain-TALE-BEL	transcription factor	TALE	TALE	Si021436m	IPR001356,IPR006563,IPR008422,IPR009057
Homobox-WOX	transcription factor	WOX	TALE	Si021437m	IPR001356,IPR006563,IPR008422,IPR009057
Homeodomain-TALE-BEL	transcription factor	TALE	TALE	Si021437m	IPR001356,IPR006563,IPR008422,IPR009057
Tesmin	putative novel transcription factor	CPP	CPP	Si016959m	IPR005172
BTB-POZ-MATH	chromatin remodeling & transcription regulator	N/A	N/A	Si021417m	IPR000210,IPR002083,IPR011333
MYB-HB-like	transcription factor	MYB	MYB	Si022959m	IPR001005,IPR009057,IPR015495,IPR017930
NAM	transcription factor	NAC	NAC	Si006105m	IPR003441
NAM	transcription factor	NAC	NAC	Si006198m	IPR003441
BTB-POZ	chromatin remodeling & transcription regulator	N/A	N/A	Si005908m	IPR000210,IPR011333
C2H2	transcription factor	C2H2	N/A	Si006904m	IPR001841,IPR013083,IPR018957
PHD	chromatin regulator	N/A	N/A	Si005788m	IPR001841,IPR001965,IPR011011,IPR013083,IPR019786,IPR019787
PHD	chromatin regulator	N/A	N/A	Si005794m	IPR001841,IPR001965,IPR011011,IPR013083,IPR019786,IPR019787
PHD	chromatin regulator	N/A	N/A	Si005848m	IPR001841,IPR001965,IPR011011,IPR013083,IPR019786,IPR019787
PHD	chromatin regulator	N/A	N/A	Si005664m	IPR000330,IPR000953,IPR001965,IPR011011,IPR013083,IPR016197,IPR019787
WD40-like	transcription factor	N/A	N/A	Si006853m	IPR015943
NAM	transcription factor	NAC	NAC	Si006829m	IPR003441
GRAS	transcription factor	GRAS	GRAS	Si006258m	IPR005202
MYB-HB-like	transcription factor	MYB	MYB_related	Si006883m	IPR001005,IPR006447,IPR009057,IPR017930
MYB-HB-like	transcription factor	MYB	MYB_related	Si006908m	IPR001005,IPR006447,IPR009057,IPR017930
MYB-HB-like	transcription factor	MYB	MYB_related	Si007037m	IPR001005,IPR006447,IPR009057,IPR017930
B3-Domain	transcription factor	B3	B3	Si008509m	IPR003340
Homobox-WOX	transcription factor	WOX	TALE	Si006303m	IPR001356,IPR006563,IPR008422,IPR009057
Homeodomain-TALE-BEL	transcription factor	TALE	TALE	Si006303m	IPR001356,IPR006563,IPR008422,IPR009057
C2H2	transcription factor	C2H2	N/A	Si007372m	IPR001841,IPR013083,IPR018957
MYB-HB-like	transcription factor	MYB	MYB	Si006790m	IPR001005,IPR009057,IPR015495,IPR017930
B3-Domain	transcription factor	B3	B3	Si007342m	IPR003340
C2H2	transcription factor	C2H2	N/A	Si005721m	IPR001841,IPR013083
WD40-like	transcription factor	N/A	N/A	Si005732m	IPR015943,IPR017986
bHLH	transcription factor	bHLH	bHLH	Si006199m	IPR011598
bHLH	transcription factor	bHLH	bHLH	Si006500m	IPR011598
bHLH	transcription factor	bHLH	N/A	Si017450m	IPR011598
C3H-WRC/GRF	transcription factor interactor and regulator	GRF	GRF	Si008818m	IPR014977,IPR014978
BTB-POZ	chromatin remodeling & transcription regulator	N/A	N/A	Si016848m	IPR000210,IPR011333
C2H2	transcription factor	C2H2	N/A	Si007056m	IPR001841,IPR013083,IPR018957
C2H2	transcription factor	C2H2	N/A	Si007124m	IPR001841,IPR013083,IPR018957
AP2-EREBP	transcription factor	ERF	ERF	Si007199m	IPR001471
GRAS	transcription factor	GRAS	GRAS	Si008220m	IPR005202
FAR	transcription factor	FAR1	FAR1	Si005823m	IPR004330,IPR006564
WD40-like	transcription factor	N/A	N/A	Si005958m	IPR001680,IPR015943,IPR017986
C2H2	transcription factor	C2H2	N/A	Si006533m	IPR001841,IPR002110,IPR013083,IPR017907
C2H2	transcription factor	C2H2	N/A	Si006797m	IPR001841,IPR002110,IPR013083,IPR017907
BTB-POZ	chromatin remodeling & transcription regulator	N/A	N/A	Si006489m	IPR000210,IPR011333
GAGA-Binding-like	transcription factor	BBR-BPC	BBR-BPC	Si006972m	IPR010409
Hap3/NF-YB	transcription factor	NF-YB	N/A	Si007379m	IPR009072
WD40-like	transcription factor	N/A	N/A	Si006625m	IPR001680,IPR015943,IPR017986,IPR019775
NAM	transcription factor	NAC	NAC	Si006565m	IPR003441
BTB-POZ	chromatin remodeling & transcription regulator	N/A	N/A	Si016852m	IPR000210,IPR011333
YEATS	putative novel transcription factor	N/A	N/A	Si007133m	IPR005033
Bromodomain	chromatin remodeler	N/A	N/A	Si006741m	IPR001487
Bromodomain	chromatin remodeler	N/A	N/A	Si006751m	IPR001487
Bromodomain	chromatin remodeler	N/A	N/A	Si006805m	IPR001487
Homobox-WOX	transcription factor	WOX	HD-ZIP	Si007082m	IPR001356,IPR009057
Homobox-WOX	transcription factor	WOX	HD-ZIP	Si007019m	IPR001356,IPR009057
WD40-like	transcription factor	N/A	N/A	Si005813m	IPR001680,IPR015943,IPR017986
CCHC(Zn)	transcription factor interactor and regulator	N/A	N/A	Si007025m	IPR001878
C2H2	transcription factor	C2H2	N/A	Si008668m	IPR001841,IPR013083,IPR018957
AP2-EREBP	transcription factor	ERF	AP2	Si007857m	IPR001471
ssDNA-binding-TF	transcription factor	Whirly	Whirly	Si006951m	IPR009044,IPR013742
WRKY	transcription factor	WRKY	WRKY	Si006217m	IPR003657
AP2-EREBP	transcription factor	ERF	ERF	Si008323m	IPR001471
AP2-EREBP	transcription factor	ERF	ERF	Si008108m	IPR001471
AP2-EREBP	transcription factor	ERF	ERF	Si008682m	IPR001471
AP2-EREBP	transcription factor	ERF	ERF	Si008104m	IPR001471
AP2-EREBP	transcription factor	ERF	ERF	Si008587m	IPR001471
ARF	transcription factor	ARF	ARF	Si005753m	IPR003340,IPR010525,IPR011525
AP2-EREBP	transcription factor	ERF	ERF	Si006802m	IPR001471
AP2-EREBP	transcription factor	ERF	ERF	Si006905m	IPR001471
AP2-EREBP	transcription factor	ERF	ERF	Si006941m	IPR001471
bHLH	transcription factor	bHLH	bHLH	Si006332m	IPR011598
bHLH	transcription factor	bHLH	bHLH	Si006447m	IPR011598
CCHC(Zn)	transcription factor interactor and regulator	N/A	N/A	Si019200m	IPR001878
MYB-HB-like	transcription factor	MYB	N/A	Si005710m	IPR001005,IPR009057
NAM	transcription factor	NAC	NAC	Si020131m	IPR003441
CCHC(Zn)	transcription factor interactor and regulator	N/A	N/A	Si007284m	IPR001878
CCHC(Zn)	transcription factor interactor and regulator	N/A	N/A	Si007286m	IPR001878
C2H2	transcription factor	C2H2	N/A	Si008647m	IPR001841,IPR013083,IPR018957
PHD	chromatin regulator	N/A	N/A	Si005876m	IPR001841,IPR001965,IPR011011,IPR013083,IPR019786,IPR019787
AS2-LOB	transcription factor	LBD	LBD	Si008052m	IPR004883
FAR	transcription factor	FAR1	FAR1	Si008721m	IPR004330
PHD	chromatin regulator	N/A	N/A	Si005700m	IPR000330,IPR000953,IPR001841,IPR001965,IPR011011,IPR013083,IPR016197,IPR019786,IPR019787
RR-A-type	response regulator and putative novel transcription factor	ARR-B	N/A	Si008718m	IPR001789
GARP-G2-like	transcription factor	G2-like	ARR-B	Si006013m	IPR001005,IPR001789,IPR006447,IPR009057,IPR017053,IPR017930
RR-A-type	response regulator and putative novel transcription factor	ARR-B	ARR-B	Si006013m	IPR001005,IPR001789,IPR006447,IPR009057,IPR017053,IPR017930
RR-B-type	response regulator and putative novel transcription factor	ARR-B	ARR-B	Si006013m	IPR001005,IPR001789,IPR006447,IPR009057,IPR017053,IPR017930
LIM	transcription factor interactor and regulator	N/A	N/A	Si006257m	IPR001781
LIM	transcription factor interactor and regulator	N/A	N/A	Si006437m	IPR001781
AP2-EREBP	transcription factor	ERF	ERF	Si007359m	IPR001471
MYB-HB-like	transcription factor	MYB	MYB_related	Si006005m	IPR001005,IPR009057,IPR017930
C2H2	transcription factor	C2H2	N/A	Si008593m	IPR001841,IPR013083,IPR018957
NAM	transcription factor	NAC	NAC	Si019165m	IPR003441
MYB-HB-like	transcription factor	MYB	MYB_related	Si007889m	IPR001005,IPR006447,IPR009057,IPR017930
WD40-like	transcription factor	N/A	N/A	Si006399m	IPR001680,IPR015943,IPR017986
WD40-like	transcription factor	N/A	N/A	Si006913m	IPR001680,IPR015943,IPR017986
C3H	transcription factor	C3H	N/A	Si006017m	IPR000571
NAM	transcription factor	NAC	NAC	Si019235m	IPR003441
C2H2	transcription factor	C2H2	N/A	Si006785m	IPR001841,IPR013083,IPR018957
NAM	transcription factor	NAC	NAC	Si019812m	IPR003441
AUX-IAA	transcription factor interactor and regulator	N/A	N/A	Si007373m	IPR011525
C2H2	transcription factor	C2H2	C2H2	Si006584m	IPR007087,IPR015880
C2H2	transcription factor	C2H2	C2H2	Si006586m	IPR007087,IPR015880
SET	chromatin remodeling	N/A	N/A	Si005930m	IPR001005,IPR001214
NAM	transcription factor	NAC	NAC	Si020174m	IPR003441
C2H2	transcription factor	C2H2	N/A	Si005829m	IPR001841,IPR013083
NAM	transcription factor	NAC	NAC	Si019271m	IPR003441
MADS-MIKC	transcription factor	MIKC	MIKC	Si007226m	IPR002100,IPR002487
NAM	transcription factor	NAC	NAC	Si019409m	IPR003441
NAM	transcription factor	NAC	NAC	Si019546m	IPR003441
CHROMO-DOMAIN	chromatin remodeling & transcriptional activation	N/A	N/A	Si017803m	IPR000953,IPR016197
GRF	transcription factor	GRF	N/A	Si006806m	IPR010666
CHROMO-DOMAIN	chromatin remodeling & transcriptional activation	N/A	N/A	Si017810m	IPR000953,IPR016197
AP2-EREBP	transcription factor	ERF	ERF	Si008428m	IPR001471
Hap3/NF-YB	transcription factor	NF-YB	N/A	Si007481m	IPR009072
Hap3/NF-YB	transcription factor	NF-YB	N/A	Si008119m	IPR009072
BTB-POZ-MATH	chromatin remodeling & transcription regulator	N/A	N/A	Si008801m	IPR000210,IPR002083,IPR011333
WRKY	transcription factor	WRKY	WRKY	Si008812m	IPR003657
BTB-POZ	chromatin remodeling & transcription regulator	N/A	N/A	Si008702m	IPR000210,IPR011333
C2H2	transcription factor	C2H2	N/A	Si008707m	IPR001841,IPR013083,IPR018957
C2H2	transcription factor	C2H2	N/A	Si007994m	IPR001841
Znf-B	transcription factor interactor and regulator	DBB	DBB	Si006670m	IPR000315
CCHC(Zn)	transcription factor interactor and regulator	N/A	N/A	Si008772m	IPR001878
CCHC(Zn)	transcription factor interactor and regulator	N/A	N/A	Si008539m	IPR001878,IPR006564
MADS-type1	transcription factor	M-type	M-type	Si007641m	IPR002100
WD40-like	transcription factor	N/A	N/A	Si006001m	IPR015943
WD40-like	transcription factor	N/A	N/A	Si005937m	IPR015943
WD40-like	transcription factor	N/A	N/A	Si005954m	IPR015943
CCHC(Zn)	transcription factor interactor and regulator	N/A	FAR1	Si008407m	IPR001878,IPR004330
FAR	transcription factor	FAR1	FAR1	Si008407m	IPR001878,IPR004330
WD40-like	transcription factor	N/A	N/A	Si016392m	IPR015943
bZIP	transcription factor	bZIP	bZIP	Si006889m	IPR004827,IPR011616,IPR011700
C2H2	transcription factor	C2H2	N/A	Si008630m	IPR001841,IPR013083,IPR018957
AP2-EREBP	transcription factor	ERF	ERF	Si007977m	IPR001471
GeBP	transcription factor	GeBP	GeBP	Si006601m	IPR007592
PHD	chromatin regulator	N/A	N/A	Si005699m	IPR001965,IPR011011,IPR013083,IPR019786,IPR019787
PHD	chromatin regulator	N/A	N/A	Si005725m	IPR001965,IPR011011,IPR013083,IPR019786,IPR019787
Homobox-WOX	transcription factor	WOX	HD-ZIP	Si005966m	IPR001356,IPR002913,IPR009057
HD-SAD	transcription factor & lipid binding	N/A	HD-ZIP	Si005966m	IPR001356,IPR002913,IPR009057
bZIP	transcription factor	bZIP	N/A	Si006009m	IPR004827
MYB-HB-like	transcription factor	MYB	MYB_related	Si008720m	IPR001005,IPR006447,IPR009057,IPR017930
C2H2	transcription factor	C2H2	N/A	Si007095m	IPR007087,IPR015880
MYB-HB-like	transcription factor	MYB	MYB	Si008089m	IPR001005,IPR009057,IPR015495,IPR017930
C3H-WRC/GRF	transcription factor interactor and regulator	GRF	GRF	Si006922m	IPR014977,IPR014978
C2H2	transcription factor	C2H2	N/A	Si006452m	IPR001841,IPR013083,IPR018957
bHLH	transcription factor	bHLH	bHLH	Si007984m	IPR011598
MYB-HB-like	transcription factor	MYB	MYB	Si008086m	IPR001005,IPR009057,IPR015495,IPR017930
AP2-EREBP	transcription factor	ERF	ERF	Si008385m	IPR001471
MADS-type1	transcription factor	M-type	M-type	Si008439m	IPR002100
SET	chromatin remodeling	N/A	N/A	Si005857m	IPR001214
SET	chromatin remodeling	N/A	N/A	Si005858m	IPR001214
GeBP	transcription factor	GeBP	GeBP	Si016765m	IPR007592
NAM	transcription factor	NAC	NAC	Si008305m	IPR003441
CCHC(Zn)	transcription factor interactor and regulator	N/A	N/A	Si008419m	IPR001878
CCHC(Zn)	transcription factor interactor and regulator	N/A	N/A	Si008531m	IPR001878
CCHC(Zn)	transcription factor interactor and regulator	N/A	N/A	Si008586m	IPR001878
CCHC(Zn)	transcription factor interactor and regulator	N/A	N/A	Si008498m	IPR001878
bHLH	transcription factor	bHLH	bHLH	Si007662m	IPR011598
TCP	transcription factor	TCP	TCP	Si006631m	IPR005333,IPR017887
C2H2	transcription factor	C2H2	N/A	Si017682m	IPR001841,IPR013083
Nin-like	transcription factor	Nin-like	Nin-like	Si008273m	IPR003035
C2H2	transcription factor	C2H2	N/A	Si017683m	IPR001841,IPR013083
C2H2	transcription factor	C2H2	N/A	Si007196m	IPR001841,IPR013083,IPR018957
C2H2	transcription factor	C2H2	N/A	Si007227m	IPR001841,IPR013083,IPR018957
C2H2	transcription factor	C2H2	N/A	Si006529m	IPR001841,IPR013083,IPR018957
NAM	transcription factor	NAC	NAC	Si019074m	IPR003441
LIM	transcription factor interactor and regulator	N/A	N/A	Si005693m	IPR001781
WD40-like	transcription factor	N/A	N/A	Si006566m	IPR001680,IPR015943,IPR017986,IPR019775
WD40-like	transcription factor	N/A	N/A	Si008320m	IPR001680,IPR015943
E2F-DP	transcription factor	E2F/DP	E2F/DP	Si006412m	IPR003316,IPR015633
WD40-like	transcription factor	N/A	N/A	Si007303m	IPR001680,IPR015943,IPR017986
WD40-like	transcription factor	N/A	N/A	Si007134m	IPR001680,IPR015943,IPR017986
BTB-POZ	chromatin remodeling & transcription regulator	N/A	N/A	Si008115m	IPR011333
PHD	chromatin regulator	N/A	NF-X1	Si005790m	IPR001965
C2H2	transcription factor	C2H2	N/A	Si008199m	IPR001841,IPR013083
C2H2	transcription factor	C2H2	N/A	Si007884m	IPR001841,IPR013083,IPR018957
C2H2	transcription factor	C2H2	N/A	Si008172m	IPR001841,IPR013083,IPR018957
C2H2	transcription factor	C2H2	N/A	Si008025m	IPR001841,IPR013083,IPR018957
MYB-HB-like	transcription factor	MYB	MYB	Si007017m	IPR001005,IPR009057,IPR015495,IPR017930
CCHC(Zn)	transcription factor interactor and regulator	N/A	N/A	Si008841m	IPR001878
C2C2-CO-like	transcription factor	CO-like	CO-like	Si006432m	IPR000315,IPR010402
bZIP	transcription factor	bZIP	bZIP	Si006667m	IPR004827,IPR011616,IPR011700
MYB-HB-like	transcription factor	MYB	MYB_related	Si007873m	IPR001005,IPR006447,IPR009057,IPR017930
NAM	transcription factor	NAC	NAC	Si006639m	IPR003441
JmjC	transcription factor & chromatin remodeling &Metalloenzymes	N/A	N/A	Si005704m	IPR003347,IPR003349,IPR003888,IPR003889,IPR004198
JmjN	transcription factor & chromatin remodeling	N/A	N/A	Si005704m	IPR003347,IPR003349,IPR003888,IPR003889,IPR004198
JUMONJI	transcription factor & chromatin remodeling	N/A	N/A	Si005704m	IPR003347,IPR003349,IPR003888,IPR003889,IPR004198
FYR	chromatin remodeling & transcription regulator	N/A	N/A	Si005704m	IPR003347,IPR003349,IPR003888,IPR003889,IPR004198
C2H2	transcription factor	C2H2	N/A	Si007384m	IPR001841,IPR013083
WD40-like	transcription factor	N/A	N/A	Si006179m	IPR001680,IPR015943,IPR017986,IPR019775
bZIP	transcription factor	bZIP	bZIP	Si007892m	IPR004827,IPR011616,IPR011700
FHA-SMAD	transcription factor interactor and regulator	N/A	N/A	Si005896m	IPR008984
PHD	chromatin regulator	N/A	N/A	Si005926m	IPR001841,IPR001965,IPR011011,IPR013083,IPR017907,IPR019787
C2C2-Dof	transcription factor	Dof	Dof	Si007011m	IPR003851
Hap3/NF-YB	transcription factor	NF-YB	NF-YB	Si007865m	IPR003958,IPR009072
Hap3/NF-YB	transcription factor	NF-YB	NF-YB	Si007336m	IPR003958,IPR009072
Hap3/NF-YB	transcription factor	NF-YB	NF-YB	Si008357m	IPR003956,IPR003958,IPR009072
WD40-like	transcription factor	N/A	N/A	Si005703m	IPR001680,IPR015943,IPR017986
WD40-like	transcription factor	N/A	N/A	Si005705m	IPR001680,IPR015943,IPR017986
C2H2	transcription factor	C2H2	N/A	Si006280m	IPR001841,IPR013083,IPR018957
MYB-HB-like	transcription factor	MYB	N/A	Si008272m	IPR001005,IPR009057,IPR017877
C2H2	transcription factor	C2H2	C2H2	Si007995m	IPR007087,IPR015880
PHD	chromatin regulator	N/A	N/A	Si005899m	IPR001841,IPR001965,IPR011011,IPR013083,IPR019787
PHD	chromatin regulator	N/A	N/A	Si005905m	IPR001841,IPR001965,IPR011011,IPR013083,IPR019787
CCHC(Zn)	transcription factor interactor and regulator	N/A	FAR1	Si007883m	IPR001878,IPR004330
FAR	transcription factor	FAR1	FAR1	Si007883m	IPR001878,IPR004330
ABTB	chromatin remodeling & transcription regulator	N/A	N/A	Si006131m	IPR000210,IPR002110,IPR011333
C2H2	transcription factor	C2H2	C3H	Si006709m	IPR000571,IPR001841,IPR013083,IPR017907,IPR018957
C3H	transcription factor	C3H	C3H	Si006709m	IPR000571,IPR001841,IPR013083,IPR017907,IPR018957
C2H2	transcription factor	C2H2	C3H	Si006710m	IPR000571,IPR001841,IPR013083,IPR017907,IPR018957
C3H	transcription factor	C3H	C3H	Si006710m	IPR000571,IPR001841,IPR013083,IPR017907,IPR018957
C2H2	transcription factor	C2H2	C3H	Si006711m	IPR000571,IPR001841,IPR013083,IPR017907,IPR018957
C3H	transcription factor	C3H	C3H	Si006711m	IPR000571,IPR001841,IPR013083,IPR017907,IPR018957
C2H2	transcription factor	C2H2	C3H	Si006712m	IPR000571,IPR001841,IPR013083,IPR017907,IPR018957
C3H	transcription factor	C3H	C3H	Si006712m	IPR000571,IPR001841,IPR013083,IPR017907,IPR018957
CCHC(Zn)	transcription factor interactor and regulator	N/A	N/A	Si019788m	IPR001878
C2H2	transcription factor	C2H2	N/A	Si007851m	IPR015880
HMG	chromatin remodeling & transcriptional activation	N/A	N/A	Si017040m	IPR001909,IPR009071
KRAB-box	transcription factor interactor and regulator	N/A	N/A	Si017040m	IPR001909,IPR009071
MYB-HB-like	transcription factor	MYB	MYB_related	Si008591m	IPR001005,IPR009057
CCHC(Zn)	transcription factor interactor and regulator	N/A	N/A	Si007987m	IPR001878
C2H2	transcription factor	C2H2	N/A	Si008131m	IPR001841,IPR013083,IPR018957
CCHC(Zn)	transcription factor interactor and regulator	N/A	N/A	Si008674m	IPR001878
GRF	transcription factor	GRF	N/A	Si008788m	IPR010666
CCHC(Zn)	transcription factor interactor and regulator	N/A	N/A	Si008499m	IPR001878
Znf-B	transcription factor interactor and regulator	DBB	N/A	Si008768m	IPR000315,IPR001841,IPR001965,IPR013083,IPR019786,IPR019787
PHD	chromatin regulator	N/A	N/A	Si008768m	IPR000315,IPR001841,IPR001965,IPR013083,IPR019786,IPR019787
bHLH	transcription factor	bHLH	N/A	Si007105m	IPR011598
CCHC(Zn)	transcription factor interactor and regulator	N/A	N/A	Si008467m	IPR001878
CCHC(Zn)	transcription factor interactor and regulator	N/A	N/A	Si019195m	IPR001878,IPR006564
MYB-HB-like	transcription factor	MYB	G2-like	Si006400m	IPR001005,IPR006447,IPR009057,IPR017930
MYB-HB-like	transcription factor	MYB	G2-like	Si006449m	IPR001005,IPR006447,IPR009057,IPR017930
GRF	transcription factor	GRF	N/A	Si008466m	IPR010666
CCHC(Zn)	transcription factor interactor and regulator	N/A	N/A	Si019230m	IPR001878,IPR006564
MADS-type1	transcription factor	M-type	M-type	Si008672m	IPR002100
MADS-type1	transcription factor	M-type	M-type	Si007683m	IPR002100
NAM	transcription factor	NAC	NAC	Si007886m	IPR003441
MYB-HB-like	transcription factor	MYB	MYB_related	Si008184m	IPR001005,IPR009057,IPR017877
WD40-like	transcription factor	N/A	N/A	Si007971m	IPR015943
WRKY	transcription factor	WRKY	WRKY	Si008215m	IPR003657
AUX-IAA	transcription factor interactor and regulator	N/A	N/A	Si007209m	IPR011525
Tesmin	putative novel transcription factor	CPP	CPP	Si008814m	IPR005172
CCHC(Zn)	transcription factor interactor and regulator	N/A	N/A	Si008438m	IPR001878
PHD	chromatin regulator	N/A	N/A	Si005671m	IPR000306,IPR011011,IPR013083
WD40-like	transcription factor	N/A	N/A	Si005796m	IPR001680,IPR015943,IPR017986,IPR019775
bHLH	transcription factor	bHLH	bHLH	Si017482m	IPR011598
MADS-type1	transcription factor	M-type	M-type	Si007275m	IPR002100
WRKY	transcription factor	WRKY	WRKY	Si008820m	IPR003657
CCHC(Zn)	transcription factor interactor and regulator	N/A	N/A	Si008295m	IPR001878
BTB-POZ	chromatin remodeling & transcription regulator	N/A	N/A	Si006167m	IPR000210,IPR011333
BTB-POZ	chromatin remodeling & transcription regulator	N/A	N/A	Si006202m	IPR000210,IPR011333
BTB-POZ	chromatin remodeling & transcription regulator	N/A	N/A	Si006222m	IPR000210,IPR011333
bHLH	transcription factor	bHLH	bHLH	Si006640m	IPR011598
PHD	chromatin regulator	N/A	N/A	Si006534m	IPR001965,IPR011011,IPR013083
Hap3/NF-YB	transcription factor	NF-YB	N/A	Si019588m	IPR009072
NAM	transcription factor	NAC	NAC	Si007822m	IPR003441
CCHC(Zn)	transcription factor interactor and regulator	N/A	N/A	Si008165m	IPR001878
C2H2	transcription factor	C2H2	N/A	Si008051m	IPR001841,IPR013083,IPR018957
C2H2	transcription factor	C2H2	N/A	Si007930m	IPR001841,IPR013083,IPR018957
C2H2	transcription factor	C2H2	N/A	Si007240m	IPR001841,IPR013083,IPR018957
C2H2	transcription factor	C2H2	N/A	Si007874m	IPR001841,IPR013083,IPR018957
C2H2	transcription factor	C2H2	N/A	Si007141m	IPR001841,IPR013083,IPR018957
C2H2	transcription factor	C2H2	N/A	Si008252m	IPR001841,IPR013083
C2H2	transcription factor	C2H2	N/A	Si007951m	IPR001841,IPR013083,IPR018957
NAM	transcription factor	NAC	NAC	Si019916m	IPR003441
C2H2	transcription factor	C2H2	N/A	Si007475m	IPR001841,IPR013083,IPR018957
C2H2	transcription factor	C2H2	N/A	Si008631m	IPR001841,IPR013083
C2H2	transcription factor	C2H2	N/A	Si008694m	IPR001841,IPR013083,IPR018957
C2H2	transcription factor	C2H2	N/A	Si008065m	IPR001841,IPR013083,IPR018957
C2H2	transcription factor	C2H2	N/A	Si008253m	IPR001841,IPR013083,IPR018957
C2H2	transcription factor	C2H2	N/A	Si008741m	IPR001841,IPR013083,IPR018957
C2H2	transcription factor	C2H2	N/A	Si008275m	IPR001841,IPR013083,IPR018957
C2H2	transcription factor	C2H2	N/A	Si007393m	IPR001841,IPR013083,IPR018957
CW-Zn	putative transcription factor & chromatin remodeling	N/A	N/A	Si007920m	IPR011124
CCHC(Zn)	transcription factor interactor and regulator	N/A	N/A	Si007866m	IPR001878
Homeodomain-LIKE	transcription regulator	TALE	G2-like	Si006312m	IPR009057
WD40-like	transcription factor	N/A	N/A	Si007982m	IPR001680,IPR015943,IPR017986
BES/BZR	transcription factor	BES1	BES1	Si006761m	IPR008540
PHD	chromatin regulator	N/A	N/A	Si006209m	IPR000306,IPR011011,IPR013083
C2H2	transcription factor	C2H2	N/A	Si007012m	IPR001841,IPR013083,IPR018957
bZIP	transcription factor	bZIP	N/A	Si016165m	IPR004827
BTB-POZ	chromatin remodeling & transcription regulator	N/A	N/A	Si008366m	IPR000210,IPR011333
AP2-EREBP	transcription factor	ERF	ERF	Si007144m	IPR001471
PHD	chromatin regulator	N/A	N/A	Si007081m	IPR001841,IPR001965,IPR013083
CCHC(Zn)	transcription factor interactor and regulator	N/A	N/A	Si008767m	IPR001878
Nin-like	transcription factor	Nin-like	Nin-like	Si019769m	IPR003035
PLATZ	putative novel transcription repressor	N/A	N/A	Si007394m	IPR006734
MADS-type1	transcription factor	M-type	M-type	Si008260m	IPR002100
MYB-HB-like	transcription factor	MYB	G2-like	Si006865m	IPR001005,IPR006447,IPR009057,IPR017930
bZIP	transcription factor	bZIP	bZIP	Si007043m	IPR004827,IPR011616,IPR011700
bZIP	transcription factor	bZIP	bZIP	Si007123m	IPR004827,IPR011616,IPR011700
bZIP	transcription factor	bZIP	bZIP	Si007220m	IPR004827,IPR011616,IPR011700
bZIP	transcription factor	bZIP	bZIP	Si007389m	IPR004827,IPR011616,IPR011700
PHD	chromatin regulator	N/A	N/A	Si008262m	IPR001965,IPR011011,IPR013083,IPR019786,IPR019787
Hap3/NF-YB	transcription factor	NF-YB	N/A	Si020100m	IPR009072
C2H2	transcription factor	C2H2	N/A	Si005841m	IPR001841,IPR013083,IPR017907,IPR018957
SBP	transcription factor	SBP	SBP	Si006559m	IPR004333
AP2-EREBP	transcription factor	ERF	AP2	Si008325m	IPR001471
C2C2-CO-like	transcription factor	CO-like	CO-like	Si006690m	IPR000315,IPR010402
Znf-B	transcription factor interactor and regulator	DBB	N/A	Si006957m	IPR000315
Znf-B	transcription factor interactor and regulator	DBB	N/A	Si007152m	IPR000315
RR-A-type	response regulator and putative novel transcription factor	ARR-B	N/A	Si005785m	IPR001789
WD40-like	transcription factor	N/A	N/A	Si006502m	IPR001680,IPR015943,IPR017986,IPR019775
bHLH	transcription factor	bHLH	N/A	Si007919m	IPR011598
C2H2	transcription factor	C2H2	N/A	Si008623m	IPR015880
WD40-like	transcription factor	N/A	N/A	Si006025m	IPR001680,IPR015943,IPR017986,IPR019775
WRKY	transcription factor	WRKY	WRKY	Si006914m	IPR003657
C2H2	transcription factor	C2H2	N/A	Si019153m	IPR001841,IPR013083,IPR018957
RR-A-type	response regulator and putative novel transcription factor	ARR-B	N/A	Si008229m	IPR001789
RR-A-type	response regulator and putative novel transcription factor	ARR-B	N/A	Si007862m	IPR001789
GARP-G2-like	transcription factor	G2-like	ARR-B	Si008512m	IPR001005,IPR001789,IPR006447,IPR009057,IPR017930
RR-A-type	response regulator and putative novel transcription factor	ARR-B	ARR-B	Si008512m	IPR001005,IPR001789,IPR006447,IPR009057,IPR017930
Homobox-WOX	transcription factor	WOX	TALE	Si006932m	IPR001356,IPR005540,IPR005541,IPR008422,IPR009057
Homeodomain-TALE-KNOX	transcription factor	TALE	TALE	Si006932m	IPR001356,IPR005540,IPR005541,IPR008422,IPR009057
Homobox-WOX	transcription factor	WOX	TALE	Si006936m	IPR001356,IPR005540,IPR005541,IPR008422,IPR009057
Homeodomain-TALE-KNOX	transcription factor	TALE	TALE	Si006936m	IPR001356,IPR005540,IPR005541,IPR008422,IPR009057
Homobox-WOX	transcription factor	WOX	TALE	Si006964m	IPR001356,IPR005540,IPR005541,IPR008422,IPR009057
Homeodomain-TALE-KNOX	transcription factor	TALE	TALE	Si006964m	IPR001356,IPR005540,IPR005541,IPR008422,IPR009057
CCHC(Zn)	transcription factor interactor and regulator	N/A	N/A	Si005676m	IPR001878
WD40-like	transcription factor	N/A	N/A	Si005818m	IPR001680,IPR015943,IPR017986,IPR019775
WD40-like	transcription factor	N/A	N/A	Si007830m	IPR015943
AP2-EREBP	transcription factor	ERF	AP2	Si006371m	IPR001471
C2H2	transcription factor	C2H2	N/A	Si005707m	IPR001841,IPR013083
C3H	transcription factor	C3H	N/A	Si008905m	IPR000571
C3H	transcription factor	C3H	N/A	Si009066m	IPR000571
BTB-POZ	chromatin remodeling & transcription regulator	N/A	N/A	Si008225m	IPR000210,IPR011333
MYB-HB-like	transcription factor	MYB	MYB	Si006938m	IPR001005,IPR009057,IPR015495,IPR017930
AP2-EREBP	transcription factor	ERF	ERF	Si007882m	IPR001471
AP2-EREBP	transcription factor	ERF	ERF	Si007967m	IPR001471
C2H2	transcription factor	C2H2	N/A	Si006962m	IPR001841,IPR013083,IPR018957
CCHC(Zn)	transcription factor interactor and regulator	N/A	N/A	Si005940m	IPR001878,IPR006564
B3-Domain	transcription factor	B3	B3	Si008427m	IPR003340
WD40-like	transcription factor	N/A	N/A	Si007975m	IPR015943
Znf-B	transcription factor interactor and regulator	DBB	N/A	Si007136m	IPR000315,IPR006734
PLATZ	putative novel transcription repressor	N/A	N/A	Si007136m	IPR000315,IPR006734
Znf-B	transcription factor interactor and regulator	DBB	N/A	Si007173m	IPR000315,IPR006734
PLATZ	putative novel transcription repressor	N/A	N/A	Si007173m	IPR000315,IPR006734
Znf-B	transcription factor interactor and regulator	DBB	N/A	Si007175m	IPR000315,IPR006734
PLATZ	putative novel transcription repressor	N/A	N/A	Si007175m	IPR000315,IPR006734
Znf-B	transcription factor interactor and regulator	DBB	N/A	Si007176m	IPR000315,IPR006734
PLATZ	putative novel transcription repressor	N/A	N/A	Si007176m	IPR000315,IPR006734
C2H2	transcription factor	C2H2	N/A	Si005779m	IPR001841,IPR013083
bZIP	transcription factor	bZIP	bZIP	Si006978m	IPR004827,IPR011616,IPR011700
ARID	transcription factor & chromatin remodeling	N/A	N/A	Si006372m	IPR001606
CW-Zn	putative transcription factor & chromatin remodeling	N/A	N/A	Si005884m	IPR011124
bHLH	transcription factor	bHLH	N/A	Si017997m	IPR011598
CCHC(Zn)	transcription factor interactor and regulator	N/A	N/A	Si008484m	IPR001878
PHD	chromatin regulator	N/A	N/A	Si005742m	IPR000306,IPR001841,IPR001965,IPR013083
MYB-HB-like	transcription factor	MYB	MYB_related	Si007022m	IPR001005,IPR006447,IPR009057,IPR017930
C3H	transcription factor	C3H	C3H	Si006771m	IPR000571
bZIP	transcription factor	bZIP	bZIP	Si006417m	IPR004827,IPR011616,IPR011700
bZIP	transcription factor	bZIP	bZIP	Si006521m	IPR004827,IPR011616,IPR011700
GARP-G2-like	transcription factor	G2-like	ARR-B	Si007844m	IPR001005,IPR001789,IPR006447,IPR009057,IPR017930
RR-A-type	response regulator and putative novel transcription factor	ARR-B	ARR-B	Si007844m	IPR001005,IPR001789,IPR006447,IPR009057,IPR017930
bHLH	transcription factor	bHLH	bHLH	Si006781m	IPR011598
C2H2	transcription factor	C2H2	N/A	Si005730m	IPR001841,IPR013083,IPR017907
C2H2	transcription factor	C2H2	C2H2	Si006616m	IPR007087,IPR013087,IPR015880
MYB-HB-like	transcription factor	MYB	N/A	Si005811m	IPR001005,IPR009057,IPR017884
MYB/SANT	transcription factor	MYB	N/A	Si005811m	IPR001005,IPR009057,IPR017884
GRAS	transcription factor	GRAS	GRAS	Si008068m	IPR005202
C2H2	transcription factor	C2H2	N/A	Si006429m	IPR001841,IPR013083
C2H2	transcription factor	C2H2	N/A	Si006430m	IPR001841,IPR013083
C2H2	transcription factor	C2H2	N/A	Si006431m	IPR001841,IPR013083
MYB-HB-like	transcription factor	MYB	MYB	Si007070m	IPR001005,IPR009057,IPR015495,IPR017930
AP2-EREBP	transcription factor	ERF	ERF	Si008394m	IPR001471
Homobox-WOX	transcription factor	WOX	HB-other	Si006856m	IPR001356,IPR009057
WD40-like	transcription factor	N/A	N/A	Si006231m	IPR001680,IPR015943,IPR017986,IPR019775
FAR	transcription factor	FAR1	FAR1	Si007937m	IPR004330
PAZ-Argonaute	post-transcriptional gene silencing	N/A	N/A	Si005792m	IPR003100,IPR012337
AUX-IAA	transcription factor interactor and regulator	N/A	N/A	Si007360m	IPR011525
AUX-IAA	transcription factor interactor and regulator	N/A	N/A	Si007425m	IPR011525
WD40-like	transcription factor	N/A	N/A	Si005833m	IPR001680,IPR015943,IPR017986
WD40-like	transcription factor	N/A	N/A	Si005837m	IPR001680,IPR015943,IPR017986
Lambda-DB	putative novel transcription factor	N/A	N/A	Si007421m	IPR010982,IPR013729
MBF1	transcription factor	N/A	N/A	Si007472m	IPR013729
CCHC(Zn)	transcription factor interactor and regulator	N/A	N/A	Si007835m	IPR001878
C2H2	transcription factor	C2H2	N/A	Si006622m	IPR001841,IPR006594,IPR013083
LisH	transcription factor interactor and regulator	N/A	N/A	Si006622m	IPR001841,IPR006594,IPR013083
C2H2	transcription factor	C2H2	N/A	Si006624m	IPR001841,IPR006594,IPR013083
LisH	transcription factor interactor and regulator	N/A	N/A	Si006624m	IPR001841,IPR006594,IPR013083
FAR	transcription factor	FAR1	FAR1	Si007992m	IPR004330,IPR006564
C2H2	transcription factor	C2H2	C3H	Si017750m	IPR000571,IPR001841,IPR013083,IPR017907,IPR018957
C3H	transcription factor	C3H	C3H	Si017750m	IPR000571,IPR001841,IPR013083,IPR017907,IPR018957
C2C2-GATA	transcription factor	GATA	GATA	Si006733m	IPR000679,IPR013088
bHLH	transcription factor	bHLH	bHLH	Si007981m	IPR011598
HSF-type-DNA-binding	transcription factor	HSF	HSF	Si006775m	IPR000232
HSF-type-DNA-binding	transcription factor	HSF	N/A	Si007122m	IPR000232
HSF-type-DNA-binding	transcription factor	HSF	N/A	Si007125m	IPR000232
HSF-type-DNA-binding	transcription factor	HSF	N/A	Si007128m	IPR000232
HSF-type-DNA-binding	transcription factor	HSF	N/A	Si007130m	IPR000232
HSF-type-DNA-binding	transcription factor	HSF	N/A	Si007131m	IPR000232
MADS-type1	transcription factor	M-type	M-type	Si008680m	IPR002100
HSF-type-DNA-binding	transcription factor	HSF	HSF	Si006875m	IPR000232
WD40-like	transcription factor	N/A	N/A	Si006268m	IPR001680,IPR015943,IPR017986,IPR019775
CCHC(Zn)	transcription factor interactor and regulator	N/A	N/A	Si006216m	IPR001878
Homobox-WOX	transcription factor	WOX	HB-other	Si006358m	IPR001356,IPR006563,IPR008422,IPR009057
Homeodomain-TALE-BEL	transcription factor	TALE	HB-other	Si006358m	IPR001356,IPR006563,IPR008422,IPR009057
C2H2	transcription factor	C2H2	C3H	Si017753m	IPR000571,IPR001841,IPR013083,IPR017907,IPR018957
C3H	transcription factor	C3H	C3H	Si017753m	IPR000571,IPR001841,IPR013083,IPR017907,IPR018957
NAM	transcription factor	NAC	NAC	Si006435m	IPR003441
ARF	transcription factor	ARF	ARF	Si005741m	IPR003340,IPR010525,IPR011525
CW-Zn	putative transcription factor & chromatin remodeling	N/A	N/A	Si006907m	IPR011124
C2C2-GATA	transcription factor	GATA	GATA	Si006750m	IPR000679,IPR010399,IPR010402,IPR013088
TIFY	transcription factor	N/A	GATA	Si006750m	IPR000679,IPR010399,IPR010402,IPR013088
C2C2-GATA	transcription factor	GATA	GATA	Si006755m	IPR000679,IPR010399,IPR010402,IPR013088
TIFY	transcription factor	N/A	GATA	Si006755m	IPR000679,IPR010399,IPR010402,IPR013088
C2H2	transcription factor	C2H2	N/A	Si005946m	IPR007087
Homobox-WOX	transcription factor	WOX	HD-ZIP	Si007238m	IPR001356,IPR004827,IPR009057
C2H2	transcription factor	C2H2	N/A	Si006590m	IPR001841,IPR013083,IPR018957
C2H2	transcription factor	C2H2	N/A	Si006132m	IPR001841,IPR013083
C2H2	transcription factor	C2H2	N/A	Si006931m	IPR007087,IPR013083
C2H2	transcription factor	C2H2	N/A	Si006737m	IPR007087,IPR015880
C2H2	transcription factor	C2H2	N/A	Si006572m	IPR007087,IPR015880
C3H	transcription factor	C3H	N/A	Si008399m	IPR000571
C2H2	transcription factor	C2H2	N/A	Si007916m	IPR001841,IPR013083
ARF	transcription factor	ARF	ARF	Si005991m	IPR003340,IPR010525,IPR011525
C2H2	transcription factor	C2H2	N/A	Si006184m	IPR013083,IPR015880
C2H2	transcription factor	C2H2	N/A	Si006187m	IPR013083,IPR015880
CCHC(Zn)	transcription factor interactor and regulator	N/A	N/A	Si019966m	IPR001878
C2H2	transcription factor	C2H2	N/A	Si008037m	IPR007087,IPR015880
C3H	transcription factor	C3H	N/A	Si006446m	IPR000571
C3H	transcription factor	C3H	N/A	Si006448m	IPR000571
MYB-HB-like	transcription factor	MYB	MYB	Si006555m	IPR001005,IPR009057,IPR015495,IPR017930
WD40-like	transcription factor	N/A	N/A	Si007945m	IPR001680,IPR015943,IPR017986
ARF	transcription factor	ARF	ARF	Si005802m	IPR003340,IPR010525,IPR011525
ARF	transcription factor	ARF	ARF	Si005812m	IPR003340,IPR010525,IPR011525
ARF	transcription factor	ARF	ARF	Si005819m	IPR003340,IPR010525,IPR011525
C3H	transcription factor	C3H	C3H	Si006046m	IPR000571
DDT	transcription factor & chromatin remodeling	N/A	N/A	Si016777m	IPR001841,IPR018500,IPR018501
C2H2	transcription factor	C2H2	N/A	Si016777m	IPR001841,IPR018500,IPR018501
DDT	transcription factor & chromatin remodeling	N/A	N/A	Si016958m	IPR001841,IPR018500,IPR018501
C2H2	transcription factor	C2H2	N/A	Si016958m	IPR001841,IPR018500,IPR018501
NAM	transcription factor	NAC	NAC	Si006975m	IPR003441
BTB-POZ	chromatin remodeling & transcription regulator	N/A	N/A	Si005786m	IPR000210,IPR011333
MYB-HB-like	transcription factor	MYB	G2-like	Si019945m	IPR001005,IPR001356,IPR006447,IPR009057,IPR017930
CCHC(Zn)	transcription factor interactor and regulator	N/A	N/A	Si006214m	IPR001878
MYB-HB-like	transcription factor	MYB	G2-like	Si007179m	IPR001005,IPR006447,IPR009057,IPR017930
MYB-HB-like	transcription factor	MYB	MYB_related	Si006824m	IPR001005,IPR006447,IPR009057,IPR017930
WD40-like	transcription factor	N/A	N/A	Si006171m	IPR001680,IPR015943,IPR017986
BTB-POZ	chromatin remodeling & transcription regulator	N/A	N/A	Si008599m	IPR000210,IPR011333
BTB-POZ	chromatin remodeling & transcription regulator	N/A	N/A	Si008057m	IPR000210,IPR011333
BTB-POZ	chromatin remodeling & transcription regulator	N/A	N/A	Si008117m	IPR000210,IPR011333
MADS-MIKC	transcription factor	MIKC	MIKC	Si007187m	IPR002100,IPR002487
Hap3/NF-YB	transcription factor	NF-YB	NF-YC	Si007127m	IPR003958,IPR009072
C2H2	transcription factor	C2H2	N/A	Si008163m	IPR001841,IPR013083
bHLH	transcription factor	bHLH	bHLH	Si017804m	IPR011598
SBP	transcription factor	SBP	SBP	Si006471m	IPR004333
SBP	transcription factor	SBP	SBP	Si006472m	IPR004333
MYB-HB-like	transcription factor	MYB	G2-like	Si006354m	IPR001005,IPR006447,IPR009057,IPR017930
C3H	transcription factor	C3H	C3H	Si006602m	IPR000571
PHD	chromatin regulator	N/A	N/A	Si007911m	IPR000197,IPR001965,IPR011011,IPR013083,IPR013178,IPR019786,IPR019787
C2H2	transcription factor	C2H2	N/A	Si007579m	IPR015880
CCHC(Zn)	transcription factor interactor and regulator	N/A	N/A	Si006140m	IPR001878
STY-LRP1	transcription factor	SRS	SRS	Si009151m	IPR006511,IPR007818
MADS-MIKC	transcription factor	MIKC	MIKC	Si007221m	IPR002100,IPR002487
Znf-B	transcription factor interactor and regulator	DBB	DBB	Si006993m	IPR000315
MADS-type1	transcription factor	M-type	M-type	Si019649m	IPR002100
bZIP	transcription factor	bZIP	bZIP	Si007107m	IPR004827,IPR011616,IPR011700
C2H2	transcription factor	C2H2	N/A	Si007166m	IPR001841,IPR013083,IPR018957
bZIP	transcription factor	bZIP	bZIP	Si007412m	IPR004827,IPR011616,IPR011700
WD40-like	transcription factor	N/A	N/A	Si006317m	IPR001680,IPR015943,IPR017986
bHLH	transcription factor	bHLH	bHLH	Si006877m	IPR011598
bZIP	transcription factor	bZIP	N/A	Si008277m	IPR004827
CCHC(Zn)	transcription factor interactor and regulator	N/A	N/A	Si019131m	IPR001878
NAM	transcription factor	NAC	NAC	Si006994m	IPR003441
C2H2	transcription factor	C2H2	C2H2	Si008297m	IPR007087,IPR015880
HMG	chromatin remodeling & transcriptional activation	N/A	N/A	Si007288m	IPR009071
HMG	chromatin remodeling & transcriptional activation	N/A	N/A	Si007293m	IPR009071
HMG	chromatin remodeling & transcriptional activation	N/A	N/A	Si007368m	IPR009071
MYB-HB-like	transcription factor	MYB	MYB_related	Si006457m	IPR001005,IPR006447,IPR009057,IPR017930
C2H2	transcription factor	C2H2	N/A	Si007197m	IPR001841,IPR013083,IPR018957
PAZ-Argonaute	post-transcriptional gene silencing	N/A	N/A	Si005737m	IPR003100,IPR012337
CCHC(Zn)	transcription factor interactor and regulator	N/A	N/A	Si006956m	IPR001878
WD40-like	transcription factor	N/A	N/A	Si006603m	IPR015943
WD40-like	transcription factor	N/A	N/A	Si005917m	IPR015943
JmjC-ARID	transcription factor & chromatin remodeling	N/A	N/A	Si005667m	IPR001606,IPR001841,IPR001965,IPR003347,IPR003349,IPR004198,IPR011011,IPR013083,IPR019786,IPR019787
JmjC-ARID	transcription factor & chromatin remodeling	N/A	N/A	Si005668m	IPR001606,IPR001841,IPR001965,IPR003347,IPR003349,IPR004198,IPR011011,IPR013083,IPR019786,IPR019787
C2H2	transcription factor	C2H2	C2H2	Si008395m	IPR007087,IPR015880
PHD	chromatin regulator	N/A	N/A	Si005834m	IPR001841,IPR001965,IPR011011,IPR013083,IPR019786,IPR019787
WD40-like	transcription factor	N/A	N/A	Si004783m	IPR001680,IPR015943,IPR017986
Nin-like	transcription factor	Nin-like	Nin-like	Si002505m	IPR003035
AS2-LOB	transcription factor	LBD	LBD	Si005134m	IPR004883
C2H2	transcription factor	C2H2	C2H2	Si005031m	IPR007087,IPR013087,IPR015880
NAM	transcription factor	NAC	NAC	Si004195m	IPR003441
MYB-HB-like	transcription factor	MYB	G2-like	Si001336m	IPR001005,IPR006447,IPR009057,IPR017930
MYB-HB-like	transcription factor	MYB	G2-like	Si001866m	IPR001005,IPR006447,IPR009057,IPR017930
WD40-like	transcription factor	N/A	N/A	Si001410m	IPR001680,IPR015943,IPR017986,IPR019775
Nin-like	transcription factor	Nin-like	Nin-like	Si000216m	IPR003035
ARF	transcription factor	ARF	ARF	Si000540m	IPR003340,IPR010525,IPR011525
BED-type(Zn)	transcription factor/ chromatin remodeling	N/A	N/A	Si016308m	IPR003656,IPR012337
bHLH	transcription factor	bHLH	bHLH	Si003963m	IPR011598
C2H2	transcription factor	C2H2	N/A	Si002315m	IPR001841,IPR013083
B3-Domain	transcription factor	B3	N/A	Si005087m	IPR003340
B3-Domain	transcription factor	B3	N/A	Si004237m	IPR003340
BTB-POZ	chromatin remodeling & transcription regulator	N/A	N/A	Si020077m	IPR000210,IPR011333
WD40-like	transcription factor	N/A	N/A	Si004844m	IPR001680,IPR015943,IPR017986
bHLH	transcription factor	bHLH	N/A	Si001931m	IPR011598
bHLH	transcription factor	bHLH	N/A	Si002011m	IPR011598
bHLH	transcription factor	bHLH	N/A	Si002406m	IPR011598
GRF	transcription factor	GRF	N/A	Si019120m	IPR010666
WD40-like	transcription factor	N/A	N/A	Si000162m	IPR001680,IPR013083,IPR015943,IPR017986,IPR019775
MYB-HB-like	transcription factor	MYB	MYB_related	Si000349m	IPR001005,IPR009057,IPR015495,IPR017930
AP2-EREBP	transcription factor	ERF	ERF	Si002247m	IPR001471
NAM	transcription factor	NAC	NAC	Si001509m	IPR003441
AP2-EREBP	transcription factor	ERF	ERF	Si002845m	IPR001471
C2H2	transcription factor	C2H2	C2H2	Si005107m	IPR007087,IPR015880
BED-type(Zn)	transcription factor/ chromatin remodeling	N/A	N/A	Si000225m	IPR003656
C2H2	transcription factor	C2H2	N/A	Si003060m	IPR001841,IPR013083,IPR018957
C2H2	transcription factor	C2H2	N/A	Si003063m	IPR001841,IPR013083,IPR018957
C2H2	transcription factor	C2H2	N/A	Si002663m	IPR001841,IPR013083,IPR018957
MYB-HB-like	transcription factor	MYB	G2-like	Si004864m	IPR001005,IPR001356,IPR006447,IPR009057,IPR017930
MYB-HB-like	transcription factor	MYB	MYB	Si002107m	IPR001005,IPR009057,IPR015495,IPR017930
C2H2	transcription factor	C2H2	N/A	Si002772m	IPR001841,IPR013083
C2H2	transcription factor	C2H2	N/A	Si002791m	IPR001841,IPR013083
C2H2	transcription factor	C2H2	N/A	Si002959m	IPR001841,IPR013083
Homobox-WOX	transcription factor	WOX	TALE	Si003268m	IPR001356,IPR008422,IPR009057
Homeodomain-TALE-KNOX	transcription factor	TALE	TALE	Si003268m	IPR001356,IPR008422,IPR009057
MYB-HB-like	transcription factor	MYB	MYB	Si002446m	IPR001005,IPR009057,IPR015495,IPR017930
bHLH	transcription factor	bHLH	bHLH	Si004106m	IPR011598
SBP	transcription factor	SBP	SBP	Si000259m	IPR004333
Znf-B	transcription factor interactor and regulator	DBB	N/A	Si004405m	IPR000315
bZIP	transcription factor	bZIP	WRKY	Si000824m	IPR003657,IPR004827
WRKY	transcription factor	WRKY	WRKY	Si000824m	IPR003657,IPR004827
PHD	chromatin regulator	N/A	N/A	Si001493m	IPR001965,IPR011011,IPR011124,IPR013083,IPR019786,IPR019787
PHD	chromatin regulator	N/A	N/A	Si001495m	IPR001965,IPR011011,IPR011124,IPR013083,IPR019786,IPR019787
MADS-type1	transcription factor	M-type	M-type	Si004925m	IPR002100
AUX-IAA	transcription factor interactor and regulator	N/A	N/A	Si003010m	IPR011525
bHLH	transcription factor	bHLH	bHLH	Si000694m	IPR011598
bHLH	transcription factor	bHLH	bHLH	Si000695m	IPR011598
bHLH	transcription factor	bHLH	bHLH	Si000696m	IPR011598
bHLH	transcription factor	bHLH	bHLH	Si000697m	IPR011598
bHLH	transcription factor	bHLH	bHLH	Si000698m	IPR011598
bHLH	transcription factor	bHLH	bHLH	Si000700m	IPR011598
BTB-POZ	chromatin remodeling & transcription regulator	N/A	N/A	Si003973m	IPR000210,IPR011333
MYB-HB-like	transcription factor	MYB	MYB	Si001565m	IPR001005,IPR009057,IPR015495,IPR017930
MADS-type1	transcription factor	M-type	M-type	Si003917m	IPR002100
bZIP	transcription factor	bZIP	bZIP	Si002192m	IPR004827,IPR011616,IPR011700
bZIP	transcription factor	bZIP	bZIP	Si002194m	IPR004827,IPR011616,IPR011700
bZIP	transcription factor	bZIP	bZIP	Si002195m	IPR004827,IPR011616,IPR011700
CCHC(Zn)	transcription factor interactor and regulator	N/A	N/A	Si004878m	IPR001878
TIFY	transcription factor	N/A	N/A	Si004736m	IPR010399
C2H2	transcription factor	C2H2	N/A	Si001919m	IPR001841,IPR013083,IPR018957
C2H2	transcription factor	C2H2	N/A	Si001921m	IPR001841,IPR013083,IPR018957
WD40-like	transcription factor	N/A	N/A	Si000214m	IPR017986
PAZ-Argonaute	post-transcriptional gene silencing	N/A	N/A	Si000241m	IPR003100,IPR012337
MYB-HB-like	transcription factor	MYB	MYB	Si004691m	IPR001005,IPR009057,IPR015495,IPR017930
MYB-HB-like	transcription factor	MYB	MYB	Si005038m	IPR001005,IPR009057,IPR015495,IPR017930
WRKY	transcription factor	WRKY	WRKY	Si017889m	IPR003657
WD40-like	transcription factor	N/A	N/A	Si000998m	IPR001680,IPR015943,IPR017986,IPR019775
C2C2-Dof	transcription factor	Dof	Dof	Si000689m	IPR003851
CCHC(Zn)	transcription factor interactor and regulator	N/A	N/A	Si003927m	IPR001878
bHLH	transcription factor	bHLH	bHLH	Si020208m	IPR011598
WD40-like	transcription factor	N/A	N/A	Si003804m	IPR015943
NAM	transcription factor	NAC	NAC	Si001021m	IPR003441
C2H2	transcription factor	C2H2	N/A	Si001517m	IPR001841,IPR013083,IPR018957
bZIP	transcription factor	bZIP	N/A	Si000296m	IPR004827
CCHC(Zn)	transcription factor interactor and regulator	N/A	N/A	Si000136m	IPR001878
C3H	transcription factor	C3H	C3H	Si001303m	IPR000571
C3H	transcription factor	C3H	C3H	Si001422m	IPR000571
C3H	transcription factor	C3H	N/A	Si000163m	IPR000571
LisH	transcription factor interactor and regulator	N/A	N/A	Si000092m	IPR001680,IPR006594,IPR015943,IPR017986,IPR019775
WD40-like	transcription factor	N/A	N/A	Si000092m	IPR001680,IPR006594,IPR015943,IPR017986,IPR019775
LisH	transcription factor interactor and regulator	N/A	N/A	Si000094m	IPR001680,IPR006594,IPR015943,IPR017986,IPR019775
WD40-like	transcription factor	N/A	N/A	Si000094m	IPR001680,IPR006594,IPR015943,IPR017986,IPR019775
LisH	transcription factor interactor and regulator	N/A	N/A	Si000096m	IPR001680,IPR006594,IPR015943,IPR017986,IPR019775
WD40-like	transcription factor	N/A	N/A	Si000096m	IPR001680,IPR006594,IPR015943,IPR017986,IPR019775
LisH	transcription factor interactor and regulator	N/A	N/A	Si000112m	IPR001680,IPR006594,IPR015943,IPR017986,IPR019775
WD40-like	transcription factor	N/A	N/A	Si000112m	IPR001680,IPR006594,IPR015943,IPR017986,IPR019775
NAM	transcription factor	NAC	NAC	Si017641m	IPR003441
LisH	transcription factor interactor and regulator	N/A	N/A	Si000158m	IPR001680,IPR006594,IPR015943,IPR017986,IPR019775
WD40-like	transcription factor	N/A	N/A	Si000158m	IPR001680,IPR006594,IPR015943,IPR017986,IPR019775
WD40-like	transcription factor	N/A	N/A	Si000253m	IPR001680,IPR015943,IPR017986,IPR019775
CCHC(Zn)	transcription factor interactor and regulator	N/A	N/A	Si001265m	IPR001878
C3H	transcription factor	C3H	C3H	Si003156m	IPR000571
AP2-EREBP	transcription factor	ERF	ERF	Si004174m	IPR001471
GeBP	transcription factor	GeBP	GeBP	Si005179m	IPR001005,IPR007592
BED-type(Zn)	transcription factor/ chromatin remodeling	N/A	N/A	Si004851m	IPR003656,IPR012337
CCHC(Zn)	transcription factor interactor and regulator	N/A	N/A	Si005015m	IPR001878,IPR006564
BED-type(Zn)	transcription factor/ chromatin remodeling	N/A	N/A	Si000431m	IPR003656,IPR012337
C3H	transcription factor	C3H	N/A	Si000301m	IPR000571
C3H	transcription factor	C3H	N/A	Si000302m	IPR000571
SNF2	chromatin remodeling	N/A	N/A	Si000085m	IPR000330
C2H2	transcription factor	C2H2	N/A	Si001658m	IPR001841,IPR013083,IPR017907
C2H2	transcription factor	C2H2	N/A	Si001857m	IPR001841,IPR013083,IPR017907
bHLH	transcription factor	bHLH	bHLH	Si001592m	IPR011598
NAM	transcription factor	NAC	NAC	Si002003m	IPR003441
C2H2	transcription factor	C2H2	N/A	Si003068m	IPR001841,IPR013083
C2H2	transcription factor	C2H2	N/A	Si002098m	IPR007087,IPR012337,IPR015880
bHLH	transcription factor	bHLH	bHLH	Si002821m	IPR011598
NAM	transcription factor	NAC	NAC	Si002074m	IPR003441
bHLH	transcription factor	bHLH	bHLH	Si002881m	IPR011598
bHLH	transcription factor	bHLH	bHLH	Si002847m	IPR011598
C2H2	transcription factor	C2H2	N/A	Si005205m	IPR001841,IPR001878,IPR013083
CCHC(Zn)	transcription factor interactor and regulator	N/A	N/A	Si005205m	IPR001841,IPR001878,IPR013083
BED-type(Zn)	transcription factor/ chromatin remodeling	N/A	N/A	Si000514m	IPR003656,IPR012337
bHLH	transcription factor	bHLH	bHLH	Si004720m	IPR011598
Homobox-WOX	transcription factor	WOX	HD-ZIP	Si000344m	IPR001356,IPR002913,IPR009057
HD-SAD	transcription factor & lipid binding	N/A	HD-ZIP	Si000344m	IPR001356,IPR002913,IPR009057
Homobox-WOX	transcription factor	WOX	HD-ZIP	Si000347m	IPR001356,IPR002913,IPR009057
HD-SAD	transcription factor & lipid binding	N/A	HD-ZIP	Si000347m	IPR001356,IPR002913,IPR009057
C2H2	transcription factor	C2H2	N/A	Si002512m	IPR001841,IPR013083
C2H2	transcription factor	C2H2	C2H2	Si004657m	IPR007087,IPR015880
WD40-like	transcription factor	N/A	N/A	Si000728m	IPR001680,IPR015943,IPR017986,IPR019775
ARID-HMG	transcription factor & chromatin remodeling	N/A	N/A	Si017168m	IPR001606,IPR009071
MYB-HB-like	transcription factor	MYB	MYB_related	Si003873m	IPR001005,IPR009057,IPR015495,IPR017877,IPR017930
C2H2	transcription factor	C2H2	N/A	Si004359m	IPR007087,IPR015880
AS2-LOB	transcription factor	LBD	LBD	Si002412m	IPR004883
AP2-EREBP	transcription factor	ERF	ERF	Si002186m	IPR001471
GRF	transcription factor	GRF	N/A	Si004102m	IPR010666
RAV	transcription factor	RAV	RAV	Si001909m	IPR001471,IPR003340
CCHC(Zn)	transcription factor interactor and regulator	N/A	N/A	Si000798m	IPR001680,IPR001878,IPR015943,IPR017986,IPR019775
WD40-like	transcription factor	N/A	N/A	Si000798m	IPR001680,IPR001878,IPR015943,IPR017986,IPR019775
bHLH	transcription factor	bHLH	bHLH	Si005033m	IPR011598
MYB-HB-like	transcription factor	MYB	MYB	Si002426m	IPR001005,IPR006447,IPR009057,IPR017884,IPR017930
MYB/SANT	transcription factor	MYB	MYB	Si002426m	IPR001005,IPR006447,IPR009057,IPR017884,IPR017930
MADS-type1	transcription factor	M-type	M-type	Si005133m	IPR002100
C2H2	transcription factor	C2H2	N/A	Si000008m	IPR000315,IPR001841
Znf-B	transcription factor interactor and regulator	DBB	N/A	Si000008m	IPR000315,IPR001841
C2H2	transcription factor	C2H2	N/A	Si000009m	IPR000315,IPR001841
Znf-B	transcription factor interactor and regulator	DBB	N/A	Si000009m	IPR000315,IPR001841
C2H2	transcription factor	C2H2	N/A	Si000010m	IPR000315,IPR001841
Znf-B	transcription factor interactor and regulator	DBB	N/A	Si000010m	IPR000315,IPR001841
C2H2	transcription factor	C2H2	N/A	Si000011m	IPR000315,IPR001841
Znf-B	transcription factor interactor and regulator	DBB	N/A	Si000011m	IPR000315,IPR001841
AP2-EREBP	transcription factor	ERF	ERF	Si003867m	IPR001471
AP2-EREBP	transcription factor	ERF	ERF	Si004029m	IPR001471
Hap3/NF-YB	transcription factor	NF-YB	N/A	Si003238m	IPR003958,IPR009072
Hap3/NF-YB	transcription factor	NF-YB	N/A	Si003218m	IPR003958,IPR009072
Hap3/NF-YB	transcription factor	NF-YB	N/A	Si003353m	IPR003958,IPR009072
Hap3/NF-YB	transcription factor	NF-YB	N/A	Si003392m	IPR003958,IPR009072
CCHC(Zn)	transcription factor interactor and regulator	N/A	N/A	Si002387m	IPR001878
MYB-HB-like	transcription factor	MYB	MYB_related	Si002704m	IPR001005,IPR006447,IPR009057,IPR017930
PHD	chromatin regulator	N/A	N/A	Si003369m	IPR001965,IPR011011,IPR013083,IPR019786,IPR019787
PHD	chromatin regulator	N/A	N/A	Si003406m	IPR001965,IPR011011,IPR013083,IPR019786,IPR019787
C2H2	transcription factor	C2H2	NF-X1	Si000223m	IPR001841,IPR019786
PHD	chromatin regulator	N/A	NF-X1	Si000223m	IPR001841,IPR019786
C2H2	transcription factor	C2H2	NF-X1	Si000240m	IPR001841,IPR019786
PHD	chromatin regulator	N/A	NF-X1	Si000240m	IPR001841,IPR019786
WD40-like	transcription factor	N/A	N/A	Si016193m	IPR001680,IPR005135,IPR015943,IPR017986
C2H2	transcription factor	C2H2	N/A	Si001038m	IPR001841,IPR013083,IPR018957
bHLH	transcription factor	bHLH	bHLH	Si002655m	IPR011598
MYB-HB-like	transcription factor	MYB	MYB_related	Si002372m	IPR001005,IPR009057,IPR017930
MYB-HB-like	transcription factor	MYB	MYB_related	Si002375m	IPR001005,IPR009057,IPR017930
MADS-type1	transcription factor	M-type	M-type	Si004188m	IPR002100
AP2-EREBP	transcription factor	ERF	ERF	Si002067m	IPR001471
WD40-like	transcription factor	N/A	N/A	Si000495m	IPR015943,IPR017986
MADS-type1	transcription factor	M-type	N/A	Si019825m	IPR002100
C2H2	transcription factor	C2H2	N/A	Si001010m	IPR001841,IPR013083,IPR017907,IPR018957
WD40-like	transcription factor	N/A	N/A	Si001613m	IPR001680,IPR015943,IPR017986
MYB-HB-like	transcription factor	MYB	MYB	Si002595m	IPR001005,IPR009057,IPR015495,IPR017930
MYB-HB-like	transcription factor	MYB	MYB	Si002550m	IPR001005,IPR009057,IPR015495,IPR017930
WD40-like	transcription factor	N/A	N/A	Si016390m	IPR001680,IPR015943,IPR017986,IPR019775
AS2-LOB	transcription factor	LBD	LBD	Si002632m	IPR004883
WD40-like	transcription factor	N/A	N/A	Si016417m	IPR001680,IPR015943,IPR017986,IPR019775
CCHC(Zn)	transcription factor interactor and regulator	N/A	FAR1	Si003843m	IPR001878,IPR004330
FAR	transcription factor	FAR1	FAR1	Si003843m	IPR001878,IPR004330
CCHC(Zn)	transcription factor interactor and regulator	N/A	N/A	Si004072m	IPR001878
FAR	transcription factor	FAR1	FAR1	Si005043m	IPR004330,IPR006564
PHD	chromatin regulator	N/A	N/A	Si000133m	IPR001841,IPR001965,IPR013083
bZIP	transcription factor	bZIP	bZIP	Si002989m	IPR004827,IPR011616,IPR011700
C3H	transcription factor	C3H	C3H	Si005180m	IPR000571
MYB-HB-like	transcription factor	MYB	G2-like	Si001230m	IPR001005,IPR006447,IPR009057,IPR017930
LisH	transcription factor interactor and regulator	N/A	N/A	Si000268m	IPR001680,IPR006594,IPR013720,IPR015943,IPR017986,IPR019775
WD40-like	transcription factor	N/A	N/A	Si000268m	IPR001680,IPR006594,IPR013720,IPR015943,IPR017986,IPR019775
AUX-IAA	transcription factor interactor and regulator	N/A	N/A	Si004034m	IPR011525
C2H2	transcription factor	C2H2	N/A	Si001667m	IPR001841,IPR013083,IPR018957
WRKY	transcription factor	WRKY	WRKY	Si003805m	IPR003657
Hap3/NF-YB	transcription factor	NF-YB	NF-YC	Si004603m	IPR003958,IPR009072
PHD	chromatin regulator	N/A	N/A	Si000648m	IPR001841,IPR001965,IPR011011,IPR013083,IPR019786,IPR019787
HMG	chromatin remodeling & transcriptional activation	N/A	N/A	Si000646m	IPR009071
WD40-like	transcription factor	N/A	N/A	Si001046m	IPR001680,IPR015943,IPR017986,IPR019775
WRKY	transcription factor	WRKY	WRKY	Si001109m	IPR003657
WRKY	transcription factor	WRKY	WRKY	Si002621m	IPR003657
WD40-like	transcription factor	N/A	N/A	Si000161m	IPR001680,IPR015943,IPR017986,IPR019775
WD40-like	transcription factor	N/A	N/A	Si004706m	IPR001680,IPR015943,IPR017986,IPR019775
MYB-HB-like	transcription factor	MYB	MYB_related	Si001941m	IPR001005,IPR001878,IPR006447,IPR009057,IPR017930
AUX-IAA	transcription factor interactor and regulator	N/A	N/A	Si002618m	IPR011525
AUX-IAA	transcription factor interactor and regulator	N/A	N/A	Si002908m	IPR011525
NAM	transcription factor	NAC	NAC	Si001527m	IPR003441
MYB-HB-like	transcription factor	MYB	MYB	Si002629m	IPR001005,IPR009057,IPR015495,IPR017930
C3H	transcription factor	C3H	C3H	Si004757m	IPR000571
MYB-HB-like	transcription factor	MYB	MYB_related	Si002353m	IPR001005,IPR001878,IPR006447,IPR009057,IPR017930
C2C2-Dof	transcription factor	Dof	Dof	Si002728m	IPR003851
MYB-HB-like	transcription factor	MYB	MYB_related	Si000260m	IPR001005,IPR009057,IPR017884
MYB/SANT	transcription factor	MYB	MYB_related	Si000260m	IPR001005,IPR009057,IPR017884
ABTB	chromatin remodeling & transcription regulator	N/A	N/A	Si000814m	IPR000210,IPR002110,IPR011333
C2H2	transcription factor	C2H2	C2H2	Si001334m	IPR007087,IPR013087,IPR015880
bHLH	transcription factor	bHLH	bHLH	Si001328m	IPR011598
WD40-like	transcription factor	N/A	N/A	Si000177m	IPR001680,IPR015943,IPR017986
Homobox-WOX	transcription factor	WOX	HD-ZIP	Si000283m	IPR001356,IPR002913,IPR004827,IPR009057
HD-SAD	transcription factor & lipid binding	N/A	HD-ZIP	Si000283m	IPR001356,IPR002913,IPR004827,IPR009057
AP2-EREBP	transcription factor	ERF	ERF	Si002749m	IPR001471
Znf-B	transcription factor interactor and regulator	DBB	DBB	Si001636m	IPR000315,IPR001781
LIM	transcription factor interactor and regulator	N/A	DBB	Si001636m	IPR000315,IPR001781
BES/BZR	transcription factor	BES1	BES1	Si000892m	IPR008540
WD40-like	transcription factor	N/A	N/A	Si002469m	IPR001680,IPR015943,IPR017986,IPR019775
GRF	transcription factor	GRF	N/A	Si020053m	IPR010666
WD40-like	transcription factor	N/A	N/A	Si001554m	IPR001680,IPR015943,IPR017986,IPR019775
CCHC(Zn)	transcription factor interactor and regulator	N/A	N/A	Si005054m	IPR001878
CCHC(Zn)	transcription factor interactor and regulator	N/A	N/A	Si005004m	IPR001878
C2H2	transcription factor	C2H2	N/A	Si000360m	IPR001841
bZIP	transcription factor	bZIP	bZIP	Si002311m	IPR004827,IPR011616,IPR011700
CCHC(Zn)	transcription factor interactor and regulator	N/A	N/A	Si000770m	IPR001878,IPR003657,IPR006564
WRKY	transcription factor	WRKY	N/A	Si000770m	IPR001878,IPR003657,IPR006564
C2H2	transcription factor	C2H2	N/A	Si004990m	IPR001841,IPR013083
PHD	chromatin regulator	N/A	N/A	Si002803m	IPR001841,IPR001965,IPR013083,IPR018957
TCP	transcription factor	TCP	TCP	Si004564m	IPR005333,IPR017887
Bromodomain	chromatin remodeler	N/A	N/A	Si001167m	IPR001487
WD40-like	transcription factor	N/A	N/A	Si002362m	IPR001680,IPR015943,IPR017986
bHLH	transcription factor	bHLH	bHLH	Si004438m	IPR011598
bHLH	transcription factor	bHLH	bHLH	Si002517m	IPR011598
NAM	transcription factor	NAC	NAC	Si019775m	IPR003441
LisH	transcription factor interactor and regulator	N/A	N/A	Si001049m	IPR001680,IPR006594,IPR015943,IPR017986,IPR019775
WD40-like	transcription factor	N/A	N/A	Si001049m	IPR001680,IPR006594,IPR015943,IPR017986,IPR019775
LisH	transcription factor interactor and regulator	N/A	N/A	Si001503m	IPR001680,IPR006594,IPR015943,IPR017986,IPR019775
WD40-like	transcription factor	N/A	N/A	Si001503m	IPR001680,IPR006594,IPR015943,IPR017986,IPR019775
WD40-like	transcription factor	N/A	N/A	Si000050m	IPR001680,IPR015943,IPR017986,IPR019775
GRF	transcription factor	GRF	N/A	Si004396m	IPR010666
bHLH	transcription factor	bHLH	bHLH	Si003350m	IPR011598
Hap3/NF-YB	transcription factor	NF-YB	N/A	Si003096m	IPR009072
Hap3/NF-YB	transcription factor	NF-YB	N/A	Si003294m	IPR009072
HSF-type-DNA-binding	transcription factor	HSF	HSF	Si019082m	IPR000232
C2H2	transcription factor	C2H2	N/A	Si003986m	IPR007087,IPR015880
MADS-type1	transcription factor	M-type	M-type	Si003942m	IPR002100
C2C2-GATA	transcription factor	GATA	GATA	Si004417m	IPR000679,IPR013088
BED-type(Zn)	transcription factor/ chromatin remodeling	N/A	N/A	Si000271m	IPR003656
SAP	transcription regulator	SAP	N/A	Si000754m	IPR003034
PHD	chromatin regulator	N/A	N/A	Si001371m	IPR001841,IPR001965,IPR013083,IPR018957
Znf-B	transcription factor interactor and regulator	DBB	N/A	Si004809m	IPR000315,IPR006734
PLATZ	putative novel transcription repressor	N/A	N/A	Si004809m	IPR000315,IPR006734
CCHC(Zn)	transcription factor interactor and regulator	N/A	FAR1	Si005142m	IPR001878,IPR004330
FAR	transcription factor	FAR1	FAR1	Si005142m	IPR001878,IPR004330
MYB-HB-like	transcription factor	MYB	N/A	Si000122m	IPR000330,IPR001005,IPR009057,IPR015194,IPR017884
MYB/SANT	transcription factor	MYB	N/A	Si000122m	IPR000330,IPR001005,IPR009057,IPR015194,IPR017884
SNF2	chromatin remodeling	N/A	N/A	Si000122m	IPR000330,IPR001005,IPR009057,IPR015194,IPR017884
ISWI	chromatin remodeling	N/A	N/A	Si000122m	IPR000330,IPR001005,IPR009057,IPR015194,IPR017884
MYB-HB-like	transcription factor	MYB	N/A	Si000129m	IPR000330,IPR001005,IPR009057,IPR015194,IPR017884
MYB/SANT	transcription factor	MYB	N/A	Si000129m	IPR000330,IPR001005,IPR009057,IPR015194,IPR017884
SNF2	chromatin remodeling	N/A	N/A	Si000129m	IPR000330,IPR001005,IPR009057,IPR015194,IPR017884
ISWI	chromatin remodeling	N/A	N/A	Si000129m	IPR000330,IPR001005,IPR009057,IPR015194,IPR017884
GRF	transcription factor	GRF	N/A	Si004799m	IPR010666
AP2-EREBP	transcription factor	ERF	ERF	Si018306m	IPR001471
C2H2	transcription factor	C2H2	N/A	Si002349m	IPR001841,IPR013083
CCHC(Zn)	transcription factor interactor and regulator	N/A	N/A	Si019046m	IPR001878
GRF	transcription factor	GRF	N/A	Si002039m	IPR010666
PLATZ	putative novel transcription repressor	N/A	N/A	Si004357m	IPR006734
WD40-like	transcription factor	N/A	N/A	Si001291m	IPR001680,IPR015943,IPR017986
WD40-like	transcription factor	N/A	N/A	Si001618m	IPR001680,IPR015943,IPR017986
WD40-like	transcription factor	N/A	N/A	Si001813m	IPR001680,IPR015943,IPR017986
Bromodomain	chromatin remodeler	N/A	N/A	Si016549m	IPR001487
BED-type(Zn)	transcription factor/ chromatin remodeling	N/A	N/A	Si000761m	IPR003656
AP2-EREBP	transcription factor	ERF	ERF	Si002714m	IPR001471
C2H2	transcription factor	C2H2	N/A	Si002938m	IPR007087,IPR015880
LisH	transcription factor interactor and regulator	N/A	N/A	Si000097m	IPR006594
LisH	transcription factor interactor and regulator	N/A	N/A	Si000169m	IPR006594
CCHC(Zn)	transcription factor interactor and regulator	N/A	N/A	Si004705m	IPR001878,IPR006564
bHLH	transcription factor	bHLH	bHLH	Si004494m	IPR011598
BED-type(Zn)	transcription factor/ chromatin remodeling	N/A	N/A	Si000401m	IPR003656,IPR012337
C2H2	transcription factor	C2H2	C2H2	Si017327m	IPR007087,IPR015880
MYB-HB-like	transcription factor	MYB	MYB_related	Si002433m	IPR001005,IPR006447,IPR009057,IPR017877,IPR017930
Hap3/NF-YB	transcription factor	NF-YB	N/A	Si000945m	IPR009072
PAZ-Argonaute	post-transcriptional gene silencing	N/A	N/A	Si004216m	IPR003100,IPR012337
C2H2	transcription factor	C2H2	N/A	Si004769m	IPR001781,IPR001841,IPR013083
LIM	transcription factor interactor and regulator	N/A	N/A	Si004769m	IPR001781,IPR001841,IPR013083
C2H2	transcription factor	C2H2	N/A	Si004368m	IPR001781,IPR001841,IPR013083
LIM	transcription factor interactor and regulator	N/A	N/A	Si004368m	IPR001781,IPR001841,IPR013083
Bromodomain	chromatin remodeler	N/A	N/A	Si016554m	IPR001487
Znf-B	transcription factor interactor and regulator	DBB	N/A	Si004634m	IPR000315,IPR006734
PLATZ	putative novel transcription repressor	N/A	N/A	Si004634m	IPR000315,IPR006734
Znf-B	transcription factor interactor and regulator	DBB	N/A	Si005065m	IPR000315,IPR006734
PLATZ	putative novel transcription repressor	N/A	N/A	Si005065m	IPR000315,IPR006734
C2H2	transcription factor	C2H2	N/A	Si004474m	IPR001841,IPR013083,IPR018957
C2H2	transcription factor	C2H2	N/A	Si000843m	IPR007087,IPR015880
CCHC(Zn)	transcription factor interactor and regulator	N/A	N/A	Si004519m	IPR001878,IPR006564
C2H2	transcription factor	C2H2	N/A	Si001125m	IPR001841,IPR013083,IPR018957
bZIP	transcription factor	bZIP	bZIP	Si003289m	IPR004827,IPR011616,IPR011700
MYB-HB-like	transcription factor	MYB	MYB	Si002220m	IPR001005,IPR009057,IPR015495,IPR017930
JmjC	transcription factor & chromatin remodeling &Metalloenzymes	N/A	N/A	Si001200m	IPR003347
Bromodomain	chromatin remodeler	N/A	N/A	Si016556m	IPR001487
WD40-like	transcription factor	N/A	N/A	Si000082m	IPR001680,IPR015943,IPR017986
Nin-like	transcription factor	Nin-like	Nin-like	Si005102m	IPR003035
LIM	transcription factor interactor and regulator	N/A	N/A	Si000536m	IPR001781
Bromodomain	chromatin remodeler	N/A	N/A	Si000106m	IPR001487,IPR001841,IPR001965,IPR003656,IPR011011,IPR013083,IPR019787
PHD	chromatin regulator	N/A	N/A	Si000106m	IPR001487,IPR001841,IPR001965,IPR003656,IPR011011,IPR013083,IPR019787
TTF-type(Zn)	transcription factor and/or regulators	N/A	N/A	Si000614m	IPR006580
TTF-type(Zn)	transcription factor and/or regulators	N/A	N/A	Si000655m	IPR006580
FAR	transcription factor	FAR1	FAR1	Si004063m	IPR004330
bHLH	transcription factor	bHLH	bHLH	Si003753m	IPR011598
GRF	transcription factor	GRF	N/A	Si004862m	IPR010666
HSF-type-DNA-binding	transcription factor	HSF	HSF	Si004605m	IPR000232
C2H2	transcription factor	C2H2	C3H	Si000552m	IPR000571,IPR001841
C3H	transcription factor	C3H	C3H	Si000552m	IPR000571,IPR001841
C2H2	transcription factor	C2H2	C2H2	Si001504m	IPR007087,IPR013087,IPR015880
GRF	transcription factor	GRF	N/A	Si003852m	IPR010666
bHLH	transcription factor	bHLH	bHLH	Si001494m	IPR011598
WD40-like	transcription factor	N/A	N/A	Si000088m	IPR001680,IPR015943,IPR017986,IPR019775
MYB-HB-like	transcription factor	MYB	MYB_related	Si002403m	IPR001005,IPR009057,IPR017930
MYB-HB-like	transcription factor	MYB	MYB_related	Si002407m	IPR001005,IPR009057,IPR017930
CCHC(Zn)	transcription factor interactor and regulator	N/A	N/A	Si019412m	IPR001878
WD40-like	transcription factor	N/A	N/A	Si001074m	IPR001680,IPR015943,IPR017986,IPR019775
MYB-HB-like	transcription factor	MYB	N/A	Si016246m	IPR001005,IPR001841,IPR001965,IPR009057,IPR011011,IPR013083,IPR017877
MYB-HB-like	transcription factor	MYB	N/A	Si016298m	IPR001005,IPR001841,IPR001965,IPR009057,IPR011011,IPR013083,IPR017877
MYB-HB-like	transcription factor	MYB	MYB_related	Si002334m	IPR001005,IPR001878,IPR006447,IPR009057,IPR017930
MYB-HB-like	transcription factor	MYB	N/A	Si016398m	IPR001005,IPR001841,IPR001965,IPR009057,IPR011011,IPR013083,IPR017877
WD40-like	transcription factor	N/A	N/A	Si002211m	IPR015943
LisH	transcription factor interactor and regulator	N/A	N/A	Si000245m	IPR001680,IPR006594,IPR013720,IPR015943,IPR017986,IPR019775
WD40-like	transcription factor	N/A	N/A	Si000245m	IPR001680,IPR006594,IPR013720,IPR015943,IPR017986,IPR019775
WD40-like	transcription factor	N/A	N/A	Si000572m	IPR001680,IPR015943,IPR017986,IPR019775
MADS-type1	transcription factor	M-type	M-type	Si003888m	IPR002100
B3-Domain	transcription factor	B3	N/A	Si004907m	IPR003340
CCHC(Zn)	transcription factor interactor and regulator	N/A	N/A	Si002344m	IPR001878,IPR013083
Tesmin	putative novel transcription factor	CPP	CPP	Si002871m	IPR005172
Znf-LSD	transcription factor	LSD	LSD	Si000307m	IPR005735
MADS-type1	transcription factor	M-type	M-type	Si003866m	IPR002100
C3H	transcription factor	C3H	C3H	Si000968m	IPR000571
C3H	transcription factor	C3H	C3H	Si001389m	IPR000571
C3H	transcription factor	C3H	C3H	Si001765m	IPR000571
C3H	transcription factor	C3H	C3H	Si002072m	IPR000571
WD40-like	transcription factor	N/A	N/A	Si016892m	IPR001680,IPR015943,IPR017986,IPR019775
WD40-like	transcription factor	N/A	N/A	Si002244m	IPR001680,IPR015943,IPR017986
A20-like	putative novel transcription regulator	N/A	N/A	Si003765m	IPR000058,IPR002653
A20-like	putative novel transcription regulator	N/A	N/A	Si003757m	IPR000058,IPR002653
CCHC(Zn)	transcription factor interactor and regulator	N/A	N/A	Si004008m	IPR001878,IPR006564
WRKY	transcription factor	WRKY	WRKY	Si001863m	IPR003657
HSF-type-DNA-binding	transcription factor	HSF	HSF	Si002292m	IPR000232
WRKY	transcription factor	WRKY	WRKY	Si002019m	IPR003657
bHLH	transcription factor	bHLH	N/A	Si004142m	IPR011598
MYB-HB-like	transcription factor	MYB	MYB_related	Si003521m	IPR001005,IPR009057,IPR017877
MYB-HB-like	transcription factor	MYB	MYB_related	Si002888m	IPR001005,IPR009057,IPR017884
MYB/SANT	transcription factor	MYB	MYB_related	Si002888m	IPR001005,IPR009057,IPR017884
WD40-like	transcription factor	N/A	N/A	Si004881m	IPR001680,IPR015943,IPR017986
MYB-HB-like	transcription factor	MYB	MYB	Si003965m	IPR001005,IPR009057,IPR015495,IPR017930
MYB-HB-like	transcription factor	MYB	MYB	Si003841m	IPR001005,IPR009057,IPR015495,IPR017930
C2H2	transcription factor	C2H2	N/A	Si016432m	IPR001841,IPR013083,IPR017907,IPR018957
C2H2	transcription factor	C2H2	N/A	Si016571m	IPR001841,IPR013083,IPR017907,IPR018957
Homobox-WOX	transcription factor	WOX	HD-ZIP	Si002823m	IPR001356,IPR009057
C3H	transcription factor	C3H	C3H	Si002050m	IPR000571
C3H	transcription factor	C3H	C3H	Si002051m	IPR000571
C3H	transcription factor	C3H	C3H	Si002063m	IPR000571
GRAS	transcription factor	GRAS	GRAS	Si001293m	IPR005202
B3-Domain	transcription factor	B3	B3	Si004979m	IPR003340
Bromodomain	chromatin remodeler	N/A	N/A	Si002711m	IPR001487
PHD	chromatin regulator	N/A	N/A	Si018434m	IPR001841,IPR001965,IPR013083,IPR018957
AP2-EREBP	transcription factor	ERF	ERF	Si018024m	IPR001471
WD40-like	transcription factor	N/A	N/A	Si000057m	IPR001680,IPR015943,IPR017986,IPR019775
CCHC(Zn)	transcription factor interactor and regulator	N/A	N/A	Si020150m	IPR001878
C2H2	transcription factor	C2H2	C2H2	Si004298m	IPR007087,IPR015880
C2H2	transcription factor	C2H2	C2H2	Si003982m	IPR007087,IPR015880
WRKY	transcription factor	WRKY	WRKY	Si002203m	IPR003657
AP2-EREBP	transcription factor	ERF	ERF	Si019641m	IPR001471
bZIP	transcription factor	bZIP	bZIP	Si001929m	IPR004827,IPR011616,IPR011700
C2H2	transcription factor	C2H2	C2H2	Si019690m	IPR007087,IPR015880
WRKY	transcription factor	WRKY	WRKY	Si002295m	IPR003657
Hap3/NF-YB	transcription factor	NF-YB	N/A	Si004627m	IPR003958,IPR009072
C2H2	transcription factor	C2H2	N/A	Si019055m	IPR001781,IPR001841,IPR013083,IPR018957
LIM	transcription factor interactor and regulator	N/A	N/A	Si019055m	IPR001781,IPR001841,IPR013083,IPR018957
WRKY	transcription factor	WRKY	WRKY	Si002862m	IPR003657
C2H2	transcription factor	C2H2	N/A	Si002352m	IPR015880
bZIP	transcription factor	bZIP	N/A	Si000386m	IPR004827
HSA	chromatin remodeler	N/A	N/A	Si000015m	IPR001005,IPR006562,IPR009057,IPR017877
MYB-HB-like	transcription factor	MYB	N/A	Si000015m	IPR001005,IPR006562,IPR009057,IPR017877
MYB-HB-like	transcription factor	MYB	MYB_related	Si003539m	IPR001005,IPR009057,IPR017877
MYB-HB-like	transcription factor	MYB	MYB_related	Si003541m	IPR001005,IPR009057,IPR017877
Tc-PD	transcription coactivator	N/A	N/A	Si003002m	IPR001533
WRKY	transcription factor	WRKY	WRKY	Si001816m	IPR003657
HMG	chromatin remodeling & transcriptional activation	N/A	N/A	Si003021m	IPR009071
Homobox-WOX	transcription factor	WOX	WOX	Si004249m	IPR001356,IPR009057
C2H2	transcription factor	C2H2	N/A	Si001320m	IPR001841,IPR013083,IPR018957
C3H	transcription factor	C3H	N/A	Si004716m	IPR000571
PHD	chromatin regulator	N/A	N/A	Si005050m	IPR001965
C2H2	transcription factor	C2H2	N/A	Si019534m	IPR001841,IPR013083,IPR018957
SNF2	chromatin remodeling	N/A	N/A	Si005610m	IPR000330
ARF	transcription factor	ARF	ARF	Si004598m	IPR003340,IPR010525
NAM	transcription factor	NAC	NAC	Si002301m	IPR003441
Homobox-WOX	transcription factor	WOX	HB-other	Si004333m	IPR001356,IPR009057
DDT	transcription factor & chromatin remodeling	N/A	N/A	Si000028m	IPR004022,IPR018500,IPR018501
C2H2	transcription factor	C2H2	N/A	Si004189m	IPR001841,IPR013083,IPR018957
C2H2	transcription factor	C2H2	N/A	Si017766m	IPR001841
TUBBY	transcription factor	N/A	N/A	Si002004m	IPR000007
AUX-IAA	transcription factor interactor and regulator	N/A	N/A	Si002548m	IPR011525
AUX-IAA	transcription factor interactor and regulator	N/A	N/A	Si002606m	IPR011525
NAM	transcription factor	NAC	NAC	Si001850m	IPR003441
NAM	transcription factor	NAC	NAC	Si004703m	IPR003441
C2H2	transcription factor	C2H2	C2H2	Si001287m	IPR007087,IPR013087,IPR015880
E2F-DP	transcription factor	E2F/DP	E2F/DP	Si003799m	IPR003316
Hap3/NF-YB	transcription factor	NF-YB	N/A	Si002942m	IPR009072
C2H2	transcription factor	C2H2	N/A	Si019933m	IPR001841
AS2-LOB	transcription factor	LBD	LBD	Si004887m	IPR004883
WD40-like	transcription factor	N/A	N/A	Si019593m	IPR001680,IPR015943,IPR017986,IPR019775
C2H2	transcription factor	C2H2	N/A	Si001134m	IPR015880
HD-ZIP	transcription factor	HD-ZIP	ZF-HD	Si004194m	IPR006456,IPR009057
ZF-HD	transcription factor	ZF-HD	ZF-HD	Si004194m	IPR006456,IPR009057
MYB-HB-like	transcription factor	MYB	MYB	Si002350m	IPR001005,IPR009057,IPR015495,IPR017930
WD40-like	transcription factor	N/A	N/A	Si000312m	IPR001680,IPR015943,IPR017986,IPR019775
WD40-like	transcription factor	N/A	N/A	Si000321m	IPR001680,IPR015943,IPR017986,IPR019775
WD40-like	transcription factor	N/A	N/A	Si000323m	IPR001680,IPR015943,IPR017986,IPR019775
WD40-like	transcription factor	N/A	N/A	Si000331m	IPR001680,IPR015943,IPR017986,IPR019775
WD40-like	transcription factor	N/A	N/A	Si000385m	IPR001680,IPR015943,IPR017986,IPR019775
WD40-like	transcription factor	N/A	N/A	Si002164m	IPR001680,IPR015943,IPR017986,IPR019775
C2H2	transcription factor	C2H2	N/A	Si000080m	IPR001841,IPR013083
C2H2	transcription factor	C2H2	N/A	Si001881m	IPR001841,IPR013083,IPR018957
C2H2	transcription factor	C2H2	N/A	Si002055m	IPR001841,IPR013083,IPR018957
RAV	transcription factor	RAV	RAV	Si004045m	IPR001471,IPR003340
MYB-HB-like	transcription factor	MYB	MYB	Si004316m	IPR001005,IPR009057,IPR015495,IPR017930
CCHC(Zn)	transcription factor interactor and regulator	N/A	N/A	Si004565m	IPR001878
BED-type(Zn)	transcription factor/ chromatin remodeling	N/A	N/A	Si000460m	IPR003656,IPR012337
C2H2	transcription factor	C2H2	N/A	Si016196m	IPR000330,IPR001841,IPR013083,IPR017907,IPR018957
SNF2	chromatin remodeling	N/A	N/A	Si016196m	IPR000330,IPR001841,IPR013083,IPR017907,IPR018957
PHD	chromatin regulator	N/A	N/A	Si004081m	IPR000306,IPR011011,IPR013083
HSF-type-DNA-binding	transcription factor	HSF	HSF	Si016943m	IPR000232
WD40-like	transcription factor	N/A	N/A	Si000248m	IPR001680,IPR015943,IPR017986
MYB-HB-like	transcription factor	MYB	MYB	Si005548m	IPR001005,IPR009057,IPR015495,IPR017930
C2H2	transcription factor	C2H2	N/A	Si002318m	IPR001841,IPR013083,IPR018957
bHLH	transcription factor	bHLH	bHLH	Si004795m	IPR011598
ssDNA-binding-TF	transcription factor	Whirly	N/A	Si003073m	IPR003173,IPR009044
C2H2	transcription factor	C2H2	N/A	Si017980m	IPR001841,IPR013083,IPR018957
bHLH	transcription factor	bHLH	bHLH	Si001743m	IPR011598
MYB-HB-like	transcription factor	MYB	MYB_related	Si002467m	IPR001005,IPR009057,IPR017930
C2H2	transcription factor	C2H2	N/A	Si018159m	IPR001841,IPR013083,IPR018957
MYB-HB-like	transcription factor	MYB	MYB	Si002319m	IPR001005,IPR009057,IPR015495,IPR017930
C2H2	transcription factor	C2H2	N/A	Si019553m	IPR001841,IPR013083,IPR018957
WD40-like	transcription factor	N/A	N/A	Si001403m	IPR001680,IPR015943,IPR017986
WD40-like	transcription factor	N/A	N/A	Si001801m	IPR001680,IPR015943,IPR017986
WD40-like	transcription factor	N/A	N/A	Si001930m	IPR001680,IPR015943,IPR017986
B3-Domain	transcription factor	B3	B3	Si004459m	IPR003340
WRKY	transcription factor	WRKY	WRKY	Si004464m	IPR003657
CCHC(Zn)	transcription factor interactor and regulator	N/A	N/A	Si004533m	IPR001878
GRF	transcription factor	GRF	N/A	Si003995m	IPR010666
A20-like	putative novel transcription regulator	N/A	N/A	Si020630m	IPR000058,IPR002653
A20-like	putative novel transcription regulator	N/A	N/A	Si004972m	IPR000058,IPR002653
C2H2	transcription factor	C2H2	N/A	Si002382m	IPR001841,IPR013083
C2H2	transcription factor	C2H2	N/A	Si002384m	IPR001841,IPR013083
C2H2	transcription factor	C2H2	N/A	Si002385m	IPR001841,IPR013083
C2H2	transcription factor	C2H2	N/A	Si002498m	IPR001841,IPR013083
C2H2	transcription factor	C2H2	N/A	Si002955m	IPR001841,IPR013083,IPR018957
MYB-HB-like	transcription factor	MYB	MYB	Si004558m	IPR001005,IPR009057,IPR015495,IPR017930
B3-Domain	transcription factor	B3	B3	Si002708m	IPR003340
B3-Domain	transcription factor	B3	B3	Si005032m	IPR003340
WD40-like	transcription factor	N/A	N/A	Si000378m	IPR001680,IPR015943,IPR017986,IPR019775
WD40-like	transcription factor	N/A	N/A	Si000482m	IPR001680,IPR015943,IPR017986,IPR019775
MADS-MIKC	transcription factor	MIKC	MIKC	Si002988m	IPR002100,IPR002487
CCHC(Zn)	transcription factor interactor and regulator	N/A	N/A	Si003864m	IPR001878
WRKY	transcription factor	WRKY	WRKY	Si002365m	IPR003657
HSF-type-DNA-binding	transcription factor	HSF	HSF	Si002580m	IPR000232
WRKY	transcription factor	WRKY	WRKY	Si002751m	IPR003657
C2H2	transcription factor	C2H2	N/A	Si019456m	IPR001841,IPR013083
C2H2	transcription factor	C2H2	N/A	Si003009m	IPR001841,IPR013083,IPR018957
B3-Domain	transcription factor	B3	N/A	Si004233m	IPR003340
AUX-IAA	transcription factor interactor and regulator	N/A	N/A	Si001894m	IPR011525
AUX-IAA	transcription factor interactor and regulator	N/A	N/A	Si002162m	IPR011525
AUX-IAA	transcription factor interactor and regulator	N/A	N/A	Si002165m	IPR011525
bHLH	transcription factor	bHLH	N/A	Si001129m	IPR011598
C2C2-GATA	transcription factor	GATA	GATA	Si001735m	IPR000679,IPR013088
SWIB-Plus-3	chromatin remodeling	N/A	N/A	Si000025m	IPR000571,IPR003121,IPR004343
C3H	transcription factor	C3H	N/A	Si000025m	IPR000571,IPR003121,IPR004343
Homeodomain-PHD	chromatin remodeling & transcription regulator	HB-PHD	HB-PHD	Si000035m	IPR001356,IPR001841,IPR001965,IPR008422,IPR009057,IPR011011,IPR013083,IPR019786,IPR019787
Homobox-WOX	transcription factor	WOX	HB-PHD	Si000035m	IPR001356,IPR001841,IPR001965,IPR008422,IPR009057,IPR011011,IPR013083,IPR019786,IPR019787
Homeodomain-PHD	chromatin remodeling & transcription regulator	HB-PHD	HB-PHD	Si000036m	IPR001356,IPR001841,IPR001965,IPR008422,IPR009057,IPR011011,IPR013083,IPR019786,IPR019787
Homobox-WOX	transcription factor	WOX	HB-PHD	Si000036m	IPR001356,IPR001841,IPR001965,IPR008422,IPR009057,IPR011011,IPR013083,IPR019786,IPR019787
C2H2	transcription factor	C2H2	N/A	Si019776m	IPR001841,IPR013083,IPR018957
HSF-type-DNA-binding	transcription factor	HSF	HSF	Si001439m	IPR000232
WRKY	transcription factor	WRKY	WRKY	Si002364m	IPR003657
C2H2	transcription factor	C2H2	N/A	Si000179m	IPR001841,IPR013083
ARF	transcription factor	ARF	ARF	Si000542m	IPR003340,IPR010525
ARF	transcription factor	ARF	ARF	Si000545m	IPR003340,IPR010525
ARF	transcription factor	ARF	ARF	Si000554m	IPR003340,IPR010525
ARF	transcription factor	ARF	ARF	Si000555m	IPR003340,IPR010525
TCP	transcription factor	TCP	TCP	Si004293m	IPR005333,IPR017887
PHD	chromatin regulator	N/A	N/A	Si002743m	IPR001841,IPR001965,IPR013083,IPR018957
bZIP	transcription factor	bZIP	bZIP	Si002546m	IPR004827,IPR011616,IPR011700
CCHC(Zn)	transcription factor interactor and regulator	N/A	N/A	Si004992m	IPR001878,IPR006564
TUBBY	transcription factor	N/A	N/A	Si001914m	IPR000007
Homobox-WOX	transcription factor	WOX	HD-ZIP	Si004904m	IPR001356,IPR002913,IPR009057
HD-SAD	transcription factor & lipid binding	N/A	HD-ZIP	Si004904m	IPR001356,IPR002913,IPR009057
CCHC(Zn)	transcription factor interactor and regulator	N/A	N/A	Si016608m	IPR001878
Tesmin	putative novel transcription factor	CPP	CPP	Si000730m	IPR005172
TCP	transcription factor	TCP	TCP	Si002496m	IPR005333,IPR017887
A20-like	putative novel transcription regulator	N/A	N/A	Si004177m	IPR000058,IPR002653
C2H2	transcription factor	C2H2	N/A	Si002682m	IPR001841,IPR013083,IPR017907,IPR018957
ABTB	chromatin remodeling & transcription regulator	N/A	N/A	Si000647m	IPR000210,IPR002110,IPR011333
MADS-type1	transcription factor	M-type	M-type	Si019470m	IPR002100
ABTB	chromatin remodeling & transcription regulator	N/A	N/A	Si000671m	IPR000210,IPR002110,IPR011333
NAM	transcription factor	NAC	NAC	Si004801m	IPR003441
NAM	transcription factor	NAC	NAC	Si019248m	IPR003441
SET	chromatin remodeling	N/A	N/A	Si002161m	IPR001214
AS2-LOB	transcription factor	LBD	LBD	Si004290m	IPR004883
E2F-DP	transcription factor	E2F/DP	E2F/DP	Si017108m	IPR003316,IPR015633
JmjC	transcription factor & chromatin remodeling &Metalloenzymes	N/A	N/A	Si000929m	IPR003347
bHLH	transcription factor	bHLH	bHLH	Si002320m	IPR011598
LisH	transcription factor interactor and regulator	N/A	N/A	Si002877m	IPR006594
LisH	transcription factor interactor and regulator	N/A	N/A	Si002944m	IPR006594
WD40-like	transcription factor	N/A	N/A	Si001240m	IPR001680,IPR015943,IPR017986,IPR019775
WD40-like	transcription factor	N/A	N/A	Si001728m	IPR001680,IPR015943,IPR017986,IPR019775
C2H2	transcription factor	C2H2	N/A	Si000073m	IPR000330,IPR001841,IPR013083,IPR017907,IPR018957
SNF2	chromatin remodeling	N/A	N/A	Si000073m	IPR000330,IPR001841,IPR013083,IPR017907,IPR018957
C2H2	transcription factor	C2H2	N/A	Si000075m	IPR000330,IPR001841,IPR013083,IPR017907,IPR018957
SNF2	chromatin remodeling	N/A	N/A	Si000075m	IPR000330,IPR001841,IPR013083,IPR017907,IPR018957
WD40-like	transcription factor	N/A	N/A	Si000309m	IPR001680,IPR015943,IPR017986,IPR019775
bHLH	transcription factor	bHLH	bHLH	Si001796m	IPR011598
bZIP	transcription factor	bZIP	bZIP	Si017809m	IPR004827
C2H2	transcription factor	C2H2	C2H2	Si001165m	IPR007087,IPR015880
WD40-like	transcription factor	N/A	N/A	Si000295m	IPR001680,IPR015943,IPR017986
C2H2	transcription factor	C2H2	N/A	Si020090m	IPR001841,IPR013083,IPR018957
Homobox-WOX	transcription factor	WOX	HD-ZIP	Si000488m	IPR001356,IPR002913,IPR009057
HD-SAD	transcription factor & lipid binding	N/A	HD-ZIP	Si000488m	IPR001356,IPR002913,IPR009057
C2H2	transcription factor	C2H2	N/A	Si001258m	IPR001841,IPR013083,IPR017907,IPR018957
AP2-EREBP	transcription factor	ERF	ERF	Si002729m	IPR001471
AP2-EREBP	transcription factor	ERF	ERF	Si003053m	IPR001471
SAP	transcription regulator	SAP	N/A	Si001057m	IPR003034,IPR005135
bZIP	transcription factor	bZIP	bZIP	Si002893m	IPR004827,IPR011616,IPR011700
C2H2	transcription factor	C2H2	N/A	Si002234m	IPR001841,IPR013083,IPR018957
MYB	transcription factor	MYB	Trihelix	Si016283m	IPR001005,IPR017877
WD40-like	transcription factor	N/A	N/A	Si000701m	IPR001680
MYB	transcription factor	MYB	Trihelix	Si016284m	IPR001005,IPR017877
bZIP	transcription factor	bZIP	bZIP	Si001292m	IPR004827,IPR011616,IPR011700
WD40-like	transcription factor	N/A	N/A	Si016541m	IPR001680,IPR015943,IPR017986,IPR019775
SET	chromatin remodeling	N/A	N/A	Si000438m	IPR001214
MYB-HB-like	transcription factor	MYB	MYB	Si000907m	IPR001005,IPR009057,IPR015495,IPR017930
bZIP	transcription factor	bZIP	bZIP	Si002173m	IPR004827,IPR011616,IPR011700
AP2-EREBP	transcription factor	ERF	AP2	Si004222m	IPR001471
Znf-B	transcription factor interactor and regulator	DBB	N/A	Si000404m	IPR000315
Znf-B	transcription factor interactor and regulator	DBB	N/A	Si000411m	IPR000315
PHD	chromatin regulator	N/A	N/A	Si017178m	IPR001841,IPR001965,IPR013083,IPR018957
NAM	transcription factor	NAC	NAC	Si004848m	IPR003441
Hap3/NF-YB	transcription factor	NF-YB	N/A	Si000393m	IPR009072
NAM	transcription factor	NAC	NAC	Si002386m	IPR003441
Homobox-WOX	transcription factor	WOX	WOX	Si002508m	IPR001356,IPR009057
WRKY	transcription factor	WRKY	WRKY	Si004791m	IPR003657
WRKY	transcription factor	WRKY	WRKY	Si005138m	IPR003657
C2H2	transcription factor	C2H2	N/A	Si019747m	IPR001841,IPR013083,IPR018957
Hap3/NF-YB	transcription factor	NF-YB	N/A	Si019787m	IPR009072
WRKY	transcription factor	WRKY	WRKY	Si003782m	IPR003657
WRKY	transcription factor	WRKY	WRKY	Si002121m	IPR003657
WRKY	transcription factor	WRKY	WRKY	Si002401m	IPR003657
FAR	transcription factor	FAR1	FAR1	Si016539m	IPR003657,IPR004330,IPR006564
C2H2	transcription factor	C2H2	N/A	Si003822m	IPR001841,IPR013083,IPR018957
PHD	chromatin regulator	N/A	N/A	Si003747m	IPR001841,IPR001965,IPR011011,IPR013083,IPR018957
AS2-LOB	transcription factor	LBD	LBD	Si004575m	IPR004883
WRKY	transcription factor	WRKY	WRKY	Si000906m	IPR003657
C2H2	transcription factor	C2H2	N/A	Si002611m	IPR001841
Znf-B	transcription factor interactor and regulator	DBB	N/A	Si002916m	IPR000315
Znf-B	transcription factor interactor and regulator	DBB	N/A	Si003111m	IPR000315
C2H2	transcription factor	C2H2	N/A	Si004549m	IPR001841,IPR013083,IPR018957
WD40-like	transcription factor	N/A	N/A	Si017909m	IPR001680,IPR015943,IPR017986,IPR019775
bHLH	transcription factor	bHLH	bHLH	Si004520m	IPR011598
CCHC(Zn)	transcription factor interactor and regulator	N/A	N/A	Si004734m	IPR001878,IPR006564
AP2-EREBP	transcription factor	ERF	ERF	Si019270m	IPR001471
Hap3/NF-YB	transcription factor	NF-YB	N/A	Si003829m	IPR009072
Hap3/NF-YB	transcription factor	NF-YB	N/A	Si003187m	IPR009072
C2H2	transcription factor	C2H2	N/A	Si019592m	IPR001841,IPR013083,IPR018957
AP2-EREBP	transcription factor	ERF	ERF	Si019443m	IPR001471
Hap3/NF-YB	transcription factor	NF-YB	NF-YB	Si003159m	IPR003956,IPR003958,IPR009072
C3H	transcription factor	C3H	N/A	Si001455m	IPR000571
AP2-EREBP	transcription factor	ERF	ERF	Si019157m	IPR001471
bZIP	transcription factor	bZIP	N/A	Si004031m	IPR004827
Hap3/NF-YB	transcription factor	NF-YB	N/A	Si003454m	IPR009072
bHLH	transcription factor	bHLH	bHLH	Si017908m	IPR011598
bHLH	transcription factor	bHLH	bHLH	Si017935m	IPR011598
C2H2	transcription factor	C2H2	N/A	Si002891m	IPR007087,IPR015880
C2H2	transcription factor	C2H2	C2H2	Si003051m	IPR007087,IPR013087,IPR015880
bHLH	transcription factor	bHLH	bHLH	Si017798m	IPR011598
Hap3/NF-YB	transcription factor	NF-YB	N/A	Si003291m	IPR003958,IPR009072
Homobox-WOX	transcription factor	WOX	WOX	Si004427m	IPR001356,IPR009057
MYB-HB-like	transcription factor	MYB	MYB	Si000842m	IPR001005,IPR009057,IPR015495,IPR017930
GRAS	transcription factor	GRAS	GRAS	Si000234m	IPR005202
WRKY	transcription factor	WRKY	WRKY	Si003876m	IPR003657
WRKY	transcription factor	WRKY	WRKY	Si002957m	IPR003657
C2H2	transcription factor	C2H2	N/A	Si004415m	IPR001841,IPR013083,IPR018957
MYB-HB-like	transcription factor	MYB	G2-like	Si002016m	IPR001005,IPR006447,IPR009057,IPR017930
C2H2	transcription factor	C2H2	N/A	Si020043m	IPR001841,IPR013083,IPR018957
Hap3/NF-YB	transcription factor	NF-YB	N/A	Si000876m	IPR009072
Hap3/NF-YB	transcription factor	NF-YB	N/A	Si000877m	IPR009072
Hap3/NF-YB	transcription factor	NF-YB	N/A	Si001135m	IPR009072
Homobox-WOX	transcription factor	WOX	TALE	Si000753m	IPR001356,IPR006563,IPR008422,IPR009057
Homeodomain-TALE-BEL	transcription factor	TALE	TALE	Si000753m	IPR001356,IPR006563,IPR008422,IPR009057
MYB-HB-like	transcription factor	MYB	MYB	Si001686m	IPR001005,IPR009057,IPR015495,IPR017930
C2H2	transcription factor	C2H2	N/A	Si000111m	IPR001841,IPR013083,IPR017907
C2H2	transcription factor	C2H2	N/A	Si004286m	IPR001841,IPR013083
FAR	transcription factor	FAR1	FAR1	Si016477m	IPR004330,IPR006564
MYB-HB-like	transcription factor	MYB	MYB	Si002423m	IPR001005,IPR006447,IPR009057,IPR017884,IPR017930
MYB/SANT	transcription factor	MYB	MYB	Si002423m	IPR001005,IPR006447,IPR009057,IPR017884,IPR017930
Homobox-WOX	transcription factor	WOX	WOX	Si002900m	IPR001356,IPR009057
MYB-HB-like	transcription factor	MYB	MYB	Si004755m	IPR001005,IPR009057,IPR015495,IPR017930
MYB-HB-like	transcription factor	MYB	MYB_related	Si016260m	IPR001005,IPR009057,IPR017930
WD40-like	transcription factor	N/A	N/A	Si001417m	IPR001680,IPR015943,IPR017986,IPR019775
HMG	chromatin remodeling & transcriptional activation	N/A	N/A	Si000120m	IPR000637,IPR001680,IPR015943,IPR017986,IPR019775
WD40-like	transcription factor	N/A	N/A	Si000120m	IPR000637,IPR001680,IPR015943,IPR017986,IPR019775
Hap3/NF-YB	transcription factor	NF-YB	N/A	Si001152m	IPR009072
Hap3/NF-YB	transcription factor	NF-YB	N/A	Si001518m	IPR003958,IPR009072
Hap3/NF-YB	transcription factor	NF-YB	N/A	Si001523m	IPR003958,IPR009072
bZIP	transcription factor	bZIP	bZIP	Si001731m	IPR004827,IPR011616,IPR011700
bZIP	transcription factor	bZIP	bZIP	Si000955m	IPR004827,IPR011616,IPR011700
NAM	transcription factor	NAC	NAC	Si002586m	IPR003441
MYB-HB-like	transcription factor	MYB	MYB	Si003047m	IPR001005,IPR006447,IPR009057,IPR017930
C2C2-Dof	transcription factor	Dof	Dof	Si002230m	IPR003851
C2H2	transcription factor	C2H2	N/A	Si003970m	IPR001841,IPR013083,IPR018957
Hap3/NF-YB	transcription factor	NF-YB	N/A	Si004808m	IPR009072
TUBBY	transcription factor	N/A	N/A	Si001261m	IPR000007
WD40-like	transcription factor	N/A	N/A	Si001989m	IPR001680,IPR015943,IPR017986
bZIP	transcription factor	bZIP	bZIP	Si003247m	IPR004827,IPR011616,IPR011700
C2H2	transcription factor	C2H2	C2H2	Si017660m	IPR007087,IPR013087,IPR015880
AP2-EREBP	transcription factor	ERF	ERF	Si002010m	IPR001471
C2H2	transcription factor	C2H2	C2H2	Si001053m	IPR007087,IPR015880
C2H2	transcription factor	C2H2	C2H2	Si001061m	IPR007087,IPR015880
C2H2	transcription factor	C2H2	N/A	Si019658m	IPR001841,IPR013083,IPR018957
WD40-like	transcription factor	N/A	N/A	Si004220m	IPR015943
WD40-like	transcription factor	N/A	N/A	Si000781m	IPR001680,IPR019775
PHD	chromatin regulator	N/A	N/A	Si000481m	IPR001965,IPR011011,IPR013083,IPR019786,IPR019787
SET	chromatin remodeling	N/A	N/A	Si001278m	IPR001214
SNF2	chromatin remodeling	N/A	N/A	Si004693m	IPR000330,IPR000953,IPR016197
NAM	transcription factor	NAC	NAC	Si001352m	IPR003441
NAM	transcription factor	NAC	NAC	Si001354m	IPR003441
NAM	transcription factor	NAC	NAC	Si001359m	IPR003441
GRAS	transcription factor	GRAS	GRAS	Si000832m	IPR005202
MADS-MIKC	transcription factor	MIKC	MIKC	Si002929m	IPR002100,IPR002487
MADS-MIKC	transcription factor	MIKC	MIKC	Si003216m	IPR002100,IPR002487
PHD	chromatin regulator	N/A	N/A	Si003012m	IPR001841,IPR001965,IPR011011,IPR013083,IPR019786,IPR019787
NAM	transcription factor	NAC	NAC	Si002413m	IPR003441
SWIB-Plus-3	chromatin remodeling	N/A	N/A	Si004571m	IPR003121,IPR004343
ssDNA-binding-TF	transcription factor	Whirly	N/A	Si018798m	IPR003173,IPR009044
ssDNA-binding-TF	transcription factor	Whirly	N/A	Si018835m	IPR003173,IPR009044
MADS-MIKC	transcription factor	MIKC	MIKC	Si002551m	IPR002100,IPR002487
CW-Zn	putative transcription factor & chromatin remodeling	N/A	N/A	Si016071m	IPR001214,IPR011124
SET	chromatin remodeling	N/A	N/A	Si016071m	IPR001214,IPR011124
PHD	chromatin regulator	N/A	N/A	Si002638m	IPR001841,IPR001965,IPR011011,IPR013083,IPR019786,IPR019787
PHD	chromatin regulator	N/A	N/A	Si002640m	IPR001841,IPR001965,IPR011011,IPR013083,IPR019786,IPR019787
NAM	transcription factor	NAC	NAC	Si001651m	IPR003441
C2H2	transcription factor	C2H2	C2H2	Si004885m	IPR007087,IPR013087,IPR015880
AS2-LOB	transcription factor	LBD	LBD	Si002599m	IPR004883
BTB-POZ	chromatin remodeling & transcription regulator	N/A	N/A	Si001548m	IPR000197,IPR000210,IPR011333
bHLH	transcription factor	bHLH	bHLH	Si000845m	IPR011598
C2H2	transcription factor	C2H2	N/A	Si002902m	IPR001841,IPR013083
C2H2	transcription factor	C2H2	N/A	Si002904m	IPR001841,IPR013083
C2H2	transcription factor	C2H2	N/A	Si002970m	IPR001841,IPR013083
B3-Domain	transcription factor	B3	N/A	Si003241m	IPR003340
B3-Domain	transcription factor	B3	N/A	Si003274m	IPR003340
NAM	transcription factor	NAC	NAC	Si018368m	IPR003441
AP2-EREBP	transcription factor	ERF	AP2	Si000593m	IPR001471
bHLH	transcription factor	bHLH	bHLH	Si001123m	IPR011598
C2H2	transcription factor	C2H2	N/A	Si000408m	IPR007087,IPR015880
C2H2	transcription factor	C2H2	C2H2	Si000766m	IPR007087,IPR015880
PHD	chromatin regulator	N/A	N/A	Si000142m	IPR000197,IPR001965,IPR011011,IPR013178,IPR019786
PHD	chromatin regulator	N/A	N/A	Si000437m	IPR001965,IPR011011,IPR013178,IPR019786
GRAS	transcription factor	GRAS	GRAS	Si000959m	IPR005202
GARP-G2-like	transcription factor	G2-like	ARR-B	Si000812m	IPR001005,IPR001789,IPR006447,IPR009057,IPR017053,IPR017930
RR-A-type	response regulator and putative novel transcription factor	ARR-B	ARR-B	Si000812m	IPR001005,IPR001789,IPR006447,IPR009057,IPR017053,IPR017930
RR-B-type	response regulator and putative novel transcription factor	ARR-B	ARR-B	Si000812m	IPR001005,IPR001789,IPR006447,IPR009057,IPR017053,IPR017930
GARP-G2-like	transcription factor	G2-like	ARR-B	Si000815m	IPR001005,IPR001789,IPR006447,IPR009057,IPR017053,IPR017930
RR-A-type	response regulator and putative novel transcription factor	ARR-B	ARR-B	Si000815m	IPR001005,IPR001789,IPR006447,IPR009057,IPR017053,IPR017930
RR-B-type	response regulator and putative novel transcription factor	ARR-B	ARR-B	Si000815m	IPR001005,IPR001789,IPR006447,IPR009057,IPR017053,IPR017930
GARP-G2-like	transcription factor	G2-like	ARR-B	Si000822m	IPR001005,IPR001789,IPR006447,IPR009057,IPR017053,IPR017930
RR-A-type	response regulator and putative novel transcription factor	ARR-B	ARR-B	Si000822m	IPR001005,IPR001789,IPR006447,IPR009057,IPR017053,IPR017930
RR-B-type	response regulator and putative novel transcription factor	ARR-B	ARR-B	Si000822m	IPR001005,IPR001789,IPR006447,IPR009057,IPR017053,IPR017930
B3-Domain	transcription factor	B3	B3	Si004140m	IPR003340
C2H2	transcription factor	C2H2	N/A	Si002700m	IPR001841,IPR013083,IPR017907,IPR018957
C2H2	transcription factor	C2H2	N/A	Si002963m	IPR001841,IPR013083,IPR017907,IPR018957
JmjC	transcription factor & chromatin remodeling &Metalloenzymes	N/A	C2H2	Si000062m	IPR003347,IPR003349,IPR007087,IPR013087,IPR015880
JmjN	transcription factor & chromatin remodeling	N/A	C2H2	Si000062m	IPR003347,IPR003349,IPR007087,IPR013087,IPR015880
JUMONJI	transcription factor & chromatin remodeling	N/A	C2H2	Si000062m	IPR003347,IPR003349,IPR007087,IPR013087,IPR015880
BTB-POZ	chromatin remodeling & transcription regulator	N/A	N/A	Si002070m	IPR000197,IPR000210,IPR011333
C2H2	transcription factor	C2H2	N/A	Si001344m	IPR001841,IPR013083
BTB-POZ	chromatin remodeling & transcription regulator	N/A	N/A	Si019155m	IPR000210,IPR011333
C2H2	transcription factor	C2H2	C2H2	Si002175m	IPR007087,IPR015880
C2H2	transcription factor	C2H2	C2H2	Si004270m	IPR007087,IPR015880
SNF2	chromatin remodeling	N/A	N/A	Si000027m	IPR000330,IPR003100,IPR005034
PAZ-Argonaute	post-transcriptional gene silencing	N/A	N/A	Si000027m	IPR000330,IPR003100,IPR005034
DDT	transcription factor & chromatin remodeling	N/A	N/A	Si016648m	IPR004022,IPR018500,IPR018501
B3-Domain	transcription factor	B3	B3	Si000497m	IPR003340
bZIP	transcription factor	bZIP	N/A	Si000397m	IPR004827
MADS-type1	transcription factor	M-type	N/A	Si004941m	IPR002100
MADS-type1	transcription factor	M-type	M-type	Si004289m	IPR002100
bHLH	transcription factor	bHLH	bHLH	Si001242m	IPR011598
bHLH	transcription factor	bHLH	bHLH	Si001252m	IPR011598
WD40-like	transcription factor	N/A	N/A	Si001022m	IPR015943,IPR017986
WD40-like	transcription factor	N/A	N/A	Si001148m	IPR015943,IPR017986
WD40-like	transcription factor	N/A	N/A	Si001180m	IPR015943,IPR017986
WD40-like	transcription factor	N/A	N/A	Si001184m	IPR015943,IPR017986
WD40-like	transcription factor	N/A	N/A	Si001377m	IPR015943
C2H2	transcription factor	C2H2	N/A	Si004332m	IPR001841,IPR001878,IPR013083
CCHC(Zn)	transcription factor interactor and regulator	N/A	N/A	Si004332m	IPR001841,IPR001878,IPR013083
C3H	transcription factor	C3H	C3H	Si001558m	IPR000571
RR-A-type	response regulator and putative novel transcription factor	ARR-B	N/A	Si018243m	IPR001789
RR-A-type	response regulator and putative novel transcription factor	ARR-B	N/A	Si018248m	IPR001789
C2H2	transcription factor	C2H2	N/A	Si019453m	IPR001841,IPR013083,IPR018957
RR-A-type	response regulator and putative novel transcription factor	ARR-B	N/A	Si018461m	IPR001789
SBP	transcription factor	SBP	SBP	Si001804m	IPR004333
MADS-type1	transcription factor	M-type	M-type	Si004582m	IPR002100
C3H	transcription factor	C3H	N/A	Si016530m	IPR000571
CG1-CAMTA	transcription factor	CAMTA	CAMTA	Si000282m	IPR002110,IPR005559
RR-A-type	response regulator and putative novel transcription factor	ARR-B	N/A	Si000167m	IPR001789
RR-A-type	response regulator and putative novel transcription factor	ARR-B	N/A	Si000168m	IPR001789
RR-A-type	response regulator and putative novel transcription factor	ARR-B	N/A	Si000170m	IPR001789
C2H2	transcription factor	C2H2	N/A	Si018167m	IPR001841,IPR013083,IPR018957
WD40-like	transcription factor	N/A	N/A	Si001182m	IPR001680,IPR015943,IPR017986,IPR019775
WD40-like	transcription factor	N/A	N/A	Si001492m	IPR001680,IPR015943,IPR017986,IPR019775
ARF	transcription factor	ARF	ARF	Si016562m	IPR003340,IPR010525,IPR011525
ARF	transcription factor	ARF	ARF	Si016563m	IPR003340,IPR010525,IPR011525
TIFY	transcription factor	N/A	N/A	Si003373m	IPR010399
C2H2	transcription factor	C2H2	N/A	Si002797m	IPR001841,IPR013083,IPR018957
SET	chromatin remodeling	N/A	N/A	Si000507m	IPR001214
MYB	transcription factor	MYB	Trihelix	Si004811m	IPR001005,IPR017877
ARF	transcription factor	ARF	ARF	Si000340m	IPR003340,IPR010525,IPR011525
ARF	transcription factor	ARF	ARF	Si000415m	IPR003340,IPR010525
ARF	transcription factor	ARF	ARF	Si000464m	IPR003340,IPR010525
ARF	transcription factor	ARF	ARF	Si000466m	IPR003340,IPR010525
bHLH	transcription factor	bHLH	bHLH	Si001874m	IPR011598
C2H2	transcription factor	C2H2	N/A	Si019980m	IPR001841,IPR013083,IPR018957
BTB-POZ	chromatin remodeling & transcription regulator	N/A	N/A	Si000352m	IPR000210,IPR011333
BTB-POZ	chromatin remodeling & transcription regulator	N/A	N/A	Si000434m	IPR000210,IPR011333
WD40-like	transcription factor	N/A	N/A	Si001428m	IPR001680,IPR015943,IPR017986
Homobox-WOX	transcription factor	WOX	HB-other	Si000079m	IPR001356,IPR009057
C2H2	transcription factor	C2H2	N/A	Si005197m	IPR001841,IPR013083,IPR018957
C2H2	transcription factor	C2H2	C2H2	Si001316m	IPR007087,IPR013087,IPR015880
C2H2	transcription factor	C2H2	N/A	Si005132m	IPR001841,IPR013083,IPR018957
Hap3/NF-YB	transcription factor	NF-YB	NF-YB	Si004211m	IPR003958,IPR009072
Hap3/NF-YB	transcription factor	NF-YB	NF-YB	Si004874m	IPR003956,IPR003958,IPR009072
WD40-like	transcription factor	N/A	N/A	Si001995m	IPR001680,IPR015943,IPR017986,IPR019775
WD40-like	transcription factor	N/A	N/A	Si003792m	IPR001680,IPR015943,IPR017986
NAM	transcription factor	NAC	NAC	Si004307m	IPR003441
GRAS	transcription factor	GRAS	GRAS	Si001436m	IPR005202
ABTB	chromatin remodeling & transcription regulator	N/A	N/A	Si001105m	IPR000210,IPR002110,IPR011333
MYB-HB-like	transcription factor	MYB	MYB_related	Si002428m	IPR001005,IPR009057,IPR017884
MYB/SANT	transcription factor	MYB	MYB_related	Si002428m	IPR001005,IPR009057,IPR017884
CCHC(Zn)	transcription factor interactor and regulator	N/A	N/A	Si016871m	IPR001878
CCHC(Zn)	transcription factor interactor and regulator	N/A	N/A	Si016874m	IPR001878
CW-Zn	putative transcription factor & chromatin remodeling	N/A	N/A	Si000099m	IPR000330,IPR001841,IPR011124,IPR017907
C2H2	transcription factor	C2H2	N/A	Si000099m	IPR000330,IPR001841,IPR011124,IPR017907
SNF2	chromatin remodeling	N/A	N/A	Si000099m	IPR000330,IPR001841,IPR011124,IPR017907
CW-Zn	putative transcription factor & chromatin remodeling	N/A	N/A	Si000138m	IPR000330,IPR001841,IPR011124,IPR017907
C2H2	transcription factor	C2H2	N/A	Si000138m	IPR000330,IPR001841,IPR011124,IPR017907
SNF2	chromatin remodeling	N/A	N/A	Si000138m	IPR000330,IPR001841,IPR011124,IPR017907
CW-Zn	putative transcription factor & chromatin remodeling	N/A	N/A	Si000139m	IPR000330,IPR001841,IPR011124,IPR017907
C2H2	transcription factor	C2H2	N/A	Si000139m	IPR000330,IPR001841,IPR011124,IPR017907
SNF2	chromatin remodeling	N/A	N/A	Si000139m	IPR000330,IPR001841,IPR011124,IPR017907
PHD	chromatin regulator	N/A	N/A	Si005064m	IPR000306,IPR011011,IPR013083
RR-A-type	response regulator and putative novel transcription factor	ARR-B	N/A	Si002775m	IPR001789
bHLH	transcription factor	bHLH	bHLH	Si002720m	IPR011598
C2H2	transcription factor	C2H2	N/A	Si002528m	IPR001841,IPR013083,IPR017907,IPR018957
STY-LRP1	transcription factor	SRS	SRS	Si001895m	IPR006510,IPR006511,IPR007818
STY-LRP1	transcription factor	SRS	SRS	Si002008m	IPR006510,IPR006511,IPR007818
C2H2	transcription factor	C2H2	N/A	Si019372m	IPR001841,IPR013083,IPR018957
C2H2	transcription factor	C2H2	N/A	Si018127m	IPR001841,IPR013083,IPR018957
C2H2	transcription factor	C2H2	N/A	Si017861m	IPR001841,IPR013083,IPR018957
Znf-B	transcription factor interactor and regulator	DBB	N/A	Si000886m	IPR000315
PHD	chromatin regulator	N/A	N/A	Si000230m	IPR000306,IPR011011,IPR013083
Znf-B	transcription factor interactor and regulator	DBB	N/A	Si001848m	IPR000315,IPR001214,IPR001965,IPR011011,IPR013083,IPR019787
PHD	chromatin regulator	N/A	N/A	Si004606m	IPR001965,IPR011011,IPR013083,IPR019786,IPR019787
BTB-POZ	chromatin remodeling & transcription regulator	N/A	N/A	Si000189m	IPR011333
AP2-EREBP	transcription factor	ERF	ERF	Si002846m	IPR001471
MYB-HB-like	transcription factor	MYB	G2-like	Si002653m	IPR001005,IPR001356,IPR006447,IPR009057,IPR017930
WRKY	transcription factor	WRKY	WRKY	Si005025m	IPR003657
WD40-like	transcription factor	N/A	N/A	Si001289m	IPR001680,IPR015943,IPR017986,IPR019775
MYB-HB-like	transcription factor	MYB	MYB_related	Si000591m	IPR001005,IPR009057,IPR017930
C2C2-GATA	transcription factor	GATA	GATA	Si002983m	IPR000679,IPR013088
[truncated: 2,875 more rows]

## Sheet: Table S9(G)
Table S9 Performance evaluation of our annotation
[truncated: 5 more rows]

[truncated: 1 more sheets: Table S9(H)]
